# Supplementary material for: Effect of Inorganic N Top Dressing and Trichoderma harzianum Seed-Inoculation on Crop Yield and the Shaping of Root Microbial Communities of Wheat Plants Cultivated Under High Basal N Fertilization
Source: Front Plant Sci. 2020 Oct 23;11:575861. doi: 10.3389/fpls.2020.575861 (PMC7644891; doi:10.3389/fpls.2020.575861)
Supplement: Supplementary Table 1 — Information about statistics and quality of 16S sequences. [file Table_1.XLSX]

## Sheet: Raw Reads Statistics
Table S1. (A) Samples-paired-endN=36-16S
					Total Sequences	Total Sequences Phred Score >= 20	Avg. % Seq. Phred Score >= 20			Avg.Seq.Length
					3621101	3604953	99.554			299.454
Filename	Encoding	File type	Basic Statistics	Adapter Content	Total Sequences	Total reads with a Phred Score >= 20	% Total reads with a Phred Score >= 20	Per Sequence Quality Scores	Sequences flagged as poor quality	Avg. Sequence Length (bp)	Sequence length	Per base n content	%GC
S01-RosaH_S1_L001_R1_001.fastq	Sanger / Illumina 1.9	Conventional base calls	pass	pass	172402	172165	99.8625	pass	0	296.201	35-301	pass	55
S01-RosaH_S1_L001_R2_001.fastq	Sanger / Illumina 1.9	Conventional base calls	pass	pass	172402	171293	99.3567	pass	0	300.624	35-301	pass	54
S02-RosaH_S2_L001_R1_001.fastq	Sanger / Illumina 1.9	Conventional base calls	pass	pass	99828	99664	99.8357	pass	0	296.718	36-301	pass	56
S02-RosaH_S2_L001_R2_001.fastq	Sanger / Illumina 1.9	Conventional base calls	pass	pass	99828	99036	99.2066	pass	0	300.69	35-301	pass	55
S03-RosaH_S3_L001_R1_001.fastq	Sanger / Illumina 1.9	Conventional base calls	pass	pass	118339	118137	99.8293	pass	0	295.894	37-301	pass	55
S03-RosaH_S3_L001_R2_001.fastq	Sanger / Illumina 1.9	Conventional base calls	pass	pass	118339	117497	99.2885	pass	0	300.527	37-301	pass	55
S04-RosaH_S4_L001_R1_001.fastq	Sanger / Illumina 1.9	Conventional base calls	pass	pass	106888	106734	99.8559	pass	0	296.203	38-301	pass	55
S04-RosaH_S4_L001_R2_001.fastq	Sanger / Illumina 1.9	Conventional base calls	pass	pass	106888	106076	99.2403	pass	0	300.601	38-301	pass	55
S05-RosaH_S5_L001_R1_001.fastq	Sanger / Illumina 1.9	Conventional base calls	pass	pass	106019	105897	99.8849	pass	0	297.442	37-301	pass	56
S05-RosaH_S5_L001_R2_001.fastq	Sanger / Illumina 1.9	Conventional base calls	pass	pass	106019	105245	99.2699	pass	0	300.739	35-301	pass	55
S06-RosaH_S6_L001_R1_001.fastq	Sanger / Illumina 1.9	Conventional base calls	pass	pass	84496	84394	99.8793	pass	0	297.019	38-301	pass	56
S06-RosaH_S6_L001_R2_001.fastq	Sanger / Illumina 1.9	Conventional base calls	pass	pass	84496	83845	99.2295	pass	0	300.717	35-301	pass	55
S07-RosaH_S7_L001_R1_001.fastq	Sanger / Illumina 1.9	Conventional base calls	pass	pass	69638	69520	99.8306	pass	0	295.78	35-301	pass	55
S07-RosaH_S7_L001_R2_001.fastq	Sanger / Illumina 1.9	Conventional base calls	pass	pass	69638	69145	99.2921	pass	0	300.605	35-301	pass	55
S08-RosaH_S8_L001_R1_001.fastq	Sanger / Illumina 1.9	Conventional base calls	pass	pass	94519	94407	99.8815	pass	0	296.786	35-301	pass	55
S08-RosaH_S8_L001_R2_001.fastq	Sanger / Illumina 1.9	Conventional base calls	pass	pass	94519	93879	99.3229	pass	0	300.701	35-301	pass	55
S09-RosaH_S9_L001_R1_001.fastq	Sanger / Illumina 1.9	Conventional base calls	pass	pass	76484	76370	99.8509	pass	0	295.871	37-301	pass	56
S09-RosaH_S9_L001_R2_001.fastq	Sanger / Illumina 1.9	Conventional base calls	pass	pass	76484	75919	99.2613	pass	0	300.694	37-301	pass	55
S10-RosaH_S10_L001_R1_001.fastq	Sanger / Illumina 1.9	Conventional base calls	pass	pass	82268	82122	99.8225	pass	0	297.477	38-301	pass	55
S10-RosaH_S10_L001_R2_001.fastq	Sanger / Illumina 1.9	Conventional base calls	pass	pass	82268	81392	98.9352	pass	0	300.65	35-301	pass	55
S11-RosaH_S11_L001_R1_001.fastq	Sanger / Illumina 1.9	Conventional base calls	pass	pass	109863	109725	99.8744	pass	0	297.058	35-301	pass	55
S11-RosaH_S11_L001_R2_001.fastq	Sanger / Illumina 1.9	Conventional base calls	pass	pass	109863	108821	99.0515	pass	0	300.471	35-301	pass	55
S12-RosaH_S12_L001_R1_001.fastq	Sanger / Illumina 1.9	Conventional base calls	pass	pass	100450	100331	99.8815	pass	0	297.295	37-301	pass	55
S12-RosaH_S12_L001_R2_001.fastq	Sanger / Illumina 1.9	Conventional base calls	pass	pass	100450	99718	99.2713	pass	0	300.568	37-301	pass	54
S13-RosaH_S13_L001_R1_001.fastq	Sanger / Illumina 1.9	Conventional base calls	pass	pass	93047	92975	99.9226	pass	0	298.679	35-301	pass	55
S13-RosaH_S13_L001_R2_001.fastq	Sanger / Illumina 1.9	Conventional base calls	pass	pass	93047	92310	99.2079	pass	0	300.806	35-301	pass	55
S14-RosaH_S14_L001_R1_001.fastq	Sanger / Illumina 1.9	Conventional base calls	pass	pass	103265	103178	99.9158	pass	0	298.359	35-301	pass	56
S14-RosaH_S14_L001_R2_001.fastq	Sanger / Illumina 1.9	Conventional base calls	pass	pass	103265	102311	99.0762	pass	0	300.777	35-301	pass	55
S15-RosaH_S15_L001_R1_001.fastq	Sanger / Illumina 1.9	Conventional base calls	pass	pass	94084	94003	99.9139	pass	0	299.4	50-301	pass	56
S15-RosaH_S15_L001_R2_001.fastq	Sanger / Illumina 1.9	Conventional base calls	pass	pass	94084	93420	99.2942	pass	0	300.722	35-301	pass	55
S16-RosaH_S16_L001_R1_001.fastq	Sanger / Illumina 1.9	Conventional base calls	pass	pass	97570	97478	99.9057	pass	0	298.533	38-301	pass	55
S16-RosaH_S16_L001_R2_001.fastq	Sanger / Illumina 1.9	Conventional base calls	pass	pass	97570	96908	99.3215	pass	0	300.769	38-301	pass	55
S17-RosaH_S17_L001_R1_001.fastq	Sanger / Illumina 1.9	Conventional base calls	pass	pass	85004	84934	99.9177	pass	0	298.467	37-301	pass	56
S17-RosaH_S17_L001_R2_001.fastq	Sanger / Illumina 1.9	Conventional base calls	pass	pass	85004	84438	99.3341	pass	0	300.805	37-301	pass	55
S18-RosaH_S18_L001_R1_001.fastq	Sanger / Illumina 1.9	Conventional base calls	pass	pass	101891	101817	99.9274	pass	0	299.319	82-301	pass	56
S18-RosaH_S18_L001_R2_001.fastq	Sanger / Illumina 1.9	Conventional base calls	pass	pass	101891	100989	99.1147	pass	0	300.774	56-301	pass	55
S19-RosaH_S19_L001_R1_001.fastq	Sanger / Illumina 1.9	Conventional base calls	pass	pass	85992	85925	99.9221	pass	0	299.454	85-301	pass	56
S19-RosaH_S19_L001_R2_001.fastq	Sanger / Illumina 1.9	Conventional base calls	pass	pass	85992	85328	99.2278	pass	0	300.705	35-301	pass	55
S20-RosaH_S20_L001_R1_001.fastq	Sanger / Illumina 1.9	Conventional base calls	pass	pass	112360	112254	99.9057	pass	0	299.366	78-301	pass	56
S20-RosaH_S20_L001_R2_001.fastq	Sanger / Illumina 1.9	Conventional base calls	pass	pass	112360	111637	99.3565	pass	0	300.789	42-301	pass	55
S21-RosaH_S21_L001_R1_001.fastq	Sanger / Illumina 1.9	Conventional base calls	pass	pass	105014	104903	99.8943	pass	0	299.373	82-301	pass	57
S21-RosaH_S21_L001_R2_001.fastq	Sanger / Illumina 1.9	Conventional base calls	pass	pass	105014	104030	99.063	pass	0	300.758	35-301	pass	56
S22-RosaH_S22_L001_R1_001.fastq	Sanger / Illumina 1.9	Conventional base calls	pass	pass	101567	101491	99.9252	pass	0	298.432	47-301	pass	56
S22-RosaH_S22_L001_R2_001.fastq	Sanger / Illumina 1.9	Conventional base calls	pass	pass	101567	100896	99.3394	pass	0	300.771	47-301	pass	55
S23-RosaH_S23_L001_R1_001.fastq	Sanger / Illumina 1.9	Conventional base calls	pass	pass	90788	90690	99.8921	pass	0	299.742	51-301	pass	56
S23-RosaH_S23_L001_R2_001.fastq	Sanger / Illumina 1.9	Conventional base calls	pass	pass	90788	89949	99.0759	pass	0	300.788	35-301	pass	56
S24-RosaH_S24_L001_R1_001.fastq	Sanger / Illumina 1.9	Conventional base calls	pass	pass	100733	100640	99.9077	pass	0	299.459	51-301	pass	56
S24-RosaH_S24_L001_R2_001.fastq	Sanger / Illumina 1.9	Conventional base calls	pass	pass	100733	100047	99.319	pass	0	300.825	51-301	pass	55
S25-RosaH_S25_L001_R1_001.fastq	Sanger / Illumina 1.9	Conventional base calls	pass	pass	87337	87262	99.9141	pass	0	298.632	40-301	pass	57
S25-RosaH_S25_L001_R2_001.fastq	Sanger / Illumina 1.9	Conventional base calls	pass	pass	87337	86695	99.2649	pass	0	300.796	40-301	pass	56
S26-RosaH_S26_L001_R1_001.fastq	Sanger / Illumina 1.9	Conventional base calls	pass	pass	97236	97163	99.9249	pass	0	298.318	41-301	pass	57
S26-RosaH_S26_L001_R2_001.fastq	Sanger / Illumina 1.9	Conventional base calls	pass	pass	97236	96568	99.313	pass	0	300.787	41-301	pass	56
S27-RosaH_S27_L001_R1_001.fastq	Sanger / Illumina 1.9	Conventional base calls	pass	pass	116568	116420	99.873	pass	0	298.232	38-301	pass	57
S27-RosaH_S27_L001_R2_001.fastq	Sanger / Illumina 1.9	Conventional base calls	pass	pass	116568	115478	99.0649	pass	0	300.661	35-301	pass	56
S28-RosaH_S28_L001_R1_001.fastq	Sanger / Illumina 1.9	Conventional base calls	pass	pass	105415	105318	99.908	pass	0	299.289	70-301	pass	56
S28-RosaH_S28_L001_R2_001.fastq	Sanger / Illumina 1.9	Conventional base calls	pass	pass	105415	104679	99.3018	pass	0	300.746	35-301	pass	55
S29-RosaH_S29_L001_R1_001.fastq	Sanger / Illumina 1.9	Conventional base calls	pass	pass	92892	92818	99.9203	pass	0	299.248	53-301	pass	56
S29-RosaH_S29_L001_R2_001.fastq	Sanger / Illumina 1.9	Conventional base calls	pass	pass	92892	92171	99.2238	pass	0	300.826	72-301	pass	55
S30-RosaH_S30_L001_R1_001.fastq	Sanger / Illumina 1.9	Conventional base calls	pass	pass	124709	124588	99.903	pass	0	299.316	78-301	pass	56
S30-RosaH_S30_L001_R2_001.fastq	Sanger / Illumina 1.9	Conventional base calls	pass	pass	124709	123561	99.0795	pass	0	300.785	70-301	pass	56
S31-RosaH_S31_L001_R1_001.fastq	Sanger / Illumina 1.9	Conventional base calls	pass	pass	112288	112162	99.8878	pass	0	298.464	41-301	pass	57
S31-RosaH_S31_L001_R2_001.fastq	Sanger / Illumina 1.9	Conventional base calls	pass	pass	112288	111207	99.0373	pass	0	300.778	41-301	pass	56
S32-RosaH_S32_L001_R1_001.fastq	Sanger / Illumina 1.9	Conventional base calls	pass	pass	114028	113887	99.8763	pass	0	298.327	42-301	pass	57
S32-RosaH_S32_L001_R2_001.fastq	Sanger / Illumina 1.9	Conventional base calls	pass	pass	114028	113212	99.2844	pass	0	300.765	35-301	pass	56
S33-RosaH_S33_L001_R1_001.fastq	Sanger / Illumina 1.9	Conventional base calls	pass	pass	105801	105704	99.9083	pass	0	298.223	40-301	pass	57
S33-RosaH_S33_L001_R2_001.fastq	Sanger / Illumina 1.9	Conventional base calls	pass	pass	105801	105041	99.2817	pass	0	300.733	40-301	pass	56
S34-RosaH_S34_L001_R1_001.fastq	Sanger / Illumina 1.9	Conventional base calls	pass	pass	80746	80680	99.9183	pass	0	299.382	59-301	pass	57
S34-RosaH_S34_L001_R2_001.fastq	Sanger / Illumina 1.9	Conventional base calls	pass	pass	80746	80182	99.3015	pass	0	300.784	59-301	pass	56
S35-RosaH_S35_L001_R1_001.fastq	Sanger / Illumina 1.9	Conventional base calls	pass	pass	98046	97943	99.8949	pass	0	299.324	85-301	pass	56
S35-RosaH_S35_L001_R2_001.fastq	Sanger / Illumina 1.9	Conventional base calls	pass	pass	98046	97057	98.9913	pass	0	300.799	44-301	pass	55
S36-RosaH_S36_L001_R1_001.fastq	Sanger / Illumina 1.9	Conventional base calls	pass	pass	93526	93445	99.9134	pass	0	299.439	82-301	pass	56
S36-RosaH_S36_L001_R2_001.fastq	Sanger / Illumina 1.9	Conventional base calls	pass	pass	93526	92782	99.2045	pass	0	300.848	71-301	pass	55

## Sheet: Total Reads
Table S1 (B)- Quality Statistics of Merged data (Foward + Reverse) & Total Filtered Reads (otutab)
			Clean Reads (mean [±SD]):	86,949 (± 14,998)	FilteredReads (mean [±SD]:	70,608 (± 24,328)
	Total Raw Reads	Total Merged Reads	% Merge	Total Clean Reads	Total OTUs	Total Effective Reads	Total Effective OTUs
	3621101	3234529	89.3	3130161	6085	2541877	4990
Filename	Total Raw Reads	Total Merged Reads (Foward + Reverse & trimming)	% Merge Reads	Total Clean Reads (after remove singletons/ quimeras/low quality)	OTUS (from Clean Reads)	Total Effective Reads (after remove Chloroplast + Mitochondria & Low abundance for OTUs)	OTUS (after last filtering)
S01	172402	152507	88.4601	150216	987	59426	908
S02	99828	87409	87.5596	86238	1197	37603	1116
S03	118339	103598	87.5434	102013	964	30941	890
S04	106888	94168	88.0997	92749	928	38865	849
S05	106019	93891	88.5605	92644	1315	53286	1230
S06	84496	74890	88.6314	73716	1071	36902	990
S07	69638	61111	87.7552	60290	804	16492	736
S08	94519	83779	88.6372	82562	844	36587	770
S09	76484	67294	87.9844	66693	614	15489	546
S10	82268	72131	87.6781	70859	1227	40612	1153
S11	109863	97196	88.4702	95411	1514	57557	1428
S12	100450	90099	89.6954	88789	1062	64906	986
S13	93047	83924	90.1953	80851	2944	80464	2818
S14	103265	92788	89.8543	89668	3461	89228	3332
S15	94084	84908	90.247	81966	3316	81555	3187
S16	97570	88308	90.5073	85267	2682	85053	2598
S17	85004	77114	90.7181	75050	2947	74839	2869
S18	101891	91599	89.899	88925	3164	88712	3069
S19	85992	77825	90.5026	75003	3170	74675	3071
S20	112360	101519	90.3515	97738	3527	97147	3386
S21	105014	93966	89.4795	90542	3515	90179	3364
S22	101567	92261	90.8376	89074	3093	88797	2988
S23	90788	81392	89.6506	78269	2819	78014	2736
S24	100733	91188	90.5245	88435	3167	88171	3078
S25	87337	77663	88.9234	73395	3825	72235	3607
S26	97236	87307	89.7888	83141	3985	82462	3757
S27	116568	103843	89.0836	98929	3919	98366	3731
S28	105415	94894	90.0194	90078	3515	89146	3346
S29	92892	83379	89.7591	79917	3682	78810	3514
S30	124709	112148	89.9278	106926	3886	106108	3676
S31	112288	99898	88.9659	94686	3980	93621	3749
S32	114028	101813	89.2877	96926	3989	95844	3777
S33	105801	94733	89.5389	90762	3762	89823	3591
S34	80746	72847	90.2175	69037	3550	68237	3363
S35	98046	87202	88.9399	83301	3676	82353	3506
S36	93526	83937	89.7472	80095	3940	79372	3756
Merged length distribution: 30 Min 441 Low quartile 445 Median 463 High quartile 584 Max Totals: 3621101 Pairs (3.6M) 3234529 Merged (3.2M, 89.32%) 680066 Alignments with zero diffs (18.78%) 345678 Too many diffs (> 15) (9.55%) 45716 Fwd tails Q <= 15 trimmed (1.26%) 138117 Rev tails Q <= 15 trimmed (3.81%) 3500 Fwd too short (< 250) after tail trimming (0.10%) 2770 Rev too short (< 250) after ta…

## Sheet: Total Reads per Samples
Table S1 (C) - Summary reads per sample (mean SD (standard deviation))
			Replicates
Samples	Compartment	Treatment (condition)	R1	R2	R3	Reads (mean)	Reads (SD)
Sample01	Endosphere	Control ( C1)	16S-01	16S-02	16S-03	42657	14900
Sample02	Endosphere	Top dressing (TD) (C2)	16S-04	16S-05	16S-06	43018	8947
Sample03	Endosphere	T34 (C3)	16S-07	16S-08	16S-09	22856	11902
Sample04	Endosphere	TD+T34 (C4)	16S-10	16S-11	16S-12	54358	12459
Sample05	Rhizosphere	Control (C1)	16S-13	16S-14	16S-15	83749	4776
Sample06	Rhizosphere	TD (C2)	16S-16	16S-17	16S-18	82868	7190
Sample07	Rhizosphere	T34 (C3)	16S-19	16S-20	16S-21	87334	11503
Sample08	Rhizosphere	TD+T34 (C4)	16S-22	16S-23	16S-24	84994	6053
Sample09	Bulk Soil	Control (C1)	16S-25	16S-26	16S-27	84354	13168
Sample10	Bulk Soil	TD (C2)	16S-28	16S-29	16S-30	91355	13782
Sample11	Bulk Soil	T34 (C2)	16S-31	16S-32	16S-33	93096	3045
Sample12	Bulk Soil	TD+T34 (C4)	16S-34	16S-35	16S-36	76654	7440
