# Supplementary material for: Effect of Inorganic N Top Dressing and Trichoderma harzianum Seed-Inoculation on Crop Yield and the Shaping of Root Microbial Communities of Wheat Plants Cultivated Under High Basal N Fertilization
Source: Front Plant Sci. 2020 Oct 23;11:575861. doi: 10.3389/fpls.2020.575861 (PMC7644891; doi:10.3389/fpls.2020.575861)
Supplement: Supplementary Table 2 — Information about statistics and quality of ITS sequences. [file Table_2.XLSX]

## Sheet: Raw Reads Statistics
Table S2. (A) Samples-paired-end-N= 36-ITS
					Total Sequences	Total Sequences Phred Score >= 20	Avg. % Seq. Phred Score >= 20			Avg.Seq.Length
					4019719	3.95924e+06	98.501			297.442
Filename	Encoding	File type	Basic Statistics	Adapter Content	Total Sequences	Total reads with a Phred Score >= 20	% Total reads with a Phred Score >= 20	Per Sequence Quality Scores	Sequences flagged as poor quality	Avg. Sequence Length (bp)	Sequence length	Per base n content	%GC
ITS01-RosaH_S37_L001_R1_001.fastq	Sanger / Illumina 1.9	Conventional base calls	pass	pass	120287	119911	99.6874	pass	0	300.145	35-301	pass	60
ITS01-RosaH_S37_L001_R2_001.fastq	Sanger / Illumina 1.9	Conventional base calls	pass	pass	120287	116940	97.2175	pass	0	300.399	35-301	pass	61
ITS02-RosaH_S38_L001_R1_001.fastq	Sanger / Illumina 1.9	Conventional base calls	pass	pass	129531	128880	99.4974	pass	0	300.561	35-301	pass	61
ITS02-RosaH_S38_L001_R2_001.fastq	Sanger / Illumina 1.9	Conventional base calls	pass	pass	129531	125475	96.8687	pass	0	300.653	35-301	pass	62
ITS03-RosaH_S39_L001_R1_001.fastq	Sanger / Illumina 1.9	Conventional base calls	pass	pass	108263	107836	99.6056	pass	0	299.792	35-301	pass	60
ITS03-RosaH_S39_L001_R2_001.fastq	Sanger / Illumina 1.9	Conventional base calls	pass	pass	108263	104752	96.757	pass	0	300.111	35-301	pass	61
ITS04-RosaH_S40_L001_R1_001.fastq	Sanger / Illumina 1.9	Conventional base calls	pass	pass	93593	93331	99.7201	pass	0	299.794	113-301	pass	60
ITS04-RosaH_S40_L001_R2_001.fastq	Sanger / Illumina 1.9	Conventional base calls	pass	pass	93593	91147	97.3866	pass	0	300.125	76-301	pass	61
ITS05-RosaH_S41_L001_R1_001.fastq	Sanger / Illumina 1.9	Conventional base calls	pass	pass	107320	106994	99.6962	pass	0	299.307	35-301	pass	60
ITS05-RosaH_S41_L001_R2_001.fastq	Sanger / Illumina 1.9	Conventional base calls	pass	pass	107320	104688	97.5475	pass	0	299.788	35-301	pass	60
ITS06-RosaH_S42_L001_R1_001.fastq	Sanger / Illumina 1.9	Conventional base calls	pass	pass	100428	100061	99.6346	pass	0	299.877	35-301	pass	60
ITS06-RosaH_S42_L001_R2_001.fastq	Sanger / Illumina 1.9	Conventional base calls	pass	pass	100428	97453	97.0377	pass	0	300.166	35-301	pass	61
ITS07-RosaH_S43_L001_R1_001.fastq	Sanger / Illumina 1.9	Conventional base calls	pass	pass	108547	108053	99.5449	pass	0	300.689	113-301	pass	61
ITS07-RosaH_S43_L001_R2_001.fastq	Sanger / Illumina 1.9	Conventional base calls	pass	pass	108547	105167	96.8861	pass	0	300.743	91-301	pass	62
ITS08-RosaH_S44_L001_R1_001.fastq	Sanger / Illumina 1.9	Conventional base calls	pass	pass	122525	122081	99.6376	pass	0	300.374	49-301	pass	61
ITS08-RosaH_S44_L001_R2_001.fastq	Sanger / Illumina 1.9	Conventional base calls	pass	pass	122525	119068	97.1785	pass	0	300.478	36-301	pass	62
ITS09-RosaH_S45_L001_R1_001.fastq	Sanger / Illumina 1.9	Conventional base calls	pass	pass	101422	101068	99.651	pass	0	300.518	113-301	pass	60
ITS09-RosaH_S45_L001_R2_001.fastq	Sanger / Illumina 1.9	Conventional base calls	pass	pass	101422	98616	97.2333	pass	0	300.582	35-301	pass	61
ITS10-RosaH_S46_L001_R1_001.fastq	Sanger / Illumina 1.9	Conventional base calls	pass	pass	98433	97967	99.5266	pass	0	300.205	37-301	pass	60
ITS10-RosaH_S46_L001_R2_001.fastq	Sanger / Illumina 1.9	Conventional base calls	pass	pass	98433	95315	96.8324	pass	0	300.362	35-301	pass	61
ITS11-RosaH_S47_L001_R1_001.fastq	Sanger / Illumina 1.9	Conventional base calls	pass	pass	104543	104145	99.6193	pass	0	299.495	35-301	pass	60
ITS11-RosaH_S47_L001_R2_001.fastq	Sanger / Illumina 1.9	Conventional base calls	pass	pass	104543	101225	96.8262	pass	0	299.984	35-301	pass	61
ITS12-RosaH_S48_L001_R1_001.fastq	Sanger / Illumina 1.9	Conventional base calls	pass	pass	95887	95527	99.6246	pass	0	300.09	35-301	pass	60
ITS12-RosaH_S48_L001_R2_001.fastq	Sanger / Illumina 1.9	Conventional base calls	pass	pass	95887	92988	96.9766	pass	0	300.312	35-301	pass	61
ITS13-RosaH_S49_L001_R1_001.fastq	Sanger / Illumina 1.9	Conventional base calls	pass	pass	113546	113249	99.7384	pass	0	295.4	35-301	pass	50
ITS13-RosaH_S49_L001_R2_001.fastq	Sanger / Illumina 1.9	Conventional base calls	pass	pass	113546	110879	97.6512	pass	0	297.061	35-301	pass	50
ITS14-RosaH_S50_L001_R1_001.fastq	Sanger / Illumina 1.9	Conventional base calls	pass	pass	129875	129619	99.8029	pass	0	297.11	35-301	pass	48
ITS14-RosaH_S50_L001_R2_001.fastq	Sanger / Illumina 1.9	Conventional base calls	pass	pass	129875	127125	97.8826	pass	0	298.641	35-301	pass	49
ITS15-RosaH_S51_L001_R1_001.fastq	Sanger / Illumina 1.9	Conventional base calls	pass	pass	90613	90403	99.7682	pass	0	294.815	35-301	pass	51
ITS15-RosaH_S51_L001_R2_001.fastq	Sanger / Illumina 1.9	Conventional base calls	pass	pass	90613	89067	98.2938	pass	0	296.57	35-301	pass	52
ITS16-RosaH_S52_L001_R1_001.fastq	Sanger / Illumina 1.9	Conventional base calls	pass	pass	92313	92058	99.7238	pass	0	294.182	35-301	pass	52
ITS16-RosaH_S52_L001_R2_001.fastq	Sanger / Illumina 1.9	Conventional base calls	pass	pass	92313	90116	97.6201	pass	0	296.115	35-301	pass	53
ITS17-RosaH_S53_L001_R1_001.fastq	Sanger / Illumina 1.9	Conventional base calls	pass	pass	103293	102911	99.6302	pass	0	294.18	35-301	pass	52
ITS17-RosaH_S53_L001_R2_001.fastq	Sanger / Illumina 1.9	Conventional base calls	pass	pass	103293	100681	97.4713	pass	0	296.333	35-301	pass	53
ITS18-RosaH_S54_L001_R1_001.fastq	Sanger / Illumina 1.9	Conventional base calls	pass	pass	89507	89242	99.7039	pass	0	293.918	35-301	pass	52
ITS18-RosaH_S54_L001_R2_001.fastq	Sanger / Illumina 1.9	Conventional base calls	pass	pass	89507	87348	97.5879	pass	0	296.052	35-301	pass	53
ITS19-RosaH_S55_L001_R1_001.fastq	Sanger / Illumina 1.9	Conventional base calls	pass	pass	93892	93602	99.6911	pass	0	295.75	39-301	pass	50
ITS19-RosaH_S55_L001_R2_001.fastq	Sanger / Illumina 1.9	Conventional base calls	pass	pass	93892	91485	97.4364	pass	0	297.627	83-301	pass	51
ITS20-RosaH_S56_L001_R1_001.fastq	Sanger / Illumina 1.9	Conventional base calls	pass	pass	92785	92504	99.6971	pass	0	296.691	50-301	pass	51
ITS20-RosaH_S56_L001_R2_001.fastq	Sanger / Illumina 1.9	Conventional base calls	pass	pass	92785	90497	97.5341	pass	0	298.136	50-301	pass	52
ITS21-RosaH_S57_L001_R1_001.fastq	Sanger / Illumina 1.9	Conventional base calls	pass	pass	90019	89705	99.6512	pass	0	295.339	35-301	pass	53
ITS21-RosaH_S57_L001_R2_001.fastq	Sanger / Illumina 1.9	Conventional base calls	pass	pass	90019	87545	97.2517	pass	0	297.159	35-301	pass	54
ITS22-RosaH_S58_L001_R1_001.fastq	Sanger / Illumina 1.9	Conventional base calls	pass	pass	108846	108570	99.7464	pass	0	296.076	35-301	pass	51
ITS22-RosaH_S58_L001_R2_001.fastq	Sanger / Illumina 1.9	Conventional base calls	pass	pass	108846	106484	97.83	pass	0	297.43	35-301	pass	52
ITS23-RosaH_S59_L001_R1_001.fastq	Sanger / Illumina 1.9	Conventional base calls	pass	pass	70056	69825	99.6703	pass	0	293.599	51-301	pass	52
ITS23-RosaH_S59_L001_R2_001.fastq	Sanger / Illumina 1.9	Conventional base calls	pass	pass	70056	68216	97.3735	pass	0	295.853	51-301	pass	53
ITS24-RosaH_S60_L001_R1_001.fastq	Sanger / Illumina 1.9	Conventional base calls	pass	pass	101753	101504	99.7553	pass	0	295.194	41-301	pass	49
ITS24-RosaH_S60_L001_R2_001.fastq	Sanger / Illumina 1.9	Conventional base calls	pass	pass	101753	99495	97.7809	pass	0	297.103	37-301	pass	50
ITS25-RosaH_S61_L001_R1_001.fastq	Sanger / Illumina 1.9	Conventional base calls	pass	pass	138364	137919	99.6784	pass	0	293.586	35-301	pass	52
ITS25-RosaH_S61_L001_R2_001.fastq	Sanger / Illumina 1.9	Conventional base calls	pass	pass	138364	134670	97.3302	pass	0	296.04	35-301	pass	53
ITS26-RosaH_S62_L001_R1_001.fastq	Sanger / Illumina 1.9	Conventional base calls	pass	pass	133515	132966	99.5888	pass	0	295.685	35-301	pass	53
ITS26-RosaH_S62_L001_R2_001.fastq	Sanger / Illumina 1.9	Conventional base calls	pass	pass	133515	129067	96.6685	pass	0	297.767	35-301	pass	54
ITS27-RosaH_S63_L001_R1_001.fastq	Sanger / Illumina 1.9	Conventional base calls	pass	pass	127105	126654	99.6452	pass	0	294.427	35-301	pass	51
ITS27-RosaH_S63_L001_R2_001.fastq	Sanger / Illumina 1.9	Conventional base calls	pass	pass	127105	123514	97.1748	pass	0	296.857	35-301	pass	52
ITS28-RosaH_S64_L001_R1_001.fastq	Sanger / Illumina 1.9	Conventional base calls	pass	pass	137835	137386	99.6742	pass	0	292.235	35-301	pass	54
ITS28-RosaH_S64_L001_R2_001.fastq	Sanger / Illumina 1.9	Conventional base calls	pass	pass	137835	134508	97.5862	pass	0	295.208	35-301	pass	54
ITS29-RosaH_S65_L001_R1_001.fastq	Sanger / Illumina 1.9	Conventional base calls	pass	pass	127537	127120	99.673	pass	0	296.487	35-301	pass	52
ITS29-RosaH_S65_L001_R2_001.fastq	Sanger / Illumina 1.9	Conventional base calls	pass	pass	127537	123923	97.1663	pass	0	297.863	35-301	pass	53
ITS30-RosaH_S66_L001_R1_001.fastq	Sanger / Illumina 1.9	Conventional base calls	pass	pass	123003	122638	99.7033	pass	0	296.143	35-301	pass	52
ITS30-RosaH_S66_L001_R2_001.fastq	Sanger / Illumina 1.9	Conventional base calls	pass	pass	123003	119917	97.4911	pass	0	297.79	35-301	pass	53
ITS31-RosaH_S67_L001_R1_001.fastq	Sanger / Illumina 1.9	Conventional base calls	pass	pass	142937	142355	99.5928	pass	0	295.314	35-301	pass	56
ITS31-RosaH_S67_L001_R2_001.fastq	Sanger / Illumina 1.9	Conventional base calls	pass	pass	142937	138835	97.1302	pass	0	297.14	35-301	pass	57
ITS32-RosaH_S68_L001_R1_001.fastq	Sanger / Illumina 1.9	Conventional base calls	pass	pass	127491	127048	99.6525	pass	0	294.559	35-301	pass	53
ITS32-RosaH_S68_L001_R2_001.fastq	Sanger / Illumina 1.9	Conventional base calls	pass	pass	127491	124094	97.3355	pass	0	297.025	35-301	pass	53
ITS33-RosaH_S69_L001_R1_001.fastq	Sanger / Illumina 1.9	Conventional base calls	pass	pass	130486	130050	99.6659	pass	0	295.973	35-301	pass	53
ITS33-RosaH_S69_L001_R2_001.fastq	Sanger / Illumina 1.9	Conventional base calls	pass	pass	130486	126761	97.1453	pass	0	297.666	35-301	pass	54
ITS34-RosaH_S70_L001_R1_001.fastq	Sanger / Illumina 1.9	Conventional base calls	pass	pass	124080	123719	99.7091	pass	0	294.213	35-301	pass	52
ITS34-RosaH_S70_L001_R2_001.fastq	Sanger / Illumina 1.9	Conventional base calls	pass	pass	124080	121067	97.5717	pass	0	296.474	35-301	pass	53
ITS35-RosaH_S71_L001_R1_001.fastq	Sanger / Illumina 1.9	Conventional base calls	pass	pass	119277	118914	99.6957	pass	0	295.506	35-301	pass	53
ITS35-RosaH_S71_L001_R2_001.fastq	Sanger / Illumina 1.9	Conventional base calls	pass	pass	119277	116589	97.7464	pass	0	297.387	35-301	pass	53
ITS36-RosaH_S72_L001_R1_001.fastq	Sanger / Illumina 1.9	Conventional base calls	pass	pass	120812	120487	99.731	pass	0	295.852	35-301	pass	52
ITS36-RosaH_S72_L001_R2_001.fastq	Sanger / Illumina 1.9	Conventional base calls	pass	pass	120812	117466	97.2304	pass	0	297.768	35-301	pass	53

## Sheet: Total Reads
Table S2 - (B) Quality Statistics of Merged data (Foward + Reverse) & Total Filtered Reads (otutab)
			Clean Reads (mean [±SD]):	94,378 (± 15,457)	FilteredReads (mean [±SD]:	94,061 (± 15,261)
	Total Raw Reads	Total Merged Reads	% Merge	Total Clean Reads	Total OTUs	Total Effective Reads	Total Effective OTUs
	4019719	3494000	86.9	3397598	3297	3386201	2056
Filename	Total Raw Reads	Total Merged Reads (Foward + Reverse & trimming)	% Merge Reads	Total Clean Reads (after remove singletons/ quimeras/low quality)	OTUS (from Clean Reads)	Total Effective Reads (after removing Low abundance for OTUs)	OTUS (after last filtering)
ITS-01	120287	105273	87.5182	104836	283	104826	278
ITS-02	129531	113569	87.6771	113351	256	113346	252
ITS-03	108263	94368	87.1655	94065	233	94043	230
ITS-04	93593	82505	88.153	82040	252	82035	247
ITS-05	107320	95221	88.7262	94286	258	94277	252
ITS-06	100428	87760	87.386	87326	240	87321	236
ITS-07	108547	94882	87.411	94800	238	94785	230
ITS-08	122525	107216	87.5054	106790	259	106780	253
ITS-09	101422	88658	87.415	88513	215	88505	212
ITS-10	98433	85948	87.3162	85130	248	85122	243
ITS-11	104543	90896	86.946	90241	285	90208	281
ITS-12	95887	83647	87.235	83256	246	83246	242
ITS-13	113546	99796	87.8904	94022	880	93785	806
ITS-14	129875	115967	89.2912	112934	827	112780	761
ITS-15	90613	81125	89.5291	75984	704	75868	657
ITS-16	92313	80927	87.6659	74385	698	74268	647
ITS-17	103293	90080	87.2082	82921	715	82793	666
ITS-18	89507	77866	86.9943	72170	759	71854	699
ITS-19	93892	80487	85.723	77106	778	76978	730
ITS-20	92785	80573	86.8384	77029	680	76923	645
ITS-21	90019	78007	86.6562	75023	724	74808	666
ITS-22	108846	95499	87.7377	90614	745	90508	694
ITS-23	70056	60359	86.1582	54933	594	54873	567
ITS-24	101753	89819	88.2716	82701	638	82631	611
ITS-25	138364	118790	85.8533	115184	1180	114360	1024
ITS-26	133515	112926	84.5793	111358	947	110780	872
ITS-27	127105	108094	85.0431	105212	856	104343	785
ITS-28	137835	119417	86.6376	116854	952	116189	854
ITS-29	127537	109969	86.2252	107437	1049	106198	941
ITS-30	123003	106084	86.2451	104018	910	103232	833
ITS-31	142937	123357	86.3017	121285	1013	120785	912
ITS-32	127491	108879	85.4013	106012	1084	105141	962
ITS-33	130486	111880	85.741	109932	975	109179	872
ITS-34	124080	106832	86.0993	104205	1128	103144	970
ITS-35	119277	103776	87.0042	101305	970	100532	865
ITS-36	120812	103548	85.71	100340	964	99755	885
Merged length distribution: 41 Min 294 Low quartile 351 Median 351 High quartile 586 Max Totals: 4019719 Pairs (4.0M) 3494000 Merged (3.5M, 86.92%) 547265 Alignments with zero diffs (13.61%) 474092 Too many diffs (> 15) (11.79%) 163298 Fwd tails Q <= 15 trimmed (4.06%) 220498 Rev tails Q <= 15 trimmed (5.49%) 3887 Fwd too short (< 250) after tail trimming (0.10%) 2794 Rev too short (< 250) after …

## Sheet: Total Reads per Sample
Table S2. C) Summary reads per sample (mean SD (standard deviation))
			Replicates
Samples	Compartment	Treatment (Condition)	R1	R2	R3	Reads (mean)	Reads (SD)
Sample01	Endosphere	Control ( C1)	ITS-01	ITS-02	ITS-03	104072	9674
Sample02	Endosphere	Top dressing (TD) (C2)	ITS-04	ITS-05	ITS-06	87878	6140
Sample03	Endosphere	T34 (C3)	ITS-07	ITS-08	ITS-09	96690	9285
Sample04	Endosphere	TD+T34 (C4)	ITS-10	ITS-11	ITS-12	86192	3602
Sample05	Rhizosphere	Control (C1)	ITS-13	ITS-14	ITS-15	94144	18459
Sample06	Rhizosphere	TD (C2)	ITS-16	ITS-17	ITS-18	76305	5747
Sample07	Rhizosphere	T34 (C3)	ITS-19	ITS-20	ITS-21	76236	1237
Sample08	Rhizosphere	TD+T34 (C4)	ITS-22	ITS-23	ITS-24	76004	18719
Sample09	Bulk Soil	Control (C1)	ITS-25	ITS-26	ITS-27	109828	5076
Sample10	Bulk Soil	TD (C2)	ITS-28	ITS-29	ITS-30	108540	6788
Sample11	Bulk Soil	T34 (C2)	ITS-31	ITS-32	ITS-33	111702	8121
Sample12	Bulk Soil	TD+T34 (C4)	ITS-34	ITS-35	ITS-36	101144	1775
