# Supplementary material for: Effect of Inorganic N Top Dressing and Trichoderma harzianum Seed-Inoculation on Crop Yield and the Shaping of Root Microbial Communities of Wheat Plants Cultivated Under High Basal N Fertilization
Source: Front Plant Sci. 2020 Oct 23;11:575861. doi: 10.3389/fpls.2020.575861 (PMC7644891; doi:10.3389/fpls.2020.575861)
Supplement: Supplementary Table 3 — Bacterial OTU lists, assigned at phylum and family levels, showing differences in percentage of relative abundance among bulk soil, rhizosphere and root endosphere samples of wheat crop plants (ALDEx2 analysis, P < 0.05, n = 3). [file Table_3.XLSX]

## Sheet: Phylum
LabID	OTU	Compartments	Conditions (C1, C2, C3, C4)	Phylum	Other	Abundance	Abund.Pct
16S-09	Otu3	Endosphere	Biological (C3)	p__Actinobacteria	p__Actinobacteria	0.743366	74.34
16S-05	Otu3	Endosphere	Chemical (C2)	p__Actinobacteria	p__Actinobacteria	0.677795	67.78
16S-10	Otu6	Endosphere	Chemical + Biological (C4)	p__Proteobacteria	p__Proteobacteria	0.631488	63.15
16S-02	Otu3	Endosphere	Untreated (C1)	p__Actinobacteria	p__Actinobacteria	0.58865	58.86
16S-06	Otu3	Endosphere	Chemical (C2)	p__Actinobacteria	p__Actinobacteria	0.560078	56.01
16S-08	Otu6	Endosphere	Biological (C3)	p__Proteobacteria	p__Proteobacteria	0.517944	51.79
16S-23	Otu3	Rhizosphere	Chemical + Biological (C4)	p__Actinobacteria	p__Actinobacteria	0.485298	48.53
16S-01	Otu6	Endosphere	Untreated (C1)	p__Proteobacteria	p__Proteobacteria	0.479117	47.91
16S-11	Otu3	Endosphere	Chemical + Biological (C4)	p__Actinobacteria	p__Actinobacteria	0.466459	46.65
16S-03	Otu3	Endosphere	Untreated (C1)	p__Actinobacteria	p__Actinobacteria	0.457936	45.79
16S-16	Otu6	Rhizosphere	Chemical (C2)	p__Proteobacteria	p__Proteobacteria	0.452177	45.22
16S-04	Otu3	Endosphere	Chemical (C2)	p__Actinobacteria	p__Actinobacteria	0.447266	44.73
16S-07	Otu6	Endosphere	Biological (C3)	p__Proteobacteria	p__Proteobacteria	0.446277	44.63
16S-18	Otu6	Rhizosphere	Chemical (C2)	p__Proteobacteria	p__Proteobacteria	0.441169	44.12
16S-24	Otu6	Rhizosphere	Chemical + Biological (C4)	p__Proteobacteria	p__Proteobacteria	0.439589	43.96
16S-20	Otu6	Rhizosphere	Biological (C3)	p__Proteobacteria	p__Proteobacteria	0.436102	43.61
16S-28	Otu6	Bulk Soil	Chemical (C2)	p__Proteobacteria	p__Proteobacteria	0.433211	43.32
16S-19	Otu6	Rhizosphere	Biological (C3)	p__Proteobacteria	p__Proteobacteria	0.426836	42.68
16S-35	Otu6	Bulk Soil	Chemical + Biological (C4)	p__Proteobacteria	p__Proteobacteria	0.42585	42.58
16S-14	Otu6	Rhizosphere	Untreated (C1)	p__Proteobacteria	p__Proteobacteria	0.425752	42.58
16S-22	Otu6	Rhizosphere	Chemical + Biological (C4)	p__Proteobacteria	p__Proteobacteria	0.422492	42.25
16S-04	Otu6	Endosphere	Chemical (C2)	p__Proteobacteria	p__Proteobacteria	0.419478	41.95
16S-12	Otu6	Endosphere	Chemical + Biological (C4)	p__Proteobacteria	p__Proteobacteria	0.418205	41.82
16S-29	Otu6	Bulk Soil	Chemical (C2)	p__Proteobacteria	p__Proteobacteria	0.416635	41.66
16S-13	Otu6	Rhizosphere	Untreated (C1)	p__Proteobacteria	p__Proteobacteria	0.415192	41.52
16S-36	Otu6	Bulk Soil	Chemical + Biological (C4)	p__Proteobacteria	p__Proteobacteria	0.407965	40.8
16S-17	Otu6	Rhizosphere	Chemical (C2)	p__Proteobacteria	p__Proteobacteria	0.405604	40.56
16S-03	Otu6	Endosphere	Untreated (C1)	p__Proteobacteria	p__Proteobacteria	0.398113	39.81
16S-30	Otu6	Bulk Soil	Chemical (C2)	p__Proteobacteria	p__Proteobacteria	0.395333	39.53
16S-17	Otu3	Rhizosphere	Chemical (C2)	p__Actinobacteria	p__Actinobacteria	0.388567	38.86
16S-15	Otu6	Rhizosphere	Untreated (C1)	p__Proteobacteria	p__Proteobacteria	0.382368	38.24
16S-21	Otu6	Rhizosphere	Biological (C3)	p__Proteobacteria	p__Proteobacteria	0.381242	38.12
16S-34	Otu6	Bulk Soil	Chemical + Biological (C4)	p__Proteobacteria	p__Proteobacteria	0.370796	37.08
16S-15	Otu3	Rhizosphere	Untreated (C1)	p__Actinobacteria	p__Actinobacteria	0.369505	36.95
16S-27	Otu6	Bulk Soil	Untreated (C1)	p__Proteobacteria	p__Proteobacteria	0.368644	36.86
16S-33	Otu6	Bulk Soil	Biological (C3)	p__Proteobacteria	p__Proteobacteria	0.36759	36.76
16S-31	Otu6	Bulk Soil	Biological (C3)	p__Proteobacteria	p__Proteobacteria	0.357815	35.78
16S-26	Otu6	Bulk Soil	Untreated (C1)	p__Proteobacteria	p__Proteobacteria	0.356928	35.69
16S-11	Otu6	Endosphere	Chemical + Biological (C4)	p__Proteobacteria	p__Proteobacteria	0.353927	35.39
16S-08	Otu3	Endosphere	Biological (C3)	p__Actinobacteria	p__Actinobacteria	0.350644	35.06
16S-21	Otu3	Rhizosphere	Biological (C3)	p__Actinobacteria	p__Actinobacteria	0.350359	35.04
16S-18	Otu3	Rhizosphere	Chemical (C2)	p__Actinobacteria	p__Actinobacteria	0.341622	34.16
16S-32	Otu6	Bulk Soil	Biological (C3)	p__Proteobacteria	p__Proteobacteria	0.340595	34.06
16S-12	Otu3	Endosphere	Chemical + Biological (C4)	p__Actinobacteria	p__Actinobacteria	0.337303	33.73
16S-25	Otu6	Bulk Soil	Untreated (C1)	p__Proteobacteria	p__Proteobacteria	0.337274	33.73
16S-22	Otu3	Rhizosphere	Chemical + Biological (C4)	p__Actinobacteria	p__Actinobacteria	0.335372	33.54
16S-14	Otu3	Rhizosphere	Untreated (C1)	p__Actinobacteria	p__Actinobacteria	0.334794	33.48
16S-23	Otu6	Rhizosphere	Chemical + Biological (C4)	p__Proteobacteria	p__Proteobacteria	0.324019	32.4
16S-24	Otu3	Rhizosphere	Chemical + Biological (C4)	p__Actinobacteria	p__Actinobacteria	0.323394	32.34
16S-16	Otu3	Rhizosphere	Chemical (C2)	p__Actinobacteria	p__Actinobacteria	0.318401	31.84
16S-07	Otu3	Endosphere	Biological (C3)	p__Actinobacteria	p__Actinobacteria	0.314395	31.44
16S-19	Otu3	Rhizosphere	Biological (C3)	p__Actinobacteria	p__Actinobacteria	0.311979	31.2
16S-20	Otu3	Rhizosphere	Biological (C3)	p__Actinobacteria	p__Actinobacteria	0.311106	31.11
16S-13	Otu3	Rhizosphere	Untreated (C1)	p__Actinobacteria	p__Actinobacteria	0.308573	30.86
16S-01	Otu3	Endosphere	Untreated (C1)	p__Actinobacteria	p__Actinobacteria	0.307088	30.71
16S-06	Otu6	Endosphere	Chemical (C2)	p__Proteobacteria	p__Proteobacteria	0.306352	30.64
16S-32	Otu3	Bulk Soil	Biological (C3)	p__Actinobacteria	p__Actinobacteria	0.284973	28.5
16S-25	Otu3	Bulk Soil	Untreated (C1)	p__Actinobacteria	p__Actinobacteria	0.270714	27.07
16S-02	Otu6	Endosphere	Untreated (C1)	p__Proteobacteria	p__Proteobacteria	0.267346	26.73
16S-34	Otu3	Bulk Soil	Chemical + Biological (C4)	p__Actinobacteria	p__Actinobacteria	0.265897	26.59
16S-33	Otu3	Bulk Soil	Biological (C3)	p__Actinobacteria	p__Actinobacteria	0.262171	26.22
16S-27	Otu3	Bulk Soil	Untreated (C1)	p__Actinobacteria	p__Actinobacteria	0.257243	25.72
16S-26	Otu3	Bulk Soil	Untreated (C1)	p__Actinobacteria	p__Actinobacteria	0.251752	25.18
16S-31	Otu3	Bulk Soil	Biological (C3)	p__Actinobacteria	p__Actinobacteria	0.2491	24.91
16S-10	Otu3	Endosphere	Chemical + Biological (C4)	p__Actinobacteria	p__Actinobacteria	0.245888	24.59
16S-05	Otu6	Endosphere	Chemical (C2)	p__Proteobacteria	p__Proteobacteria	0.217149	21.71
16S-29	Otu3	Bulk Soil	Chemical (C2)	p__Actinobacteria	p__Actinobacteria	0.18556	18.56
16S-12	Otu32	Endosphere	Chemical + Biological (C4)	p__Bacteroidetes	p__Bacteroidetes	0.182664	18.27
16S-35	Otu3	Bulk Soil	Chemical + Biological (C4)	p__Actinobacteria	p__Actinobacteria	0.179775	17.98
16S-36	Otu3	Bulk Soil	Chemical + Biological (C4)	p__Actinobacteria	p__Actinobacteria	0.174344	17.43
16S-28	Otu3	Bulk Soil	Chemical (C2)	p__Actinobacteria	p__Actinobacteria	0.166188	16.62
16S-30	Otu3	Bulk Soil	Chemical (C2)	p__Actinobacteria	p__Actinobacteria	0.165228	16.52
16S-01	Otu32	Endosphere	Untreated (C1)	p__Bacteroidetes	p__Bacteroidetes	0.145946	14.59
16S-07	Otu32	Endosphere	Biological (C3)	p__Bacteroidetes	p__Bacteroidetes	0.145101	14.51
16S-30	Otu43	Bulk Soil	Chemical (C2)	p__Acidobacteria	p__Acidobacteria	0.14408	14.41
16S-36	Otu43	Bulk Soil	Chemical + Biological (C4)	p__Acidobacteria	p__Acidobacteria	0.131066	13.11
16S-13	Otu32	Rhizosphere	Untreated (C1)	p__Bacteroidetes	p__Bacteroidetes	0.128592	12.86
16S-09	Otu6	Endosphere	Biological (C3)	p__Proteobacteria	p__Proteobacteria	0.1268	12.68
16S-29	Otu43	Bulk Soil	Chemical (C2)	p__Acidobacteria	p__Acidobacteria	0.124971	12.5
16S-26	Otu43	Bulk Soil	Untreated (C1)	p__Acidobacteria	p__Acidobacteria	0.124166	12.42
16S-31	Otu43	Bulk Soil	Biological (C3)	p__Acidobacteria	p__Acidobacteria	0.120742	12.07
16S-11	Otu32	Endosphere	Chemical + Biological (C4)	p__Bacteroidetes	p__Bacteroidetes	0.117067	11.71
16S-35	Otu43	Bulk Soil	Chemical + Biological (C4)	p__Acidobacteria	p__Acidobacteria	0.116766	11.68
16S-27	Otu43	Bulk Soil	Untreated (C1)	p__Acidobacteria	p__Acidobacteria	0.115141	11.51
16S-32	Otu43	Bulk Soil	Biological (C3)	p__Acidobacteria	p__Acidobacteria	0.110148	11.01
16S-28	Otu43	Bulk Soil	Chemical (C2)	p__Acidobacteria	p__Acidobacteria	0.109921	10.99
16S-16	Otu32	Rhizosphere	Chemical (C2)	p__Bacteroidetes	p__Bacteroidetes	0.108756	10.88
16S-22	Otu32	Rhizosphere	Chemical + Biological (C4)	p__Bacteroidetes	p__Bacteroidetes	0.101884	10.19
16S-25	Otu43	Bulk Soil	Untreated (C1)	p__Acidobacteria	p__Acidobacteria	0.101391	10.14
16S-24	Otu32	Rhizosphere	Chemical + Biological (C4)	p__Bacteroidetes	p__Bacteroidetes	0.0985018	9.85
16S-33	Otu43	Bulk Soil	Biological (C3)	p__Acidobacteria	p__Acidobacteria	0.0981708	9.82
16S-34	Otu43	Bulk Soil	Chemical + Biological (C4)	p__Acidobacteria	p__Acidobacteria	0.0949925	9.5
16S-19	Otu32	Rhizosphere	Biological (C3)	p__Bacteroidetes	p__Bacteroidetes	0.0888383	8.88
16S-29	Otu32	Bulk Soil	Chemical (C2)	p__Bacteroidetes	p__Bacteroidetes	0.086994	8.7
16S-08	Otu32	Endosphere	Biological (C3)	p__Bacteroidetes	p__Bacteroidetes	0.0861235	8.61
16S-36	Otu32	Bulk Soil	Chemical + Biological (C4)	p__Bacteroidetes	p__Bacteroidetes	0.0858993	8.59
16S-06	Otu32	Endosphere	Chemical (C2)	p__Bacteroidetes	p__Bacteroidetes	0.0805376	8.05
16S-20	Otu32	Rhizosphere	Biological (C3)	p__Bacteroidetes	p__Bacteroidetes	0.0799098	7.99
16S-30	Otu32	Bulk Soil	Chemical (C2)	p__Bacteroidetes	p__Bacteroidetes	0.0762996	7.63
16S-35	Otu32	Bulk Soil	Chemical + Biological (C4)	p__Bacteroidetes	p__Bacteroidetes	0.0759414	7.59
16S-02	Otu32	Endosphere	Untreated (C1)	p__Bacteroidetes	p__Bacteroidetes	0.0745951	7.46
16S-28	Otu32	Bulk Soil	Chemical (C2)	p__Bacteroidetes	p__Bacteroidetes	0.0732955	7.33
16S-17	Otu32	Rhizosphere	Chemical (C2)	p__Bacteroidetes	p__Bacteroidetes	0.0726493	7.26
16S-18	Otu32	Rhizosphere	Chemical (C2)	p__Bacteroidetes	p__Bacteroidetes	0.0718054	7.18
16S-33	Otu32	Bulk Soil	Biological (C3)	p__Bacteroidetes	p__Bacteroidetes	0.0703161	7.03
16S-28	Otu147	Bulk Soil	Chemical (C2)	p__Gemmatimonadetes	p__Gemmatimonadetes	0.0698068	6.98
16S-04	Otu32	Endosphere	Chemical (C2)	p__Bacteroidetes	p__Bacteroidetes	0.0676444	6.76
16S-30	Otu147	Bulk Soil	Chemical (C2)	p__Gemmatimonadetes	p__Gemmatimonadetes	0.0672994	6.73
16S-14	Otu32	Rhizosphere	Untreated (C1)	p__Bacteroidetes	p__Bacteroidetes	0.0664926	6.65
16S-25	Otu32	Bulk Soil	Untreated (C1)	p__Bacteroidetes	p__Bacteroidetes	0.0656884	6.57
16S-35	Otu147	Bulk Soil	Chemical + Biological (C4)	p__Gemmatimonadetes	p__Gemmatimonadetes	0.0648671	6.49
16S-25	Otu147	Bulk Soil	Untreated (C1)	p__Gemmatimonadetes	p__Gemmatimonadetes	0.064747	6.47
16S-31	Otu147	Bulk Soil	Biological (C3)	p__Gemmatimonadetes	p__Gemmatimonadetes	0.0637677	6.38
16S-15	Otu32	Rhizosphere	Untreated (C1)	p__Bacteroidetes	p__Bacteroidetes	0.0624854	6.25
16S-34	Otu32	Bulk Soil	Chemical + Biological (C4)	p__Bacteroidetes	p__Bacteroidetes	0.0621364	6.21
16S-21	Otu43	Rhizosphere	Biological (C3)	p__Acidobacteria	p__Acidobacteria	0.0610563	6.11
16S-36	Otu147	Bulk Soil	Chemical + Biological (C4)	p__Gemmatimonadetes	p__Gemmatimonadetes	0.0597692	5.98
16S-21	Otu32	Rhizosphere	Biological (C3)	p__Bacteroidetes	p__Bacteroidetes	0.0577518	5.78
16S-33	Otu147	Bulk Soil	Biological (C3)	p__Gemmatimonadetes	p__Gemmatimonadetes	0.0568563	5.69
16S-03	Otu32	Endosphere	Untreated (C1)	p__Bacteroidetes	p__Bacteroidetes	0.0567855	5.68
16S-26	Otu32	Bulk Soil	Untreated (C1)	p__Bacteroidetes	p__Bacteroidetes	0.0564745	5.65
16S-31	Otu32	Bulk Soil	Biological (C3)	p__Bacteroidetes	p__Bacteroidetes	0.0558422	5.58
16S-23	Otu32	Rhizosphere	Chemical + Biological (C4)	p__Bacteroidetes	p__Bacteroidetes	0.0547594	5.48
16S-26	Otu147	Bulk Soil	Untreated (C1)	p__Gemmatimonadetes	p__Gemmatimonadetes	0.0539764	5.4
16S-32	Otu32	Bulk Soil	Biological (C3)	p__Bacteroidetes	p__Bacteroidetes	0.0535349	5.35
16S-27	Otu147	Bulk Soil	Untreated (C1)	p__Gemmatimonadetes	p__Gemmatimonadetes	0.0533619	5.34
16S-34	Otu147	Bulk Soil	Chemical + Biological (C4)	p__Gemmatimonadetes	p__Gemmatimonadetes	0.0528892	5.29
16S-32	Otu91	Bulk Soil	Biological (C3)	p__Chloroflexi	p__Chloroflexi	0.051709	5.17
16S-10	Otu32	Endosphere	Chemical + Biological (C4)	p__Bacteroidetes	p__Bacteroidetes	0.0516596	5.17
16S-31	Otu91	Bulk Soil	Biological (C3)	p__Chloroflexi	p__Chloroflexi	0.0511531	5.12
16S-27	Otu91	Bulk Soil	Untreated (C1)	p__Chloroflexi	p__Chloroflexi	0.0502003	5.02
16S-34	Otu91	Bulk Soil	Chemical + Biological (C4)	p__Chloroflexi	p__Chloroflexi	0.0495772	4.96
16S-27	Otu32	Bulk Soil	Untreated (C1)	p__Bacteroidetes	p__Bacteroidetes	0.0494785	4.95
16S-32	Otu147	Bulk Soil	Biological (C3)	p__Gemmatimonadetes	p__Gemmatimonadetes	0.0488085	4.88
16S-05	Otu32	Endosphere	Chemical (C2)	p__Bacteroidetes	p__Bacteroidetes	0.0487745	4.88
16S-29	Otu147	Bulk Soil	Chemical (C2)	p__Gemmatimonadetes	p__Gemmatimonadetes	0.0482807	4.83
16S-09	Otu32	Endosphere	Biological (C3)	p__Bacteroidetes	p__Bacteroidetes	0.0482278	4.82
16S-20	Otu43	Rhizosphere	Biological (C3)	p__Acidobacteria	p__Acidobacteria	0.0478965	4.79
16S-33	Otu91	Bulk Soil	Biological (C3)	p__Chloroflexi	p__Chloroflexi	0.0475936	4.76
16S-07	Otu3469	Endosphere	Biological (C3)	p__	Others	0.0472957	4.73
16S-26	Otu91	Bulk Soil	Untreated (C1)	p__Chloroflexi	p__Chloroflexi	0.0460576	4.61
16S-15	Otu43	Rhizosphere	Untreated (C1)	p__Acidobacteria	p__Acidobacteria	0.0445221	4.45
16S-14	Otu43	Rhizosphere	Untreated (C1)	p__Acidobacteria	p__Acidobacteria	0.0435514	4.36
16S-19	Otu43	Rhizosphere	Biological (C3)	p__Acidobacteria	p__Acidobacteria	0.0435487	4.35
16S-21	Otu91	Rhizosphere	Biological (C3)	p__Chloroflexi	p__Chloroflexi	0.0431697	4.32
16S-03	Otu3469	Endosphere	Untreated (C1)	p__	Others	0.0417246	4.17
16S-25	Otu91	Bulk Soil	Untreated (C1)	p__Chloroflexi	p__Chloroflexi	0.041628	4.16
16S-09	Otu3469	Endosphere	Biological (C3)	p__	Others	0.040674	4.07
16S-15	Otu91	Rhizosphere	Untreated (C1)	p__Chloroflexi	p__Chloroflexi	0.0389798	3.9
16S-12	Otu163	Endosphere	Chemical + Biological (C4)	p__Verrucomicrobia	p__Verrucomicrobia	0.0350969	3.51
16S-30	Otu91	Bulk Soil	Chemical (C2)	p__Chloroflexi	p__Chloroflexi	0.034955	3.5
16S-18	Otu43	Rhizosphere	Chemical (C2)	p__Acidobacteria	p__Acidobacteria	0.0349445	3.49
16S-21	Otu147	Rhizosphere	Biological (C3)	p__Gemmatimonadetes	p__Gemmatimonadetes	0.0343761	3.44
16S-28	Otu163	Bulk Soil	Chemical (C2)	p__Verrucomicrobia	p__Verrucomicrobia	0.0342023	3.42
16S-29	Otu91	Bulk Soil	Chemical (C2)	p__Chloroflexi	p__Chloroflexi	0.0334602	3.35
16S-36	Otu91	Bulk Soil	Chemical + Biological (C4)	p__Chloroflexi	p__Chloroflexi	0.0334123	3.34
16S-04	Otu3469	Endosphere	Chemical (C2)	p__	Others	0.0333977	3.34
16S-36	Otu163	Bulk Soil	Chemical + Biological (C4)	p__Verrucomicrobia	p__Verrucomicrobia	0.0330091	3.3
16S-35	Otu91	Bulk Soil	Chemical + Biological (C4)	p__Chloroflexi	p__Chloroflexi	0.0327493	3.27
16S-30	Otu163	Bulk Soil	Chemical (C2)	p__Verrucomicrobia	p__Verrucomicrobia	0.0326743	3.27
16S-22	Otu43	Rhizosphere	Chemical + Biological (C4)	p__Acidobacteria	p__Acidobacteria	0.0321745	3.22
16S-30	Otu504	Bulk Soil	Chemical (C2)	p__Planctomycetes	p__Planctomycetes	0.0317035	3.17
16S-28	Otu91	Bulk Soil	Chemical (C2)	p__Chloroflexi	p__Chloroflexi	0.0313082	3.13
16S-20	Otu91	Rhizosphere	Biological (C3)	p__Chloroflexi	p__Chloroflexi	0.0311384	3.11
16S-14	Otu91	Rhizosphere	Untreated (C1)	p__Chloroflexi	p__Chloroflexi	0.030876	3.09
16S-24	Otu43	Rhizosphere	Chemical + Biological (C4)	p__Acidobacteria	p__Acidobacteria	0.0304635	3.05
16S-34	Otu163	Bulk Soil	Chemical + Biological (C4)	p__Verrucomicrobia	p__Verrucomicrobia	0.0301449	3.01
16S-01	Otu3469	Endosphere	Untreated (C1)	p__	Others	0.0298186	2.98
16S-17	Otu43	Rhizosphere	Chemical (C2)	p__Acidobacteria	p__Acidobacteria	0.0293564	2.94
16S-23	Otu91	Rhizosphere	Chemical + Biological (C4)	p__Chloroflexi	p__Chloroflexi	0.0286231	2.86
16S-25	Otu163	Bulk Soil	Untreated (C1)	p__Verrucomicrobia	p__Verrucomicrobia	0.0286149	2.86
16S-10	Otu3469	Endosphere	Chemical + Biological (C4)	p__	Others	0.0278735	2.79
16S-29	Otu163	Bulk Soil	Chemical (C2)	p__Verrucomicrobia	p__Verrucomicrobia	0.0273189	2.73
16S-13	Otu47	Rhizosphere	Untreated (C1)	p__Firmicutes	p__Firmicutes	0.0268692	2.69
16S-19	Otu91	Rhizosphere	Biological (C3)	p__Chloroflexi	p__Chloroflexi	0.0268497	2.68
16S-36	Otu504	Bulk Soil	Chemical + Biological (C4)	p__Planctomycetes	p__Planctomycetes	0.0267727	2.68
16S-26	Otu504	Bulk Soil	Untreated (C1)	p__Planctomycetes	p__Planctomycetes	0.0267275	2.67
16S-13	Otu43	Rhizosphere	Untreated (C1)	p__Acidobacteria	p__Acidobacteria	0.0264963	2.65
16S-26	Otu163	Bulk Soil	Untreated (C1)	p__Verrucomicrobia	p__Verrucomicrobia	0.0264728	2.65
16S-31	Otu163	Bulk Soil	Biological (C3)	p__Verrucomicrobia	p__Verrucomicrobia	0.026383	2.64
16S-17	Otu91	Rhizosphere	Chemical (C2)	p__Chloroflexi	p__Chloroflexi	0.0263499	2.63
16S-02	Otu3469	Endosphere	Untreated (C1)	p__	Others	0.0262745	2.63
16S-35	Otu163	Bulk Soil	Chemical + Biological (C4)	p__Verrucomicrobia	p__Verrucomicrobia	0.0256943	2.57
16S-18	Otu91	Rhizosphere	Chemical (C2)	p__Chloroflexi	p__Chloroflexi	0.0250473	2.5
16S-28	Otu504	Bulk Soil	Chemical (C2)	p__Planctomycetes	p__Planctomycetes	0.0250039	2.5
16S-15	Otu147	Rhizosphere	Untreated (C1)	p__Gemmatimonadetes	p__Gemmatimonadetes	0.0249893	2.5
16S-27	Otu504	Bulk Soil	Untreated (C1)	p__Planctomycetes	p__Planctomycetes	0.0249273	2.49
16S-22	Otu91	Rhizosphere	Chemical + Biological (C4)	p__Chloroflexi	p__Chloroflexi	0.0248432	2.48
16S-33	Otu163	Bulk Soil	Biological (C3)	p__Verrucomicrobia	p__Verrucomicrobia	0.024526	2.45
16S-23	Otu43	Rhizosphere	Chemical + Biological (C4)	p__Acidobacteria	p__Acidobacteria	0.024188	2.42
16S-29	Otu504	Bulk Soil	Chemical (C2)	p__Planctomycetes	p__Planctomycetes	0.0239564	2.4
16S-32	Otu504	Bulk Soil	Biological (C3)	p__Planctomycetes	p__Planctomycetes	0.0239243	2.39
16S-33	Otu504	Bulk Soil	Biological (C3)	p__Planctomycetes	p__Planctomycetes	0.0234684	2.35
16S-35	Otu504	Bulk Soil	Chemical + Biological (C4)	p__Planctomycetes	p__Planctomycetes	0.0234114	2.34
16S-24	Otu91	Rhizosphere	Chemical + Biological (C4)	p__Chloroflexi	p__Chloroflexi	0.0230688	2.31
16S-34	Otu504	Bulk Soil	Chemical + Biological (C4)	p__Planctomycetes	p__Planctomycetes	0.0229348	2.29
16S-31	Otu504	Bulk Soil	Biological (C3)	p__Planctomycetes	p__Planctomycetes	0.0228902	2.29
16S-27	Otu163	Bulk Soil	Untreated (C1)	p__Verrucomicrobia	p__Verrucomicrobia	0.0227009	2.27
16S-25	Otu47	Bulk Soil	Untreated (C1)	p__Firmicutes	p__Firmicutes	0.0226621	2.27
16S-25	Otu504	Bulk Soil	Untreated (C1)	p__Planctomycetes	p__Planctomycetes	0.022496	2.25
16S-16	Otu43	Rhizosphere	Chemical (C2)	p__Acidobacteria	p__Acidobacteria	0.0219863	2.2
16S-14	Otu147	Rhizosphere	Untreated (C1)	p__Gemmatimonadetes	p__Gemmatimonadetes	0.0218541	2.19
16S-23	Otu147	Rhizosphere	Chemical + Biological (C4)	p__Gemmatimonadetes	p__Gemmatimonadetes	0.021791	2.18
16S-08	Otu3469	Endosphere	Biological (C3)	p__	Others	0.0217017	2.17
16S-11	Otu3469	Endosphere	Chemical + Biological (C4)	p__	Others	0.0216481	2.16
16S-06	Otu3469	Endosphere	Chemical (C2)	p__	Others	0.0215706	2.16
16S-19	Otu147	Rhizosphere	Biological (C3)	p__Gemmatimonadetes	p__Gemmatimonadetes	0.0214931	2.15
16S-13	Otu147	Rhizosphere	Untreated (C1)	p__Gemmatimonadetes	p__Gemmatimonadetes	0.0212269	2.12
16S-20	Otu147	Rhizosphere	Biological (C3)	p__Gemmatimonadetes	p__Gemmatimonadetes	0.0208756	2.09
16S-24	Otu163	Rhizosphere	Chemical + Biological (C4)	p__Verrucomicrobia	p__Verrucomicrobia	0.0207098	2.07
16S-32	Otu163	Bulk Soil	Biological (C3)	p__Verrucomicrobia	p__Verrucomicrobia	0.0203873	2.04
16S-13	Otu91	Rhizosphere	Untreated (C1)	p__Chloroflexi	p__Chloroflexi	0.0203818	2.04
16S-22	Otu163	Rhizosphere	Chemical + Biological (C4)	p__Verrucomicrobia	p__Verrucomicrobia	0.0196065	1.96
16S-19	Otu47	Rhizosphere	Biological (C3)	p__Firmicutes	p__Firmicutes	0.0192836	1.93
16S-27	Otu3469	Bulk Soil	Untreated (C1)	p__	Others	0.019031	1.9
16S-32	Otu47	Bulk Soil	Biological (C3)	p__Firmicutes	p__Firmicutes	0.0188431	1.88
16S-14	Otu47	Rhizosphere	Untreated (C1)	p__Firmicutes	p__Firmicutes	0.0180549	1.81
16S-22	Otu147	Rhizosphere	Chemical + Biological (C4)	p__Gemmatimonadetes	p__Gemmatimonadetes	0.0180412	1.8
16S-20	Otu163	Rhizosphere	Biological (C3)	p__Verrucomicrobia	p__Verrucomicrobia	0.0180242	1.8
16S-16	Otu147	Rhizosphere	Chemical (C2)	p__Gemmatimonadetes	p__Gemmatimonadetes	0.0179065	1.79
16S-19	Otu163	Rhizosphere	Biological (C3)	p__Verrucomicrobia	p__Verrucomicrobia	0.0178239	1.78
16S-17	Otu147	Rhizosphere	Chemical (C2)	p__Gemmatimonadetes	p__Gemmatimonadetes	0.0177448	1.77
16S-16	Otu47	Rhizosphere	Chemical (C2)	p__Firmicutes	p__Firmicutes	0.0176008	1.76
16S-05	Otu3469	Endosphere	Chemical (C2)	p__	Others	0.0175281	1.75
16S-26	Otu47	Bulk Soil	Untreated (C1)	p__Firmicutes	p__Firmicutes	0.0173413	1.73
16S-14	Otu163	Rhizosphere	Untreated (C1)	p__Verrucomicrobia	p__Verrucomicrobia	0.0172143	1.72
16S-13	Otu163	Rhizosphere	Untreated (C1)	p__Verrucomicrobia	p__Verrucomicrobia	0.0168895	1.69
16S-24	Otu147	Rhizosphere	Chemical + Biological (C4)	p__Gemmatimonadetes	p__Gemmatimonadetes	0.0168763	1.69
16S-18	Otu147	Rhizosphere	Chemical (C2)	p__Gemmatimonadetes	p__Gemmatimonadetes	0.0168636	1.69
16S-18	Otu163	Rhizosphere	Chemical (C2)	p__Verrucomicrobia	p__Verrucomicrobia	0.016841	1.68
16S-15	Otu163	Rhizosphere	Untreated (C1)	p__Verrucomicrobia	p__Verrucomicrobia	0.0162712	1.63
16S-15	Otu47	Rhizosphere	Untreated (C1)	p__Firmicutes	p__Firmicutes	0.0159647	1.6
16S-19	Otu3469	Rhizosphere	Biological (C3)	p__	Others	0.0159357	1.59
16S-15	Otu3469	Rhizosphere	Untreated (C1)	p__	Others	0.0154865	1.55
16S-16	Otu91	Rhizosphere	Chemical (C2)	p__Chloroflexi	p__Chloroflexi	0.0152023	1.52
16S-21	Otu163	Rhizosphere	Biological (C3)	p__Verrucomicrobia	p__Verrucomicrobia	0.0146154	1.46
16S-16	Otu163	Rhizosphere	Chemical (C2)	p__Verrucomicrobia	p__Verrucomicrobia	0.0144616	1.45
16S-23	Otu3469	Rhizosphere	Chemical + Biological (C4)	p__	Others	0.0143051	1.43
16S-21	Otu47	Rhizosphere	Biological (C3)	p__Firmicutes	p__Firmicutes	0.0141164	1.41
16S-32	Otu40	Bulk Soil	Biological (C3)	p__Cyanobacteria	p__Cyanobacteria	0.0138976	1.39
16S-21	Otu3469	Rhizosphere	Biological (C3)	p__	Others	0.0137615	1.38
16S-30	Otu3469	Bulk Soil	Chemical (C2)	p__	Others	0.0137407	1.37
16S-12	Otu3469	Endosphere	Chemical + Biological (C4)	p__	Others	0.0135118	1.35
16S-23	Otu163	Rhizosphere	Chemical + Biological (C4)	p__Verrucomicrobia	p__Verrucomicrobia	0.0133053	1.33
16S-27	Otu47	Bulk Soil	Untreated (C1)	p__Firmicutes	p__Firmicutes	0.0131346	1.31
16S-31	Otu47	Bulk Soil	Biological (C3)	p__Firmicutes	p__Firmicutes	0.0130954	1.31
16S-17	Otu47	Rhizosphere	Chemical (C2)	p__Firmicutes	p__Firmicutes	0.0130681	1.31
16S-18	Otu3469	Rhizosphere	Chemical (C2)	p__	Others	0.0128731	1.29
16S-33	Otu3469	Bulk Soil	Biological (C3)	p__	Others	0.0128586	1.29
16S-17	Otu163	Rhizosphere	Chemical (C2)	p__Verrucomicrobia	p__Verrucomicrobia	0.0126538	1.27
16S-20	Otu3469	Rhizosphere	Biological (C3)	p__	Others	0.0125068	1.25
16S-20	Otu47	Rhizosphere	Biological (C3)	p__Firmicutes	p__Firmicutes	0.0125068	1.25
16S-21	Otu504	Rhizosphere	Biological (C3)	p__Planctomycetes	p__Planctomycetes	0.0124641	1.25
16S-14	Otu3469	Rhizosphere	Untreated (C1)	p__	Others	0.0124625	1.25
16S-24	Otu3469	Rhizosphere	Chemical + Biological (C4)	p__	Others	0.012283	1.23
16S-35	Otu3469	Bulk Soil	Chemical + Biological (C4)	p__	Others	0.0120943	1.21
16S-26	Otu3469	Bulk Soil	Untreated (C1)	p__	Others	0.0119085	1.19
16S-28	Otu3469	Bulk Soil	Chemical (C2)	p__	Others	0.0118121	1.18
16S-25	Otu3469	Bulk Soil	Untreated (C1)	p__	Others	0.0114764	1.15
16S-20	Otu504	Rhizosphere	Biological (C3)	p__Planctomycetes	p__Planctomycetes	0.0112201	1.12
16S-22	Otu3469	Rhizosphere	Chemical + Biological (C4)	p__	Others	0.0112166	1.12
16S-29	Otu3469	Bulk Soil	Chemical (C2)	p__	Others	0.0111788	1.12
16S-16	Otu3469	Rhizosphere	Chemical (C2)	p__	Others	0.0111577	1.12
16S-15	Otu504	Rhizosphere	Untreated (C1)	p__Planctomycetes	p__Planctomycetes	0.0109497	1.09
16S-23	Otu47	Rhizosphere	Chemical + Biological (C4)	p__Firmicutes	p__Firmicutes	0.0107417	1.07
16S-34	Otu47	Bulk Soil	Chemical + Biological (C4)	p__Firmicutes	p__Firmicutes	0.0106687	1.07
16S-32	Otu3469	Bulk Soil	Biological (C3)	p__	Others	0.0105067	1.05
16S-31	Otu3469	Bulk Soil	Biological (C3)	p__	Others	0.0104891	1.05
16S-24	Otu47	Rhizosphere	Chemical + Biological (C4)	p__Firmicutes	p__Firmicutes	0.0104002	1.04
16S-17	Otu3469	Rhizosphere	Chemical (C2)	p__	Others	0.0103556	1.04
16S-28	Otu47	Bulk Soil	Chemical (C2)	p__Firmicutes	p__Firmicutes	0.0101631	1.02
16S-23	Otu504	Rhizosphere	Chemical + Biological (C4)	p__Planctomycetes	p__Planctomycetes	0.0100495	1
16S-14	Otu504	Rhizosphere	Untreated (C1)	p__Planctomycetes	p__Planctomycetes	0.0100417	1
16S-13	Otu3469	Rhizosphere	Untreated (C1)	p__	Others	0.00990505	0.99
16S-33	Otu47	Bulk Soil	Biological (C3)	p__Firmicutes	p__Firmicutes	0.00988611	0.99
16S-18	Otu47	Rhizosphere	Chemical (C2)	p__Firmicutes	p__Firmicutes	0.00985211	0.99
16S-19	Otu504	Rhizosphere	Biological (C3)	p__Planctomycetes	p__Planctomycetes	0.00982926	0.98
16S-22	Otu47	Rhizosphere	Chemical + Biological (C4)	p__Firmicutes	p__Firmicutes	0.00974132	0.97
16S-18	Otu235	Rhizosphere	Chemical (C2)	p__TM7	p__TM7	0.00970556	0.97
16S-34	Otu3469	Bulk Soil	Chemical + Biological (C4)	p__	Others	0.00964286	0.96
16S-35	Otu47	Bulk Soil	Chemical + Biological (C4)	p__Firmicutes	p__Firmicutes	0.00958071	0.96
16S-10	Otu235	Endosphere	Chemical + Biological (C4)	p__TM7	p__TM7	0.00940609	0.94
16S-36	Otu3469	Bulk Soil	Chemical + Biological (C4)	p__	Others	0.00899562	0.9
16S-03	Otu43	Endosphere	Untreated (C1)	p__Acidobacteria	p__Acidobacteria	0.00882324	0.88
16S-13	Otu504	Rhizosphere	Untreated (C1)	p__Planctomycetes	p__Planctomycetes	0.00860012	0.86
16S-29	Otu40	Bulk Soil	Chemical (C2)	p__Cyanobacteria	p__Cyanobacteria	0.00850146	0.85
16S-01	Otu163	Endosphere	Untreated (C1)	p__Verrucomicrobia	p__Verrucomicrobia	0.00844748	0.84
16S-09	Otu1227	Endosphere	Biological (C3)	p__Tenericutes	p__Tenericutes	0.00839305	0.84
16S-07	Otu43	Endosphere	Biological (C3)	p__Acidobacteria	p__Acidobacteria	0.00830706	0.83
16S-11	Otu91	Endosphere	Chemical + Biological (C4)	p__Chloroflexi	p__Chloroflexi	0.00828744	0.83
16S-18	Otu504	Rhizosphere	Chemical (C2)	p__Planctomycetes	p__Planctomycetes	0.00808233	0.81
16S-36	Otu47	Bulk Soil	Chemical + Biological (C4)	p__Firmicutes	p__Firmicutes	0.0080003	0.8
16S-02	Otu43	Endosphere	Untreated (C1)	p__Acidobacteria	p__Acidobacteria	0.0079249	0.79
16S-24	Otu504	Rhizosphere	Chemical + Biological (C4)	p__Planctomycetes	p__Planctomycetes	0.00790509	0.79
16S-22	Otu504	Rhizosphere	Chemical + Biological (C4)	p__Planctomycetes	p__Planctomycetes	0.00774801	0.77
16S-07	Otu163	Endosphere	Biological (C3)	p__Verrucomicrobia	p__Verrucomicrobia	0.0075188	0.75
16S-02	Otu91	Endosphere	Untreated (C1)	p__Chloroflexi	p__Chloroflexi	0.00747281	0.75
16S-11	Otu43	Endosphere	Chemical + Biological (C4)	p__Acidobacteria	p__Acidobacteria	0.00741873	0.74
16S-17	Otu504	Rhizosphere	Chemical (C2)	p__Planctomycetes	p__Planctomycetes	0.00724221	0.72
16S-05	Otu43	Endosphere	Chemical (C2)	p__Acidobacteria	p__Acidobacteria	0.00705626	0.71
16S-06	Otu43	Endosphere	Chemical (C2)	p__Acidobacteria	p__Acidobacteria	0.00704569	0.7
16S-07	Otu5204	Endosphere	Biological (C3)	p__	Others	0.00697308	0.7
16S-09	Otu43	Endosphere	Biological (C3)	p__Acidobacteria	p__Acidobacteria	0.00684357	0.68
16S-09	Otu47	Endosphere	Biological (C3)	p__Firmicutes	p__Firmicutes	0.00684357	0.68
16S-10	Otu91	Endosphere	Chemical + Biological (C4)	p__Chloroflexi	p__Chloroflexi	0.0067714	0.68
16S-29	Otu47	Bulk Soil	Chemical (C2)	p__Firmicutes	p__Firmicutes	0.0067631	0.68
16S-14	Otu235	Rhizosphere	Untreated (C1)	p__TM7	p__TM7	0.00675797	0.68
16S-07	Otu1227	Endosphere	Biological (C3)	p__Tenericutes	p__Tenericutes	0.00673054	0.67
16S-35	Otu158	Bulk Soil	Chemical + Biological (C4)	p__Nitrospirae	p__Nitrospirae	0.00669071	0.67
16S-25	Otu40	Bulk Soil	Untreated (C1)	p__Cyanobacteria	p__Cyanobacteria	0.00668651	0.67
16S-30	Otu158	Bulk Soil	Chemical (C2)	p__Nitrospirae	p__Nitrospirae	0.00656878	0.66
16S-10	Otu43	Endosphere	Chemical + Biological (C4)	p__Acidobacteria	p__Acidobacteria	0.0064513	0.65
16S-27	Otu5204	Bulk Soil	Untreated (C1)	p__	Others	0.00627249	0.63
16S-28	Otu628	Bulk Soil	Chemical (C2)	p__Armatimonadetes	p__Armatimonadetes	0.00620331	0.62
16S-03	Otu163	Endosphere	Untreated (C1)	p__Verrucomicrobia	p__Verrucomicrobia	0.00601144	0.6
16S-01	Otu47	Endosphere	Untreated (C1)	p__Firmicutes	p__Firmicutes	0.00600747	0.6
16S-07	Otu91	Endosphere	Biological (C3)	p__Chloroflexi	p__Chloroflexi	0.00600291	0.6
16S-20	Otu235	Rhizosphere	Biological (C3)	p__TM7	p__TM7	0.00599092	0.6
16S-05	Otu235	Endosphere	Chemical (C2)	p__TM7	p__TM7	0.0058552	0.59
16S-09	Otu5204	Endosphere	Biological (C3)	p__	Others	0.00581058	0.58
16S-35	Otu628	Bulk Soil	Chemical + Biological (C4)	p__Armatimonadetes	p__Armatimonadetes	0.00579214	0.58
16S-03	Otu91	Endosphere	Untreated (C1)	p__Chloroflexi	p__Chloroflexi	0.00572056	0.57
16S-36	Otu158	Bulk Soil	Chemical + Biological (C4)	p__Nitrospirae	p__Nitrospirae	0.0056821	0.57
16S-13	Otu235	Rhizosphere	Untreated (C1)	p__TM7	p__TM7	0.00567956	0.57
16S-24	Otu235	Rhizosphere	Chemical + Biological (C4)	p__TM7	p__TM7	0.00559141	0.56
16S-06	Otu163	Endosphere	Chemical (C2)	p__Verrucomicrobia	p__Verrucomicrobia	0.00555525	0.56
16S-05	Otu91	Endosphere	Chemical (C2)	p__Chloroflexi	p__Chloroflexi	0.00555493	0.56
16S-16	Otu504	Rhizosphere	Chemical (C2)	p__Planctomycetes	p__Planctomycetes	0.00554948	0.55
16S-02	Otu47	Endosphere	Untreated (C1)	p__Firmicutes	p__Firmicutes	0.00547829	0.55
16S-16	Otu235	Rhizosphere	Chemical (C2)	p__TM7	p__TM7	0.00545542	0.55
16S-05	Otu47	Endosphere	Chemical (C2)	p__Firmicutes	p__Firmicutes	0.0054048	0.54
16S-08	Otu163	Endosphere	Biological (C3)	p__Verrucomicrobia	p__Verrucomicrobia	0.00532976	0.53
16S-04	Otu91	Endosphere	Chemical (C2)	p__Chloroflexi	p__Chloroflexi	0.00527467	0.53
16S-30	Otu47	Bulk Soil	Chemical (C2)	p__Firmicutes	p__Firmicutes	0.00525879	0.53
16S-06	Otu91	Endosphere	Chemical (C2)	p__Chloroflexi	p__Chloroflexi	0.00525717	0.53
16S-19	Otu235	Rhizosphere	Biological (C3)	p__TM7	p__TM7	0.00524941	0.52
16S-29	Otu158	Bulk Soil	Chemical (C2)	p__Nitrospirae	p__Nitrospirae	0.00522776	0.52
16S-04	Otu5204	Endosphere	Chemical (C2)	p__	Others	0.00522321	0.52
16S-28	Otu235	Bulk Soil	Chemical (C2)	p__TM7	p__TM7	0.00521616	0.52
16S-35	Otu5204	Bulk Soil	Chemical + Biological (C4)	p__	Others	0.00517285	0.52
16S-03	Otu5204	Endosphere	Untreated (C1)	p__	Others	0.00517113	0.52
16S-22	Otu235	Rhizosphere	Chemical + Biological (C4)	p__TM7	p__TM7	0.00514657	0.51
16S-17	Otu235	Rhizosphere	Chemical (C2)	p__TM7	p__TM7	0.00510429	0.51
16S-31	Otu5204	Bulk Soil	Biological (C3)	p__	Others	0.00509501	0.51
16S-26	Otu158	Bulk Soil	Untreated (C1)	p__Nitrospirae	p__Nitrospirae	0.00505687	0.51
16S-34	Otu235	Bulk Soil	Chemical + Biological (C4)	p__TM7	p__TM7	0.00504125	0.5
16S-15	Otu235	Rhizosphere	Untreated (C1)	p__TM7	p__TM7	0.00503954	0.5
16S-10	Otu163	Endosphere	Chemical + Biological (C4)	p__Verrucomicrobia	p__Verrucomicrobia	0.00502315	0.5
16S-32	Otu158	Bulk Soil	Biological (C3)	p__Nitrospirae	p__Nitrospirae	0.0049977	0.5
16S-25	Otu5204	Bulk Soil	Untreated (C1)	p__	Others	0.00499758	0.5
16S-26	Otu40	Bulk Soil	Untreated (C1)	p__Cyanobacteria	p__Cyanobacteria	0.00492348	0.49
16S-32	Otu5204	Bulk Soil	Biological (C3)	p__	Others	0.0049038	0.49
16S-33	Otu5204	Bulk Soil	Biological (C3)	p__	Others	0.00485399	0.49
16S-35	Otu425	Bulk Soil	Chemical + Biological (C4)	p__FBP	p__FBP	0.00483285	0.48
16S-03	Otu235	Endosphere	Untreated (C1)	p__TM7	p__TM7	0.00475098	0.48
16S-28	Otu5204	Bulk Soil	Chemical (C2)	p__	Others	0.00473381	0.47
16S-34	Otu5204	Bulk Soil	Chemical + Biological (C4)	p__	Others	0.00467488	0.47
16S-33	Otu40	Bulk Soil	Biological (C3)	p__Cyanobacteria	p__Cyanobacteria	0.0046536	0.47
16S-11	Otu163	Endosphere	Chemical + Biological (C4)	p__Verrucomicrobia	p__Verrucomicrobia	0.00460413	0.46
16S-30	Otu5204	Bulk Soil	Chemical (C2)	p__	Others	0.00455197	0.46
16S-25	Otu158	Bulk Soil	Untreated (C1)	p__Nitrospirae	p__Nitrospirae	0.00452689	0.45
16S-28	Otu425	Bulk Soil	Chemical (C2)	p__FBP	p__FBP	0.00448702	0.45
16S-25	Otu628	Bulk Soil	Untreated (C1)	p__Armatimonadetes	p__Armatimonadetes	0.00445767	0.45
16S-09	Otu91	Endosphere	Biological (C3)	p__Chloroflexi	p__Chloroflexi	0.00445477	0.45
16S-30	Otu628	Bulk Soil	Chemical (C2)	p__Armatimonadetes	p__Armatimonadetes	0.0044483	0.44
16S-26	Otu5204	Bulk Soil	Untreated (C1)	p__	Others	0.00443841	0.44
16S-27	Otu158	Bulk Soil	Untreated (C1)	p__Nitrospirae	p__Nitrospirae	0.00442226	0.44
16S-11	Otu235	Endosphere	Chemical + Biological (C4)	p__TM7	p__TM7	0.00439564	0.44
16S-29	Otu5204	Bulk Soil	Chemical (C2)	p__	Others	0.00439031	0.44
16S-29	Otu628	Bulk Soil	Chemical (C2)	p__Armatimonadetes	p__Armatimonadetes	0.00437762	0.44
16S-04	Otu43	Endosphere	Chemical (C2)	p__Acidobacteria	p__Acidobacteria	0.00434839	0.43
16S-30	Otu40	Bulk Soil	Chemical (C2)	p__Cyanobacteria	p__Cyanobacteria	0.00431636	0.43
16S-31	Otu40	Bulk Soil	Biological (C3)	p__Cyanobacteria	p__Cyanobacteria	0.00429391	0.43
16S-02	Otu235	Endosphere	Untreated (C1)	p__TM7	p__TM7	0.00428157	0.43
16S-29	Otu425	Bulk Soil	Chemical (C2)	p__FBP	p__FBP	0.00427611	0.43
16S-15	Otu5204	Rhizosphere	Untreated (C1)	p__	Others	0.00426706	0.43
16S-28	Otu158	Bulk Soil	Chemical (C2)	p__Nitrospirae	p__Nitrospirae	0.00416171	0.42
16S-01	Otu91	Endosphere	Untreated (C1)	p__Chloroflexi	p__Chloroflexi	0.00415643	0.42
16S-34	Otu158	Bulk Soil	Chemical + Biological (C4)	p__Nitrospirae	p__Nitrospirae	0.00414731	0.41
16S-33	Otu628	Bulk Soil	Biological (C3)	p__Armatimonadetes	p__Armatimonadetes	0.00414148	0.41
16S-36	Otu628	Bulk Soil	Chemical + Biological (C4)	p__Armatimonadetes	p__Armatimonadetes	0.00411984	0.41
16S-34	Otu628	Bulk Soil	Chemical + Biological (C4)	p__Armatimonadetes	p__Armatimonadetes	0.004118	0.41
16S-19	Otu5204	Rhizosphere	Biological (C3)	p__	Others	0.00404419	0.4
16S-02	Otu5204	Endosphere	Untreated (C1)	p__	Others	0.00404223	0.4
16S-06	Otu235	Endosphere	Chemical (C2)	p__TM7	p__TM7	0.00403772	0.4
16S-02	Otu163	Endosphere	Untreated (C1)	p__Verrucomicrobia	p__Verrucomicrobia	0.00398904	0.4
16S-04	Otu147	Endosphere	Chemical (C2)	p__Gemmatimonadetes	p__Gemmatimonadetes	0.00398816	0.4
16S-01	Otu5204	Endosphere	Untreated (C1)	p__	Others	0.00398815	0.4
16S-31	Otu158	Bulk Soil	Biological (C3)	p__Nitrospirae	p__Nitrospirae	0.00396279	0.4
16S-07	Otu47	Endosphere	Biological (C3)	p__Firmicutes	p__Firmicutes	0.0039413	0.39
16S-26	Otu628	Bulk Soil	Untreated (C1)	p__Armatimonadetes	p__Armatimonadetes	0.00394121	0.39
16S-01	Otu1227	Endosphere	Untreated (C1)	p__Tenericutes	p__Tenericutes	0.00392084	0.39
16S-21	Otu5204	Rhizosphere	Biological (C3)	p__	Others	0.00391444	0.39
16S-32	Otu628	Bulk Soil	Biological (C3)	p__Armatimonadetes	p__Armatimonadetes	0.00383957	0.38
16S-31	Otu628	Bulk Soil	Biological (C3)	p__Armatimonadetes	p__Armatimonadetes	0.00381325	0.38
16S-30	Otu425	Bulk Soil	Chemical (C2)	p__FBP	p__FBP	0.00380744	0.38
16S-10	Otu147	Endosphere	Chemical + Biological (C4)	p__Gemmatimonadetes	p__Gemmatimonadetes	0.00379198	0.38
16S-11	Otu47	Endosphere	Chemical + Biological (C4)	p__Firmicutes	p__Firmicutes	0.00377018	0.38
16S-28	Otu40	Bulk Soil	Chemical (C2)	p__Cyanobacteria	p__Cyanobacteria	0.00374666	0.37
16S-10	Otu5204	Endosphere	Chemical + Biological (C4)	p__	Others	0.00374274	0.37
16S-27	Otu628	Bulk Soil	Untreated (C1)	p__Armatimonadetes	p__Armatimonadetes	0.00366997	0.37
16S-25	Otu425	Bulk Soil	Untreated (C1)	p__FBP	p__FBP	0.00365474	0.37
16S-05	Otu163	Endosphere	Chemical (C2)	p__Verrucomicrobia	p__Verrucomicrobia	0.00364073	0.36
16S-36	Otu425	Bulk Soil	Chemical + Biological (C4)	p__FBP	p__FBP	0.00362848	0.36
16S-03	Otu504	Endosphere	Untreated (C1)	p__Planctomycetes	p__Planctomycetes	0.00355515	0.36
16S-02	Otu147	Endosphere	Untreated (C1)	p__Gemmatimonadetes	p__Gemmatimonadetes	0.00353695	0.35
16S-36	Otu235	Bulk Soil	Chemical + Biological (C4)	p__TM7	p__TM7	0.00352769	0.35
16S-33	Otu158	Bulk Soil	Biological (C3)	p__Nitrospirae	p__Nitrospirae	0.00351803	0.35
16S-07	Otu147	Endosphere	Biological (C3)	p__Gemmatimonadetes	p__Gemmatimonadetes	0.00351686	0.35
16S-36	Otu5204	Bulk Soil	Chemical + Biological (C4)	p__	Others	0.0034899	0.35
16S-02	Otu504	Endosphere	Untreated (C1)	p__Planctomycetes	p__Planctomycetes	0.00348376	0.35
16S-04	Otu47	Endosphere	Chemical (C2)	p__Firmicutes	p__Firmicutes	0.00347356	0.35
16S-31	Otu425	Bulk Soil	Biological (C3)	p__FBP	p__FBP	0.00346076	0.35
16S-05	Otu147	Endosphere	Chemical (C2)	p__Gemmatimonadetes	p__Gemmatimonadetes	0.00339676	0.34
16S-36	Otu40	Bulk Soil	Chemical + Biological (C4)	p__Cyanobacteria	p__Cyanobacteria	0.0033891	0.34
16S-23	Otu235	Rhizosphere	Chemical + Biological (C4)	p__TM7	p__TM7	0.00337119	0.34
16S-11	Otu147	Endosphere	Chemical + Biological (C4)	p__Gemmatimonadetes	p__Gemmatimonadetes	0.00337057	0.34
16S-13	Otu628	Rhizosphere	Untreated (C1)	p__Armatimonadetes	p__Armatimonadetes	0.00333068	0.33
16S-11	Otu5204	Endosphere	Chemical + Biological (C4)	p__	Others	0.00330108	0.33
16S-29	Otu235	Bulk Soil	Chemical (C2)	p__TM7	p__TM7	0.0032737	0.33
16S-03	Otu47	Endosphere	Untreated (C1)	p__Firmicutes	p__Firmicutes	0.00326428	0.33
16S-34	Otu40	Bulk Soil	Chemical + Biological (C4)	p__Cyanobacteria	p__Cyanobacteria	0.00323871	0.32
16S-23	Otu5204	Rhizosphere	Chemical + Biological (C4)	p__	Others	0.00319173	0.32
16S-17	Otu5204	Rhizosphere	Chemical (C2)	p__	Others	0.0031668	0.32
16S-14	Otu5204	Rhizosphere	Untreated (C1)	p__	Others	0.00310441	0.31
16S-34	Otu425	Bulk Soil	Chemical + Biological (C4)	p__FBP	p__FBP	0.00309216	0.31
16S-20	Otu5204	Rhizosphere	Biological (C3)	p__	Others	0.0030881	0.31
16S-18	Otu5204	Rhizosphere	Chemical (C2)	p__	Others	0.00302101	0.3
16S-21	Otu158	Rhizosphere	Biological (C3)	p__Nitrospirae	p__Nitrospirae	0.00299405	0.3
16S-35	Otu235	Bulk Soil	Chemical + Biological (C4)	p__TM7	p__TM7	0.00298714	0.3
16S-25	Otu235	Bulk Soil	Untreated (C1)	p__TM7	p__TM7	0.0029764	0.3
16S-11	Otu504	Endosphere	Chemical + Biological (C4)	p__Planctomycetes	p__Planctomycetes	0.00297097	0.3
16S-31	Otu235	Bulk Soil	Biological (C3)	p__TM7	p__TM7	0.00293738	0.29
16S-05	Otu5204	Endosphere	Chemical (C2)	p__	Others	0.0029276	0.29
16S-08	Otu43	Endosphere	Biological (C3)	p__Acidobacteria	p__Acidobacteria	0.00292454	0.29
16S-33	Otu425	Bulk Soil	Biological (C3)	p__FBP	p__FBP	0.00286118	0.29
16S-14	Otu158	Rhizosphere	Untreated (C1)	p__Nitrospirae	p__Nitrospirae	0.00284664	0.28
16S-08	Otu5204	Endosphere	Biological (C3)	p__	Others	0.00281521	0.28
16S-24	Otu5204	Rhizosphere	Chemical + Biological (C4)	p__	Others	0.00281272	0.28
16S-30	Otu235	Bulk Soil	Chemical (C2)	p__TM7	p__TM7	0.00278961	0.28
16S-08	Otu218	Endosphere	Biological (C3)	p__Fibrobacteres	p__Fibrobacteres	0.00278788	0.28
16S-22	Otu5204	Rhizosphere	Chemical + Biological (C4)	p__	Others	0.00277036	0.28
16S-27	Otu235	Bulk Soil	Untreated (C1)	p__TM7	p__TM7	0.00271435	0.27
16S-06	Otu504	Endosphere	Chemical (C2)	p__Planctomycetes	p__Planctomycetes	0.00268278	0.27
16S-16	Otu5204	Rhizosphere	Chemical (C2)	p__	Others	0.00265717	0.27
16S-06	Otu5204	Endosphere	Chemical (C2)	p__	Others	0.00265568	0.27
16S-35	Otu40	Bulk Soil	Chemical + Biological (C4)	p__Cyanobacteria	p__Cyanobacteria	0.00264714	0.26
16S-24	Otu218	Rhizosphere	Chemical + Biological (C4)	p__Fibrobacteres	p__Fibrobacteres	0.00264259	0.26
16S-20	Otu158	Rhizosphere	Biological (C3)	p__Nitrospirae	p__Nitrospirae	0.00262489	0.26
16S-01	Otu43	Endosphere	Untreated (C1)	p__Acidobacteria	p__Acidobacteria	0.0025578	0.26
16S-21	Otu235	Rhizosphere	Biological (C3)	p__TM7	p__TM7	0.00248395	0.25
16S-04	Otu504	Endosphere	Chemical (C2)	p__Planctomycetes	p__Planctomycetes	0.00247009	0.25
16S-03	Otu1227	Endosphere	Untreated (C1)	p__Tenericutes	p__Tenericutes	0.00245629	0.25
16S-13	Otu5204	Rhizosphere	Untreated (C1)	p__	Others	0.0024483	0.24
16S-09	Otu504	Endosphere	Biological (C3)	p__Planctomycetes	p__Planctomycetes	0.00238879	0.24
16S-12	Otu91	Endosphere	Chemical + Biological (C4)	p__Chloroflexi	p__Chloroflexi	0.00238807	0.24
16S-18	Otu218	Rhizosphere	Chemical (C2)	p__Fibrobacteres	p__Fibrobacteres	0.00236721	0.24
16S-27	Otu40	Bulk Soil	Untreated (C1)	p__Cyanobacteria	p__Cyanobacteria	0.00232804	0.23
16S-09	Otu147	Endosphere	Biological (C3)	p__Gemmatimonadetes	p__Gemmatimonadetes	0.00232423	0.23
16S-26	Otu425	Bulk Soil	Untreated (C1)	p__FBP	p__FBP	0.00230409	0.23
16S-04	Otu235	Endosphere	Chemical (C2)	p__TM7	p__TM7	0.00228998	0.23
16S-05	Otu504	Endosphere	Chemical (C2)	p__Planctomycetes	p__Planctomycetes	0.00227077	0.23
16S-32	Otu235	Bulk Soil	Biological (C3)	p__TM7	p__TM7	0.0022641	0.23
16S-15	Otu158	Rhizosphere	Untreated (C1)	p__Nitrospirae	p__Nitrospirae	0.00225615	0.23
16S-10	Otu504	Endosphere	Chemical + Biological (C4)	p__Planctomycetes	p__Planctomycetes	0.00224072	0.22
16S-33	Otu235	Bulk Soil	Biological (C3)	p__TM7	p__TM7	0.00221547	0.22
16S-36	Otu218	Bulk Soil	Chemical + Biological (C4)	p__Fibrobacteres	p__Fibrobacteres	0.00220481	0.22
16S-01	Otu235	Endosphere	Untreated (C1)	p__TM7	p__TM7	0.00220442	0.22
16S-16	Otu628	Rhizosphere	Chemical (C2)	p__Armatimonadetes	p__Armatimonadetes	0.00217511	0.22
16S-01	Otu425	Endosphere	Untreated (C1)	p__FBP	p__FBP	0.00213711	0.21
16S-04	Otu163	Endosphere	Chemical (C2)	p__Verrucomicrobia	p__Verrucomicrobia	0.0021356	0.21
16S-16	Otu40	Rhizosphere	Chemical (C2)	p__Cyanobacteria	p__Cyanobacteria	0.00211633	0.21
16S-20	Otu218	Rhizosphere	Biological (C3)	p__Fibrobacteres	p__Fibrobacteres	0.00205874	0.21
16S-03	Otu147	Endosphere	Untreated (C1)	p__Gemmatimonadetes	p__Gemmatimonadetes	0.00203613	0.2
16S-12	Otu235	Endosphere	Chemical + Biological (C4)	p__TM7	p__TM7	0.00203371	0.2
16S-08	Otu47	Endosphere	Biological (C3)	p__Firmicutes	p__Firmicutes	0.00202258	0.2
16S-21	Otu628	Rhizosphere	Biological (C3)	p__Armatimonadetes	p__Armatimonadetes	0.00200712	0.2
16S-22	Otu158	Rhizosphere	Chemical + Biological (C4)	p__Nitrospirae	p__Nitrospirae	0.00200457	0.2
16S-10	Otu47	Endosphere	Chemical + Biological (C4)	p__Firmicutes	p__Firmicutes	0.00196986	0.2
16S-12	Otu43	Endosphere	Chemical + Biological (C4)	p__Acidobacteria	p__Acidobacteria	0.00195668	0.2
16S-26	Otu235	Bulk Soil	Untreated (C1)	p__TM7	p__TM7	0.00195241	0.2
16S-32	Otu425	Bulk Soil	Biological (C3)	p__FBP	p__FBP	0.00195109	0.2
16S-12	Otu47	Endosphere	Chemical + Biological (C4)	p__Firmicutes	p__Firmicutes	0.00194127	0.19
16S-27	Otu425	Bulk Soil	Untreated (C1)	p__FBP	p__FBP	0.00193156	0.19
16S-18	Otu158	Rhizosphere	Chemical (C2)	p__Nitrospirae	p__Nitrospirae	0.00192759	0.19
16S-07	Otu504	Endosphere	Biological (C3)	p__Planctomycetes	p__Planctomycetes	0.0018797	0.19
16S-30	Otu715	Bulk Soil	Chemical (C2)	p__Chlorobi	p__Chlorobi	0.00187545	0.19
16S-09	Otu235	Endosphere	Biological (C3)	p__TM7	p__TM7	0.0018723	0.19
16S-35	Otu218	Bulk Soil	Chemical + Biological (C4)	p__Fibrobacteres	p__Fibrobacteres	0.00180928	0.18
16S-23	Otu628	Rhizosphere	Chemical + Biological (C4)	p__Armatimonadetes	p__Armatimonadetes	0.00180737	0.18
16S-08	Otu91	Endosphere	Biological (C3)	p__Chloroflexi	p__Chloroflexi	0.00180392	0.18
16S-28	Otu218	Bulk Soil	Chemical (C2)	p__Fibrobacteres	p__Fibrobacteres	0.00179481	0.18
16S-01	Otu147	Endosphere	Untreated (C1)	p__Gemmatimonadetes	p__Gemmatimonadetes	0.00178373	0.18
16S-19	Otu158	Rhizosphere	Biological (C3)	p__Nitrospirae	p__Nitrospirae	0.00178105	0.18
16S-22	Otu628	Rhizosphere	Chemical + Biological (C4)	p__Armatimonadetes	p__Armatimonadetes	0.00174555	0.17
16S-15	Otu218	Rhizosphere	Untreated (C1)	p__Fibrobacteres	p__Fibrobacteres	0.00172889	0.17
16S-28	Otu715	Bulk Soil	Chemical (C2)	p__Chlorobi	p__Chlorobi	0.00171629	0.17
16S-19	Otu628	Rhizosphere	Biological (C3)	p__Armatimonadetes	p__Armatimonadetes	0.00171409	0.17
16S-17	Otu218	Rhizosphere	Chemical (C2)	p__Fibrobacteres	p__Fibrobacteres	0.00169698	0.17
16S-15	Otu628	Rhizosphere	Untreated (C1)	p__Armatimonadetes	p__Armatimonadetes	0.00166759	0.17
16S-08	Otu235	Endosphere	Biological (C3)	p__TM7	p__TM7	0.00163993	0.16
16S-36	Otu715	Bulk Soil	Chemical + Biological (C4)	p__Chlorobi	p__Chlorobi	0.00163786	0.16
16S-30	Otu218	Bulk Soil	Chemical (C2)	p__Fibrobacteres	p__Fibrobacteres	0.00163041	0.16
16S-17	Otu158	Rhizosphere	Chemical (C2)	p__Nitrospirae	p__Nitrospirae	0.00163017	0.16
16S-29	Otu715	Bulk Soil	Chemical (C2)	p__Chlorobi	p__Chlorobi	0.00153534	0.15
16S-14	Otu628	Rhizosphere	Untreated (C1)	p__Armatimonadetes	p__Armatimonadetes	0.00149056	0.15
16S-21	Otu40	Rhizosphere	Biological (C3)	p__Cyanobacteria	p__Cyanobacteria	0.00146376	0.15
16S-26	Otu715	Bulk Soil	Untreated (C1)	p__Chlorobi	p__Chlorobi	0.00145522	0.15
16S-03	Otu218	Endosphere	Untreated (C1)	p__Fibrobacteres	p__Fibrobacteres	0.00145438	0.15
16S-34	Otu218	Bulk Soil	Chemical + Biological (C4)	p__Fibrobacteres	p__Fibrobacteres	0.00145083	0.15
16S-12	Otu5204	Endosphere	Chemical + Biological (C4)	p__	Others	0.00144825	0.14
16S-21	Otu715	Rhizosphere	Biological (C3)	p__Chlorobi	p__Chlorobi	0.00144158	0.14
16S-23	Otu425	Rhizosphere	Chemical + Biological (C4)	p__FBP	p__FBP	0.00143564	0.14
16S-04	Otu40	Endosphere	Chemical (C2)	p__Cyanobacteria	p__Cyanobacteria	0.00141516	0.14
16S-24	Otu158	Rhizosphere	Chemical + Biological (C4)	p__Nitrospirae	p__Nitrospirae	0.00140636	0.14
16S-17	Otu628	Rhizosphere	Chemical (C2)	p__Armatimonadetes	p__Armatimonadetes	0.00140301	0.14
16S-19	Otu218	Rhizosphere	Biological (C3)	p__Fibrobacteres	p__Fibrobacteres	0.0013927	0.14
16S-13	Otu425	Rhizosphere	Untreated (C1)	p__FBP	p__FBP	0.00139193	0.14
16S-14	Otu218	Rhizosphere	Untreated (C1)	p__Fibrobacteres	p__Fibrobacteres	0.0013897	0.14
16S-02	Otu1227	Endosphere	Untreated (C1)	p__Tenericutes	p__Tenericutes	0.00138287	0.14
16S-16	Otu425	Rhizosphere	Chemical (C2)	p__FBP	p__FBP	0.00137561	0.14
16S-32	Otu715	Bulk Soil	Biological (C3)	p__Chlorobi	p__Chlorobi	0.00134594	0.13
16S-08	Otu504	Endosphere	Biological (C3)	p__Planctomycetes	p__Planctomycetes	0.00133927	0.13
16S-20	Otu628	Rhizosphere	Biological (C3)	p__Armatimonadetes	p__Armatimonadetes	0.00132788	0.13
16S-12	Otu504	Endosphere	Chemical + Biological (C4)	p__Planctomycetes	p__Planctomycetes	0.00132499	0.13
16S-08	Otu1227	Endosphere	Biological (C3)	p__Tenericutes	p__Tenericutes	0.00131194	0.13
16S-07	Otu235	Endosphere	Biological (C3)	p__TM7	p__TM7	0.00127334	0.13
16S-17	Otu40	Rhizosphere	Chemical (C2)	p__Cyanobacteria	p__Cyanobacteria	0.00126939	0.13
16S-13	Otu158	Rhizosphere	Untreated (C1)	p__Nitrospirae	p__Nitrospirae	0.00126765	0.13
16S-34	Otu3085	Bulk Soil	Chemical + Biological (C4)	p__Elusimicrobia	p__Elusimicrobia	0.00126031	0.13
16S-33	Otu715	Bulk Soil	Biological (C3)	p__Chlorobi	p__Chlorobi	0.00123576	0.12
16S-22	Otu40	Rhizosphere	Chemical + Biological (C4)	p__Cyanobacteria	p__Cyanobacteria	0.00121626	0.12
16S-31	Otu715	Bulk Soil	Biological (C3)	p__Chlorobi	p__Chlorobi	0.00120699	0.12
16S-27	Otu715	Bulk Soil	Untreated (C1)	p__Chlorobi	p__Chlorobi	0.0011691	0.12
16S-30	Otu3085	Bulk Soil	Chemical (C2)	p__Elusimicrobia	p__Elusimicrobia	0.00116862	0.12
16S-09	Otu163	Endosphere	Biological (C3)	p__Verrucomicrobia	p__Verrucomicrobia	0.00116212	0.12
16S-18	Otu628	Rhizosphere	Chemical (C2)	p__Armatimonadetes	p__Armatimonadetes	0.00116106	0.12
16S-28	Otu3085	Bulk Soil	Chemical (C2)	p__Elusimicrobia	p__Elusimicrobia	0.00114419	0.11
16S-34	Otu715	Bulk Soil	Chemical + Biological (C4)	p__Chlorobi	p__Chlorobi	0.00112842	0.11
16S-24	Otu628	Rhizosphere	Chemical + Biological (C4)	p__Armatimonadetes	p__Armatimonadetes	0.00112282	0.11
16S-24	Otu40	Rhizosphere	Chemical + Biological (C4)	p__Cyanobacteria	p__Cyanobacteria	0.00111148	0.11
16S-10	Otu628	Endosphere	Chemical + Biological (C4)	p__Armatimonadetes	p__Armatimonadetes	0.00110805	0.11
16S-25	Otu715	Bulk Soil	Untreated (C1)	p__Chlorobi	p__Chlorobi	0.0011075	0.11
16S-35	Otu715	Bulk Soil	Chemical + Biological (C4)	p__Chlorobi	p__Chlorobi	0.00108071	0.11
16S-22	Otu425	Rhizosphere	Chemical + Biological (C4)	p__FBP	p__FBP	0.00106986	0.11
16S-23	Otu158	Rhizosphere	Chemical + Biological (C4)	p__Nitrospirae	p__Nitrospirae	0.00106391	0.11
16S-13	Otu40	Rhizosphere	Untreated (C1)	p__Cyanobacteria	p__Cyanobacteria	0.00105637	0.11
16S-29	Otu3085	Bulk Soil	Chemical (C2)	p__Elusimicrobia	p__Elusimicrobia	0.00104048	0.1
16S-22	Otu218	Rhizosphere	Chemical + Biological (C4)	p__Fibrobacteres	p__Fibrobacteres	0.00103607	0.1
16S-33	Otu3085	Bulk Soil	Biological (C3)	p__Elusimicrobia	p__Elusimicrobia	0.00103537	0.1
16S-01	Otu628	Endosphere	Untreated (C1)	p__Armatimonadetes	p__Armatimonadetes	0.00102649	0.1
16S-26	Otu3085	Bulk Soil	Untreated (C1)	p__Elusimicrobia	p__Elusimicrobia	0.00101865	0.1
16S-01	Otu504	Endosphere	Untreated (C1)	p__Planctomycetes	p__Planctomycetes	0.00100966	0.1
16S-15	Otu40	Rhizosphere	Untreated (C1)	p__Cyanobacteria	p__Cyanobacteria	0.000993195	0.1
16S-36	Otu3085	Bulk Soil	Chemical + Biological (C4)	p__Elusimicrobia	p__Elusimicrobia	0.000957517	0.1
16S-29	Otu218	Bulk Soil	Chemical (C2)	p__Fibrobacteres	p__Fibrobacteres	0.000938967	0.09
16S-25	Otu1227	Bulk Soil	Untreated (C1)	p__Tenericutes	p__Tenericutes	0.000885997	0.09
16S-14	Otu40	Rhizosphere	Untreated (C1)	p__Cyanobacteria	p__Cyanobacteria	0.000874165	0.09
16S-03	Otu628	Endosphere	Untreated (C1)	p__Armatimonadetes	p__Armatimonadetes	0.000872629	0.09
16S-11	Otu628	Endosphere	Chemical + Biological (C4)	p__Armatimonadetes	p__Armatimonadetes	0.000868704	0.09
16S-10	Otu425	Endosphere	Chemical + Biological (C4)	p__FBP	p__FBP	0.000861814	0.09
16S-20	Otu40	Rhizosphere	Biological (C3)	p__Cyanobacteria	p__Cyanobacteria	0.000854375	0.09
16S-06	Otu47	Endosphere	Chemical (C2)	p__Firmicutes	p__Firmicutes	0.000840063	0.08
16S-16	Otu158	Rhizosphere	Chemical (C2)	p__Nitrospirae	p__Nitrospirae	0.000834774	0.08
16S-25	Otu1357	Bulk Soil	Untreated (C1)	p__WS3	p__WS3	0.000830622	0.08
16S-26	Otu218	Bulk Soil	Untreated (C1)	p__Fibrobacteres	p__Fibrobacteres	0.000812495	0.08
16S-16	Otu218	Rhizosphere	Chemical (C2)	p__Fibrobacteres	p__Fibrobacteres	0.000799501	0.08
16S-27	Otu218	Bulk Soil	Untreated (C1)	p__Fibrobacteres	p__Fibrobacteres	0.000782791	0.08
16S-20	Otu715	Rhizosphere	Biological (C3)	p__Chlorobi	p__Chlorobi	0.000761732	0.08
16S-15	Otu715	Rhizosphere	Untreated (C1)	p__Chlorobi	p__Chlorobi	0.000747961	0.07
16S-25	Otu218	Bulk Soil	Untreated (C1)	p__Fibrobacteres	p__Fibrobacteres	0.000733716	0.07
16S-25	Otu3085	Bulk Soil	Untreated (C1)	p__Elusimicrobia	p__Elusimicrobia	0.000733716	0.07
16S-35	Otu3085	Bulk Soil	Chemical + Biological (C4)	p__Elusimicrobia	p__Elusimicrobia	0.000716428	0.07
16S-31	Otu218	Bulk Soil	Biological (C3)	p__Fibrobacteres	p__Fibrobacteres	0.00070497	0.07
16S-31	Otu3085	Bulk Soil	Biological (C3)	p__Elusimicrobia	p__Elusimicrobia	0.000694289	0.07
16S-24	Otu715	Rhizosphere	Chemical + Biological (C4)	p__Chlorobi	p__Chlorobi	0.000691837	0.07
16S-08	Otu147	Endosphere	Biological (C3)	p__Gemmatimonadetes	p__Gemmatimonadetes	0.000683303	0.07
16S-19	Otu425	Rhizosphere	Biological (C3)	p__FBP	p__FBP	0.000682959	0.07
16S-17	Otu715	Rhizosphere	Chemical (C2)	p__Chlorobi	p__Chlorobi	0.000681463	0.07
16S-27	Otu3085	Bulk Soil	Untreated (C1)	p__Elusimicrobia	p__Elusimicrobia	0.000670964	0.07
16S-12	Otu218	Endosphere	Chemical + Biological (C4)	p__Fibrobacteres	p__Fibrobacteres	0.000662497	0.07
16S-05	Otu218	Endosphere	Chemical (C2)	p__Fibrobacteres	p__Fibrobacteres	0.000656833	0.07
16S-19	Otu40	Rhizosphere	Biological (C3)	p__Cyanobacteria	p__Cyanobacteria	0.000656177	0.07
16S-18	Otu715	Rhizosphere	Chemical (C2)	p__Chlorobi	p__Chlorobi	0.000653801	0.07
16S-19	Otu715	Rhizosphere	Biological (C3)	p__Chlorobi	p__Chlorobi	0.000642785	0.06
16S-10	Otu218	Endosphere	Chemical + Biological (C4)	p__Fibrobacteres	p__Fibrobacteres	0.000640205	0.06
16S-32	Otu3085	Bulk Soil	Biological (C3)	p__Elusimicrobia	p__Elusimicrobia	0.000636451	0.06
16S-12	Otu147	Endosphere	Chemical + Biological (C4)	p__Gemmatimonadetes	p__Gemmatimonadetes	0.000631683	0.06
16S-06	Otu147	Endosphere	Chemical (C2)	p__Gemmatimonadetes	p__Gemmatimonadetes	0.000623272	0.06
16S-16	Otu715	Rhizosphere	Chemical (C2)	p__Chlorobi	p__Chlorobi	0.000623141	0.06
16S-21	Otu218	Rhizosphere	Biological (C3)	p__Fibrobacteres	p__Fibrobacteres	0.000620987	0.06
16S-18	Otu40	Rhizosphere	Chemical (C2)	p__Cyanobacteria	p__Cyanobacteria	0.000619984	0.06
16S-05	Otu715	Endosphere	Chemical (C2)	p__Chlorobi	p__Chlorobi	0.0006193	0.06
16S-03	Otu425	Endosphere	Untreated (C1)	p__FBP	p__FBP	0.000614072	0.06
16S-36	Otu1357	Bulk Soil	Chemical + Biological (C4)	p__WS3	p__WS3	0.000604747	0.06
16S-22	Otu715	Rhizosphere	Chemical + Biological (C4)	p__Chlorobi	p__Chlorobi	0.000596867	0.06
16S-14	Otu715	Rhizosphere	Untreated (C1)	p__Chlorobi	p__Chlorobi	0.000593984	0.06
16S-31	Otu1467	Bulk Soil	Biological (C3)	p__OD1	p__OD1	0.000576794	0.06
16S-06	Otu628	Endosphere	Chemical (C2)	p__Armatimonadetes	p__Armatimonadetes	0.000569075	0.06
16S-27	Otu1357	Bulk Soil	Untreated (C1)	p__WS3	p__WS3	0.000559136	0.06
16S-06	Otu715	Endosphere	Chemical (C2)	p__Chlorobi	p__Chlorobi	0.000541976	0.05
16S-04	Otu425	Endosphere	Chemical (C2)	p__FBP	p__FBP	0.000540332	0.05
16S-30	Otu1467	Bulk Soil	Chemical (C2)	p__OD1	p__OD1	0.000537189	0.05
16S-17	Otu425	Rhizosphere	Chemical (C2)	p__FBP	p__FBP	0.000534481	0.05
16S-32	Otu1357	Bulk Soil	Biological (C3)	p__WS3	p__WS3	0.000532115	0.05
16S-28	Otu1598	Bulk Soil	Chemical (C2)	p__BRC1	p__BRC1	0.000527225	0.05
16S-06	Otu218	Endosphere	Chemical (C2)	p__Fibrobacteres	p__Fibrobacteres	0.000514877	0.05
16S-23	Otu218	Rhizosphere	Chemical + Biological (C4)	p__Fibrobacteres	p__Fibrobacteres	0.000512728	0.05
16S-13	Otu218	Rhizosphere	Untreated (C1)	p__Fibrobacteres	p__Fibrobacteres	0.000509545	0.05
16S-11	Otu425	Endosphere	Chemical + Biological (C4)	p__FBP	p__FBP	0.000503848	0.05
16S-32	Otu218	Bulk Soil	Biological (C3)	p__Fibrobacteres	p__Fibrobacteres	0.000500814	0.05
16S-30	Otu1357	Bulk Soil	Chemical (C2)	p__WS3	p__WS3	0.000499491	0.05
16S-25	Otu1598	Bulk Soil	Untreated (C1)	p__BRC1	p__BRC1	0.000498373	0.05
16S-13	Otu715	Rhizosphere	Untreated (C1)	p__Chlorobi	p__Chlorobi	0.000497117	0.05
16S-14	Otu425	Rhizosphere	Untreated (C1)	p__FBP	p__FBP	0.000493119	0.05
16S-31	Otu1357	Bulk Soil	Biological (C3)	p__WS3	p__WS3	0.000491343	0.05
16S-24	Otu425	Rhizosphere	Chemical + Biological (C4)	p__FBP	p__FBP	0.000476347	0.05
16S-23	Otu715	Rhizosphere	Chemical + Biological (C4)	p__Chlorobi	p__Chlorobi	0.000474274	0.05
16S-26	Otu1357	Bulk Soil	Untreated (C1)	p__WS3	p__WS3	0.000460818	0.05
16S-21	Otu3085	Rhizosphere	Biological (C3)	p__Elusimicrobia	p__Elusimicrobia	0.000454651	0.05
16S-29	Otu1357	Bulk Soil	Chemical (C2)	p__WS3	p__WS3	0.000444106	0.04
16S-01	Otu40	Endosphere	Untreated (C1)	p__Cyanobacteria	p__Cyanobacteria	0.000437519	0.04
16S-08	Otu425	Endosphere	Biological (C3)	p__FBP	p__FBP	0.000437314	0.04
16S-35	Otu1357	Bulk Soil	Chemical + Biological (C4)	p__WS3	p__WS3	0.000425	0.04
16S-11	Otu715	Endosphere	Chemical + Biological (C4)	p__Chlorobi	p__Chlorobi	0.000416978	0.04
16S-33	Otu218	Bulk Soil	Biological (C3)	p__Fibrobacteres	p__Fibrobacteres	0.000411921	0.04
16S-02	Otu40	Endosphere	Untreated (C1)	p__Cyanobacteria	p__Cyanobacteria	0.000398904	0.04
16S-31	Otu662	Bulk Soil	Biological (C3)	p__BHI80-139	p__BHI80-139	0.00039521	0.04
16S-15	Otu425	Rhizosphere	Untreated (C1)	p__FBP	p__FBP	0.000392373	0.04
16S-21	Otu425	Rhizosphere	Biological (C3)	p__FBP	p__FBP	0.000388117	0.04
16S-23	Otu40	Rhizosphere	Chemical + Biological (C4)	p__Cyanobacteria	p__Cyanobacteria	0.000384546	0.04
16S-18	Otu425	Rhizosphere	Chemical (C2)	p__FBP	p__FBP	0.000383263	0.04
16S-34	Otu1467	Bulk Soil	Chemical + Biological (C4)	p__OD1	p__OD1	0.000381025	0.04
16S-06	Otu1467	Endosphere	Chemical (C2)	p__OD1	p__OD1	0.000379383	0.04
16S-26	Otu662	Bulk Soil	Untreated (C1)	p__BHI80-139	p__BHI80-139	0.000375931	0.04
16S-34	Otu1598	Bulk Soil	Chemical + Biological (C4)	p__BRC1	p__BRC1	0.00036637	0.04
16S-34	Otu662	Bulk Soil	Chemical + Biological (C4)	p__BHI80-139	p__BHI80-139	0.00036637	0.04
16S-21	Otu1357	Rhizosphere	Biological (C3)	p__WS3	p__WS3	0.000365939	0.04
16S-35	Otu662	Bulk Soil	Chemical + Biological (C4)	p__BHI80-139	p__BHI80-139	0.000364285	0.04
16S-25	Otu2258	Bulk Soil	Untreated (C1)	p__Chlamydiae	p__Chlamydiae	0.000359936	0.04
16S-30	Otu1598	Bulk Soil	Chemical (C2)	p__BRC1	p__BRC1	0.000358126	0.04
16S-03	Otu40	Endosphere	Untreated (C1)	p__Cyanobacteria	p__Cyanobacteria	0.000355515	0.04
16S-20	Otu1357	Rhizosphere	Biological (C3)	p__WS3	p__WS3	0.000349985	0.03
16S-20	Otu425	Rhizosphere	Biological (C3)	p__FBP	p__FBP	0.000349985	0.03
16S-19	Otu1227	Rhizosphere	Biological (C3)	p__Tenericutes	p__Tenericutes	0.000348175	0.03
16S-02	Otu425	Endosphere	Untreated (C1)	p__FBP	p__FBP	0.000345717	0.03
16S-26	Otu1467	Bulk Soil	Untreated (C1)	p__OD1	p__OD1	0.00033955	0.03
16S-28	Otu1357	Bulk Soil	Chemical (C2)	p__WS3	p__WS3	0.000336527	0.03
16S-19	Otu3085	Rhizosphere	Biological (C3)	p__Elusimicrobia	p__Elusimicrobia	0.000334784	0.03
16S-31	Otu1598	Bulk Soil	Biological (C3)	p__BRC1	p__BRC1	0.000331122	0.03
16S-11	Otu158	Endosphere	Chemical + Biological (C4)	p__Nitrospirae	p__Nitrospirae	0.000330108	0.03
16S-11	Otu40	Endosphere	Chemical + Biological (C4)	p__Cyanobacteria	p__Cyanobacteria	0.000330108	0.03
16S-36	Otu662	Bulk Soil	Chemical + Biological (C4)	p__BHI80-139	p__BHI80-139	0.000327571	0.03
16S-12	Otu425	Endosphere	Chemical + Biological (C4)	p__FBP	p__FBP	0.000323545	0.03
16S-32	Otu662	Bulk Soil	Biological (C3)	p__BHI80-139	p__BHI80-139	0.000323442	0.03
16S-33	Otu1357	Bulk Soil	Biological (C3)	p__WS3	p__WS3	0.000322857	0.03
16S-09	Otu218	Endosphere	Biological (C3)	p__Fibrobacteres	p__Fibrobacteres	0.00032281	0.03
16S-09	Otu715	Endosphere	Biological (C3)	p__Chlorobi	p__Chlorobi	0.00032281	0.03
16S-34	Otu1357	Bulk Soil	Chemical + Biological (C4)	p__WS3	p__WS3	0.000322406	0.03
16S-22	Otu2368	Rhizosphere	Chemical + Biological (C4)	p__GN02	p__GN02	0.000315326	0.03
16S-27	Otu1467	Bulk Soil	Untreated (C1)	p__OD1	p__OD1	0.00031515	0.03
16S-27	Otu662	Bulk Soil	Untreated (C1)	p__BHI80-139	p__BHI80-139	0.00031515	0.03
16S-36	Otu1467	Bulk Soil	Chemical + Biological (C4)	p__OD1	p__OD1	0.000314973	0.03
16S-36	Otu1598	Bulk Soil	Chemical + Biological (C4)	p__BRC1	p__BRC1	0.000314973	0.03
16S-32	Otu1598	Bulk Soil	Biological (C3)	p__BRC1	p__BRC1	0.000313009	0.03
16S-05	Otu628	Endosphere	Chemical (C2)	p__Armatimonadetes	p__Armatimonadetes	0.000300266	0.03
16S-10	Otu1227	Endosphere	Chemical + Biological (C4)	p__Tenericutes	p__Tenericutes	0.000295479	0.03
16S-28	Otu2258	Bulk Soil	Chemical (C2)	p__Chlamydiae	p__Chlamydiae	0.000291656	0.03
16S-26	Otu1598	Bulk Soil	Untreated (C1)	p__BRC1	p__BRC1	0.000291043	0.03
16S-25	Otu1467	Bulk Soil	Untreated (C1)	p__OD1	p__OD1	0.000290718	0.03
16S-04	Otu628	Endosphere	Chemical (C2)	p__Armatimonadetes	p__Armatimonadetes	0.000283031	0.03
16S-33	Otu662	Bulk Soil	Biological (C3)	p__BHI80-139	p__BHI80-139	0.000278325	0.03
16S-20	Otu1227	Rhizosphere	Biological (C3)	p__Tenericutes	p__Tenericutes	0.000277929	0.03
16S-32	Otu1467	Bulk Soil	Biological (C3)	p__OD1	p__OD1	0.000271274	0.03
16S-06	Otu1227	Endosphere	Chemical (C2)	p__Tenericutes	p__Tenericutes	0.000270988	0.03
16S-10	Otu715	Endosphere	Chemical + Biological (C4)	p__Chlorobi	p__Chlorobi	0.000270856	0.03
16S-28	Otu1467	Bulk Soil	Chemical (C2)	p__OD1	p__OD1	0.000269221	0.03
16S-28	Otu662	Bulk Soil	Chemical (C2)	p__BHI80-139	p__BHI80-139	0.000258004	0.03
16S-15	Otu3085	Rhizosphere	Untreated (C1)	p__Elusimicrobia	p__Elusimicrobia	0.000257495	0.03
16S-31	Otu2258	Bulk Soil	Biological (C3)	p__Chlamydiae	p__Chlamydiae	0.000256353	0.03
16S-13	Otu2258	Rhizosphere	Untreated (C1)	p__Chlamydiae	p__Chlamydiae	0.000248558	0.02
16S-27	Otu1227	Bulk Soil	Untreated (C1)	p__Tenericutes	p__Tenericutes	0.000243987	0.02
16S-05	Otu158	Endosphere	Chemical (C2)	p__Nitrospirae	p__Nitrospirae	0.000243967	0.02
16S-19	Otu2258	Rhizosphere	Biological (C3)	p__Chlamydiae	p__Chlamydiae	0.000241045	0.02
16S-02	Otu628	Endosphere	Untreated (C1)	p__Armatimonadetes	p__Armatimonadetes	0.000239343	0.02
16S-14	Otu1357	Rhizosphere	Untreated (C1)	p__WS3	p__WS3	0.000235352	0.02
16S-34	Otu2258	Bulk Soil	Chemical + Biological (C4)	p__Chlamydiae	p__Chlamydiae	0.000234477	0.02
16S-15	Otu2258	Rhizosphere	Untreated (C1)	p__Chlamydiae	p__Chlamydiae	0.000232972	0.02
16S-04	Otu158	Endosphere	Chemical (C2)	p__Nitrospirae	p__Nitrospirae	0.000231571	0.02
16S-32	Otu2258	Bulk Soil	Biological (C3)	p__Chlamydiae	p__Chlamydiae	0.00022954	0.02
16S-20	Otu2258	Rhizosphere	Biological (C3)	p__Chlamydiae	p__Chlamydiae	0.000226461	0.02
16S-22	Otu2258	Rhizosphere	Chemical + Biological (C4)	p__Chlamydiae	p__Chlamydiae	0.000225233	0.02
16S-05	Otu40	Endosphere	Chemical (C2)	p__Cyanobacteria	p__Cyanobacteria	0.0002252	0.02
16S-33	Otu1467	Bulk Soil	Biological (C3)	p__OD1	p__OD1	0.00022266	0.02
16S-21	Otu1227	Rhizosphere	Biological (C3)	p__Tenericutes	p__Tenericutes	0.000221781	0.02
16S-10	Otu158	Endosphere	Chemical + Biological (C4)	p__Nitrospirae	p__Nitrospirae	0.000221609	0.02
16S-08	Otu40	Endosphere	Biological (C3)	p__Cyanobacteria	p__Cyanobacteria	0.000218657	0.02
16S-35	Otu1598	Bulk Soil	Chemical + Biological (C4)	p__BRC1	p__BRC1	0.000218571	0.02
16S-26	Otu2258	Bulk Soil	Untreated (C1)	p__Chlamydiae	p__Chlamydiae	0.000218282	0.02
16S-14	Otu1227	Rhizosphere	Untreated (C1)	p__Tenericutes	p__Tenericutes	0.000212938	0.02
16S-13	Otu3085	Rhizosphere	Untreated (C1)	p__Elusimicrobia	p__Elusimicrobia	0.000211275	0.02
16S-15	Otu1357	Rhizosphere	Untreated (C1)	p__WS3	p__WS3	0.000208448	0.02
16S-35	Otu1467	Bulk Soil	Chemical + Biological (C4)	p__OD1	p__OD1	0.000206428	0.02
16S-24	Otu3085	Rhizosphere	Chemical + Biological (C4)	p__Elusimicrobia	p__Elusimicrobia	0.000204149	0.02
16S-21	Otu1467	Rhizosphere	Biological (C3)	p__OD1	p__OD1	0.000199603	0.02
16S-25	Otu3078	Bulk Soil	Untreated (C1)	p__[Thermi]	p__[Thermi]	0.000193812	0.02
16S-27	Otu1598	Bulk Soil	Untreated (C1)	p__BRC1	p__BRC1	0.000193156	0.02
16S-27	Otu2258	Bulk Soil	Untreated (C1)	p__Chlamydiae	p__Chlamydiae	0.000193156	0.02
16S-18	Otu1598	Rhizosphere	Chemical (C2)	p__BRC1	p__BRC1	0.000191631	0.02
16S-14	Otu2258	Rhizosphere	Untreated (C1)	p__Chlamydiae	p__Chlamydiae	0.000190523	0.02
16S-14	Otu3085	Rhizosphere	Untreated (C1)	p__Elusimicrobia	p__Elusimicrobia	0.000190523	0.02
16S-06	Otu40	Endosphere	Chemical (C2)	p__Cyanobacteria	p__Cyanobacteria	0.000189692	0.02
16S-30	Otu662	Bulk Soil	Chemical (C2)	p__BHI80-139	p__BHI80-139	0.000188487	0.02
16S-17	Otu3085	Rhizosphere	Chemical (C2)	p__Elusimicrobia	p__Elusimicrobia	0.000187068	0.02
16S-13	Otu1227	Rhizosphere	Untreated (C1)	p__Tenericutes	p__Tenericutes	0.000186419	0.02
16S-02	Otu218	Endosphere	Untreated (C1)	p__Fibrobacteres	p__Fibrobacteres	0.000186155	0.02
16S-20	Otu1598	Rhizosphere	Biological (C3)	p__BRC1	p__BRC1	0.000185286	0.02
16S-35	Otu2258	Bulk Soil	Chemical + Biological (C4)	p__Chlamydiae	p__Chlamydiae	0.000182143	0.02
16S-07	Otu218	Endosphere	Biological (C3)	p__Fibrobacteres	p__Fibrobacteres	0.000181906	0.02
16S-07	Otu715	Endosphere	Biological (C3)	p__Chlorobi	p__Chlorobi	0.000181906	0.02
16S-22	Otu1357	Rhizosphere	Chemical + Biological (C4)	p__WS3	p__WS3	0.000180186	0.02
16S-22	Otu3085	Rhizosphere	Chemical + Biological (C4)	p__Elusimicrobia	p__Elusimicrobia	0.000180186	0.02
16S-04	Otu3085	Endosphere	Chemical (C2)	p__Elusimicrobia	p__Elusimicrobia	0.000180111	0.02
16S-04	Otu715	Endosphere	Chemical (C2)	p__Chlorobi	p__Chlorobi	0.000180111	0.02
16S-14	Otu1598	Rhizosphere	Untreated (C1)	p__BRC1	p__BRC1	0.000179316	0.02
16S-29	Otu1598	Bulk Soil	Chemical (C2)	p__BRC1	p__BRC1	0.000177642	0.02
16S-34	Otu2018	Bulk Soil	Chemical + Biological (C4)	p__WS2	p__WS2	0.000175858	0.02
16S-20	Otu3085	Rhizosphere	Biological (C3)	p__Elusimicrobia	p__Elusimicrobia	0.000174993	0.02
16S-13	Otu1598	Rhizosphere	Untreated (C1)	p__BRC1	p__BRC1	0.000173991	0.02
16S-10	Otu40	Endosphere	Chemical + Biological (C4)	p__Cyanobacteria	p__Cyanobacteria	0.000172363	0.02
16S-15	Otu662	Rhizosphere	Untreated (C1)	p__BHI80-139	p__BHI80-139	0.000171663	0.02
16S-30	Otu2364	Bulk Soil	Chemical (C2)	p__TM6	p__TM6	0.000169638	0.02
16S-18	Otu1357	Rhizosphere	Chemical (C2)	p__WS3	p__WS3	0.000169086	0.02
16S-29	Otu2258	Bulk Soil	Chemical (C2)	p__Chlamydiae	p__Chlamydiae	0.000164954	0.02
16S-08	Otu628	Endosphere	Biological (C3)	p__Armatimonadetes	p__Armatimonadetes	0.000163993	0.02
16S-02	Otu3012	Endosphere	Untreated (C1)	p__Fusobacteria	p__Fusobacteria	0.000159562	0.02
16S-33	Otu2258	Bulk Soil	Biological (C3)	p__Chlamydiae	p__Chlamydiae	0.000155862	0.02
16S-36	Otu2258	Bulk Soil	Chemical + Biological (C4)	p__Chlamydiae	p__Chlamydiae	0.000151187	0.02
16S-19	Otu1598	Rhizosphere	Biological (C3)	p__BRC1	p__BRC1	0.000147305	0.01
16S-15	Otu1227	Rhizosphere	Untreated (C1)	p__Tenericutes	p__Tenericutes	0.00014714	0.01
16S-18	Otu3085	Rhizosphere	Chemical (C2)	p__Elusimicrobia	p__Elusimicrobia	0.000146542	0.01
16S-16	Otu1598	Rhizosphere	Chemical (C2)	p__BRC1	p__BRC1	0.000141088	0.01
16S-16	Otu2258	Rhizosphere	Chemical (C2)	p__Chlamydiae	p__Chlamydiae	0.000141088	0.01
16S-12	Otu1227	Endosphere	Chemical + Biological (C4)	p__Tenericutes	p__Tenericutes	0.000138662	0.01
16S-36	Otu1227	Bulk Soil	Chemical + Biological (C4)	p__Tenericutes	p__Tenericutes	0.000138588	0.01
16S-25	Otu662	Bulk Soil	Untreated (C1)	p__BHI80-139	p__BHI80-139	0.000138437	0.01
16S-24	Otu2258	Rhizosphere	Chemical + Biological (C4)	p__Chlamydiae	p__Chlamydiae	0.000136099	0.01
16S-22	Otu1598	Rhizosphere	Chemical + Biological (C4)	p__BRC1	p__BRC1	0.00013514	0.01
16S-01	Otu3012	Endosphere	Untreated (C1)	p__Fusobacteria	p__Fusobacteria	0.000134621	0.01
16S-14	Otu1467	Rhizosphere	Untreated (C1)	p__OD1	p__OD1	0.000134487	0.01
16S-20	Otu1467	Rhizosphere	Biological (C3)	p__OD1	p__OD1	0.000133818	0.01
16S-17	Otu1598	Rhizosphere	Chemical (C2)	p__BRC1	p__BRC1	0.00013362	0.01
16S-33	Otu1598	Bulk Soil	Biological (C3)	p__BRC1	p__BRC1	0.000133596	0.01
16S-21	Otu2258	Rhizosphere	Biological (C3)	p__Chlamydiae	p__Chlamydiae	0.000133069	0.01
16S-03	Otu158	Endosphere	Untreated (C1)	p__Nitrospirae	p__Nitrospirae	0.000129278	0.01
16S-09	Otu2258	Endosphere	Biological (C3)	p__Chlamydiae	p__Chlamydiae	0.000129124	0.01
16S-23	Otu1357	Rhizosphere	Chemical + Biological (C4)	p__WS3	p__WS3	0.000128182	0.01
16S-31	Otu3421	Bulk Soil	Biological (C3)	p__	Others	0.000128176	0.01
16S-29	Otu662	Bulk Soil	Chemical (C2)	p__BHI80-139	p__BHI80-139	0.000126887	0.01
16S-24	Otu1357	Rhizosphere	Chemical + Biological (C4)	p__WS3	p__WS3	0.000124758	0.01
16S-30	Otu2258	Bulk Soil	Chemical (C2)	p__Chlamydiae	p__Chlamydiae	0.000122517	0.01
16S-11	Otu1227	Endosphere	Chemical + Biological (C4)	p__Tenericutes	p__Tenericutes	0.000121619	0.01
16S-07	Otu40	Endosphere	Biological (C3)	p__Cyanobacteria	p__Cyanobacteria	0.000121271	0.01
16S-07	Otu425	Endosphere	Biological (C3)	p__FBP	p__FBP	0.000121271	0.01
16S-26	Otu2816	Bulk Soil	Untreated (C1)	p__Crenarchaeota	p__Crenarchaeota	0.000121268	0.01
16S-01	Otu158	Endosphere	Untreated (C1)	p__Nitrospirae	p__Nitrospirae	0.000117794	0.01
16S-16	Otu3085	Rhizosphere	Chemical (C2)	p__Elusimicrobia	p__Elusimicrobia	0.000117574	0.01
16S-23	Otu1598	Rhizosphere	Chemical + Biological (C4)	p__BRC1	p__BRC1	0.000115364	0.01
16S-29	Otu1467	Bulk Soil	Chemical (C2)	p__OD1	p__OD1	0.000114199	0.01
16S-24	Otu1467	Rhizosphere	Chemical + Biological (C4)	p__OD1	p__OD1	0.000113416	0.01
16S-05	Otu1467	Endosphere	Chemical (C2)	p__OD1	p__OD1	0.0001126	0.01
16S-05	Otu3085	Endosphere	Chemical (C2)	p__Elusimicrobia	p__Elusimicrobia	0.0001126	0.01
16S-13	Otu1467	Rhizosphere	Untreated (C1)	p__OD1	p__OD1	0.000111851	0.01
16S-15	Otu1598	Rhizosphere	Untreated (C1)	p__BRC1	p__BRC1	0.000110355	0.01
16S-15	Otu2364	Rhizosphere	Untreated (C1)	p__TM6	p__TM6	0.000110355	0.01
16S-08	Otu715	Endosphere	Biological (C3)	p__Chlorobi	p__Chlorobi	0.000109328	0.01
16S-26	Otu1227	Bulk Soil	Untreated (C1)	p__Tenericutes	p__Tenericutes	0.000109141	0.01
16S-06	Otu425	Endosphere	Chemical (C2)	p__FBP	p__FBP	0.000108395	0.01
16S-12	Otu158	Endosphere	Chemical + Biological (C4)	p__Nitrospirae	p__Nitrospirae	0.000107848	0.01
16S-12	Otu40	Endosphere	Chemical + Biological (C4)	p__Cyanobacteria	p__Cyanobacteria	0.000107848	0.01
16S-19	Otu1467	Rhizosphere	Biological (C3)	p__OD1	p__OD1	0.000107131	0.01
16S-17	Otu1357	Rhizosphere	Chemical (C2)	p__WS3	p__WS3	0.000106896	0.01
16S-17	Otu1467	Rhizosphere	Chemical (C2)	p__OD1	p__OD1	0.000106896	0.01
16S-02	Otu158	Endosphere	Untreated (C1)	p__Nitrospirae	p__Nitrospirae	0.000106374	0.01
16S-32	Otu1227	Bulk Soil	Biological (C3)	p__Tenericutes	p__Tenericutes	0.000104336	0.01
16S-32	Otu2063	Bulk Soil	Biological (C3)	p__WPS-2	p__WPS-2	0.000104336	0.01
16S-34	Otu1227	Bulk Soil	Chemical + Biological (C4)	p__Tenericutes	p__Tenericutes	0.000102584	0.01
16S-23	Otu2368	Rhizosphere	Chemical + Biological (C4)	p__GN02	p__GN02	0.000102546	0.01
16S-24	Otu1227	Rhizosphere	Chemical + Biological (C4)	p__Tenericutes	p__Tenericutes	0.000102074	0.01
16S-27	Otu3421	Bulk Soil	Untreated (C1)	p__	Others	0.000101661	0.01
16S-18	Otu1227	Rhizosphere	Chemical (C2)	p__Tenericutes	p__Tenericutes	0.000101452	0.01
16S-18	Otu662	Rhizosphere	Chemical (C2)	p__BHI80-139	p__BHI80-139	0.000101452	0.01
16S-33	Otu1227	Bulk Soil	Biological (C3)	p__Tenericutes	p__Tenericutes	0.000100197	0.01
16S-03	Otu3012	Endosphere	Untreated (C1)	p__Fusobacteria	p__Fusobacteria	9.69587e-05	0.01
16S-16	Otu1357	Rhizosphere	Chemical (C2)	p__WS3	p__WS3	9.4059e-05	0.01
16S-05	Otu2364	Endosphere	Chemical (C2)	p__TM6	p__TM6	9.38333e-05	0.01
16S-05	Otu3012	Endosphere	Chemical (C2)	p__Fusobacteria	p__Fusobacteria	9.38333e-05	0.01
16S-17	Otu2258	Rhizosphere	Chemical (C2)	p__Chlamydiae	p__Chlamydiae	9.35341e-05	0.01
16S-17	Otu2816	Rhizosphere	Chemical (C2)	p__Crenarchaeota	p__Crenarchaeota	9.35341e-05	0.01
16S-23	Otu1227	Rhizosphere	Chemical + Biological (C4)	p__Tenericutes	p__Tenericutes	8.97275e-05	0.01
16S-23	Otu3085	Rhizosphere	Chemical + Biological (C4)	p__Elusimicrobia	p__Elusimicrobia	8.97275e-05	0.01
16S-14	Otu662	Rhizosphere	Untreated (C1)	p__BHI80-139	p__BHI80-139	8.9658e-05	0.01
16S-33	Otu2063	Bulk Soil	Biological (C3)	p__WPS-2	p__WPS-2	8.9064e-05	0.01
16S-21	Otu662	Rhizosphere	Biological (C3)	p__BHI80-139	p__BHI80-139	8.87124e-05	0.01
16S-34	Otu2816	Bulk Soil	Chemical + Biological (C4)	p__Crenarchaeota	p__Crenarchaeota	8.79288e-05	0.01
16S-34	Otu3078	Bulk Soil	Chemical + Biological (C4)	p__[Thermi]	p__[Thermi]	8.79288e-05	0.01
16S-31	Otu2018	Bulk Soil	Biological (C3)	p__WS2	p__WS2	8.54509e-05	0.01
16S-26	Otu4847	Bulk Soil	Untreated (C1)	p__OP3	p__OP3	8.48876e-05	0.01
16S-30	Otu2018	Bulk Soil	Chemical (C2)	p__WS2	p__WS2	8.48192e-05	0.01
16S-20	Otu662	Rhizosphere	Biological (C3)	p__BHI80-139	p__BHI80-139	8.23494e-05	0.01
16S-06	Otu158	Endosphere	Chemical (C2)	p__Nitrospirae	p__Nitrospirae	8.12964e-05	0.01
16S-19	Otu1357	Rhizosphere	Biological (C3)	p__WS3	p__WS3	8.03482e-05	0.01
16S-19	Otu2816	Rhizosphere	Biological (C3)	p__Crenarchaeota	p__Crenarchaeota	8.03482e-05	0.01
16S-24	Otu2063	Rhizosphere	Chemical + Biological (C4)	p__WPS-2	p__WPS-2	7.93912e-05	0.01
16S-18	Otu1467	Rhizosphere	Chemical (C2)	p__OD1	p__OD1	7.8907e-05	0.01
16S-18	Otu2258	Rhizosphere	Chemical (C2)	p__Chlamydiae	p__Chlamydiae	7.8907e-05	0.01
16S-33	Otu2816	Bulk Soil	Biological (C3)	p__Crenarchaeota	p__Crenarchaeota	7.7931e-05	0.01
16S-33	Otu4847	Bulk Soil	Biological (C3)	p__OP3	p__OP3	7.7931e-05	0.01
16S-04	Otu1227	Endosphere	Chemical (C2)	p__Tenericutes	p__Tenericutes	7.71903e-05	0.01
16S-12	Otu628	Endosphere	Chemical + Biological (C4)	p__Armatimonadetes	p__Armatimonadetes	7.70345e-05	0.01
16S-30	Otu4847	Bulk Soil	Chemical (C2)	p__OP3	p__OP3	7.53949e-05	0.01
16S-05	Otu1227	Endosphere	Chemical (C2)	p__Tenericutes	p__Tenericutes	7.50666e-05	0.01
16S-05	Otu2063	Endosphere	Chemical (C2)	p__WPS-2	p__WPS-2	7.50666e-05	0.01
16S-31	Otu2816	Bulk Soil	Biological (C3)	p__Crenarchaeota	p__Crenarchaeota	7.47695e-05	0.01
16S-31	Otu4847	Bulk Soil	Biological (C3)	p__OP3	p__OP3	7.47695e-05	0.01
16S-13	Otu1357	Rhizosphere	Untreated (C1)	p__WS3	p__WS3	7.45675e-05	0.01
16S-32	Otu2018	Bulk Soil	Biological (C3)	p__WS2	p__WS2	7.30353e-05	0.01
16S-32	Otu2816	Bulk Soil	Biological (C3)	p__Crenarchaeota	p__Crenarchaeota	7.30353e-05	0.01
16S-16	Otu1227	Rhizosphere	Chemical (C2)	p__Tenericutes	p__Tenericutes	7.05442e-05	0.01
16S-16	Otu1467	Rhizosphere	Chemical (C2)	p__OD1	p__OD1	7.05442e-05	0.01
16S-16	Otu2368	Rhizosphere	Chemical (C2)	p__GN02	p__GN02	7.05442e-05	0.01
16S-25	Otu2018	Bulk Soil	Untreated (C1)	p__WS2	p__WS2	6.92185e-05	0.01
16S-22	Otu1467	Rhizosphere	Chemical + Biological (C4)	p__OD1	p__OD1	6.75699e-05	0.01
16S-01	Otu218	Endosphere	Untreated (C1)	p__Fibrobacteres	p__Fibrobacteres	6.73106e-05	0.01
16S-17	Otu662	Rhizosphere	Chemical (C2)	p__BHI80-139	p__BHI80-139	6.68101e-05	0.01
16S-21	Otu1598	Rhizosphere	Biological (C3)	p__BRC1	p__BRC1	6.65343e-05	0.01
16S-03	Otu1598	Endosphere	Untreated (C1)	p__BRC1	p__BRC1	6.46392e-05	0.01
16S-03	Otu3085	Endosphere	Untreated (C1)	p__Elusimicrobia	p__Elusimicrobia	6.46392e-05	0.01
16S-09	Otu40	Endosphere	Biological (C3)	p__Cyanobacteria	p__Cyanobacteria	6.45619e-05	0.01
16S-29	Otu2018	Bulk Soil	Chemical (C2)	p__WS2	p__WS2	6.34437e-05	0.01
16S-29	Otu2364	Bulk Soil	Chemical (C2)	p__TM6	p__TM6	6.34437e-05	0.01
16S-36	Otu2063	Bulk Soil	Chemical + Biological (C4)	p__WPS-2	p__WPS-2	6.29945e-05	0.01
16S-32	Otu2364	Bulk Soil	Biological (C3)	p__TM6	p__TM6	6.26017e-05	0.01
16S-27	Otu2063	Bulk Soil	Untreated (C1)	p__WPS-2	p__WPS-2	6.09967e-05	0.01
16S-07	Otu1467	Endosphere	Biological (C3)	p__OD1	p__OD1	6.06355e-05	0.01
16S-07	Otu158	Endosphere	Biological (C3)	p__Nitrospirae	p__Nitrospirae	6.06355e-05	0.01
16S-07	Otu3012	Endosphere	Biological (C3)	p__Fusobacteria	p__Fusobacteria	6.06355e-05	0.01
16S-26	Otu2018	Bulk Soil	Untreated (C1)	p__WS2	p__WS2	6.0634e-05	0.01
16S-26	Otu2725	Bulk Soil	Untreated (C1)	p__OP11	p__OP11	6.0634e-05	0.01
16S-24	Otu1598	Rhizosphere	Chemical + Biological (C4)	p__BRC1	p__BRC1	5.6708e-05	0.01
16S-24	Otu662	Rhizosphere	Chemical + Biological (C4)	p__BHI80-139	p__BHI80-139	5.6708e-05	0.01
16S-22	Otu1227	Rhizosphere	Chemical + Biological (C4)	p__Tenericutes	p__Tenericutes	5.63082e-05	0.01
16S-22	Otu2816	Rhizosphere	Chemical + Biological (C4)	p__Crenarchaeota	p__Crenarchaeota	5.63082e-05	0.01
16S-28	Otu1227	Bulk Soil	Chemical (C2)	p__Tenericutes	p__Tenericutes	5.60878e-05	0.01
16S-28	Otu2018	Bulk Soil	Chemical (C2)	p__WS2	p__WS2	5.60878e-05	0.01
16S-33	Otu2018	Bulk Soil	Biological (C3)	p__WS2	p__WS2	5.5665e-05	0.01
16S-25	Otu2725	Bulk Soil	Untreated (C1)	p__OP11	p__OP11	5.53748e-05	0.01
16S-25	Otu3421	Bulk Soil	Untreated (C1)	p__	Others	5.53748e-05	0.01
16S-06	Otu2364	Endosphere	Chemical (C2)	p__TM6	p__TM6	5.41976e-05	0.01
16S-06	Otu3354	Endosphere	Chemical (C2)	p__NKB19	p__NKB19	5.41976e-05	0.01
16S-19	Otu662	Rhizosphere	Biological (C3)	p__BHI80-139	p__BHI80-139	5.35655e-05	0.01
16S-02	Otu715	Endosphere	Untreated (C1)	p__Chlorobi	p__Chlorobi	5.31872e-05	0.01
16S-32	Otu4847	Bulk Soil	Biological (C3)	p__OP3	p__OP3	5.21681e-05	0.01
16S-11	Otu1467	Endosphere	Chemical + Biological (C4)	p__OD1	p__OD1	5.21222e-05	0.01
16S-11	Otu218	Endosphere	Chemical + Biological (C4)	p__Fibrobacteres	p__Fibrobacteres	5.21222e-05	0.01
16S-20	Otu2063	Rhizosphere	Biological (C3)	p__WPS-2	p__WPS-2	5.14684e-05	0.01
16S-20	Otu2364	Rhizosphere	Biological (C3)	p__TM6	p__TM6	5.14684e-05	0.01
16S-04	Otu1467	Endosphere	Chemical (C2)	p__OD1	p__OD1	5.14602e-05	0.01
16S-04	Otu218	Endosphere	Chemical (C2)	p__Fibrobacteres	p__Fibrobacteres	5.14602e-05	0.01
16S-23	Otu2258	Rhizosphere	Chemical + Biological (C4)	p__Chlamydiae	p__Chlamydiae	5.12728e-05	0.01
16S-27	Otu2816	Bulk Soil	Untreated (C1)	p__Crenarchaeota	p__Crenarchaeota	5.08306e-05	0.01
16S-36	Otu2018	Bulk Soil	Chemical + Biological (C4)	p__WS2	p__WS2	5.03956e-05	0.01
16S-36	Otu3421	Bulk Soil	Chemical + Biological (C4)	p__	Others	5.03956e-05	0.01
16S-13	Otu2725	Rhizosphere	Untreated (C1)	p__OP11	p__OP11	4.97117e-05	0
16S-10	Otu1357	Endosphere	Chemical + Biological (C4)	p__WS3	p__WS3	4.92465e-05	0
16S-10	Otu3012	Endosphere	Chemical + Biological (C4)	p__Fusobacteria	p__Fusobacteria	4.92465e-05	0
16S-15	Otu2063	Rhizosphere	Untreated (C1)	p__WPS-2	p__WPS-2	4.90467e-05	0
16S-35	Otu3421	Bulk Soil	Chemical + Biological (C4)	p__	Others	4.85714e-05	0
16S-26	Otu3078	Bulk Soil	Untreated (C1)	p__[Thermi]	p__[Thermi]	4.85072e-05	0
16S-26	Otu3421	Bulk Soil	Untreated (C1)	p__	Others	4.85072e-05	0
16S-30	Otu2725	Bulk Soil	Chemical (C2)	p__OP11	p__OP11	4.71218e-05	0
16S-30	Otu2816	Bulk Soil	Chemical (C2)	p__Crenarchaeota	p__Crenarchaeota	4.71218e-05	0
16S-30	Otu3012	Bulk Soil	Chemical (C2)	p__Fusobacteria	p__Fusobacteria	4.71218e-05	0
16S-18	Otu2364	Rhizosphere	Chemical (C2)	p__TM6	p__TM6	4.50897e-05	0
16S-28	Otu3078	Bulk Soil	Chemical (C2)	p__[Thermi]	p__[Thermi]	4.48702e-05	0
16S-14	Otu2816	Rhizosphere	Untreated (C1)	p__Crenarchaeota	p__Crenarchaeota	4.4829e-05	0
16S-31	Otu1227	Bulk Soil	Biological (C3)	p__Tenericutes	p__Tenericutes	4.27255e-05	0
16S-32	Otu3078	Bulk Soil	Biological (C3)	p__[Thermi]	p__[Thermi]	4.17345e-05	0
16S-32	Otu3421	Bulk Soil	Biological (C3)	p__	Others	4.17345e-05	0
16S-27	Otu2364	Bulk Soil	Untreated (C1)	p__TM6	p__TM6	4.06645e-05	0
16S-27	Otu4847	Bulk Soil	Untreated (C1)	p__OP3	p__OP3	4.06645e-05	0
16S-17	Otu2063	Rhizosphere	Chemical (C2)	p__WPS-2	p__WPS-2	4.00861e-05	0
16S-23	Otu1467	Rhizosphere	Chemical + Biological (C4)	p__OD1	p__OD1	3.84546e-05	0
16S-29	Otu3354	Bulk Soil	Chemical (C2)	p__NKB19	p__NKB19	3.80662e-05	0
16S-36	Otu3078	Bulk Soil	Chemical + Biological (C4)	p__[Thermi]	p__[Thermi]	3.77967e-05	0
16S-36	Otu4847	Bulk Soil	Chemical + Biological (C4)	p__OP3	p__OP3	3.77967e-05	0
16S-30	Otu2063	Bulk Soil	Chemical (C2)	p__WPS-2	p__WPS-2	3.76974e-05	0
16S-30	Otu3354	Bulk Soil	Chemical (C2)	p__NKB19	p__NKB19	3.76974e-05	0
16S-05	Otu425	Endosphere	Chemical (C2)	p__FBP	p__FBP	3.75333e-05	0
16S-15	Otu1467	Rhizosphere	Untreated (C1)	p__OD1	p__OD1	3.6785e-05	0
16S-15	Otu2816	Rhizosphere	Untreated (C1)	p__Crenarchaeota	p__Crenarchaeota	3.6785e-05	0
16S-26	Otu2063	Bulk Soil	Untreated (C1)	p__WPS-2	p__WPS-2	3.63804e-05	0
16S-11	Otu3078	Endosphere	Chemical + Biological (C4)	p__[Thermi]	p__[Thermi]	3.47482e-05	0
16S-11	Otu3085	Endosphere	Chemical + Biological (C4)	p__Elusimicrobia	p__Elusimicrobia	3.47482e-05	0
16S-22	Otu662	Rhizosphere	Chemical + Biological (C4)	p__BHI80-139	p__BHI80-139	3.37849e-05	0
16S-01	Otu1598	Endosphere	Untreated (C1)	p__BRC1	p__BRC1	3.36553e-05	0
16S-14	Otu2018	Rhizosphere	Untreated (C1)	p__WS2	p__WS2	3.36217e-05	0
16S-33	Otu2364	Bulk Soil	Biological (C3)	p__TM6	p__TM6	3.3399e-05	0
16S-33	Otu2725	Bulk Soil	Biological (C3)	p__OP11	p__OP11	3.3399e-05	0
16S-33	Otu3421	Bulk Soil	Biological (C3)	p__	Others	3.3399e-05	0
16S-21	Otu2018	Rhizosphere	Biological (C3)	p__WS2	p__WS2	3.32672e-05	0
16S-21	Otu2063	Rhizosphere	Biological (C3)	p__WPS-2	p__WPS-2	3.32672e-05	0
16S-21	Otu2364	Rhizosphere	Biological (C3)	p__TM6	p__TM6	3.32672e-05	0
16S-21	Otu2725	Rhizosphere	Biological (C3)	p__OP11	p__OP11	3.32672e-05	0
16S-21	Otu2816	Rhizosphere	Biological (C3)	p__Crenarchaeota	p__Crenarchaeota	3.32672e-05	0
16S-21	Otu3354	Rhizosphere	Biological (C3)	p__NKB19	p__NKB19	3.32672e-05	0
16S-31	Otu2725	Bulk Soil	Biological (C3)	p__OP11	p__OP11	3.20441e-05	0
16S-31	Otu3078	Bulk Soil	Biological (C3)	p__[Thermi]	p__[Thermi]	3.20441e-05	0
16S-20	Otu2725	Rhizosphere	Biological (C3)	p__OP11	p__OP11	3.0881e-05	0
16S-20	Otu2816	Rhizosphere	Biological (C3)	p__Crenarchaeota	p__Crenarchaeota	3.0881e-05	0
16S-20	Otu4847	Rhizosphere	Biological (C3)	p__OP3	p__OP3	3.0881e-05	0
16S-12	Otu2063	Endosphere	Chemical + Biological (C4)	p__WPS-2	p__WPS-2	3.08138e-05	0
16S-34	Otu3421	Bulk Soil	Chemical + Biological (C4)	p__	Others	2.93096e-05	0
16S-25	Otu2368	Bulk Soil	Untreated (C1)	p__GN02	p__GN02	2.76874e-05	0
16S-17	Otu1227	Rhizosphere	Chemical (C2)	p__Tenericutes	p__Tenericutes	2.6724e-05	0
16S-17	Otu2018	Rhizosphere	Chemical (C2)	p__WS2	p__WS2	2.6724e-05	0
16S-17	Otu2725	Rhizosphere	Chemical (C2)	p__OP11	p__OP11	2.6724e-05	0
16S-02	Otu1467	Endosphere	Untreated (C1)	p__OD1	p__OD1	2.65936e-05	0
16S-02	Otu2258	Endosphere	Untreated (C1)	p__Chlamydiae	p__Chlamydiae	2.65936e-05	0
16S-23	Otu2725	Rhizosphere	Chemical + Biological (C4)	p__OP11	p__OP11	2.56364e-05	0
16S-29	Otu2063	Bulk Soil	Chemical (C2)	p__WPS-2	p__WPS-2	2.53775e-05	0
16S-29	Otu2725	Bulk Soil	Chemical (C2)	p__OP11	p__OP11	2.53775e-05	0
16S-29	Otu2816	Bulk Soil	Chemical (C2)	p__Crenarchaeota	p__Crenarchaeota	2.53775e-05	0
16S-29	Otu3421	Bulk Soil	Chemical (C2)	p__	Others	2.53775e-05	0
16S-36	Otu3012	Bulk Soil	Chemical + Biological (C4)	p__Fusobacteria	p__Fusobacteria	2.51978e-05	0
16S-13	Otu3078	Rhizosphere	Untreated (C1)	p__[Thermi]	p__[Thermi]	2.48558e-05	0
16S-10	Otu2018	Endosphere	Chemical + Biological (C4)	p__WS2	p__WS2	2.46233e-05	0
16S-15	Otu4847	Rhizosphere	Untreated (C1)	p__OP3	p__OP3	2.45233e-05	0
16S-35	Otu2018	Bulk Soil	Chemical + Biological (C4)	p__WS2	p__WS2	2.42857e-05	0
16S-35	Otu2816	Bulk Soil	Chemical + Biological (C4)	p__Crenarchaeota	p__Crenarchaeota	2.42857e-05	0
16S-26	Otu2364	Bulk Soil	Untreated (C1)	p__TM6	p__TM6	2.42536e-05	0
16S-24	Otu2364	Rhizosphere	Chemical + Biological (C4)	p__TM6	p__TM6	2.26832e-05	0
16S-24	Otu3078	Rhizosphere	Chemical + Biological (C4)	p__[Thermi]	p__[Thermi]	2.26832e-05	0
16S-18	Otu2018	Rhizosphere	Chemical (C2)	p__WS2	p__WS2	2.25449e-05	0
16S-18	Otu2063	Rhizosphere	Chemical (C2)	p__WPS-2	p__WPS-2	2.25449e-05	0
16S-18	Otu2725	Rhizosphere	Chemical (C2)	p__OP11	p__OP11	2.25449e-05	0
16S-18	Otu3354	Rhizosphere	Chemical (C2)	p__NKB19	p__NKB19	2.25449e-05	0
16S-18	Otu4847	Rhizosphere	Chemical (C2)	p__OP3	p__OP3	2.25449e-05	0
16S-22	Otu3078	Rhizosphere	Chemical + Biological (C4)	p__[Thermi]	p__[Thermi]	2.25233e-05	0
16S-14	Otu3421	Rhizosphere	Untreated (C1)	p__	Others	2.24145e-05	0
16S-33	Otu3078	Bulk Soil	Biological (C3)	p__[Thermi]	p__[Thermi]	2.2266e-05	0
16S-21	Otu3421	Rhizosphere	Biological (C3)	p__	Others	2.21781e-05	0
16S-21	Otu4847	Rhizosphere	Biological (C3)	p__OP3	p__OP3	2.21781e-05	0
16S-31	Otu2364	Bulk Soil	Biological (C3)	p__TM6	p__TM6	2.13627e-05	0
16S-20	Otu2018	Rhizosphere	Biological (C3)	p__WS2	p__WS2	2.05874e-05	0
16S-27	Otu2725	Bulk Soil	Untreated (C1)	p__OP11	p__OP11	2.03322e-05	0
16S-27	Otu3012	Bulk Soil	Untreated (C1)	p__Fusobacteria	p__Fusobacteria	2.03322e-05	0
16S-30	Otu1227	Bulk Soil	Chemical (C2)	p__Tenericutes	p__Tenericutes	1.88487e-05	0
16S-11	Otu1357	Endosphere	Chemical + Biological (C4)	p__WS3	p__WS3	1.73741e-05	0
16S-11	Otu3012	Endosphere	Chemical + Biological (C4)	p__Fusobacteria	p__Fusobacteria	1.73741e-05	0
16S-12	Otu1357	Endosphere	Chemical + Biological (C4)	p__WS3	p__WS3	1.54069e-05	0
16S-12	Otu1598	Endosphere	Chemical + Biological (C4)	p__BRC1	p__BRC1	1.54069e-05	0
16S-12	Otu715	Endosphere	Chemical + Biological (C4)	p__Chlorobi	p__Chlorobi	1.54069e-05	0
16S-34	Otu3354	Bulk Soil	Chemical + Biological (C4)	p__NKB19	p__NKB19	1.46548e-05	0
16S-25	Otu2364	Bulk Soil	Untreated (C1)	p__TM6	p__TM6	1.38437e-05	0
16S-25	Otu2816	Bulk Soil	Untreated (C1)	p__Crenarchaeota	p__Crenarchaeota	1.38437e-05	0
16S-19	Otu3354	Rhizosphere	Biological (C3)	p__NKB19	p__NKB19	1.33914e-05	0
16S-19	Otu3421	Rhizosphere	Biological (C3)	p__	Others	1.33914e-05	0
16S-17	Otu2364	Rhizosphere	Chemical (C2)	p__TM6	p__TM6	1.3362e-05	0
16S-23	Otu2063	Rhizosphere	Chemical + Biological (C4)	p__WPS-2	p__WPS-2	1.28182e-05	0
16S-23	Otu2364	Rhizosphere	Chemical + Biological (C4)	p__TM6	p__TM6	1.28182e-05	0
16S-23	Otu662	Rhizosphere	Chemical + Biological (C4)	p__BHI80-139	p__BHI80-139	1.28182e-05	0
16S-29	Otu1227	Bulk Soil	Chemical (C2)	p__Tenericutes	p__Tenericutes	1.26887e-05	0
16S-29	Otu4847	Bulk Soil	Chemical (C2)	p__OP3	p__OP3	1.26887e-05	0
16S-36	Otu2364	Bulk Soil	Chemical + Biological (C4)	p__TM6	p__TM6	1.25989e-05	0
16S-13	Otu2816	Rhizosphere	Untreated (C1)	p__Crenarchaeota	p__Crenarchaeota	1.24279e-05	0
16S-35	Otu1227	Bulk Soil	Chemical + Biological (C4)	p__Tenericutes	p__Tenericutes	1.21428e-05	0
16S-35	Otu2364	Bulk Soil	Chemical + Biological (C4)	p__TM6	p__TM6	1.21428e-05	0
16S-35	Otu2725	Bulk Soil	Chemical + Biological (C4)	p__OP11	p__OP11	1.21428e-05	0
16S-35	Otu3078	Bulk Soil	Chemical + Biological (C4)	p__[Thermi]	p__[Thermi]	1.21428e-05	0
16S-26	Otu3354	Bulk Soil	Untreated (C1)	p__NKB19	p__NKB19	1.21268e-05	0
16S-16	Otu2018	Rhizosphere	Chemical (C2)	p__WS2	p__WS2	1.17574e-05	0
16S-16	Otu2725	Rhizosphere	Chemical (C2)	p__OP11	p__OP11	1.17574e-05	0
16S-16	Otu2816	Rhizosphere	Chemical (C2)	p__Crenarchaeota	p__Crenarchaeota	1.17574e-05	0
16S-16	Otu3078	Rhizosphere	Chemical (C2)	p__[Thermi]	p__[Thermi]	1.17574e-05	0
16S-16	Otu662	Rhizosphere	Chemical (C2)	p__BHI80-139	p__BHI80-139	1.17574e-05	0
16S-24	Otu2018	Rhizosphere	Chemical + Biological (C4)	p__WS2	p__WS2	1.13416e-05	0
16S-24	Otu2816	Rhizosphere	Chemical + Biological (C4)	p__Crenarchaeota	p__Crenarchaeota	1.13416e-05	0
16S-24	Otu4847	Rhizosphere	Chemical + Biological (C4)	p__OP3	p__OP3	1.13416e-05	0
16S-18	Otu2368	Rhizosphere	Chemical (C2)	p__GN02	p__GN02	1.12724e-05	0
16S-18	Otu2816	Rhizosphere	Chemical (C2)	p__Crenarchaeota	p__Crenarchaeota	1.12724e-05	0
16S-18	Otu3421	Rhizosphere	Chemical (C2)	p__	Others	1.12724e-05	0
16S-22	Otu2364	Rhizosphere	Chemical + Biological (C4)	p__TM6	p__TM6	1.12616e-05	0
16S-22	Otu2725	Rhizosphere	Chemical + Biological (C4)	p__OP11	p__OP11	1.12616e-05	0
16S-28	Otu2364	Bulk Soil	Chemical (C2)	p__TM6	p__TM6	1.12176e-05	0
16S-28	Otu2725	Bulk Soil	Chemical (C2)	p__OP11	p__OP11	1.12176e-05	0
16S-28	Otu2816	Bulk Soil	Chemical (C2)	p__Crenarchaeota	p__Crenarchaeota	1.12176e-05	0
16S-28	Otu3421	Bulk Soil	Chemical (C2)	p__	Others	1.12176e-05	0
16S-14	Otu2725	Rhizosphere	Untreated (C1)	p__OP11	p__OP11	1.12072e-05	0
16S-14	Otu4847	Rhizosphere	Untreated (C1)	p__OP3	p__OP3	1.12072e-05	0
16S-31	Otu3012	Bulk Soil	Biological (C3)	p__Fusobacteria	p__Fusobacteria	1.06814e-05	0
16S-32	Otu2725	Bulk Soil	Biological (C3)	p__OP11	p__OP11	1.04336e-05	0
16S-20	Otu3078	Rhizosphere	Biological (C3)	p__[Thermi]	p__[Thermi]	1.02937e-05	0
16S-27	Otu3078	Bulk Soil	Untreated (C1)	p__[Thermi]	p__[Thermi]	1.01661e-05	0
16S-27	Otu3354	Bulk Soil	Untreated (C1)	p__NKB19	p__NKB19	1.01661e-05	0
16S-08	Otu1357	Endosphere	Biological (C3)	p__WS3	p__WS3	0	0
16S-04	Otu1357	Endosphere	Chemical (C2)	p__WS3	p__WS3	0	0
16S-09	Otu1357	Endosphere	Biological (C3)	p__WS3	p__WS3	0	0
16S-05	Otu1357	Endosphere	Chemical (C2)	p__WS3	p__WS3	0	0
16S-07	Otu1357	Endosphere	Biological (C3)	p__WS3	p__WS3	0	0
16S-06	Otu1357	Endosphere	Chemical (C2)	p__WS3	p__WS3	0	0
16S-02	Otu1357	Endosphere	Untreated (C1)	p__WS3	p__WS3	0	0
16S-03	Otu1357	Endosphere	Untreated (C1)	p__WS3	p__WS3	0	0
16S-01	Otu1357	Endosphere	Untreated (C1)	p__WS3	p__WS3	0	0
16S-10	Otu1467	Endosphere	Chemical + Biological (C4)	p__OD1	p__OD1	0	0
16S-08	Otu1467	Endosphere	Biological (C3)	p__OD1	p__OD1	0	0
16S-12	Otu1467	Endosphere	Chemical + Biological (C4)	p__OD1	p__OD1	0	0
16S-01	Otu1467	Endosphere	Untreated (C1)	p__OD1	p__OD1	0	0
16S-09	Otu1467	Endosphere	Biological (C3)	p__OD1	p__OD1	0	0
16S-03	Otu1467	Endosphere	Untreated (C1)	p__OD1	p__OD1	0	0
16S-09	Otu158	Endosphere	Biological (C3)	p__Nitrospirae	p__Nitrospirae	0	0
16S-08	Otu158	Endosphere	Biological (C3)	p__Nitrospirae	p__Nitrospirae	0	0
16S-08	Otu1598	Endosphere	Biological (C3)	p__BRC1	p__BRC1	0	0
16S-10	Otu1598	Endosphere	Chemical + Biological (C4)	p__BRC1	p__BRC1	0	0
16S-11	Otu1598	Endosphere	Chemical + Biological (C4)	p__BRC1	p__BRC1	0	0
16S-04	Otu1598	Endosphere	Chemical (C2)	p__BRC1	p__BRC1	0	0
16S-07	Otu1598	Endosphere	Biological (C3)	p__BRC1	p__BRC1	0	0
16S-05	Otu1598	Endosphere	Chemical (C2)	p__BRC1	p__BRC1	0	0
16S-09	Otu1598	Endosphere	Biological (C3)	p__BRC1	p__BRC1	0	0
16S-06	Otu1598	Endosphere	Chemical (C2)	p__BRC1	p__BRC1	0	0
16S-02	Otu1598	Endosphere	Untreated (C1)	p__BRC1	p__BRC1	0	0
16S-02	Otu2018	Endosphere	Untreated (C1)	p__WS2	p__WS2	0	0
16S-05	Otu2018	Endosphere	Chemical (C2)	p__WS2	p__WS2	0	0
16S-08	Otu2018	Endosphere	Biological (C3)	p__WS2	p__WS2	0	0
16S-22	Otu2018	Rhizosphere	Chemical + Biological (C4)	p__WS2	p__WS2	0	0
16S-12	Otu2018	Endosphere	Chemical + Biological (C4)	p__WS2	p__WS2	0	0
16S-19	Otu2018	Rhizosphere	Biological (C3)	p__WS2	p__WS2	0	0
16S-01	Otu2018	Endosphere	Untreated (C1)	p__WS2	p__WS2	0	0
16S-23	Otu2018	Rhizosphere	Chemical + Biological (C4)	p__WS2	p__WS2	0	0
16S-06	Otu2018	Endosphere	Chemical (C2)	p__WS2	p__WS2	0	0
16S-13	Otu2018	Rhizosphere	Untreated (C1)	p__WS2	p__WS2	0	0
16S-09	Otu2018	Endosphere	Biological (C3)	p__WS2	p__WS2	0	0
16S-11	Otu2018	Endosphere	Chemical + Biological (C4)	p__WS2	p__WS2	0	0
16S-04	Otu2018	Endosphere	Chemical (C2)	p__WS2	p__WS2	0	0
16S-15	Otu2018	Rhizosphere	Untreated (C1)	p__WS2	p__WS2	0	0
16S-03	Otu2018	Endosphere	Untreated (C1)	p__WS2	p__WS2	0	0
16S-07	Otu2018	Endosphere	Biological (C3)	p__WS2	p__WS2	0	0
16S-27	Otu2018	Bulk Soil	Untreated (C1)	p__WS2	p__WS2	0	0
16S-14	Otu2063	Rhizosphere	Untreated (C1)	p__WPS-2	p__WPS-2	0	0
16S-31	Otu2063	Bulk Soil	Biological (C3)	p__WPS-2	p__WPS-2	0	0
16S-13	Otu2063	Rhizosphere	Untreated (C1)	p__WPS-2	p__WPS-2	0	0
16S-08	Otu2063	Endosphere	Biological (C3)	p__WPS-2	p__WPS-2	0	0
16S-07	Otu2063	Endosphere	Biological (C3)	p__WPS-2	p__WPS-2	0	0
16S-19	Otu2063	Rhizosphere	Biological (C3)	p__WPS-2	p__WPS-2	0	0
16S-10	Otu2063	Endosphere	Chemical + Biological (C4)	p__WPS-2	p__WPS-2	0	0
16S-09	Otu2063	Endosphere	Biological (C3)	p__WPS-2	p__WPS-2	0	0
16S-25	Otu2063	Bulk Soil	Untreated (C1)	p__WPS-2	p__WPS-2	0	0
16S-11	Otu2063	Endosphere	Chemical + Biological (C4)	p__WPS-2	p__WPS-2	0	0
16S-16	Otu2063	Rhizosphere	Chemical (C2)	p__WPS-2	p__WPS-2	0	0
16S-01	Otu2063	Endosphere	Untreated (C1)	p__WPS-2	p__WPS-2	0	0
16S-04	Otu2063	Endosphere	Chemical (C2)	p__WPS-2	p__WPS-2	0	0
16S-02	Otu2063	Endosphere	Untreated (C1)	p__WPS-2	p__WPS-2	0	0
16S-06	Otu2063	Endosphere	Chemical (C2)	p__WPS-2	p__WPS-2	0	0
16S-03	Otu2063	Endosphere	Untreated (C1)	p__WPS-2	p__WPS-2	0	0
16S-28	Otu2063	Bulk Soil	Chemical (C2)	p__WPS-2	p__WPS-2	0	0
16S-34	Otu2063	Bulk Soil	Chemical + Biological (C4)	p__WPS-2	p__WPS-2	0	0
16S-35	Otu2063	Bulk Soil	Chemical + Biological (C4)	p__WPS-2	p__WPS-2	0	0
16S-22	Otu2063	Rhizosphere	Chemical + Biological (C4)	p__WPS-2	p__WPS-2	0	0
16S-10	Otu2258	Endosphere	Chemical + Biological (C4)	p__Chlamydiae	p__Chlamydiae	0	0
16S-03	Otu2258	Endosphere	Untreated (C1)	p__Chlamydiae	p__Chlamydiae	0	0
16S-01	Otu2258	Endosphere	Untreated (C1)	p__Chlamydiae	p__Chlamydiae	0	0
16S-04	Otu2258	Endosphere	Chemical (C2)	p__Chlamydiae	p__Chlamydiae	0	0
16S-07	Otu2258	Endosphere	Biological (C3)	p__Chlamydiae	p__Chlamydiae	0	0
16S-08	Otu2258	Endosphere	Biological (C3)	p__Chlamydiae	p__Chlamydiae	0	0
16S-12	Otu2258	Endosphere	Chemical + Biological (C4)	p__Chlamydiae	p__Chlamydiae	0	0
16S-11	Otu2258	Endosphere	Chemical + Biological (C4)	p__Chlamydiae	p__Chlamydiae	0	0
16S-05	Otu2258	Endosphere	Chemical (C2)	p__Chlamydiae	p__Chlamydiae	0	0
16S-06	Otu2258	Endosphere	Chemical (C2)	p__Chlamydiae	p__Chlamydiae	0	0
16S-03	Otu2364	Endosphere	Untreated (C1)	p__TM6	p__TM6	0	0
16S-13	Otu2364	Rhizosphere	Untreated (C1)	p__TM6	p__TM6	0	0
16S-16	Otu2364	Rhizosphere	Chemical (C2)	p__TM6	p__TM6	0	0
16S-34	Otu2364	Bulk Soil	Chemical + Biological (C4)	p__TM6	p__TM6	0	0
16S-04	Otu2364	Endosphere	Chemical (C2)	p__TM6	p__TM6	0	0
16S-19	Otu2364	Rhizosphere	Biological (C3)	p__TM6	p__TM6	0	0
16S-10	Otu2364	Endosphere	Chemical + Biological (C4)	p__TM6	p__TM6	0	0
16S-02	Otu2364	Endosphere	Untreated (C1)	p__TM6	p__TM6	0	0
16S-01	Otu2364	Endosphere	Untreated (C1)	p__TM6	p__TM6	0	0
16S-12	Otu2364	Endosphere	Chemical + Biological (C4)	p__TM6	p__TM6	0	0
16S-07	Otu2364	Endosphere	Biological (C3)	p__TM6	p__TM6	0	0
16S-14	Otu2364	Rhizosphere	Untreated (C1)	p__TM6	p__TM6	0	0
16S-11	Otu2364	Endosphere	Chemical + Biological (C4)	p__TM6	p__TM6	0	0
16S-09	Otu2364	Endosphere	Biological (C3)	p__TM6	p__TM6	0	0
16S-08	Otu2364	Endosphere	Biological (C3)	p__TM6	p__TM6	0	0
16S-04	Otu2368	Endosphere	Chemical (C2)	p__GN02	p__GN02	0	0
16S-27	Otu2368	Bulk Soil	Untreated (C1)	p__GN02	p__GN02	0	0
16S-01	Otu2368	Endosphere	Untreated (C1)	p__GN02	p__GN02	0	0
16S-32	Otu2368	Bulk Soil	Biological (C3)	p__GN02	p__GN02	0	0
16S-09	Otu2368	Endosphere	Biological (C3)	p__GN02	p__GN02	0	0
16S-31	Otu2368	Bulk Soil	Biological (C3)	p__GN02	p__GN02	0	0
16S-13	Otu2368	Rhizosphere	Untreated (C1)	p__GN02	p__GN02	0	0
16S-26	Otu2368	Bulk Soil	Untreated (C1)	p__GN02	p__GN02	0	0
16S-08	Otu2368	Endosphere	Biological (C3)	p__GN02	p__GN02	0	0
16S-15	Otu2368	Rhizosphere	Untreated (C1)	p__GN02	p__GN02	0	0
16S-10	Otu2368	Endosphere	Chemical + Biological (C4)	p__GN02	p__GN02	0	0
16S-03	Otu2368	Endosphere	Untreated (C1)	p__GN02	p__GN02	0	0
16S-28	Otu2368	Bulk Soil	Chemical (C2)	p__GN02	p__GN02	0	0
16S-12	Otu2368	Endosphere	Chemical + Biological (C4)	p__GN02	p__GN02	0	0
16S-05	Otu2368	Endosphere	Chemical (C2)	p__GN02	p__GN02	0	0
16S-33	Otu2368	Bulk Soil	Biological (C3)	p__GN02	p__GN02	0	0
16S-17	Otu2368	Rhizosphere	Chemical (C2)	p__GN02	p__GN02	0	0
16S-29	Otu2368	Bulk Soil	Chemical (C2)	p__GN02	p__GN02	0	0
16S-07	Otu2368	Endosphere	Biological (C3)	p__GN02	p__GN02	0	0
16S-36	Otu2368	Bulk Soil	Chemical + Biological (C4)	p__GN02	p__GN02	0	0
16S-24	Otu2368	Rhizosphere	Chemical + Biological (C4)	p__GN02	p__GN02	0	0
16S-30	Otu2368	Bulk Soil	Chemical (C2)	p__GN02	p__GN02	0	0
16S-14	Otu2368	Rhizosphere	Untreated (C1)	p__GN02	p__GN02	0	0
16S-02	Otu2368	Endosphere	Untreated (C1)	p__GN02	p__GN02	0	0
16S-19	Otu2368	Rhizosphere	Biological (C3)	p__GN02	p__GN02	0	0
16S-35	Otu2368	Bulk Soil	Chemical + Biological (C4)	p__GN02	p__GN02	0	0
16S-06	Otu2368	Endosphere	Chemical (C2)	p__GN02	p__GN02	0	0
16S-21	Otu2368	Rhizosphere	Biological (C3)	p__GN02	p__GN02	0	0
16S-20	Otu2368	Rhizosphere	Biological (C3)	p__GN02	p__GN02	0	0
16S-11	Otu2368	Endosphere	Chemical + Biological (C4)	p__GN02	p__GN02	0	0
16S-34	Otu2368	Bulk Soil	Chemical + Biological (C4)	p__GN02	p__GN02	0	0
16S-24	Otu2725	Rhizosphere	Chemical + Biological (C4)	p__OP11	p__OP11	0	0
16S-04	Otu2725	Endosphere	Chemical (C2)	p__OP11	p__OP11	0	0
16S-03	Otu2725	Endosphere	Untreated (C1)	p__OP11	p__OP11	0	0
16S-12	Otu2725	Endosphere	Chemical + Biological (C4)	p__OP11	p__OP11	0	0
16S-11	Otu2725	Endosphere	Chemical + Biological (C4)	p__OP11	p__OP11	0	0
16S-02	Otu2725	Endosphere	Untreated (C1)	p__OP11	p__OP11	0	0
16S-07	Otu2725	Endosphere	Biological (C3)	p__OP11	p__OP11	0	0
16S-01	Otu2725	Endosphere	Untreated (C1)	p__OP11	p__OP11	0	0
16S-09	Otu2725	Endosphere	Biological (C3)	p__OP11	p__OP11	0	0
16S-10	Otu2725	Endosphere	Chemical + Biological (C4)	p__OP11	p__OP11	0	0
16S-06	Otu2725	Endosphere	Chemical (C2)	p__OP11	p__OP11	0	0
16S-08	Otu2725	Endosphere	Biological (C3)	p__OP11	p__OP11	0	0
16S-36	Otu2725	Bulk Soil	Chemical + Biological (C4)	p__OP11	p__OP11	0	0
16S-15	Otu2725	Rhizosphere	Untreated (C1)	p__OP11	p__OP11	0	0
16S-34	Otu2725	Bulk Soil	Chemical + Biological (C4)	p__OP11	p__OP11	0	0
16S-05	Otu2725	Endosphere	Chemical (C2)	p__OP11	p__OP11	0	0
16S-19	Otu2725	Rhizosphere	Biological (C3)	p__OP11	p__OP11	0	0
16S-23	Otu2816	Rhizosphere	Chemical + Biological (C4)	p__Crenarchaeota	p__Crenarchaeota	0	0
16S-04	Otu2816	Endosphere	Chemical (C2)	p__Crenarchaeota	p__Crenarchaeota	0	0
16S-36	Otu2816	Bulk Soil	Chemical + Biological (C4)	p__Crenarchaeota	p__Crenarchaeota	0	0
16S-11	Otu2816	Endosphere	Chemical + Biological (C4)	p__Crenarchaeota	p__Crenarchaeota	0	0
16S-01	Otu2816	Endosphere	Untreated (C1)	p__Crenarchaeota	p__Crenarchaeota	0	0
16S-08	Otu2816	Endosphere	Biological (C3)	p__Crenarchaeota	p__Crenarchaeota	0	0
16S-05	Otu2816	Endosphere	Chemical (C2)	p__Crenarchaeota	p__Crenarchaeota	0	0
16S-12	Otu2816	Endosphere	Chemical + Biological (C4)	p__Crenarchaeota	p__Crenarchaeota	0	0
16S-06	Otu2816	Endosphere	Chemical (C2)	p__Crenarchaeota	p__Crenarchaeota	0	0
16S-10	Otu2816	Endosphere	Chemical + Biological (C4)	p__Crenarchaeota	p__Crenarchaeota	0	0
16S-07	Otu2816	Endosphere	Biological (C3)	p__Crenarchaeota	p__Crenarchaeota	0	0
16S-09	Otu2816	Endosphere	Biological (C3)	p__Crenarchaeota	p__Crenarchaeota	0	0
16S-03	Otu2816	Endosphere	Untreated (C1)	p__Crenarchaeota	p__Crenarchaeota	0	0
16S-02	Otu2816	Endosphere	Untreated (C1)	p__Crenarchaeota	p__Crenarchaeota	0	0
16S-15	Otu3012	Rhizosphere	Untreated (C1)	p__Fusobacteria	p__Fusobacteria	0	0
16S-17	Otu3012	Rhizosphere	Chemical (C2)	p__Fusobacteria	p__Fusobacteria	0	0
16S-16	Otu3012	Rhizosphere	Chemical (C2)	p__Fusobacteria	p__Fusobacteria	0	0
16S-04	Otu3012	Endosphere	Chemical (C2)	p__Fusobacteria	p__Fusobacteria	0	0
16S-09	Otu3012	Endosphere	Biological (C3)	p__Fusobacteria	p__Fusobacteria	0	0
16S-34	Otu3012	Bulk Soil	Chemical + Biological (C4)	p__Fusobacteria	p__Fusobacteria	0	0
16S-35	Otu3012	Bulk Soil	Chemical + Biological (C4)	p__Fusobacteria	p__Fusobacteria	0	0
16S-14	Otu3012	Rhizosphere	Untreated (C1)	p__Fusobacteria	p__Fusobacteria	0	0
16S-33	Otu3012	Bulk Soil	Biological (C3)	p__Fusobacteria	p__Fusobacteria	0	0
16S-08	Otu3012	Endosphere	Biological (C3)	p__Fusobacteria	p__Fusobacteria	0	0
16S-21	Otu3012	Rhizosphere	Biological (C3)	p__Fusobacteria	p__Fusobacteria	0	0
16S-13	Otu3012	Rhizosphere	Untreated (C1)	p__Fusobacteria	p__Fusobacteria	0	0
16S-26	Otu3012	Bulk Soil	Untreated (C1)	p__Fusobacteria	p__Fusobacteria	0	0
16S-20	Otu3012	Rhizosphere	Biological (C3)	p__Fusobacteria	p__Fusobacteria	0	0
16S-12	Otu3012	Endosphere	Chemical + Biological (C4)	p__Fusobacteria	p__Fusobacteria	0	0
16S-28	Otu3012	Bulk Soil	Chemical (C2)	p__Fusobacteria	p__Fusobacteria	0	0
16S-32	Otu3012	Bulk Soil	Biological (C3)	p__Fusobacteria	p__Fusobacteria	0	0
16S-18	Otu3012	Rhizosphere	Chemical (C2)	p__Fusobacteria	p__Fusobacteria	0	0
16S-25	Otu3012	Bulk Soil	Untreated (C1)	p__Fusobacteria	p__Fusobacteria	0	0
16S-29	Otu3012	Bulk Soil	Chemical (C2)	p__Fusobacteria	p__Fusobacteria	0	0
16S-19	Otu3012	Rhizosphere	Biological (C3)	p__Fusobacteria	p__Fusobacteria	0	0
16S-24	Otu3012	Rhizosphere	Chemical + Biological (C4)	p__Fusobacteria	p__Fusobacteria	0	0
16S-22	Otu3012	Rhizosphere	Chemical + Biological (C4)	p__Fusobacteria	p__Fusobacteria	0	0
16S-06	Otu3012	Endosphere	Chemical (C2)	p__Fusobacteria	p__Fusobacteria	0	0
16S-23	Otu3012	Rhizosphere	Chemical + Biological (C4)	p__Fusobacteria	p__Fusobacteria	0	0
16S-29	Otu3078	Bulk Soil	Chemical (C2)	p__[Thermi]	p__[Thermi]	0	0
16S-23	Otu3078	Rhizosphere	Chemical + Biological (C4)	p__[Thermi]	p__[Thermi]	0	0
16S-30	Otu3078	Bulk Soil	Chemical (C2)	p__[Thermi]	p__[Thermi]	0	0
16S-17	Otu3078	Rhizosphere	Chemical (C2)	p__[Thermi]	p__[Thermi]	0	0
16S-12	Otu3078	Endosphere	Chemical + Biological (C4)	p__[Thermi]	p__[Thermi]	0	0
16S-07	Otu3078	Endosphere	Biological (C3)	p__[Thermi]	p__[Thermi]	0	0
16S-19	Otu3078	Rhizosphere	Biological (C3)	p__[Thermi]	p__[Thermi]	0	0
16S-18	Otu3078	Rhizosphere	Chemical (C2)	p__[Thermi]	p__[Thermi]	0	0
16S-09	Otu3078	Endosphere	Biological (C3)	p__[Thermi]	p__[Thermi]	0	0
16S-14	Otu3078	Rhizosphere	Untreated (C1)	p__[Thermi]	p__[Thermi]	0	0
16S-06	Otu3078	Endosphere	Chemical (C2)	p__[Thermi]	p__[Thermi]	0	0
16S-03	Otu3078	Endosphere	Untreated (C1)	p__[Thermi]	p__[Thermi]	0	0
16S-21	Otu3078	Rhizosphere	Biological (C3)	p__[Thermi]	p__[Thermi]	0	0
16S-08	Otu3078	Endosphere	Biological (C3)	p__[Thermi]	p__[Thermi]	0	0
16S-15	Otu3078	Rhizosphere	Untreated (C1)	p__[Thermi]	p__[Thermi]	0	0
16S-05	Otu3078	Endosphere	Chemical (C2)	p__[Thermi]	p__[Thermi]	0	0
16S-10	Otu3078	Endosphere	Chemical + Biological (C4)	p__[Thermi]	p__[Thermi]	0	0
16S-04	Otu3078	Endosphere	Chemical (C2)	p__[Thermi]	p__[Thermi]	0	0
16S-02	Otu3078	Endosphere	Untreated (C1)	p__[Thermi]	p__[Thermi]	0	0
16S-01	Otu3078	Endosphere	Untreated (C1)	p__[Thermi]	p__[Thermi]	0	0
16S-09	Otu3085	Endosphere	Biological (C3)	p__Elusimicrobia	p__Elusimicrobia	0	0
16S-02	Otu3085	Endosphere	Untreated (C1)	p__Elusimicrobia	p__Elusimicrobia	0	0
16S-06	Otu3085	Endosphere	Chemical (C2)	p__Elusimicrobia	p__Elusimicrobia	0	0
16S-07	Otu3085	Endosphere	Biological (C3)	p__Elusimicrobia	p__Elusimicrobia	0	0
16S-10	Otu3085	Endosphere	Chemical + Biological (C4)	p__Elusimicrobia	p__Elusimicrobia	0	0
16S-08	Otu3085	Endosphere	Biological (C3)	p__Elusimicrobia	p__Elusimicrobia	0	0
16S-01	Otu3085	Endosphere	Untreated (C1)	p__Elusimicrobia	p__Elusimicrobia	0	0
16S-12	Otu3085	Endosphere	Chemical + Biological (C4)	p__Elusimicrobia	p__Elusimicrobia	0	0
16S-14	Otu3354	Rhizosphere	Untreated (C1)	p__NKB19	p__NKB19	0	0
16S-11	Otu3354	Endosphere	Chemical + Biological (C4)	p__NKB19	p__NKB19	0	0
16S-13	Otu3354	Rhizosphere	Untreated (C1)	p__NKB19	p__NKB19	0	0
16S-35	Otu3354	Bulk Soil	Chemical + Biological (C4)	p__NKB19	p__NKB19	0	0
16S-25	Otu3354	Bulk Soil	Untreated (C1)	p__NKB19	p__NKB19	0	0
16S-09	Otu3354	Endosphere	Biological (C3)	p__NKB19	p__NKB19	0	0
16S-31	Otu3354	Bulk Soil	Biological (C3)	p__NKB19	p__NKB19	0	0
16S-10	Otu3354	Endosphere	Chemical + Biological (C4)	p__NKB19	p__NKB19	0	0
16S-08	Otu3354	Endosphere	Biological (C3)	p__NKB19	p__NKB19	0	0
16S-02	Otu3354	Endosphere	Untreated (C1)	p__NKB19	p__NKB19	0	0
16S-28	Otu3354	Bulk Soil	Chemical (C2)	p__NKB19	p__NKB19	0	0
16S-32	Otu3354	Bulk Soil	Biological (C3)	p__NKB19	p__NKB19	0	0
16S-15	Otu3354	Rhizosphere	Untreated (C1)	p__NKB19	p__NKB19	0	0
16S-07	Otu3354	Endosphere	Biological (C3)	p__NKB19	p__NKB19	0	0
16S-33	Otu3354	Bulk Soil	Biological (C3)	p__NKB19	p__NKB19	0	0
16S-36	Otu3354	Bulk Soil	Chemical + Biological (C4)	p__NKB19	p__NKB19	0	0
16S-01	Otu3354	Endosphere	Untreated (C1)	p__NKB19	p__NKB19	0	0
16S-22	Otu3354	Rhizosphere	Chemical + Biological (C4)	p__NKB19	p__NKB19	0	0
16S-03	Otu3354	Endosphere	Untreated (C1)	p__NKB19	p__NKB19	0	0
16S-05	Otu3354	Endosphere	Chemical (C2)	p__NKB19	p__NKB19	0	0
16S-23	Otu3354	Rhizosphere	Chemical + Biological (C4)	p__NKB19	p__NKB19	0	0
16S-12	Otu3354	Endosphere	Chemical + Biological (C4)	p__NKB19	p__NKB19	0	0
16S-20	Otu3354	Rhizosphere	Biological (C3)	p__NKB19	p__NKB19	0	0
16S-04	Otu3354	Endosphere	Chemical (C2)	p__NKB19	p__NKB19	0	0
16S-24	Otu3354	Rhizosphere	Chemical + Biological (C4)	p__NKB19	p__NKB19	0	0
16S-16	Otu3354	Rhizosphere	Chemical (C2)	p__NKB19	p__NKB19	0	0
16S-17	Otu3354	Rhizosphere	Chemical (C2)	p__NKB19	p__NKB19	0	0
16S-09	Otu3421	Endosphere	Biological (C3)	p__	Others	0	0
16S-05	Otu3421	Endosphere	Chemical (C2)	p__	Others	0	0
16S-22	Otu3421	Rhizosphere	Chemical + Biological (C4)	p__	Others	0	0
16S-13	Otu3421	Rhizosphere	Untreated (C1)	p__	Others	0	0
16S-04	Otu3421	Endosphere	Chemical (C2)	p__	Others	0	0
16S-23	Otu3421	Rhizosphere	Chemical + Biological (C4)	p__	Others	0	0
16S-24	Otu3421	Rhizosphere	Chemical + Biological (C4)	p__	Others	0	0
16S-15	Otu3421	Rhizosphere	Untreated (C1)	p__	Others	0	0
16S-02	Otu3421	Endosphere	Untreated (C1)	p__	Others	0	0
16S-20	Otu3421	Rhizosphere	Biological (C3)	p__	Others	0	0
16S-01	Otu3421	Endosphere	Untreated (C1)	p__	Others	0	0
16S-10	Otu3421	Endosphere	Chemical + Biological (C4)	p__	Others	0	0
16S-06	Otu3421	Endosphere	Chemical (C2)	p__	Others	0	0
16S-12	Otu3421	Endosphere	Chemical + Biological (C4)	p__	Others	0	0
16S-11	Otu3421	Endosphere	Chemical + Biological (C4)	p__	Others	0	0
16S-03	Otu3421	Endosphere	Untreated (C1)	p__	Others	0	0
16S-17	Otu3421	Rhizosphere	Chemical (C2)	p__	Others	0	0
16S-08	Otu3421	Endosphere	Biological (C3)	p__	Others	0	0
16S-16	Otu3421	Rhizosphere	Chemical (C2)	p__	Others	0	0
16S-30	Otu3421	Bulk Soil	Chemical (C2)	p__	Others	0	0
16S-07	Otu3421	Endosphere	Biological (C3)	p__	Others	0	0
16S-09	Otu425	Endosphere	Biological (C3)	p__FBP	p__FBP	0	0
16S-07	Otu4847	Endosphere	Biological (C3)	p__OP3	p__OP3	0	0
16S-06	Otu4847	Endosphere	Chemical (C2)	p__OP3	p__OP3	0	0
16S-25	Otu4847	Bulk Soil	Untreated (C1)	p__OP3	p__OP3	0	0
16S-11	Otu4847	Endosphere	Chemical + Biological (C4)	p__OP3	p__OP3	0	0
16S-16	Otu4847	Rhizosphere	Chemical (C2)	p__OP3	p__OP3	0	0
16S-10	Otu4847	Endosphere	Chemical + Biological (C4)	p__OP3	p__OP3	0	0
16S-23	Otu4847	Rhizosphere	Chemical + Biological (C4)	p__OP3	p__OP3	0	0
16S-03	Otu4847	Endosphere	Untreated (C1)	p__OP3	p__OP3	0	0
16S-17	Otu4847	Rhizosphere	Chemical (C2)	p__OP3	p__OP3	0	0
16S-08	Otu4847	Endosphere	Biological (C3)	p__OP3	p__OP3	0	0
16S-28	Otu4847	Bulk Soil	Chemical (C2)	p__OP3	p__OP3	0	0
16S-05	Otu4847	Endosphere	Chemical (C2)	p__OP3	p__OP3	0	0
16S-19	Otu4847	Rhizosphere	Biological (C3)	p__OP3	p__OP3	0	0
16S-35	Otu4847	Bulk Soil	Chemical + Biological (C4)	p__OP3	p__OP3	0	0
16S-22	Otu4847	Rhizosphere	Chemical + Biological (C4)	p__OP3	p__OP3	0	0
16S-12	Otu4847	Endosphere	Chemical + Biological (C4)	p__OP3	p__OP3	0	0
16S-04	Otu4847	Endosphere	Chemical (C2)	p__OP3	p__OP3	0	0
16S-02	Otu4847	Endosphere	Untreated (C1)	p__OP3	p__OP3	0	0
16S-09	Otu4847	Endosphere	Biological (C3)	p__OP3	p__OP3	0	0
16S-01	Otu4847	Endosphere	Untreated (C1)	p__OP3	p__OP3	0	0
16S-34	Otu4847	Bulk Soil	Chemical + Biological (C4)	p__OP3	p__OP3	0	0
16S-13	Otu4847	Rhizosphere	Untreated (C1)	p__OP3	p__OP3	0	0
16S-07	Otu628	Endosphere	Biological (C3)	p__Armatimonadetes	p__Armatimonadetes	0	0
16S-09	Otu628	Endosphere	Biological (C3)	p__Armatimonadetes	p__Armatimonadetes	0	0
16S-03	Otu662	Endosphere	Untreated (C1)	p__BHI80-139	p__BHI80-139	0	0
16S-05	Otu662	Endosphere	Chemical (C2)	p__BHI80-139	p__BHI80-139	0	0
16S-09	Otu662	Endosphere	Biological (C3)	p__BHI80-139	p__BHI80-139	0	0
16S-07	Otu662	Endosphere	Biological (C3)	p__BHI80-139	p__BHI80-139	0	0
16S-02	Otu662	Endosphere	Untreated (C1)	p__BHI80-139	p__BHI80-139	0	0
16S-04	Otu662	Endosphere	Chemical (C2)	p__BHI80-139	p__BHI80-139	0	0
16S-01	Otu662	Endosphere	Untreated (C1)	p__BHI80-139	p__BHI80-139	0	0
16S-08	Otu662	Endosphere	Biological (C3)	p__BHI80-139	p__BHI80-139	0	0
16S-11	Otu662	Endosphere	Chemical + Biological (C4)	p__BHI80-139	p__BHI80-139	0	0
16S-12	Otu662	Endosphere	Chemical + Biological (C4)	p__BHI80-139	p__BHI80-139	0	0
16S-13	Otu662	Rhizosphere	Untreated (C1)	p__BHI80-139	p__BHI80-139	0	0
16S-10	Otu662	Endosphere	Chemical + Biological (C4)	p__BHI80-139	p__BHI80-139	0	0
16S-06	Otu662	Endosphere	Chemical (C2)	p__BHI80-139	p__BHI80-139	0	0
16S-03	Otu715	Endosphere	Untreated (C1)	p__Chlorobi	p__Chlorobi	0	0
16S-01	Otu715	Endosphere	Untreated (C1)	p__Chlorobi	p__Chlorobi	0	0

## Sheet: Family
LabID	OTU	Compartments	Conditions (C1, C2, C3, C4)	Family	Other	Abundance	Abund.Pct
16S-09	Otu3	Endosphere	Biological (C3)	f__Streptomycetaceae	f__Streptomycetaceae	0.479437	47.94
16S-05	Otu3	Endosphere	Chemical + Biological (C4)	f__Streptomycetaceae	f__Streptomycetaceae	0.460984	46.1
16S-10	Otu7	Endosphere	Chemical + Biological (C4)	f__Enterobacteriaceae	f__Enterobacteriaceae	0.399463	39.95
16S-02	Otu3	Endosphere	Untreated (C1)	f__Streptomycetaceae	f__Streptomycetaceae	0.337393	33.74
16S-06	Otu3	Endosphere	Chemical (C2)	f__Streptomycetaceae	f__Streptomycetaceae	0.331174	33.12
16S-03	Otu3	Endosphere	Untreated (C1)	f__Streptomycetaceae	f__Streptomycetaceae	0.286158	28.62
16S-08	Otu3	Endosphere	Biological (C3)	f__Streptomycetaceae	f__Streptomycetaceae	0.212835	21.28
16S-11	Otu3	Endosphere	Chemical + Biological (C4)	f__Streptomycetaceae	f__Streptomycetaceae	0.19141	19.14
16S-04	Otu3	Endosphere	Chemical (C2)	f__Streptomycetaceae	f__Streptomycetaceae	0.178979	17.9
16S-09	Otu4	Endosphere	Biological (C3)	f__	Others	0.177545	17.75
16S-28	Otu6	Bulk Soil	Chemical (C2)	f__Sphingomonadaceae	f__Sphingomonadaceae	0.16952	16.95
16S-29	Otu6	Bulk Soil	Chemical (C2)	f__Sphingomonadaceae	f__Sphingomonadaceae	0.168329	16.83
16S-12	Otu3	Endosphere	Chemical + Biological (C4)	f__Streptomycetaceae	f__Streptomycetaceae	0.165855	16.59
16S-35	Otu6	Bulk Soil	Chemical + Biological (C4)	f__Sphingomonadaceae	f__Sphingomonadaceae	0.159108	15.91
16S-30	Otu6	Bulk Soil	Chemical (C2)	f__Sphingomonadaceae	f__Sphingomonadaceae	0.158612	15.86
16S-36	Otu6	Bulk Soil	Chemical + Biological (C4)	f__Sphingomonadaceae	f__Sphingomonadaceae	0.148251	14.83
16S-07	Otu3	Endosphere	Biological (C3)	f__Streptomycetaceae	f__Streptomycetaceae	0.144434	14.44
16S-08	Otu8	Endosphere	Biological (C3)	f__Pseudomonadaceae	f__Pseudomonadaceae	0.134474	13.45
16S-08	Otu7	Endosphere	Biological (C3)	f__Enterobacteriaceae	f__Enterobacteriaceae	0.133353	13.34
16S-04	Otu6	Endosphere	Chemical (C2)	f__Sphingomonadaceae	f__Sphingomonadaceae	0.126695	12.67
16S-27	Otu6	Bulk Soil	Untreated (C1)	f__Sphingomonadaceae	f__Sphingomonadaceae	0.125094	12.51
16S-33	Otu6	Bulk Soil	Biological (C3)	f__Sphingomonadaceae	f__Sphingomonadaceae	0.122296	12.23
16S-34	Otu6	Bulk Soil	Chemical + Biological (C4)	f__Sphingomonadaceae	f__Sphingomonadaceae	0.117561	11.76
16S-12	Otu10	Endosphere	Chemical + Biological (C4)	f__Oxalobacteraceae	f__Oxalobacteraceae	0.116384	11.64
16S-26	Otu6	Bulk Soil	Untreated (C1)	f__Sphingomonadaceae	f__Sphingomonadaceae	0.111178	11.12
16S-31	Otu6	Bulk Soil	Biological (C3)	f__Sphingomonadaceae	f__Sphingomonadaceae	0.110274	11.03
16S-03	Otu8	Endosphere	Untreated (C1)	f__Pseudomonadaceae	f__Pseudomonadaceae	0.106719	10.67
16S-12	Otu42	Endosphere	Chemical + Biological (C4)	f__Sphingobacteriaceae	f__Sphingobacteriaceae	0.10603	10.6
16S-02	Otu4	Endosphere	Untreated (C1)	f__	Others	0.103316	10.33
16S-10	Otu3	Endosphere	Chemical + Biological (C4)	f__Streptomycetaceae	f__Streptomycetaceae	0.0989117	9.89
16S-01	Otu3	Endosphere	Untreated (C1)	f__Streptomycetaceae	f__Streptomycetaceae	0.0988288	9.88
16S-12	Otu30	Endosphere	Chemical + Biological (C4)	f__Rhizobiaceae	f__Rhizobiaceae	0.0946908	9.47
16S-32	Otu6	Bulk Soil	Biological (C3)	f__Sphingomonadaceae	f__Sphingomonadaceae	0.0945599	9.46
16S-16	Otu9	Rhizosphere	Chemical (C2)	f__Nocardioidaceae	f__Nocardioidaceae	0.0915664	9.16
16S-04	Otu4	Endosphere	Chemical (C2)	f__	Others	0.0886144	8.86
16S-17	Otu5	Rhizosphere	Chemical (C2)	f__Micrococcaceae	f__Micrococcaceae	0.0878419	8.78
16S-25	Otu6	Bulk Soil	Untreated (C1)	f__Sphingomonadaceae	f__Sphingomonadaceae	0.0861909	8.62
16S-23	Otu5	Rhizosphere	Chemical + Biological (C4)	f__Micrococcaceae	f__Micrococcaceae	0.0856385	8.56
16S-04	Otu10	Endosphere	Chemical (C2)	f__Oxalobacteraceae	f__Oxalobacteraceae	0.0848064	8.48
16S-23	Otu9	Rhizosphere	Chemical + Biological (C4)	f__Nocardioidaceae	f__Nocardioidaceae	0.0843695	8.44
16S-23	Otu4	Rhizosphere	Chemical + Biological (C4)	f__	Others	0.0841131	8.41
16S-07	Otu42	Endosphere	Biological (C3)	f__Sphingobacteriaceae	f__Sphingobacteriaceae	0.0836769	8.37
16S-17	Otu9	Rhizosphere	Chemical (C2)	f__Nocardioidaceae	f__Nocardioidaceae	0.0835527	8.36
16S-06	Otu4	Endosphere	Chemical (C2)	f__	Others	0.0833288	8.33
16S-18	Otu10	Rhizosphere	Chemical (C2)	f__Oxalobacteraceae	f__Oxalobacteraceae	0.08292	8.29
16S-21	Otu6	Rhizosphere	Biological (C3)	f__Sphingomonadaceae	f__Sphingomonadaceae	0.0825913	8.26
16S-22	Otu10	Rhizosphere	Chemical + Biological (C4)	f__Oxalobacteraceae	f__Oxalobacteraceae	0.080532	8.05
16S-24	Otu10	Rhizosphere	Chemical + Biological (C4)	f__Oxalobacteraceae	f__Oxalobacteraceae	0.0740493	7.4
16S-12	Otu4	Endosphere	Chemical + Biological (C4)	f__	Others	0.0739839	7.4
16S-22	Otu9	Rhizosphere	Chemical + Biological (C4)	f__Nocardioidaceae	f__Nocardioidaceae	0.0737638	7.38
16S-11	Otu4	Endosphere	Chemical + Biological (C4)	f__	Others	0.0727974	7.28
16S-21	Otu5	Rhizosphere	Biological (C3)	f__Micrococcaceae	f__Micrococcaceae	0.0719236	7.19
16S-13	Otu9	Rhizosphere	Untreated (C1)	f__Nocardioidaceae	f__Nocardioidaceae	0.0711001	7.11
16S-08	Otu4	Endosphere	Biological (C3)	f__	Others	0.0709815	7.1
16S-16	Otu6	Rhizosphere	Chemical (C2)	f__Sphingomonadaceae	f__Sphingomonadaceae	0.0701445	7.01
16S-01	Otu8	Endosphere	Untreated (C1)	f__Pseudomonadaceae	f__Pseudomonadaceae	0.068539	6.85
16S-01	Otu25	Endosphere	Untreated (C1)	f__Comamonadaceae	f__Comamonadaceae	0.067765	6.78
16S-24	Otu9	Rhizosphere	Chemical + Biological (C4)	f__Nocardioidaceae	f__Nocardioidaceae	0.0671536	6.72
16S-18	Otu9	Rhizosphere	Chemical (C2)	f__Nocardioidaceae	f__Nocardioidaceae	0.0669808	6.7
16S-19	Otu9	Rhizosphere	Biological (C3)	f__Nocardioidaceae	f__Nocardioidaceae	0.0654168	6.54
16S-15	Otu5	Rhizosphere	Untreated (C1)	f__Micrococcaceae	f__Micrococcaceae	0.0652811	6.53
16S-01	Otu53	Endosphere	Untreated (C1)	f__Chitinophagaceae	f__Chitinophagaceae	0.0651398	6.51
16S-17	Otu6	Rhizosphere	Chemical (C2)	f__Sphingomonadaceae	f__Sphingomonadaceae	0.0646855	6.47
16S-11	Otu10	Endosphere	Chemical + Biological (C4)	f__Oxalobacteraceae	f__Oxalobacteraceae	0.0646663	6.47
16S-15	Otu6	Rhizosphere	Untreated (C1)	f__Sphingomonadaceae	f__Sphingomonadaceae	0.0639323	6.39
16S-07	Otu58	Endosphere	Biological (C3)	f__Xanthomonadaceae	f__Xanthomonadaceae	0.0637885	6.38
16S-01	Otu10	Endosphere	Untreated (C1)	f__Oxalobacteraceae	f__Oxalobacteraceae	0.0634234	6.34
16S-19	Otu6	Rhizosphere	Biological (C3)	f__Sphingomonadaceae	f__Sphingomonadaceae	0.0619618	6.2
16S-15	Otu9	Rhizosphere	Untreated (C1)	f__Nocardioidaceae	f__Nocardioidaceae	0.0616639	6.17
16S-17	Otu10	Rhizosphere	Chemical (C2)	f__Oxalobacteraceae	f__Oxalobacteraceae	0.0614252	6.14
16S-14	Otu9	Rhizosphere	Untreated (C1)	f__Nocardioidaceae	f__Nocardioidaceae	0.0606536	6.07
16S-01	Otu6	Endosphere	Untreated (C1)	f__Sphingomonadaceae	f__Sphingomonadaceae	0.0605795	6.06
16S-13	Otu42	Rhizosphere	Untreated (C1)	f__Sphingobacteriaceae	f__Sphingobacteriaceae	0.0605364	6.05
16S-14	Otu5	Rhizosphere	Untreated (C1)	f__Micrococcaceae	f__Micrococcaceae	0.0605303	6.05
16S-11	Otu6	Endosphere	Chemical + Biological (C4)	f__Sphingomonadaceae	f__Sphingomonadaceae	0.0595757	5.96
16S-03	Otu4	Endosphere	Untreated (C1)	f__	Others	0.0584984	5.85
16S-13	Otu6	Rhizosphere	Untreated (C1)	f__Sphingomonadaceae	f__Sphingomonadaceae	0.0584236	5.84
16S-07	Otu30	Endosphere	Biological (C3)	f__Rhizobiaceae	f__Rhizobiaceae	0.0582707	5.83
16S-16	Otu42	Rhizosphere	Chemical (C2)	f__Sphingobacteriaceae	f__Sphingobacteriaceae	0.0581402	5.81
16S-20	Otu6	Rhizosphere	Biological (C3)	f__Sphingomonadaceae	f__Sphingomonadaceae	0.0580049	5.8
16S-07	Otu8	Endosphere	Biological (C3)	f__Pseudomonadaceae	f__Pseudomonadaceae	0.0579675	5.8
16S-18	Otu5	Rhizosphere	Chemical (C2)	f__Micrococcaceae	f__Micrococcaceae	0.0579628	5.8
16S-22	Otu5	Rhizosphere	Chemical + Biological (C4)	f__Micrococcaceae	f__Micrococcaceae	0.0574231	5.74
16S-14	Otu6	Rhizosphere	Untreated (C1)	f__Sphingomonadaceae	f__Sphingomonadaceae	0.0570113	5.7
16S-20	Otu9	Rhizosphere	Biological (C3)	f__Nocardioidaceae	f__Nocardioidaceae	0.0565741	5.66
16S-21	Otu9	Rhizosphere	Biological (C3)	f__Nocardioidaceae	f__Nocardioidaceae	0.0565542	5.66
16S-22	Otu6	Rhizosphere	Chemical + Biological (C4)	f__Sphingomonadaceae	f__Sphingomonadaceae	0.0560605	5.61
16S-04	Otu31	Endosphere	Chemical (C2)	f__Microbacteriaceae	f__Microbacteriaceae	0.0549337	5.49
16S-18	Otu6	Rhizosphere	Chemical (C2)	f__Sphingomonadaceae	f__Sphingomonadaceae	0.0546713	5.47
16S-24	Otu5	Rhizosphere	Chemical + Biological (C4)	f__Micrococcaceae	f__Micrococcaceae	0.0540087	5.4
16S-28	Otu53	Bulk Soil	Chemical (C2)	f__Chitinophagaceae	f__Chitinophagaceae	0.0539676	5.4
16S-05	Otu4	Endosphere	Chemical (C2)	f__	Others	0.0532598	5.33
16S-13	Otu10	Rhizosphere	Untreated (C1)	f__Oxalobacteraceae	f__Oxalobacteraceae	0.0529429	5.29
16S-16	Otu25	Rhizosphere	Chemical (C2)	f__Comamonadaceae	f__Comamonadaceae	0.0523673	5.24
16S-03	Otu10	Endosphere	Untreated (C1)	f__Oxalobacteraceae	f__Oxalobacteraceae	0.0515174	5.15
16S-23	Otu3	Rhizosphere	Chemical + Biological (C4)	f__Streptomycetaceae	f__Streptomycetaceae	0.0515036	5.15
16S-20	Otu11	Rhizosphere	Biological (C3)	f__	Others	0.050964	5.1
16S-14	Otu11	Rhizosphere	Untreated (C1)	f__	Others	0.0507576	5.08
16S-01	Otu42	Endosphere	Untreated (C1)	f__Sphingobacteriaceae	f__Sphingobacteriaceae	0.0493723	4.94
16S-24	Otu6	Rhizosphere	Chemical + Biological (C4)	f__Sphingomonadaceae	f__Sphingomonadaceae	0.04937	4.94
16S-16	Otu10	Rhizosphere	Chemical (C2)	f__Oxalobacteraceae	f__Oxalobacteraceae	0.0493692	4.94
16S-13	Otu5	Rhizosphere	Untreated (C1)	f__Micrococcaceae	f__Micrococcaceae	0.0486553	4.87
16S-16	Otu5	Rhizosphere	Chemical (C2)	f__Micrococcaceae	f__Micrococcaceae	0.0484521	4.85
16S-07	Otu3469	Endosphere	Biological (C3)	f__	Others	0.0472957	4.73
16S-07	Otu25	Endosphere	Biological (C3)	f__Comamonadaceae	f__Comamonadaceae	0.047235	4.72
16S-36	Otu212	Bulk Soil	Chemical + Biological (C4)	f__	Others	0.0471577	4.72
16S-14	Otu25	Rhizosphere	Untreated (C1)	f__Comamonadaceae	f__Comamonadaceae	0.0470704	4.71
16S-20	Otu25	Rhizosphere	Biological (C3)	f__Comamonadaceae	f__Comamonadaceae	0.0469083	4.69
16S-05	Otu10	Endosphere	Chemical (C2)	f__Oxalobacteraceae	f__Oxalobacteraceae	0.0468416	4.68
16S-13	Otu25	Rhizosphere	Untreated (C1)	f__Comamonadaceae	f__Comamonadaceae	0.0465301	4.65
16S-19	Otu10	Rhizosphere	Biological (C3)	f__Oxalobacteraceae	f__Oxalobacteraceae	0.0464546	4.65
16S-19	Otu3	Rhizosphere	Biological (C3)	f__Streptomycetaceae	f__Streptomycetaceae	0.0464546	4.65
16S-30	Otu212	Bulk Soil	Chemical (C2)	f__	Others	0.0462548	4.63
16S-15	Otu10	Rhizosphere	Untreated (C1)	f__Oxalobacteraceae	f__Oxalobacteraceae	0.0461406	4.61
16S-17	Otu3	Rhizosphere	Chemical (C2)	f__Streptomycetaceae	f__Streptomycetaceae	0.0461123	4.61
16S-19	Otu5	Rhizosphere	Biological (C3)	f__Micrococcaceae	f__Micrococcaceae	0.0460797	4.61
16S-22	Otu25	Rhizosphere	Chemical + Biological (C4)	f__Comamonadaceae	f__Comamonadaceae	0.0458461	4.58
16S-20	Otu3	Rhizosphere	Biological (C3)	f__Streptomycetaceae	f__Streptomycetaceae	0.0458172	4.58
16S-01	Otu9	Endosphere	Untreated (C1)	f__Nocardioidaceae	f__Nocardioidaceae	0.0457376	4.57
16S-24	Otu11	Rhizosphere	Chemical + Biological (C4)	f__	Others	0.0456159	4.56
16S-11	Otu9	Endosphere	Chemical + Biological (C4)	f__Nocardioidaceae	f__Nocardioidaceae	0.045468	4.55
16S-11	Otu42	Endosphere	Chemical + Biological (C4)	f__Sphingobacteriaceae	f__Sphingobacteriaceae	0.0452421	4.52
16S-24	Otu25	Rhizosphere	Chemical + Biological (C4)	f__Comamonadaceae	f__Comamonadaceae	0.0451509	4.52
16S-22	Otu3	Rhizosphere	Chemical + Biological (C4)	f__Streptomycetaceae	f__Streptomycetaceae	0.0451254	4.51
16S-19	Otu25	Rhizosphere	Biological (C3)	f__Comamonadaceae	f__Comamonadaceae	0.0450352	4.5
16S-12	Otu25	Endosphere	Chemical + Biological (C4)	f__Comamonadaceae	f__Comamonadaceae	0.0446492	4.46
16S-19	Otu11	Rhizosphere	Biological (C3)	f__	Others	0.0443924	4.44
16S-20	Otu10	Rhizosphere	Biological (C3)	f__Oxalobacteraceae	f__Oxalobacteraceae	0.0442525	4.43
16S-18	Otu11	Rhizosphere	Chemical (C2)	f__	Others	0.0442218	4.42
16S-35	Otu53	Bulk Soil	Chemical + Biological (C4)	f__Chitinophagaceae	f__Chitinophagaceae	0.0441271	4.41
16S-36	Otu53	Bulk Soil	Chemical + Biological (C4)	f__Chitinophagaceae	f__Chitinophagaceae	0.0439702	4.4
16S-25	Otu221	Bulk Soil	Untreated (C1)	f__	Others	0.0438569	4.39
16S-07	Otu10	Endosphere	Biological (C3)	f__Oxalobacteraceae	f__Oxalobacteraceae	0.0435363	4.35
16S-29	Otu212	Bulk Soil	Chemical (C2)	f__	Others	0.0430656	4.31
16S-20	Otu5	Rhizosphere	Biological (C3)	f__Micrococcaceae	f__Micrococcaceae	0.0428732	4.29
16S-21	Otu10	Rhizosphere	Biological (C3)	f__Oxalobacteraceae	f__Oxalobacteraceae	0.0428592	4.29
16S-06	Otu25	Endosphere	Chemical (C2)	f__Comamonadaceae	f__Comamonadaceae	0.0424638	4.25
16S-31	Otu221	Bulk Soil	Biological (C3)	f__	Others	0.0423089	4.23
16S-15	Otu11	Rhizosphere	Untreated (C1)	f__	Others	0.0422169	4.22
16S-17	Otu11	Rhizosphere	Chemical (C2)	f__	Others	0.0421973	4.22
16S-08	Otu25	Endosphere	Biological (C3)	f__Comamonadaceae	f__Comamonadaceae	0.0420368	4.2
16S-01	Otu29	Endosphere	Untreated (C1)	f__Hyphomicrobiaceae	f__Hyphomicrobiaceae	0.041884	4.19
16S-03	Otu3469	Endosphere	Untreated (C1)	f__	Others	0.0417246	4.17
16S-32	Otu221	Bulk Soil	Biological (C3)	f__	Others	0.0416301	4.16
16S-31	Otu212	Bulk Soil	Biological (C3)	f__	Others	0.0414651	4.15
16S-22	Otu42	Rhizosphere	Chemical + Biological (C4)	f__Sphingobacteriaceae	f__Sphingobacteriaceae	0.041364	4.14
16S-35	Otu212	Bulk Soil	Chemical + Biological (C4)	f__	Others	0.0412735	4.13
16S-04	Otu9	Endosphere	Chemical (C2)	f__Nocardioidaceae	f__Nocardioidaceae	0.0409108	4.09
16S-09	Otu3469	Endosphere	Biological (C3)	f__	Others	0.040674	4.07
16S-17	Otu29	Rhizosphere	Chemical (C2)	f__Hyphomicrobiaceae	f__Hyphomicrobiaceae	0.040674	4.07
16S-15	Otu3	Rhizosphere	Untreated (C1)	f__Streptomycetaceae	f__Streptomycetaceae	0.0406597	4.07
16S-18	Otu29	Rhizosphere	Chemical (C2)	f__Hyphomicrobiaceae	f__Hyphomicrobiaceae	0.040468	4.05
16S-23	Otu6	Rhizosphere	Chemical + Biological (C4)	f__Sphingomonadaceae	f__Sphingomonadaceae	0.0403645	4.04
16S-14	Otu3	Rhizosphere	Untreated (C1)	f__Streptomycetaceae	f__Streptomycetaceae	0.0402564	4.03
16S-26	Otu212	Bulk Soil	Untreated (C1)	f__	Others	0.0402125	4.02
16S-18	Otu25	Rhizosphere	Chemical (C2)	f__Comamonadaceae	f__Comamonadaceae	0.0400622	4.01
16S-29	Otu53	Bulk Soil	Chemical (C2)	f__Chitinophagaceae	f__Chitinophagaceae	0.0399569	4
16S-13	Otu11	Rhizosphere	Untreated (C1)	f__	Others	0.0398936	3.99
16S-30	Otu53	Bulk Soil	Chemical (C2)	f__Chitinophagaceae	f__Chitinophagaceae	0.039865	3.99
16S-34	Otu53	Bulk Soil	Chemical + Biological (C4)	f__Chitinophagaceae	f__Chitinophagaceae	0.0396559	3.97
16S-29	Otu10	Bulk Soil	Chemical (C2)	f__Oxalobacteraceae	f__Oxalobacteraceae	0.0395001	3.95
16S-27	Otu212	Bulk Soil	Untreated (C1)	f__	Others	0.0391294	3.91
16S-33	Otu53	Bulk Soil	Biological (C3)	f__Chitinophagaceae	f__Chitinophagaceae	0.0390101	3.9
16S-11	Otu5	Endosphere	Chemical + Biological (C4)	f__Micrococcaceae	f__Micrococcaceae	0.0387963	3.88
16S-26	Otu221	Bulk Soil	Untreated (C1)	f__	Others	0.0387694	3.88
16S-22	Otu11	Rhizosphere	Chemical + Biological (C4)	f__	Others	0.038695	3.87
16S-01	Otu4	Endosphere	Untreated (C1)	f__	Others	0.0386868	3.87
16S-03	Otu6	Endosphere	Untreated (C1)	f__Sphingomonadaceae	f__Sphingomonadaceae	0.0386542	3.87
16S-13	Otu53	Rhizosphere	Untreated (C1)	f__Chitinophagaceae	f__Chitinophagaceae	0.0385763	3.86
16S-24	Otu4	Rhizosphere	Chemical + Biological (C4)	f__	Others	0.0385274	3.85
16S-15	Otu25	Rhizosphere	Untreated (C1)	f__Comamonadaceae	f__Comamonadaceae	0.0381338	3.81
16S-35	Otu10	Bulk Soil	Chemical + Biological (C4)	f__Oxalobacteraceae	f__Oxalobacteraceae	0.03808	3.81
16S-25	Otu53	Bulk Soil	Untreated (C1)	f__Chitinophagaceae	f__Chitinophagaceae	0.0378348	3.78
16S-18	Otu4	Rhizosphere	Chemical (C2)	f__	Others	0.0377739	3.78
16S-14	Otu10	Rhizosphere	Untreated (C1)	f__Oxalobacteraceae	f__Oxalobacteraceae	0.0377684	3.78
16S-32	Otu212	Bulk Soil	Biological (C3)	f__	Others	0.0377175	3.77
16S-24	Otu29	Rhizosphere	Chemical + Biological (C4)	f__Hyphomicrobiaceae	f__Hyphomicrobiaceae	0.0376541	3.77
16S-02	Otu11	Endosphere	Untreated (C1)	f__	Others	0.0375236	3.75
16S-23	Otu25	Rhizosphere	Chemical + Biological (C4)	f__Comamonadaceae	f__Comamonadaceae	0.0373138	3.73
16S-18	Otu3	Rhizosphere	Chemical (C2)	f__Streptomycetaceae	f__Streptomycetaceae	0.0370412	3.7
16S-34	Otu221	Bulk Soil	Chemical + Biological (C4)	f__	Others	0.0369887	3.7
16S-25	Otu9	Bulk Soil	Untreated (C1)	f__Nocardioidaceae	f__Nocardioidaceae	0.0368796	3.69
16S-11	Otu31	Endosphere	Chemical + Biological (C4)	f__Microbacteriaceae	f__Microbacteriaceae	0.0365724	3.66
16S-19	Otu4	Rhizosphere	Biological (C3)	f__	Others	0.036545	3.65
16S-16	Otu11	Rhizosphere	Chemical (C2)	f__	Others	0.0365302	3.65
16S-17	Otu4	Rhizosphere	Chemical (C2)	f__	Others	0.0364382	3.64
16S-06	Otu6	Endosphere	Chemical (C2)	f__Sphingomonadaceae	f__Sphingomonadaceae	0.0363395	3.63
16S-33	Otu221	Bulk Soil	Biological (C3)	f__	Others	0.0362157	3.62
16S-34	Otu9	Bulk Soil	Chemical + Biological (C4)	f__Nocardioidaceae	f__Nocardioidaceae	0.0357138	3.57
16S-21	Otu25	Rhizosphere	Biological (C3)	f__Comamonadaceae	f__Comamonadaceae	0.035363	3.54
16S-10	Otu5	Endosphere	Chemical + Biological (C4)	f__Micrococcaceae	f__Micrococcaceae	0.0350882	3.51
16S-25	Otu212	Bulk Soil	Untreated (C1)	f__	Others	0.0349692	3.5
16S-27	Otu221	Bulk Soil	Untreated (C1)	f__	Others	0.0347478	3.47
16S-31	Otu53	Bulk Soil	Biological (C3)	f__Chitinophagaceae	f__Chitinophagaceae	0.0346931	3.47
16S-11	Otu53	Endosphere	Chemical + Biological (C4)	f__Chitinophagaceae	f__Chitinophagaceae	0.0346265	3.46
16S-05	Otu5	Endosphere	Chemical (C2)	f__Micrococcaceae	f__Micrococcaceae	0.0344556	3.45
16S-04	Otu42	Endosphere	Chemical (C2)	f__Sphingobacteriaceae	f__Sphingobacteriaceae	0.0341696	3.42
16S-23	Otu11	Rhizosphere	Chemical + Biological (C4)	f__	Others	0.0341349	3.41
16S-17	Otu25	Rhizosphere	Chemical (C2)	f__Comamonadaceae	f__Comamonadaceae	0.0339262	3.39
16S-21	Otu3	Rhizosphere	Biological (C3)	f__Streptomycetaceae	f__Streptomycetaceae	0.0339103	3.39
16S-13	Otu3	Rhizosphere	Untreated (C1)	f__Streptomycetaceae	f__Streptomycetaceae	0.0334932	3.35
16S-04	Otu3469	Endosphere	Chemical (C2)	f__	Others	0.0333977	3.34
16S-04	Otu8	Endosphere	Chemical (C2)	f__Pseudomonadaceae	f__Pseudomonadaceae	0.0333205	3.33
16S-01	Otu5	Endosphere	Untreated (C1)	f__Micrococcaceae	f__Micrococcaceae	0.0331168	3.31
16S-06	Otu33	Endosphere	Chemical (C2)	f__Actinosynnemataceae	f__Actinosynnemataceae	0.0330876	3.31
16S-16	Otu3	Rhizosphere	Chemical (C2)	f__Streptomycetaceae	f__Streptomycetaceae	0.0327796	3.28
16S-14	Otu4	Rhizosphere	Untreated (C1)	f__	Others	0.0326019	3.26
16S-12	Otu377	Endosphere	Chemical + Biological (C4)	f__Verrucomicrobiaceae	f__Verrucomicrobiaceae	0.032524	3.25
16S-23	Otu31	Rhizosphere	Chemical + Biological (C4)	f__Microbacteriaceae	f__Microbacteriaceae	0.0321353	3.21
16S-05	Otu9	Endosphere	Chemical (C2)	f__Nocardioidaceae	f__Nocardioidaceae	0.0320722	3.21
16S-14	Otu29	Rhizosphere	Untreated (C1)	f__Hyphomicrobiaceae	f__Hyphomicrobiaceae	0.0320415	3.2
16S-31	Otu9	Bulk Soil	Biological (C3)	f__Nocardioidaceae	f__Nocardioidaceae	0.03198	3.2
16S-08	Otu29	Endosphere	Biological (C3)	f__Hyphomicrobiaceae	f__Hyphomicrobiaceae	0.0318419	3.18
16S-23	Otu10	Rhizosphere	Chemical + Biological (C4)	f__Oxalobacteraceae	f__Oxalobacteraceae	0.0318276	3.18
16S-07	Otu4	Endosphere	Biological (C3)	f__	Others	0.031773	3.18
16S-29	Otu75	Bulk Soil	Chemical (C2)	f__Cytophagaceae	f__Cytophagaceae	0.0317092	3.17
16S-22	Otu4	Rhizosphere	Chemical + Biological (C4)	f__	Others	0.0316565	3.17
16S-20	Otu29	Rhizosphere	Biological (C3)	f__Hyphomicrobiaceae	f__Hyphomicrobiaceae	0.0316531	3.17
16S-21	Otu11	Rhizosphere	Biological (C3)	f__	Others	0.0314042	3.14
16S-07	Otu6	Endosphere	Biological (C3)	f__Sphingomonadaceae	f__Sphingomonadaceae	0.0312273	3.12
16S-16	Otu29	Rhizosphere	Chemical (C2)	f__Hyphomicrobiaceae	f__Hyphomicrobiaceae	0.0312158	3.12
16S-07	Otu9	Endosphere	Biological (C3)	f__Nocardioidaceae	f__Nocardioidaceae	0.0311666	3.12
16S-21	Otu99	Rhizosphere	Biological (C3)	f__Gaiellaceae	f__Gaiellaceae	0.031127	3.11
16S-28	Otu212	Bulk Soil	Chemical (C2)	f__	Others	0.0311175	3.11
16S-33	Otu26	Bulk Soil	Biological (C3)	f__Geodermatophilaceae	f__Geodermatophilaceae	0.03105	3.1
16S-24	Otu3	Rhizosphere	Chemical + Biological (C4)	f__Streptomycetaceae	f__Streptomycetaceae	0.0309059	3.09
16S-19	Otu42	Rhizosphere	Biological (C3)	f__Sphingobacteriaceae	f__Sphingobacteriaceae	0.0308805	3.09
16S-20	Otu58	Rhizosphere	Biological (C3)	f__Xanthomonadaceae	f__Xanthomonadaceae	0.0307266	3.07
16S-02	Otu33	Endosphere	Untreated (C1)	f__Actinosynnemataceae	f__Actinosynnemataceae	0.0306359	3.06
16S-33	Otu212	Bulk Soil	Biological (C3)	f__	Others	0.0305267	3.05
16S-19	Otu30	Rhizosphere	Biological (C3)	f__Rhizobiaceae	f__Rhizobiaceae	0.0305189	3.05
16S-11	Otu25	Endosphere	Chemical + Biological (C4)	f__Comamonadaceae	f__Comamonadaceae	0.0304394	3.04
16S-15	Otu221	Rhizosphere	Untreated (C1)	f__	Others	0.0303967	3.04
16S-10	Otu6	Endosphere	Chemical + Biological (C4)	f__Sphingomonadaceae	f__Sphingomonadaceae	0.030262	3.03
16S-34	Otu212	Bulk Soil	Chemical + Biological (C4)	f__	Others	0.0300863	3.01
16S-19	Otu53	Rhizosphere	Biological (C3)	f__Chitinophagaceae	f__Chitinophagaceae	0.030077	3.01
16S-01	Otu11	Endosphere	Untreated (C1)	f__	Others	0.0300037	3
16S-01	Otu3469	Endosphere	Untreated (C1)	f__	Others	0.0298186	2.98
16S-23	Otu28	Rhizosphere	Chemical + Biological (C4)	f__Intrasporangiaceae	f__Intrasporangiaceae	0.0297895	2.98
16S-02	Otu9	Endosphere	Untreated (C1)	f__Nocardioidaceae	f__Nocardioidaceae	0.0297583	2.98
16S-06	Otu10	Endosphere	Chemical (C2)	f__Oxalobacteraceae	f__Oxalobacteraceae	0.0296732	2.97
16S-09	Otu33	Endosphere	Biological (C3)	f__Actinosynnemataceae	f__Actinosynnemataceae	0.0296339	2.96
16S-22	Otu53	Rhizosphere	Chemical + Biological (C4)	f__Chitinophagaceae	f__Chitinophagaceae	0.029528	2.95
16S-06	Otu29	Endosphere	Chemical (C2)	f__Hyphomicrobiaceae	f__Hyphomicrobiaceae	0.0293751	2.94
16S-27	Otu99	Bulk Soil	Untreated (C1)	f__Gaiellaceae	f__Gaiellaceae	0.0293699	2.94
16S-34	Otu10	Bulk Soil	Chemical + Biological (C4)	f__Oxalobacteraceae	f__Oxalobacteraceae	0.0290898	2.91
16S-16	Otu8	Rhizosphere	Chemical (C2)	f__Pseudomonadaceae	f__Pseudomonadaceae	0.0290642	2.91
16S-22	Otu29	Rhizosphere	Chemical + Biological (C4)	f__Hyphomicrobiaceae	f__Hyphomicrobiaceae	0.0290438	2.9
16S-02	Otu25	Endosphere	Untreated (C1)	f__Comamonadaceae	f__Comamonadaceae	0.0289605	2.9
16S-13	Otu4	Rhizosphere	Untreated (C1)	f__	Others	0.0288576	2.89
16S-20	Otu4	Rhizosphere	Biological (C3)	f__	Others	0.0288223	2.88
16S-24	Otu31	Rhizosphere	Chemical + Biological (C4)	f__Microbacteriaceae	f__Microbacteriaceae	0.0288077	2.88
16S-03	Otu11	Endosphere	Untreated (C1)	f__	Others	0.0287967	2.88
16S-32	Otu99	Bulk Soil	Biological (C3)	f__Gaiellaceae	f__Gaiellaceae	0.0287446	2.87
16S-01	Otu30	Endosphere	Untreated (C1)	f__Rhizobiaceae	f__Rhizobiaceae	0.028708	2.87
16S-19	Otu29	Rhizosphere	Biological (C3)	f__Hyphomicrobiaceae	f__Hyphomicrobiaceae	0.0286977	2.87
16S-28	Otu9	Bulk Soil	Chemical (C2)	f__Nocardioidaceae	f__Nocardioidaceae	0.0286721	2.87
16S-03	Otu29	Endosphere	Untreated (C1)	f__Hyphomicrobiaceae	f__Hyphomicrobiaceae	0.0283766	2.84
16S-16	Otu31	Rhizosphere	Chemical (C2)	f__Microbacteriaceae	f__Microbacteriaceae	0.0283235	2.83
16S-10	Otu10	Endosphere	Chemical + Biological (C4)	f__Oxalobacteraceae	f__Oxalobacteraceae	0.0282921	2.83
16S-10	Otu4	Endosphere	Chemical + Biological (C4)	f__	Others	0.0282921	2.83
16S-15	Otu99	Rhizosphere	Untreated (C1)	f__Gaiellaceae	f__Gaiellaceae	0.0281405	2.81
16S-04	Otu30	Endosphere	Chemical (C2)	f__Rhizobiaceae	f__Rhizobiaceae	0.0280715	2.81
16S-16	Otu53	Rhizosphere	Chemical (C2)	f__Chitinophagaceae	f__Chitinophagaceae	0.0280531	2.81
16S-18	Otu31	Rhizosphere	Chemical (C2)	f__Microbacteriaceae	f__Microbacteriaceae	0.0280458	2.8
16S-32	Otu26	Bulk Soil	Biological (C3)	f__Geodermatophilaceae	f__Geodermatophilaceae	0.0279308	2.79
16S-32	Otu9	Bulk Soil	Biological (C3)	f__Nocardioidaceae	f__Nocardioidaceae	0.0279099	2.79
16S-10	Otu3469	Endosphere	Chemical + Biological (C4)	f__	Others	0.0278735	2.79
16S-03	Otu30	Endosphere	Untreated (C1)	f__Rhizobiaceae	f__Rhizobiaceae	0.0278595	2.79
16S-26	Otu53	Bulk Soil	Untreated (C1)	f__Chitinophagaceae	f__Chitinophagaceae	0.0278553	2.79
16S-23	Otu29	Rhizosphere	Chemical + Biological (C4)	f__Hyphomicrobiaceae	f__Hyphomicrobiaceae	0.0277771	2.78
16S-35	Otu9	Bulk Soil	Chemical + Biological (C4)	f__Nocardioidaceae	f__Nocardioidaceae	0.0277221	2.77
16S-12	Otu31	Endosphere	Chemical + Biological (C4)	f__Microbacteriaceae	f__Microbacteriaceae	0.0275783	2.76
16S-08	Otu42	Endosphere	Biological (C3)	f__Sphingobacteriaceae	f__Sphingobacteriaceae	0.0275781	2.76
16S-33	Otu9	Bulk Soil	Biological (C3)	f__Nocardioidaceae	f__Nocardioidaceae	0.0274317	2.74
16S-31	Otu99	Bulk Soil	Biological (C3)	f__Gaiellaceae	f__Gaiellaceae	0.0273657	2.74
16S-29	Otu9	Bulk Soil	Chemical (C2)	f__Nocardioidaceae	f__Nocardioidaceae	0.0272808	2.73
16S-05	Otu31	Endosphere	Chemical (C2)	f__Microbacteriaceae	f__Microbacteriaceae	0.027268	2.73
16S-32	Otu53	Bulk Soil	Biological (C3)	f__Chitinophagaceae	f__Chitinophagaceae	0.0272422	2.72
16S-08	Otu53	Endosphere	Biological (C3)	f__Chitinophagaceae	f__Chitinophagaceae	0.0270861	2.71
16S-12	Otu29	Endosphere	Chemical + Biological (C4)	f__Hyphomicrobiaceae	f__Hyphomicrobiaceae	0.0270237	2.7
16S-12	Otu11	Endosphere	Chemical + Biological (C4)	f__	Others	0.0268542	2.69
16S-24	Otu53	Rhizosphere	Chemical + Biological (C4)	f__Chitinophagaceae	f__Chitinophagaceae	0.0268002	2.68
16S-30	Otu221	Bulk Soil	Chemical (C2)	f__	Others	0.0267369	2.67
16S-02	Otu6	Endosphere	Untreated (C1)	f__Sphingomonadaceae	f__Sphingomonadaceae	0.0267266	2.67
16S-26	Otu9	Bulk Soil	Untreated (C1)	f__Nocardioidaceae	f__Nocardioidaceae	0.0267153	2.67
16S-27	Otu9	Bulk Soil	Untreated (C1)	f__Nocardioidaceae	f__Nocardioidaceae	0.0266657	2.67
16S-16	Otu58	Rhizosphere	Chemical (C2)	f__Xanthomonadaceae	f__Xanthomonadaceae	0.0264423	2.64
16S-36	Otu9	Bulk Soil	Chemical + Biological (C4)	f__Nocardioidaceae	f__Nocardioidaceae	0.0263569	2.64
16S-36	Otu10	Bulk Soil	Chemical + Biological (C4)	f__Oxalobacteraceae	f__Oxalobacteraceae	0.0263317	2.63
16S-10	Otu25	Endosphere	Chemical + Biological (C4)	f__Comamonadaceae	f__Comamonadaceae	0.0263223	2.63
16S-02	Otu3469	Endosphere	Untreated (C1)	f__	Others	0.0262745	2.63
16S-35	Otu221	Bulk Soil	Chemical + Biological (C4)	f__	Others	0.026265	2.63
16S-36	Otu75	Bulk Soil	Chemical + Biological (C4)	f__Cytophagaceae	f__Cytophagaceae	0.0262309	2.62
16S-17	Otu58	Rhizosphere	Chemical (C2)	f__Xanthomonadaceae	f__Xanthomonadaceae	0.0261495	2.61
16S-28	Otu221	Bulk Soil	Chemical (C2)	f__	Others	0.0261369	2.61
16S-06	Otu31	Endosphere	Chemical (C2)	f__Microbacteriaceae	f__Microbacteriaceae	0.0261232	2.61
16S-24	Otu42	Rhizosphere	Chemical + Biological (C4)	f__Sphingobacteriaceae	f__Sphingobacteriaceae	0.0259949	2.6
16S-11	Otu30	Endosphere	Chemical + Biological (C4)	f__Rhizobiaceae	f__Rhizobiaceae	0.0257484	2.57
16S-21	Otu221	Rhizosphere	Biological (C3)	f__	Others	0.0257377	2.57
16S-28	Otu25	Bulk Soil	Chemical (C2)	f__Comamonadaceae	f__Comamonadaceae	0.0256097	2.56
16S-30	Otu10	Bulk Soil	Chemical (C2)	f__Oxalobacteraceae	f__Oxalobacteraceae	0.025606	2.56
16S-36	Otu221	Bulk Soil	Chemical + Biological (C4)	f__	Others	0.0255128	2.55
16S-07	Otu11	Endosphere	Biological (C3)	f__	Others	0.0254063	2.54
16S-07	Otu53	Endosphere	Biological (C3)	f__Chitinophagaceae	f__Chitinophagaceae	0.0254063	2.54
16S-35	Otu25	Bulk Soil	Chemical + Biological (C4)	f__Comamonadaceae	f__Comamonadaceae	0.0253907	2.54
16S-10	Otu9	Endosphere	Chemical + Biological (C4)	f__Nocardioidaceae	f__Nocardioidaceae	0.0253866	2.54
16S-27	Otu53	Bulk Soil	Untreated (C1)	f__Chitinophagaceae	f__Chitinophagaceae	0.0253848	2.54
16S-13	Otu31	Rhizosphere	Untreated (C1)	f__Microbacteriaceae	f__Microbacteriaceae	0.0253032	2.53
16S-20	Otu53	Rhizosphere	Biological (C3)	f__Chitinophagaceae	f__Chitinophagaceae	0.0252504	2.53
16S-12	Otu32	Endosphere	Chemical + Biological (C4)	f__Flavobacteriaceae	f__Flavobacteriaceae	0.0251132	2.51
16S-29	Otu221	Bulk Soil	Chemical (C2)	f__	Others	0.0248319	2.48
16S-21	Otu26	Rhizosphere	Biological (C3)	f__Geodermatophilaceae	f__Geodermatophilaceae	0.0246621	2.47
16S-34	Otu26	Bulk Soil	Chemical + Biological (C4)	f__Geodermatophilaceae	f__Geodermatophilaceae	0.0246201	2.46
16S-04	Otu11	Endosphere	Chemical (C2)	f__	Others	0.024598	2.46
16S-28	Otu43	Bulk Soil	Chemical (C2)	f__	Others	0.0245552	2.46
16S-15	Otu4	Rhizosphere	Untreated (C1)	f__	Others	0.0244865	2.45
16S-14	Otu16	Rhizosphere	Untreated (C1)	f__Bradyrhizobiaceae	f__Bradyrhizobiaceae	0.0244654	2.45
16S-26	Otu99	Bulk Soil	Untreated (C1)	f__Gaiellaceae	f__Gaiellaceae	0.0244476	2.44
16S-28	Otu58	Bulk Soil	Chemical (C2)	f__Xanthomonadaceae	f__Xanthomonadaceae	0.0242636	2.43
16S-07	Otu31	Endosphere	Biological (C3)	f__Microbacteriaceae	f__Microbacteriaceae	0.0242542	2.43
16S-07	Otu23	Endosphere	Biological (C3)	f__Caulobacteraceae	f__Caulobacteraceae	0.0241935	2.42
16S-28	Otu10	Bulk Soil	Chemical (C2)	f__Oxalobacteraceae	f__Oxalobacteraceae	0.0241626	2.42
16S-18	Otu58	Rhizosphere	Chemical (C2)	f__Xanthomonadaceae	f__Xanthomonadaceae	0.0241568	2.42
16S-16	Otu28	Rhizosphere	Chemical (C2)	f__Intrasporangiaceae	f__Intrasporangiaceae	0.0240909	2.41
16S-08	Otu11	Endosphere	Biological (C3)	f__	Others	0.0240523	2.41
16S-14	Otu58	Rhizosphere	Untreated (C1)	f__Xanthomonadaceae	f__Xanthomonadaceae	0.0239723	2.4
16S-06	Otu53	Endosphere	Chemical (C2)	f__Chitinophagaceae	f__Chitinophagaceae	0.0239553	2.4
16S-11	Otu11	Endosphere	Chemical + Biological (C4)	f__	Others	0.0239415	2.39
16S-08	Otu6	Endosphere	Biological (C3)	f__Sphingomonadaceae	f__Sphingomonadaceae	0.0238609	2.39
16S-15	Otu29	Rhizosphere	Untreated (C1)	f__Hyphomicrobiaceae	f__Hyphomicrobiaceae	0.0238122	2.38
16S-25	Otu26	Bulk Soil	Untreated (C1)	f__Geodermatophilaceae	f__Geodermatophilaceae	0.0237558	2.38
16S-01	Otu16	Endosphere	Untreated (C1)	f__Bradyrhizobiaceae	f__Bradyrhizobiaceae	0.0237102	2.37
16S-13	Otu30	Rhizosphere	Untreated (C1)	f__Rhizobiaceae	f__Rhizobiaceae	0.0236006	2.36
16S-16	Otu16	Rhizosphere	Chemical (C2)	f__Bradyrhizobiaceae	f__Bradyrhizobiaceae	0.0235853	2.36
16S-14	Otu53	Rhizosphere	Untreated (C1)	f__Chitinophagaceae	f__Chitinophagaceae	0.0235464	2.35
16S-28	Otu306	Bulk Soil	Chemical (C2)	f__	Others	0.0235008	2.35
16S-30	Otu9	Bulk Soil	Chemical (C2)	f__Nocardioidaceae	f__Nocardioidaceae	0.0233913	2.34
16S-30	Otu75	Bulk Soil	Chemical (C2)	f__Cytophagaceae	f__Cytophagaceae	0.023363	2.34
16S-02	Otu58	Endosphere	Untreated (C1)	f__Xanthomonadaceae	f__Xanthomonadaceae	0.0232694	2.33
16S-06	Otu42	Endosphere	Chemical (C2)	f__Sphingobacteriaceae	f__Sphingobacteriaceae	0.0232237	2.32
16S-17	Otu42	Rhizosphere	Chemical (C2)	f__Sphingobacteriaceae	f__Sphingobacteriaceae	0.0232232	2.32
16S-01	Otu31	Endosphere	Untreated (C1)	f__Microbacteriaceae	f__Microbacteriaceae	0.0231885	2.32
16S-16	Otu23	Rhizosphere	Chemical (C2)	f__Caulobacteraceae	f__Caulobacteraceae	0.023162	2.32
16S-20	Otu31	Rhizosphere	Biological (C3)	f__Microbacteriaceae	f__Microbacteriaceae	0.0231299	2.31
16S-34	Otu103	Bulk Soil	Chemical + Biological (C4)	f__	Others	0.0230813	2.31
16S-32	Otu11	Bulk Soil	Biological (C3)	f__	Others	0.0230687	2.31
16S-21	Otu16	Rhizosphere	Biological (C3)	f__Bradyrhizobiaceae	f__Bradyrhizobiaceae	0.0229987	2.3
16S-04	Otu25	Endosphere	Chemical (C2)	f__Comamonadaceae	f__Comamonadaceae	0.022977	2.3
16S-24	Otu58	Rhizosphere	Chemical + Biological (C4)	f__Xanthomonadaceae	f__Xanthomonadaceae	0.0229554	2.3
16S-20	Otu30	Rhizosphere	Biological (C3)	f__Rhizobiaceae	f__Rhizobiaceae	0.0229446	2.29
16S-13	Otu28	Rhizosphere	Untreated (C1)	f__Intrasporangiaceae	f__Intrasporangiaceae	0.0229047	2.29
16S-33	Otu99	Bulk Soil	Biological (C3)	f__Gaiellaceae	f__Gaiellaceae	0.0228561	2.29
16S-08	Otu30	Endosphere	Biological (C3)	f__Rhizobiaceae	f__Rhizobiaceae	0.022713	2.27
16S-24	Otu75	Rhizosphere	Chemical + Biological (C4)	f__Cytophagaceae	f__Cytophagaceae	0.0226945	2.27
16S-18	Otu30	Rhizosphere	Chemical (C2)	f__Rhizobiaceae	f__Rhizobiaceae	0.0226914	2.27
16S-15	Otu16	Rhizosphere	Untreated (C1)	f__Bradyrhizobiaceae	f__Bradyrhizobiaceae	0.0226473	2.26
16S-33	Otu11	Bulk Soil	Biological (C3)	f__	Others	0.0226445	2.26
16S-02	Otu29	Endosphere	Untreated (C1)	f__Hyphomicrobiaceae	f__Hyphomicrobiaceae	0.022578	2.26
16S-34	Otu4	Bulk Soil	Chemical + Biological (C4)	f__	Others	0.0225684	2.26
16S-07	Otu32	Endosphere	Biological (C3)	f__Flavobacteriaceae	f__Flavobacteriaceae	0.0224958	2.25
16S-06	Otu11	Endosphere	Chemical (C2)	f__	Others	0.022492	2.25
16S-18	Otu42	Rhizosphere	Chemical (C2)	f__Sphingobacteriaceae	f__Sphingobacteriaceae	0.0224772	2.25
16S-33	Otu5	Bulk Soil	Biological (C3)	f__Micrococcaceae	f__Micrococcaceae	0.0224107	2.24
16S-02	Otu42	Endosphere	Untreated (C1)	f__Sphingobacteriaceae	f__Sphingobacteriaceae	0.022312	2.23
16S-23	Otu16	Rhizosphere	Chemical + Biological (C4)	f__Bradyrhizobiaceae	f__Bradyrhizobiaceae	0.0221627	2.22
16S-35	Otu43	Bulk Soil	Chemical + Biological (C4)	f__	Others	0.0221486	2.21
16S-30	Otu103	Bulk Soil	Chemical (C2)	f__	Others	0.0221472	2.21
16S-09	Otu25	Endosphere	Biological (C3)	f__Comamonadaceae	f__Comamonadaceae	0.0220802	2.21
16S-14	Otu30	Rhizosphere	Untreated (C1)	f__Rhizobiaceae	f__Rhizobiaceae	0.0220559	2.21
16S-27	Otu26	Bulk Soil	Untreated (C1)	f__Geodermatophilaceae	f__Geodermatophilaceae	0.0220503	2.21
16S-05	Otu11	Endosphere	Chemical (C2)	f__	Others	0.0219382	2.19
16S-05	Otu33	Endosphere	Chemical (C2)	f__Actinosynnemataceae	f__Actinosynnemataceae	0.0219382	2.19
16S-19	Otu16	Rhizosphere	Biological (C3)	f__Bradyrhizobiaceae	f__Bradyrhizobiaceae	0.0218011	2.18
16S-33	Otu103	Bulk Soil	Biological (C3)	f__	Others	0.0217873	2.18
16S-13	Otu16	Rhizosphere	Untreated (C1)	f__Bradyrhizobiaceae	f__Bradyrhizobiaceae	0.0217861	2.18
16S-35	Otu58	Bulk Soil	Chemical + Biological (C4)	f__Xanthomonadaceae	f__Xanthomonadaceae	0.0217843	2.18
16S-05	Otu29	Endosphere	Chemical (C2)	f__Hyphomicrobiaceae	f__Hyphomicrobiaceae	0.0217693	2.18
16S-12	Otu33	Endosphere	Chemical + Biological (C4)	f__Actinosynnemataceae	f__Actinosynnemataceae	0.0217083	2.17
16S-08	Otu3469	Endosphere	Biological (C3)	f__	Others	0.0217017	2.17
16S-15	Otu53	Rhizosphere	Untreated (C1)	f__Chitinophagaceae	f__Chitinophagaceae	0.0216541	2.17
16S-06	Otu88	Endosphere	Chemical (C2)	f__Micromonosporaceae	f__Micromonosporaceae	0.0216519	2.17
16S-11	Otu3469	Endosphere	Chemical + Biological (C4)	f__	Others	0.0216481	2.16
16S-17	Otu30	Rhizosphere	Chemical (C2)	f__Rhizobiaceae	f__Rhizobiaceae	0.0216331	2.16
16S-32	Otu16	Bulk Soil	Biological (C3)	f__Bradyrhizobiaceae	f__Bradyrhizobiaceae	0.0215872	2.16
16S-06	Otu3469	Endosphere	Chemical (C2)	f__	Others	0.0215706	2.16
16S-33	Otu75	Bulk Soil	Biological (C3)	f__Cytophagaceae	f__Cytophagaceae	0.0215535	2.16
16S-03	Otu5	Endosphere	Untreated (C1)	f__Micrococcaceae	f__Micrococcaceae	0.0215248	2.15
16S-10	Otu8	Endosphere	Chemical + Biological (C4)	f__Pseudomonadaceae	f__Pseudomonadaceae	0.0215207	2.15
16S-21	Otu212	Rhizosphere	Biological (C3)	f__	Others	0.0215128	2.15
16S-31	Otu11	Bulk Soil	Biological (C3)	f__	Others	0.0214589	2.15
16S-14	Otu221	Rhizosphere	Untreated (C1)	f__	Others	0.021417	2.14
16S-34	Otu99	Bulk Soil	Chemical + Biological (C4)	f__Gaiellaceae	f__Gaiellaceae	0.021396	2.14
16S-30	Otu306	Bulk Soil	Chemical (C2)	f__	Others	0.021365	2.14
16S-20	Otu16	Rhizosphere	Biological (C3)	f__Bradyrhizobiaceae	f__Bradyrhizobiaceae	0.0213491	2.13
16S-33	Otu16	Bulk Soil	Biological (C3)	f__Bradyrhizobiaceae	f__Bradyrhizobiaceae	0.0212529	2.13
16S-35	Otu306	Bulk Soil	Chemical + Biological (C4)	f__	Others	0.0212136	2.12
16S-06	Otu9	Endosphere	Chemical (C2)	f__Nocardioidaceae	f__Nocardioidaceae	0.0211913	2.12
16S-22	Otu16	Rhizosphere	Chemical + Biological (C4)	f__Bradyrhizobiaceae	f__Bradyrhizobiaceae	0.0211831	2.12
16S-32	Otu167	Bulk Soil	Biological (C3)	f__	Others	0.0211072	2.11
16S-36	Otu103	Bulk Soil	Chemical + Biological (C4)	f__	Others	0.0210528	2.11
16S-34	Otu11	Bulk Soil	Chemical + Biological (C4)	f__	Others	0.0210296	2.1
16S-17	Otu8	Rhizosphere	Chemical (C2)	f__Pseudomonadaceae	f__Pseudomonadaceae	0.0210051	2.1
16S-32	Otu83	Bulk Soil	Biological (C3)	f__Rhodospirillaceae	f__Rhodospirillaceae	0.0210029	2.1
16S-02	Otu30	Endosphere	Untreated (C1)	f__Rhizobiaceae	f__Rhizobiaceae	0.0209558	2.1
16S-27	Otu11	Bulk Soil	Untreated (C1)	f__	Others	0.020871	2.09
16S-26	Otu26	Bulk Soil	Untreated (C1)	f__Geodermatophilaceae	f__Geodermatophilaceae	0.0208702	2.09
16S-23	Otu42	Rhizosphere	Chemical + Biological (C4)	f__Sphingobacteriaceae	f__Sphingobacteriaceae	0.020804	2.08
16S-34	Otu25	Bulk Soil	Chemical + Biological (C4)	f__Comamonadaceae	f__Comamonadaceae	0.0207512	2.08
16S-26	Otu11	Bulk Soil	Untreated (C1)	f__	Others	0.0207004	2.07
16S-35	Otu75	Bulk Soil	Chemical + Biological (C4)	f__Cytophagaceae	f__Cytophagaceae	0.0206428	2.06
16S-13	Otu8	Rhizosphere	Untreated (C1)	f__Pseudomonadaceae	f__Pseudomonadaceae	0.0206055	2.06
16S-31	Otu167	Bulk Soil	Biological (C3)	f__	Others	0.0204975	2.05
16S-25	Otu11	Bulk Soil	Untreated (C1)	f__	Others	0.0204056	2.04
16S-18	Otu53	Rhizosphere	Chemical (C2)	f__Chitinophagaceae	f__Chitinophagaceae	0.0203806	2.04
16S-06	Otu167	Endosphere	Chemical (C2)	f__	Others	0.0203512	2.04
16S-22	Otu30	Rhizosphere	Chemical + Biological (C4)	f__Rhizobiaceae	f__Rhizobiaceae	0.0203385	2.03
16S-04	Otu5	Endosphere	Chemical (C2)	f__Micrococcaceae	f__Micrococcaceae	0.0202753	2.03
16S-36	Otu25	Bulk Soil	Chemical + Biological (C4)	f__Comamonadaceae	f__Comamonadaceae	0.0202464	2.02
16S-06	Otu32	Endosphere	Chemical (C2)	f__Flavobacteriaceae	f__Flavobacteriaceae	0.0201886	2.02
16S-19	Otu58	Rhizosphere	Biological (C3)	f__Xanthomonadaceae	f__Xanthomonadaceae	0.0201808	2.02
16S-31	Otu306	Bulk Soil	Biological (C3)	f__	Others	0.0201664	2.02
16S-31	Otu25	Bulk Soil	Biological (C3)	f__Comamonadaceae	f__Comamonadaceae	0.0201451	2.01
16S-27	Otu103	Bulk Soil	Untreated (C1)	f__	Others	0.0201391	2.01
16S-02	Otu10	Endosphere	Untreated (C1)	f__Oxalobacteraceae	f__Oxalobacteraceae	0.0201314	2.01
16S-13	Otu23	Rhizosphere	Untreated (C1)	f__Caulobacteraceae	f__Caulobacteraceae	0.0201084	2.01
16S-15	Otu31	Rhizosphere	Untreated (C1)	f__Microbacteriaceae	f__Microbacteriaceae	0.0200478	2
16S-17	Otu53	Rhizosphere	Chemical (C2)	f__Chitinophagaceae	f__Chitinophagaceae	0.0200297	2
16S-17	Otu221	Rhizosphere	Chemical (C2)	f__	Others	0.0200029	2
16S-01	Otu23	Endosphere	Untreated (C1)	f__Caulobacteraceae	f__Caulobacteraceae	0.0199576	2
16S-21	Otu53	Rhizosphere	Biological (C3)	f__Chitinophagaceae	f__Chitinophagaceae	0.0199159	1.99
16S-26	Otu103	Bulk Soil	Untreated (C1)	f__	Others	0.0199122	1.99
16S-13	Otu47	Rhizosphere	Untreated (C1)	f__Bacillaceae	f__Bacillaceae	0.0199095	1.99
16S-07	Otu7	Endosphere	Biological (C3)	f__Enterobacteriaceae	f__Enterobacteriaceae	0.0198278	1.98
16S-31	Otu26	Bulk Soil	Biological (C3)	f__Geodermatophilaceae	f__Geodermatophilaceae	0.0197605	1.98
16S-09	Otu32	Endosphere	Biological (C3)	f__Flavobacteriaceae	f__Flavobacteriaceae	0.0196914	1.97
16S-12	Otu6	Endosphere	Chemical + Biological (C4)	f__Sphingomonadaceae	f__Sphingomonadaceae	0.0196746	1.97
16S-08	Otu10	Endosphere	Biological (C3)	f__Oxalobacteraceae	f__Oxalobacteraceae	0.0195425	1.95
16S-10	Otu29	Endosphere	Chemical + Biological (C4)	f__Hyphomicrobiaceae	f__Hyphomicrobiaceae	0.0195262	1.95
16S-25	Otu4	Bulk Soil	Untreated (C1)	f__	Others	0.0195058	1.95
16S-07	Otu5	Endosphere	Biological (C3)	f__Micrococcaceae	f__Micrococcaceae	0.019464	1.95
16S-21	Otu4	Rhizosphere	Biological (C3)	f__	Others	0.0194613	1.95
16S-03	Otu9	Endosphere	Untreated (C1)	f__Nocardioidaceae	f__Nocardioidaceae	0.0194564	1.95
16S-35	Otu103	Bulk Soil	Chemical + Biological (C4)	f__	Others	0.0194407	1.94
16S-31	Otu103	Bulk Soil	Biological (C3)	f__	Others	0.0193119	1.93
16S-09	Otu53	Endosphere	Biological (C3)	f__Chitinophagaceae	f__Chitinophagaceae	0.019304	1.93
16S-32	Otu103	Bulk Soil	Biological (C3)	f__	Others	0.0193022	1.93
16S-11	Otu75	Endosphere	Chemical + Biological (C4)	f__Cytophagaceae	f__Cytophagaceae	0.0192852	1.93
16S-26	Otu16	Bulk Soil	Untreated (C1)	f__Bradyrhizobiaceae	f__Bradyrhizobiaceae	0.0192695	1.93
16S-20	Otu221	Rhizosphere	Biological (C3)	f__	Others	0.0192595	1.93
16S-29	Otu103	Bulk Soil	Chemical (C2)	f__	Others	0.0191981	1.92
16S-12	Otu75	Endosphere	Chemical + Biological (C4)	f__Cytophagaceae	f__Cytophagaceae	0.0191816	1.92
16S-22	Otu31	Rhizosphere	Chemical + Biological (C4)	f__Microbacteriaceae	f__Microbacteriaceae	0.0191786	1.92
16S-26	Otu167	Bulk Soil	Untreated (C1)	f__	Others	0.0191603	1.92
16S-27	Otu167	Bulk Soil	Untreated (C1)	f__	Others	0.019153	1.92
16S-17	Otu31	Rhizosphere	Chemical (C2)	f__Microbacteriaceae	f__Microbacteriaceae	0.019121	1.91
16S-08	Otu58	Endosphere	Biological (C3)	f__Xanthomonadaceae	f__Xanthomonadaceae	0.0190778	1.91
16S-11	Otu16	Endosphere	Chemical + Biological (C4)	f__Bradyrhizobiaceae	f__Bradyrhizobiaceae	0.0190594	1.91
16S-16	Otu21	Rhizosphere	Chemical (C2)	f__Phyllobacteriaceae	f__Phyllobacteriaceae	0.0190587	1.91
16S-27	Otu3469	Bulk Soil	Untreated (C1)	f__	Others	0.019031	1.9
16S-25	Otu167	Bulk Soil	Untreated (C1)	f__	Others	0.0190074	1.9
16S-33	Otu83	Bulk Soil	Biological (C3)	f__Rhodospirillaceae	f__Rhodospirillaceae	0.019004	1.9
16S-03	Otu53	Endosphere	Untreated (C1)	f__Chitinophagaceae	f__Chitinophagaceae	0.0190039	1.9
16S-15	Otu58	Rhizosphere	Untreated (C1)	f__Xanthomonadaceae	f__Xanthomonadaceae	0.0189565	1.9
16S-28	Otu23	Bulk Soil	Chemical (C2)	f__Caulobacteraceae	f__Caulobacteraceae	0.0189352	1.89
16S-36	Otu58	Bulk Soil	Chemical + Biological (C4)	f__Xanthomonadaceae	f__Xanthomonadaceae	0.018911	1.89
16S-02	Otu75	Endosphere	Untreated (C1)	f__Cytophagaceae	f__Cytophagaceae	0.0189081	1.89
16S-20	Otu99	Rhizosphere	Biological (C3)	f__Gaiellaceae	f__Gaiellaceae	0.0188992	1.89
16S-25	Otu16	Bulk Soil	Untreated (C1)	f__Bradyrhizobiaceae	f__Bradyrhizobiaceae	0.0188551	1.89
16S-30	Otu43	Bulk Soil	Chemical (C2)	f__	Others	0.0188393	1.88
16S-18	Otu221	Rhizosphere	Chemical (C2)	f__	Others	0.0188137	1.88
16S-07	Otu16	Endosphere	Biological (C3)	f__Bradyrhizobiaceae	f__Bradyrhizobiaceae	0.018797	1.88
16S-10	Otu42	Endosphere	Chemical + Biological (C4)	f__Sphingobacteriaceae	f__Sphingobacteriaceae	0.0187876	1.88
16S-26	Otu5	Bulk Soil	Untreated (C1)	f__Micrococcaceae	f__Micrococcaceae	0.0187844	1.88
16S-09	Otu88	Endosphere	Biological (C3)	f__Micromonosporaceae	f__Micromonosporaceae	0.018723	1.87
16S-23	Otu26	Rhizosphere	Chemical + Biological (C4)	f__Geodermatophilaceae	f__Geodermatophilaceae	0.0187146	1.87
16S-16	Otu30	Rhizosphere	Chemical (C2)	f__Rhizobiaceae	f__Rhizobiaceae	0.018706	1.87
16S-23	Otu30	Rhizosphere	Chemical + Biological (C4)	f__Rhizobiaceae	f__Rhizobiaceae	0.018689	1.87
16S-12	Otu23	Endosphere	Chemical + Biological (C4)	f__Caulobacteraceae	f__Caulobacteraceae	0.0186732	1.87
16S-32	Otu5	Bulk Soil	Biological (C3)	f__Micrococcaceae	f__Micrococcaceae	0.0186657	1.87
16S-25	Otu306	Bulk Soil	Untreated (C1)	f__	Others	0.0186336	1.86
16S-35	Otu5	Bulk Soil	Chemical + Biological (C4)	f__Micrococcaceae	f__Micrococcaceae	0.0186271	1.86
16S-24	Otu16	Rhizosphere	Chemical + Biological (C4)	f__Bradyrhizobiaceae	f__Bradyrhizobiaceae	0.0186229	1.86
16S-24	Otu167	Rhizosphere	Chemical + Biological (C4)	f__	Others	0.0186116	1.86
16S-26	Otu75	Bulk Soil	Untreated (C1)	f__Cytophagaceae	f__Cytophagaceae	0.0185904	1.86
16S-25	Otu99	Bulk Soil	Untreated (C1)	f__Gaiellaceae	f__Gaiellaceae	0.018509	1.85
16S-34	Otu58	Bulk Soil	Chemical + Biological (C4)	f__Xanthomonadaceae	f__Xanthomonadaceae	0.0184944	1.85
16S-18	Otu16	Rhizosphere	Chemical (C2)	f__Bradyrhizobiaceae	f__Bradyrhizobiaceae	0.0184868	1.85
16S-27	Otu83	Bulk Soil	Untreated (C1)	f__Rhodospirillaceae	f__Rhodospirillaceae	0.018482	1.85
16S-13	Otu29	Rhizosphere	Untreated (C1)	f__Hyphomicrobiaceae	f__Hyphomicrobiaceae	0.0184182	1.84
16S-28	Otu129	Bulk Soil	Chemical (C2)	f__Ellin5301	f__Ellin5301	0.0183856	1.84
16S-30	Otu152	Bulk Soil	Chemical (C2)	f__	Others	0.0183775	1.84
16S-25	Otu75	Bulk Soil	Untreated (C1)	f__Cytophagaceae	f__Cytophagaceae	0.0183291	1.83
16S-33	Otu306	Bulk Soil	Biological (C3)	f__	Others	0.0183138	1.83
16S-36	Otu5	Bulk Soil	Chemical + Biological (C4)	f__Micrococcaceae	f__Micrococcaceae	0.0183062	1.83
16S-28	Otu103	Bulk Soil	Chemical (C2)	f__	Others	0.0182846	1.83
16S-29	Otu25	Bulk Soil	Chemical (C2)	f__Comamonadaceae	f__Comamonadaceae	0.0182845	1.83
16S-03	Otu33	Endosphere	Untreated (C1)	f__Actinosynnemataceae	f__Actinosynnemataceae	0.0182606	1.83
16S-36	Otu306	Bulk Soil	Chemical + Biological (C4)	f__	Others	0.0182306	1.82
16S-24	Otu8	Rhizosphere	Chemical + Biological (C4)	f__Pseudomonadaceae	f__Pseudomonadaceae	0.0182146	1.82
16S-14	Otu99	Rhizosphere	Untreated (C1)	f__Gaiellaceae	f__Gaiellaceae	0.0181669	1.82
16S-14	Otu31	Rhizosphere	Untreated (C1)	f__Microbacteriaceae	f__Microbacteriaceae	0.0181445	1.81
16S-27	Otu5	Bulk Soil	Untreated (C1)	f__Micrococcaceae	f__Micrococcaceae	0.0181058	1.81
16S-15	Otu75	Rhizosphere	Untreated (C1)	f__Cytophagaceae	f__Cytophagaceae	0.0180982	1.81
16S-26	Otu83	Bulk Soil	Untreated (C1)	f__Rhodospirillaceae	f__Rhodospirillaceae	0.0180689	1.81
16S-19	Otu31	Rhizosphere	Biological (C3)	f__Microbacteriaceae	f__Microbacteriaceae	0.0180649	1.81
16S-33	Otu167	Bulk Soil	Biological (C3)	f__	Others	0.0180466	1.8
16S-26	Otu43	Bulk Soil	Untreated (C1)	f__	Others	0.0179598	1.8
16S-11	Otu29	Endosphere	Chemical + Biological (C4)	f__Hyphomicrobiaceae	f__Hyphomicrobiaceae	0.0179127	1.79
16S-30	Otu58	Bulk Soil	Chemical (C2)	f__Xanthomonadaceae	f__Xanthomonadaceae	0.017878	1.79
16S-25	Otu3	Bulk Soil	Untreated (C1)	f__Streptomycetaceae	f__Streptomycetaceae	0.0178584	1.79
16S-20	Otu75	Rhizosphere	Biological (C3)	f__Cytophagaceae	f__Cytophagaceae	0.0178389	1.78
16S-22	Otu28	Rhizosphere	Chemical + Biological (C4)	f__Intrasporangiaceae	f__Intrasporangiaceae	0.0178272	1.78
16S-31	Otu16	Bulk Soil	Biological (C3)	f__Bradyrhizobiaceae	f__Bradyrhizobiaceae	0.0177631	1.78
16S-34	Otu167	Bulk Soil	Chemical + Biological (C4)	f__	Others	0.017747	1.77
16S-08	Otu23	Endosphere	Biological (C3)	f__Caulobacteraceae	f__Caulobacteraceae	0.0177112	1.77
16S-25	Otu25	Bulk Soil	Untreated (C1)	f__Comamonadaceae	f__Comamonadaceae	0.0177061	1.77
16S-32	Otu75	Bulk Soil	Biological (C3)	f__Cytophagaceae	f__Cytophagaceae	0.0177059	1.77
16S-21	Otu83	Rhizosphere	Biological (C3)	f__Rhodospirillaceae	f__Rhodospirillaceae	0.017676	1.77
16S-02	Otu53	Endosphere	Untreated (C1)	f__Chitinophagaceae	f__Chitinophagaceae	0.0176582	1.77
16S-32	Otu126	Bulk Soil	Biological (C3)	f__Solirubrobacteraceae	f__Solirubrobacteraceae	0.0176537	1.77
16S-08	Otu31	Endosphere	Biological (C3)	f__Microbacteriaceae	f__Microbacteriaceae	0.0176292	1.76
16S-26	Otu306	Bulk Soil	Untreated (C1)	f__	Others	0.0176081	1.76
16S-33	Otu25	Bulk Soil	Biological (C3)	f__Comamonadaceae	f__Comamonadaceae	0.0175679	1.76
16S-05	Otu3469	Endosphere	Chemical (C2)	f__	Others	0.0175281	1.75
16S-05	Otu6	Endosphere	Chemical (C2)	f__Sphingomonadaceae	f__Sphingomonadaceae	0.0174905	1.75
16S-19	Otu221	Rhizosphere	Biological (C3)	f__	Others	0.0174757	1.75
16S-14	Otu75	Rhizosphere	Untreated (C1)	f__Cytophagaceae	f__Cytophagaceae	0.0174385	1.74
16S-27	Otu16	Bulk Soil	Untreated (C1)	f__Bradyrhizobiaceae	f__Bradyrhizobiaceae	0.0174146	1.74
16S-34	Otu306	Bulk Soil	Chemical + Biological (C4)	f__	Others	0.0173953	1.74
16S-10	Otu11	Endosphere	Chemical + Biological (C4)	f__	Others	0.0173102	1.73
16S-03	Otu25	Endosphere	Untreated (C1)	f__Comamonadaceae	f__Comamonadaceae	0.0171617	1.72
16S-15	Otu26	Rhizosphere	Untreated (C1)	f__Geodermatophilaceae	f__Geodermatophilaceae	0.0171418	1.71
16S-22	Otu221	Rhizosphere	Chemical + Biological (C4)	f__	Others	0.0171177	1.71
16S-06	Otu8	Endosphere	Chemical (C2)	f__Pseudomonadaceae	f__Pseudomonadaceae	0.0170722	1.71
16S-27	Otu201	Bulk Soil	Untreated (C1)	f__Sinobacteraceae	f__Sinobacteraceae	0.0169672	1.7
16S-20	Otu42	Rhizosphere	Biological (C3)	f__Sphingobacteriaceae	f__Sphingobacteriaceae	0.016964	1.7
16S-01	Otu58	Endosphere	Untreated (C1)	f__Xanthomonadaceae	f__Xanthomonadaceae	0.0169118	1.69
16S-31	Otu91	Bulk Soil	Biological (C3)	f__	Others	0.0168659	1.69
16S-05	Otu42	Endosphere	Chemical (C2)	f__Sphingobacteriaceae	f__Sphingobacteriaceae	0.0167774	1.68
16S-32	Otu91	Bulk Soil	Biological (C3)	f__	Others	0.0167773	1.68
16S-06	Otu23	Endosphere	Chemical (C2)	f__Caulobacteraceae	f__Caulobacteraceae	0.0166929	1.67
16S-34	Otu5	Bulk Soil	Chemical + Biological (C4)	f__Micrococcaceae	f__Micrococcaceae	0.0166332	1.66
16S-36	Otu167	Bulk Soil	Chemical + Biological (C4)	f__	Others	0.016618	1.66
16S-03	Otu23	Endosphere	Untreated (C1)	f__Caulobacteraceae	f__Caulobacteraceae	0.0166123	1.66
16S-28	Otu167	Bulk Soil	Chemical (C2)	f__	Others	0.0165683	1.66
16S-27	Otu306	Bulk Soil	Untreated (C1)	f__	Others	0.0165504	1.66
16S-16	Otu4	Rhizosphere	Chemical (C2)	f__	Others	0.0164838	1.65
16S-18	Otu8	Rhizosphere	Chemical (C2)	f__Pseudomonadaceae	f__Pseudomonadaceae	0.0164352	1.64
16S-21	Otu29	Rhizosphere	Biological (C3)	f__Hyphomicrobiaceae	f__Hyphomicrobiaceae	0.016434	1.64
16S-04	Otu29	Endosphere	Chemical (C2)	f__Hyphomicrobiaceae	f__Hyphomicrobiaceae	0.0164158	1.64
16S-02	Otu31	Endosphere	Untreated (C1)	f__Microbacteriaceae	f__Microbacteriaceae	0.0164083	1.64
16S-35	Otu23	Bulk Soil	Chemical + Biological (C4)	f__Caulobacteraceae	f__Caulobacteraceae	0.0163928	1.64
16S-34	Otu16	Bulk Soil	Chemical + Biological (C4)	f__Bradyrhizobiaceae	f__Bradyrhizobiaceae	0.0163548	1.64
16S-25	Otu43	Bulk Soil	Untreated (C1)	f__	Others	0.0163494	1.63
16S-30	Otu25	Bulk Soil	Chemical (C2)	f__Comamonadaceae	f__Comamonadaceae	0.016323	1.63
16S-27	Otu75	Bulk Soil	Untreated (C1)	f__Cytophagaceae	f__Cytophagaceae	0.0163166	1.63
16S-29	Otu43	Bulk Soil	Chemical (C2)	f__	Others	0.016305	1.63
16S-17	Otu16	Rhizosphere	Chemical (C2)	f__Bradyrhizobiaceae	f__Bradyrhizobiaceae	0.0162616	1.63
16S-31	Otu152	Bulk Soil	Biological (C3)	f__	Others	0.016257	1.63
16S-29	Otu58	Bulk Soil	Chemical (C2)	f__Xanthomonadaceae	f__Xanthomonadaceae	0.0162035	1.62
16S-29	Otu152	Bulk Soil	Chemical (C2)	f__	Others	0.0161655	1.62
16S-26	Otu152	Bulk Soil	Untreated (C1)	f__	Others	0.016165	1.62
16S-05	Otu25	Endosphere	Chemical (C2)	f__Comamonadaceae	f__Comamonadaceae	0.0161393	1.61
16S-24	Otu30	Rhizosphere	Chemical + Biological (C4)	f__Rhizobiaceae	f__Rhizobiaceae	0.0161164	1.61
16S-31	Otu58	Bulk Soil	Biological (C3)	f__Xanthomonadaceae	f__Xanthomonadaceae	0.0160861	1.61
16S-03	Otu42	Endosphere	Untreated (C1)	f__Sphingobacteriaceae	f__Sphingobacteriaceae	0.0160628	1.61
16S-29	Otu99	Bulk Soil	Chemical (C2)	f__Gaiellaceae	f__Gaiellaceae	0.0160259	1.6
16S-28	Otu11	Bulk Soil	Chemical (C2)	f__	Others	0.0160187	1.6
16S-22	Otu23	Rhizosphere	Chemical + Biological (C4)	f__Caulobacteraceae	f__Caulobacteraceae	0.0160141	1.6
16S-13	Otu58	Rhizosphere	Untreated (C1)	f__Xanthomonadaceae	f__Xanthomonadaceae	0.0160072	1.6
16S-25	Otu129	Bulk Soil	Untreated (C1)	f__Ellin5301	f__Ellin5301	0.0159895	1.6
16S-11	Otu32	Endosphere	Chemical + Biological (C4)	f__Flavobacteriaceae	f__Flavobacteriaceae	0.0159668	1.6
16S-20	Otu212	Rhizosphere	Biological (C3)	f__	Others	0.0159552	1.6
16S-19	Otu3469	Rhizosphere	Biological (C3)	f__	Others	0.0159357	1.59
16S-11	Otu33	Endosphere	Chemical + Biological (C4)	f__Actinosynnemataceae	f__Actinosynnemataceae	0.015932	1.59
16S-29	Otu11	Bulk Soil	Chemical (C2)	f__	Others	0.0159117	1.59
16S-20	Otu8	Rhizosphere	Biological (C3)	f__Pseudomonadaceae	f__Pseudomonadaceae	0.015842	1.58
16S-34	Otu91	Bulk Soil	Chemical + Biological (C4)	f__	Others	0.0158272	1.58
16S-27	Otu25	Bulk Soil	Untreated (C1)	f__Comamonadaceae	f__Comamonadaceae	0.0158083	1.58
16S-12	Otu8	Endosphere	Chemical + Biological (C4)	f__Pseudomonadaceae	f__Pseudomonadaceae	0.0158075	1.58
16S-04	Otu16	Endosphere	Chemical (C2)	f__Bradyrhizobiaceae	f__Bradyrhizobiaceae	0.0157983	1.58
16S-21	Otu58	Rhizosphere	Biological (C3)	f__Xanthomonadaceae	f__Xanthomonadaceae	0.0157686	1.58
16S-35	Otu11	Bulk Soil	Chemical + Biological (C4)	f__	Others	0.0157128	1.57
16S-06	Otu30	Endosphere	Chemical (C2)	f__Rhizobiaceae	f__Rhizobiaceae	0.0156902	1.57
16S-31	Otu83	Bulk Soil	Biological (C3)	f__Rhodospirillaceae	f__Rhodospirillaceae	0.0156589	1.57
16S-31	Otu43	Bulk Soil	Biological (C3)	f__	Others	0.0156482	1.56
16S-36	Otu43	Bulk Soil	Chemical + Biological (C4)	f__	Others	0.0156478	1.56
16S-32	Otu201	Bulk Soil	Biological (C3)	f__Sinobacteraceae	f__Sinobacteraceae	0.0156296	1.56
16S-30	Otu277	Bulk Soil	Chemical (C2)	f__Ellin6075	f__Ellin6075	0.0155408	1.55
16S-35	Otu129	Bulk Soil	Chemical + Biological (C4)	f__Ellin5301	f__Ellin5301	0.0155186	1.55
16S-15	Otu3469	Rhizosphere	Untreated (C1)	f__	Others	0.0154865	1.55
16S-05	Otu32	Endosphere	Chemical (C2)	f__Flavobacteriaceae	f__Flavobacteriaceae	0.0154637	1.55
16S-05	Otu30	Endosphere	Chemical (C2)	f__Rhizobiaceae	f__Rhizobiaceae	0.0154262	1.54
16S-10	Otu30	Endosphere	Chemical + Biological (C4)	f__Rhizobiaceae	f__Rhizobiaceae	0.0154142	1.54
16S-01	Otu32	Endosphere	Untreated (C1)	f__Flavobacteriaceae	f__Flavobacteriaceae	0.0154141	1.54
16S-25	Otu83	Bulk Soil	Untreated (C1)	f__Rhodospirillaceae	f__Rhodospirillaceae	0.015408	1.54
16S-30	Otu429	Bulk Soil	Chemical (C2)	f__	Others	0.0153994	1.54
16S-02	Otu5	Endosphere	Untreated (C1)	f__Micrococcaceae	f__Micrococcaceae	0.0153977	1.54
16S-22	Otu55	Rhizosphere	Chemical + Biological (C4)	f__	Others	0.0153834	1.54
16S-02	Otu16	Endosphere	Untreated (C1)	f__Bradyrhizobiaceae	f__Bradyrhizobiaceae	0.0153445	1.53
16S-22	Otu99	Rhizosphere	Chemical + Biological (C4)	f__Gaiellaceae	f__Gaiellaceae	0.0153271	1.53
16S-11	Otu58	Endosphere	Chemical + Biological (C4)	f__Xanthomonadaceae	f__Xanthomonadaceae	0.0153066	1.53
16S-33	Otu58	Bulk Soil	Biological (C3)	f__Xanthomonadaceae	f__Xanthomonadaceae	0.0152745	1.53
16S-22	Otu58	Rhizosphere	Chemical + Biological (C4)	f__Xanthomonadaceae	f__Xanthomonadaceae	0.0152595	1.53
16S-10	Otu53	Endosphere	Chemical + Biological (C4)	f__Chitinophagaceae	f__Chitinophagaceae	0.0152418	1.52
16S-25	Otu5	Bulk Soil	Untreated (C1)	f__Micrococcaceae	f__Micrococcaceae	0.0152004	1.52
16S-36	Otu152	Bulk Soil	Chemical + Biological (C4)	f__	Others	0.0151817	1.52
16S-25	Otu10	Bulk Soil	Untreated (C1)	f__Oxalobacteraceae	f__Oxalobacteraceae	0.0151727	1.52
16S-03	Otu31	Endosphere	Untreated (C1)	f__Microbacteriaceae	f__Microbacteriaceae	0.0151579	1.52
16S-11	Otu8	Endosphere	Chemical + Biological (C4)	f__Pseudomonadaceae	f__Pseudomonadaceae	0.0151328	1.51
16S-19	Otu167	Rhizosphere	Biological (C3)	f__	Others	0.0151188	1.51
16S-24	Otu221	Rhizosphere	Chemical + Biological (C4)	f__	Others	0.0150957	1.51
16S-28	Otu16	Bulk Soil	Chemical (C2)	f__Bradyrhizobiaceae	f__Bradyrhizobiaceae	0.0150876	1.51
16S-30	Otu167	Bulk Soil	Chemical (C2)	f__	Others	0.0150601	1.51
16S-24	Otu32	Rhizosphere	Chemical + Biological (C4)	f__Flavobacteriaceae	f__Flavobacteriaceae	0.0150276	1.5
16S-23	Otu221	Rhizosphere	Chemical + Biological (C4)	f__	Others	0.0150229	1.5
16S-17	Otu28	Rhizosphere	Chemical (C2)	f__Intrasporangiaceae	f__Intrasporangiaceae	0.0150189	1.5
16S-19	Otu8	Rhizosphere	Biological (C3)	f__Pseudomonadaceae	f__Pseudomonadaceae	0.0150117	1.5
16S-15	Otu30	Rhizosphere	Untreated (C1)	f__Rhizobiaceae	f__Rhizobiaceae	0.014996	1.5
16S-20	Otu23	Rhizosphere	Biological (C3)	f__Caulobacteraceae	f__Caulobacteraceae	0.0149876	1.5
16S-26	Otu429	Bulk Soil	Untreated (C1)	f__	Others	0.0149523	1.5
16S-06	Otu16	Endosphere	Chemical (C2)	f__Bradyrhizobiaceae	f__Bradyrhizobiaceae	0.0149043	1.49
16S-34	Otu3	Bulk Soil	Chemical + Biological (C4)	f__Streptomycetaceae	f__Streptomycetaceae	0.01486	1.49
16S-14	Otu167	Rhizosphere	Untreated (C1)	f__	Others	0.0148048	1.48
16S-13	Otu221	Rhizosphere	Untreated (C1)	f__	Others	0.0147768	1.48
16S-22	Otu32	Rhizosphere	Chemical + Biological (C4)	f__Flavobacteriaceae	f__Flavobacteriaceae	0.0147302	1.47
16S-36	Otu11	Bulk Soil	Chemical + Biological (C4)	f__	Others	0.0147281	1.47
16S-25	Otu103	Bulk Soil	Untreated (C1)	f__	Others	0.0147159	1.47
16S-06	Otu201	Endosphere	Chemical (C2)	f__Sinobacteraceae	f__Sinobacteraceae	0.0146876	1.47
16S-32	Otu3	Bulk Soil	Biological (C3)	f__Streptomycetaceae	f__Streptomycetaceae	0.0146592	1.47
16S-12	Otu53	Endosphere	Chemical + Biological (C4)	f__Chitinophagaceae	f__Chitinophagaceae	0.0146366	1.46
16S-15	Otu212	Rhizosphere	Untreated (C1)	f__	Others	0.0146282	1.46
16S-18	Otu75	Rhizosphere	Chemical (C2)	f__Cytophagaceae	f__Cytophagaceae	0.0146203	1.46
16S-33	Otu10	Bulk Soil	Biological (C3)	f__Oxalobacteraceae	f__Oxalobacteraceae	0.0146176	1.46
16S-34	Otu83	Bulk Soil	Chemical + Biological (C4)	f__Rhodospirillaceae	f__Rhodospirillaceae	0.0146108	1.46
16S-30	Otu11	Bulk Soil	Chemical (C2)	f__	Others	0.0145983	1.46
16S-36	Otu8	Bulk Soil	Chemical + Biological (C4)	f__Pseudomonadaceae	f__Pseudomonadaceae	0.0145895	1.46
16S-19	Otu47	Rhizosphere	Biological (C3)	f__Bacillaceae	f__Bacillaceae	0.0145832	1.46
16S-32	Otu306	Bulk Soil	Biological (C3)	f__	Others	0.0145758	1.46
16S-34	Otu152	Bulk Soil	Chemical + Biological (C4)	f__	Others	0.0145522	1.46
16S-01	Otu75	Endosphere	Untreated (C1)	f__Cytophagaceae	f__Cytophagaceae	0.0145391	1.45
16S-13	Otu55	Rhizosphere	Untreated (C1)	f__	Others	0.0144288	1.44
16S-26	Otu201	Bulk Soil	Untreated (C1)	f__Sinobacteraceae	f__Sinobacteraceae	0.0144188	1.44
16S-19	Otu23	Rhizosphere	Biological (C3)	f__Caulobacteraceae	f__Caulobacteraceae	0.0143957	1.44
16S-31	Otu75	Bulk Soil	Biological (C3)	f__Cytophagaceae	f__Cytophagaceae	0.014313	1.43
16S-23	Otu3469	Rhizosphere	Chemical + Biological (C4)	f__	Others	0.0143051	1.43
16S-27	Otu3	Bulk Soil	Untreated (C1)	f__Streptomycetaceae	f__Streptomycetaceae	0.0143037	1.43
16S-30	Otu23	Bulk Soil	Chemical (C2)	f__Caulobacteraceae	f__Caulobacteraceae	0.0142685	1.43
16S-27	Otu91	Bulk Soil	Untreated (C1)	f__	Others	0.0142631	1.43
16S-26	Otu3	Bulk Soil	Untreated (C1)	f__Streptomycetaceae	f__Streptomycetaceae	0.014249	1.42
16S-27	Otu152	Bulk Soil	Untreated (C1)	f__	Others	0.0142427	1.42
16S-27	Otu43	Bulk Soil	Untreated (C1)	f__	Others	0.0142122	1.42
16S-15	Otu126	Rhizosphere	Untreated (C1)	f__Solirubrobacteraceae	f__Solirubrobacteraceae	0.0141745	1.42
16S-12	Otu9	Endosphere	Chemical + Biological (C4)	f__Nocardioidaceae	f__Nocardioidaceae	0.0141589	1.42
16S-28	Otu277	Bulk Soil	Chemical (C2)	f__Ellin6075	f__Ellin6075	0.0141453	1.41
16S-19	Otu75	Rhizosphere	Biological (C3)	f__Cytophagaceae	f__Cytophagaceae	0.0140475	1.4
16S-26	Otu25	Bulk Soil	Untreated (C1)	f__Comamonadaceae	f__Comamonadaceae	0.0140307	1.4
16S-17	Otu99	Rhizosphere	Chemical (C2)	f__Gaiellaceae	f__Gaiellaceae	0.0140168	1.4
16S-28	Otu4	Bulk Soil	Chemical (C2)	f__	Others	0.0139883	1.4
16S-31	Otu4	Bulk Soil	Biological (C3)	f__	Others	0.0139712	1.4
16S-33	Otu105	Bulk Soil	Biological (C3)	f__	Others	0.0139385	1.39
16S-29	Otu306	Bulk Soil	Chemical (C2)	f__	Others	0.0138815	1.39
16S-27	Otu105	Bulk Soil	Untreated (C1)	f__	Others	0.0138666	1.39
16S-16	Otu55	Rhizosphere	Chemical (C2)	f__	Others	0.0138619	1.39
16S-35	Otu152	Bulk Soil	Chemical + Biological (C4)	f__	Others	0.013855	1.39
16S-10	Otu16	Endosphere	Chemical + Biological (C4)	f__Bradyrhizobiaceae	f__Bradyrhizobiaceae	0.0138383	1.38
16S-21	Otu75	Rhizosphere	Biological (C3)	f__Cytophagaceae	f__Cytophagaceae	0.0138281	1.38
16S-14	Otu26	Rhizosphere	Untreated (C1)	f__Geodermatophilaceae	f__Geodermatophilaceae	0.0138185	1.38
16S-01	Otu88	Endosphere	Untreated (C1)	f__Micromonosporaceae	f__Micromonosporaceae	0.0137987	1.38
16S-16	Otu47	Rhizosphere	Chemical (C2)	f__Bacillaceae	f__Bacillaceae	0.0137796	1.38
16S-12	Otu213	Endosphere	Chemical + Biological (C4)	f__[Weeksellaceae]	f__[Weeksellaceae]	0.0137738	1.38
16S-21	Otu3469	Rhizosphere	Biological (C3)	f__	Others	0.0137615	1.38
16S-18	Otu99	Rhizosphere	Chemical (C2)	f__Gaiellaceae	f__Gaiellaceae	0.0137524	1.38
16S-30	Otu3469	Bulk Soil	Chemical (C2)	f__	Others	0.0137407	1.37
16S-33	Otu4	Bulk Soil	Biological (C3)	f__	Others	0.0137159	1.37
16S-20	Otu167	Rhizosphere	Biological (C3)	f__	Others	0.0137112	1.37
16S-31	Otu10	Bulk Soil	Biological (C3)	f__Oxalobacteraceae	f__Oxalobacteraceae	0.0136721	1.37
16S-26	Otu91	Bulk Soil	Untreated (C1)	f__	Others	0.0136669	1.37
16S-25	Otu201	Bulk Soil	Untreated (C1)	f__Sinobacteraceae	f__Sinobacteraceae	0.0136637	1.37
16S-25	Otu58	Bulk Soil	Untreated (C1)	f__Xanthomonadaceae	f__Xanthomonadaceae	0.0136499	1.36
16S-08	Otu75	Endosphere	Biological (C3)	f__Cytophagaceae	f__Cytophagaceae	0.0136387	1.36
16S-32	Otu105	Bulk Soil	Biological (C3)	f__	Others	0.0136367	1.36
16S-36	Otu429	Bulk Soil	Chemical + Biological (C4)	f__	Others	0.0136194	1.36
16S-19	Otu99	Rhizosphere	Biological (C3)	f__Gaiellaceae	f__Gaiellaceae	0.0136056	1.36
16S-13	Otu75	Rhizosphere	Untreated (C1)	f__Cytophagaceae	f__Cytophagaceae	0.0135961	1.36
16S-27	Otu4	Bulk Soil	Untreated (C1)	f__	Others	0.0135819	1.36
16S-25	Otu47	Bulk Soil	Untreated (C1)	f__Bacillaceae	f__Bacillaceae	0.0135668	1.36
16S-10	Otu23	Endosphere	Chemical + Biological (C4)	f__Caulobacteraceae	f__Caulobacteraceae	0.0135182	1.35
16S-12	Otu3469	Endosphere	Chemical + Biological (C4)	f__	Others	0.0135118	1.35
16S-25	Otu91	Bulk Soil	Untreated (C1)	f__	Others	0.0135115	1.35
16S-17	Otu32	Rhizosphere	Chemical (C2)	f__Flavobacteriaceae	f__Flavobacteriaceae	0.013509	1.35
16S-08	Otu32	Endosphere	Biological (C3)	f__Flavobacteriaceae	f__Flavobacteriaceae	0.0135021	1.35
16S-32	Otu4	Bulk Soil	Biological (C3)	f__	Others	0.0135011	1.35
16S-09	Otu11	Endosphere	Biological (C3)	f__	Others	0.0134934	1.35
16S-32	Otu43	Bulk Soil	Biological (C3)	f__	Others	0.0134907	1.35
16S-29	Otu16	Bulk Soil	Chemical (C2)	f__Bradyrhizobiaceae	f__Bradyrhizobiaceae	0.0134754	1.35
16S-29	Otu5	Bulk Soil	Chemical (C2)	f__Micrococcaceae	f__Micrococcaceae	0.0134754	1.35
16S-25	Otu29	Bulk Soil	Untreated (C1)	f__Hyphomicrobiaceae	f__Hyphomicrobiaceae	0.0134699	1.35
16S-35	Otu4	Bulk Soil	Chemical + Biological (C4)	f__	Others	0.0134421	1.34
16S-04	Otu23	Endosphere	Chemical (C2)	f__Caulobacteraceae	f__Caulobacteraceae	0.0134054	1.34
16S-02	Otu88	Endosphere	Untreated (C1)	f__Micromonosporaceae	f__Micromonosporaceae	0.0133766	1.34
16S-32	Otu152	Bulk Soil	Biological (C3)	f__	Others	0.0133759	1.34
16S-35	Otu99	Bulk Soil	Chemical + Biological (C4)	f__Gaiellaceae	f__Gaiellaceae	0.013345	1.33
16S-29	Otu26	Bulk Soil	Chemical (C2)	f__Geodermatophilaceae	f__Geodermatophilaceae	0.0133359	1.33
16S-28	Otu152	Bulk Soil	Chemical (C2)	f__	Others	0.0133152	1.33
16S-32	Otu25	Bulk Soil	Biological (C3)	f__Comamonadaceae	f__Comamonadaceae	0.0132924	1.33
16S-19	Otu212	Rhizosphere	Biological (C3)	f__	Others	0.0132574	1.33
16S-26	Otu126	Bulk Soil	Untreated (C1)	f__Solirubrobacteraceae	f__Solirubrobacteraceae	0.0132425	1.32
16S-23	Otu58	Rhizosphere	Chemical + Biological (C4)	f__Xanthomonadaceae	f__Xanthomonadaceae	0.0132028	1.32
16S-36	Otu23	Bulk Soil	Chemical + Biological (C4)	f__Caulobacteraceae	f__Caulobacteraceae	0.013191	1.32
16S-24	Otu23	Rhizosphere	Chemical + Biological (C4)	f__Caulobacteraceae	f__Caulobacteraceae	0.0131903	1.32
16S-03	Otu201	Endosphere	Untreated (C1)	f__Sinobacteraceae	f__Sinobacteraceae	0.0131541	1.32
16S-34	Otu43	Bulk Soil	Chemical + Biological (C4)	f__	Others	0.0131454	1.31
16S-02	Otu201	Endosphere	Untreated (C1)	f__Sinobacteraceae	f__Sinobacteraceae	0.0131372	1.31
16S-28	Otu29	Bulk Soil	Chemical (C2)	f__Hyphomicrobiaceae	f__Hyphomicrobiaceae	0.0131245	1.31
16S-23	Otu21	Rhizosphere	Chemical + Biological (C4)	f__Phyllobacteriaceae	f__Phyllobacteriaceae	0.013113	1.31
16S-19	Otu83	Rhizosphere	Biological (C3)	f__Rhodospirillaceae	f__Rhodospirillaceae	0.0131101	1.31
16S-16	Otu221	Rhizosphere	Chemical (C2)	f__	Others	0.0131095	1.31
16S-14	Otu8	Rhizosphere	Untreated (C1)	f__Pseudomonadaceae	f__Pseudomonadaceae	0.0131013	1.31
16S-23	Otu167	Rhizosphere	Chemical + Biological (C4)	f__	Others	0.0130874	1.31
16S-33	Otu152	Bulk Soil	Biological (C3)	f__	Others	0.0130813	1.31
16S-08	Otu33	Endosphere	Biological (C3)	f__Actinosynnemataceae	f__Actinosynnemataceae	0.0130647	1.31
16S-25	Otu126	Bulk Soil	Untreated (C1)	f__Solirubrobacteraceae	f__Solirubrobacteraceae	0.0130546	1.31
16S-35	Otu83	Bulk Soil	Chemical + Biological (C4)	f__Rhodospirillaceae	f__Rhodospirillaceae	0.0130536	1.31
16S-25	Otu23	Bulk Soil	Untreated (C1)	f__Caulobacteraceae	f__Caulobacteraceae	0.0130408	1.3
16S-23	Otu99	Rhizosphere	Chemical + Biological (C4)	f__Gaiellaceae	f__Gaiellaceae	0.0130361	1.3
16S-21	Otu105	Rhizosphere	Biological (C3)	f__	Others	0.0130296	1.3
16S-14	Otu212	Rhizosphere	Untreated (C1)	f__	Others	0.0130228	1.3
16S-35	Otu167	Bulk Soil	Chemical + Biological (C4)	f__	Others	0.0129807	1.3
16S-01	Otu78	Endosphere	Untreated (C1)	f__Pseudonocardiaceae	f__Pseudonocardiaceae	0.0129741	1.3
16S-14	Otu83	Rhizosphere	Untreated (C1)	f__Rhodospirillaceae	f__Rhodospirillaceae	0.0129107	1.29
16S-32	Otu429	Bulk Soil	Biological (C3)	f__	Others	0.0129064	1.29
16S-18	Otu3469	Rhizosphere	Chemical (C2)	f__	Others	0.0128731	1.29
16S-33	Otu3469	Bulk Soil	Biological (C3)	f__	Others	0.0128586	1.29
16S-24	Otu26	Rhizosphere	Chemical + Biological (C4)	f__Geodermatophilaceae	f__Geodermatophilaceae	0.012816	1.28
16S-10	Otu31	Endosphere	Chemical + Biological (C4)	f__Microbacteriaceae	f__Microbacteriaceae	0.0128041	1.28
16S-08	Otu16	Endosphere	Biological (C3)	f__Bradyrhizobiaceae	f__Bradyrhizobiaceae	0.0127914	1.28
16S-34	Otu75	Bulk Soil	Chemical + Biological (C4)	f__Cytophagaceae	f__Cytophagaceae	0.012779	1.28
16S-33	Otu43	Bulk Soil	Biological (C3)	f__	Others	0.012725	1.27
16S-23	Otu75	Rhizosphere	Chemical + Biological (C4)	f__Cytophagaceae	f__Cytophagaceae	0.0127157	1.27
16S-26	Otu58	Bulk Soil	Untreated (C1)	f__Xanthomonadaceae	f__Xanthomonadaceae	0.0127089	1.27
16S-27	Otu58	Bulk Soil	Untreated (C1)	f__Xanthomonadaceae	f__Xanthomonadaceae	0.0127076	1.27
16S-33	Otu126	Bulk Soil	Biological (C3)	f__Solirubrobacteraceae	f__Solirubrobacteraceae	0.0126805	1.27
16S-21	Otu31	Rhizosphere	Biological (C3)	f__Microbacteriaceae	f__Microbacteriaceae	0.0126526	1.27
16S-24	Otu28	Rhizosphere	Chemical + Biological (C4)	f__Intrasporangiaceae	f__Intrasporangiaceae	0.0126459	1.26
16S-31	Otu3	Bulk Soil	Biological (C3)	f__Streptomycetaceae	f__Streptomycetaceae	0.0125399	1.25
16S-15	Otu83	Rhizosphere	Untreated (C1)	f__Rhodospirillaceae	f__Rhodospirillaceae	0.0125314	1.25
16S-09	Otu29	Endosphere	Biological (C3)	f__Hyphomicrobiaceae	f__Hyphomicrobiaceae	0.012525	1.25
16S-31	Otu5	Bulk Soil	Biological (C3)	f__Micrococcaceae	f__Micrococcaceae	0.0125079	1.25
16S-20	Otu3469	Rhizosphere	Biological (C3)	f__	Others	0.0125068	1.25
16S-20	Otu83	Rhizosphere	Biological (C3)	f__Rhodospirillaceae	f__Rhodospirillaceae	0.0125068	1.25
16S-02	Otu32	Endosphere	Untreated (C1)	f__Flavobacteriaceae	f__Flavobacteriaceae	0.012499	1.25
16S-27	Otu147	Bulk Soil	Untreated (C1)	f__	Others	0.012484	1.25
16S-14	Otu3469	Rhizosphere	Untreated (C1)	f__	Others	0.0124625	1.25
16S-05	Otu88	Endosphere	Chemical (C2)	f__Micromonosporaceae	f__Micromonosporaceae	0.0124423	1.24
16S-20	Otu32	Rhizosphere	Biological (C3)	f__Flavobacteriaceae	f__Flavobacteriaceae	0.0124348	1.24
16S-07	Otu75	Endosphere	Biological (C3)	f__Cytophagaceae	f__Cytophagaceae	0.0124303	1.24
16S-04	Otu53	Endosphere	Chemical (C2)	f__Chitinophagaceae	f__Chitinophagaceae	0.0124276	1.24
16S-17	Otu26	Rhizosphere	Chemical (C2)	f__Geodermatophilaceae	f__Geodermatophilaceae	0.0124	1.24
16S-32	Otu90	Bulk Soil	Biological (C3)	f__Rubrobacteraceae	f__Rubrobacteraceae	0.012343	1.23
16S-31	Otu23	Bulk Soil	Biological (C3)	f__Caulobacteraceae	f__Caulobacteraceae	0.012337	1.23
16S-26	Otu105	Bulk Soil	Untreated (C1)	f__	Others	0.0123087	1.23
16S-29	Otu429	Bulk Soil	Chemical (C2)	f__	Others	0.0123081	1.23
16S-33	Otu91	Bulk Soil	Biological (C3)	f__	Others	0.012302	1.23
16S-35	Otu16	Bulk Soil	Chemical + Biological (C4)	f__Bradyrhizobiaceae	f__Bradyrhizobiaceae	0.0123007	1.23
16S-16	Otu167	Rhizosphere	Chemical (C2)	f__	Others	0.0122982	1.23
16S-24	Otu3469	Rhizosphere	Chemical + Biological (C4)	f__	Others	0.012283	1.23
16S-06	Otu5	Endosphere	Chemical (C2)	f__Micrococcaceae	f__Micrococcaceae	0.0122758	1.23
16S-18	Otu167	Rhizosphere	Chemical (C2)	f__	Others	0.0122531	1.23
16S-27	Otu126	Bulk Soil	Untreated (C1)	f__Solirubrobacteraceae	f__Solirubrobacteraceae	0.0121485	1.21
16S-19	Otu28	Rhizosphere	Biological (C3)	f__Intrasporangiaceae	f__Intrasporangiaceae	0.0121192	1.21
16S-15	Otu91	Rhizosphere	Untreated (C1)	f__	Others	0.0121145	1.21
16S-31	Otu201	Bulk Soil	Biological (C3)	f__Sinobacteraceae	f__Sinobacteraceae	0.012102	1.21
16S-35	Otu3469	Bulk Soil	Chemical + Biological (C4)	f__	Others	0.0120943	1.21
16S-11	Otu23	Endosphere	Chemical + Biological (C4)	f__Caulobacteraceae	f__Caulobacteraceae	0.012075	1.21
16S-31	Otu129	Bulk Soil	Biological (C3)	f__Ellin5301	f__Ellin5301	0.0120699	1.21
16S-15	Otu167	Rhizosphere	Untreated (C1)	f__	Others	0.0120655	1.21
16S-27	Otu429	Bulk Soil	Untreated (C1)	f__	Others	0.012057	1.21
16S-13	Otu32	Rhizosphere	Untreated (C1)	f__Flavobacteriaceae	f__Flavobacteriaceae	0.0120551	1.21
16S-32	Otu47	Bulk Soil	Biological (C3)	f__Bacillaceae	f__Bacillaceae	0.0120508	1.21
16S-26	Otu4	Bulk Soil	Untreated (C1)	f__	Others	0.0120419	1.2
16S-08	Otu88	Endosphere	Biological (C3)	f__Micromonosporaceae	f__Micromonosporaceae	0.0120261	1.2
16S-15	Otu42	Rhizosphere	Untreated (C1)	f__Sphingobacteriaceae	f__Sphingobacteriaceae	0.0120164	1.2
16S-09	Otu30	Endosphere	Biological (C3)	f__Rhizobiaceae	f__Rhizobiaceae	0.0120085	1.2
16S-30	Otu99	Bulk Soil	Chemical (C2)	f__Gaiellaceae	f__Gaiellaceae	0.0119689	1.2
16S-27	Otu10	Bulk Soil	Untreated (C1)	f__Oxalobacteraceae	f__Oxalobacteraceae	0.0119452	1.19
16S-18	Otu126	Rhizosphere	Chemical (C2)	f__Solirubrobacteraceae	f__Solirubrobacteraceae	0.0119262	1.19
16S-21	Otu42	Rhizosphere	Biological (C3)	f__Sphingobacteriaceae	f__Sphingobacteriaceae	0.0119207	1.19
16S-26	Otu3469	Bulk Soil	Untreated (C1)	f__	Others	0.0119085	1.19
16S-14	Otu23	Rhizosphere	Untreated (C1)	f__Caulobacteraceae	f__Caulobacteraceae	0.0118573	1.19
16S-13	Otu26	Rhizosphere	Untreated (C1)	f__Geodermatophilaceae	f__Geodermatophilaceae	0.0118314	1.18
16S-26	Otu10	Bulk Soil	Untreated (C1)	f__Oxalobacteraceae	f__Oxalobacteraceae	0.0118236	1.18
16S-14	Otu42	Rhizosphere	Untreated (C1)	f__Sphingobacteriaceae	f__Sphingobacteriaceae	0.0118124	1.18
16S-28	Otu3469	Bulk Soil	Chemical (C2)	f__	Others	0.0118121	1.18
16S-27	Otu29	Bulk Soil	Untreated (C1)	f__Hyphomicrobiaceae	f__Hyphomicrobiaceae	0.0118029	1.18
16S-29	Otu23	Bulk Soil	Chemical (C2)	f__Caulobacteraceae	f__Caulobacteraceae	0.0118005	1.18
16S-22	Otu75	Rhizosphere	Chemical + Biological (C4)	f__Cytophagaceae	f__Cytophagaceae	0.0117909	1.18
16S-04	Otu75	Endosphere	Chemical (C2)	f__Cytophagaceae	f__Cytophagaceae	0.0117844	1.18
16S-32	Otu147	Bulk Soil	Biological (C3)	f__	Others	0.0117796	1.18
16S-34	Otu29	Bulk Soil	Chemical + Biological (C4)	f__Hyphomicrobiaceae	f__Hyphomicrobiaceae	0.0117678	1.18
16S-07	Otu29	Endosphere	Biological (C3)	f__Hyphomicrobiaceae	f__Hyphomicrobiaceae	0.0117633	1.18
16S-18	Otu212	Rhizosphere	Chemical (C2)	f__	Others	0.0117459	1.17
16S-23	Otu23	Rhizosphere	Chemical + Biological (C4)	f__Caulobacteraceae	f__Caulobacteraceae	0.0117287	1.17
16S-18	Otu23	Rhizosphere	Chemical (C2)	f__Caulobacteraceae	f__Caulobacteraceae	0.0117233	1.17
16S-04	Otu88	Endosphere	Chemical (C2)	f__Micromonosporaceae	f__Micromonosporaceae	0.0116815	1.17
16S-32	Otu58	Bulk Soil	Biological (C3)	f__Xanthomonadaceae	f__Xanthomonadaceae	0.0116752	1.17
16S-29	Otu83	Bulk Soil	Chemical (C2)	f__Rhodospirillaceae	f__Rhodospirillaceae	0.0116483	1.16
16S-22	Otu167	Rhizosphere	Chemical + Biological (C4)	f__	Others	0.011622	1.16
16S-13	Otu167	Rhizosphere	Untreated (C1)	f__	Others	0.0116201	1.16
16S-28	Otu99	Bulk Soil	Chemical (C2)	f__Gaiellaceae	f__Gaiellaceae	0.011599	1.16
16S-29	Otu4	Bulk Soil	Chemical (C2)	f__	Others	0.0115975	1.16
16S-23	Otu83	Rhizosphere	Chemical + Biological (C4)	f__Rhodospirillaceae	f__Rhodospirillaceae	0.0115877	1.16
16S-34	Otu23	Bulk Soil	Chemical + Biological (C4)	f__Caulobacteraceae	f__Caulobacteraceae	0.0115773	1.16
16S-33	Otu147	Bulk Soil	Biological (C3)	f__	Others	0.0115338	1.15
16S-29	Otu167	Bulk Soil	Chemical (C2)	f__	Others	0.0115214	1.15
16S-13	Otu21	Rhizosphere	Untreated (C1)	f__Phyllobacteriaceae	f__Phyllobacteriaceae	0.0115207	1.15
16S-30	Otu136	Bulk Soil	Chemical (C2)	f__mb2424	f__mb2424	0.0114789	1.15
16S-25	Otu3469	Bulk Soil	Untreated (C1)	f__	Others	0.0114764	1.15
16S-31	Otu105	Bulk Soil	Biological (C3)	f__	Others	0.0114611	1.15
16S-36	Otu99	Bulk Soil	Chemical + Biological (C4)	f__Gaiellaceae	f__Gaiellaceae	0.0114398	1.14
16S-30	Otu438	Bulk Soil	Chemical (C2)	f__	Others	0.0114035	1.14
16S-33	Otu23	Bulk Soil	Biological (C3)	f__Caulobacteraceae	f__Caulobacteraceae	0.0113779	1.14
16S-26	Otu29	Bulk Soil	Untreated (C1)	f__Hyphomicrobiaceae	f__Hyphomicrobiaceae	0.0113628	1.14
16S-30	Otu201	Bulk Soil	Chemical (C2)	f__Sinobacteraceae	f__Sinobacteraceae	0.0113092	1.13
16S-17	Otu75	Rhizosphere	Chemical (C2)	f__Cytophagaceae	f__Cytophagaceae	0.0112775	1.13
16S-04	Otu55	Endosphere	Chemical (C2)	f__	Others	0.011244	1.12
16S-25	Otu152	Bulk Soil	Untreated (C1)	f__	Others	0.0112411	1.12
16S-22	Otu3469	Rhizosphere	Chemical + Biological (C4)	f__	Others	0.0112166	1.12
16S-33	Otu90	Bulk Soil	Biological (C3)	f__Rubrobacteraceae	f__Rubrobacteraceae	0.0112109	1.12
16S-34	Otu129	Bulk Soil	Chemical + Biological (C4)	f__Ellin5301	f__Ellin5301	0.0111963	1.12
16S-32	Otu40	Bulk Soil	Biological (C3)	f__Phormidiaceae	f__Phormidiaceae	0.0111953	1.12
16S-29	Otu3469	Bulk Soil	Chemical (C2)	f__	Others	0.0111788	1.12
16S-31	Otu277	Bulk Soil	Biological (C3)	f__Ellin6075	f__Ellin6075	0.0111727	1.12
16S-16	Otu3469	Rhizosphere	Chemical (C2)	f__	Others	0.0111577	1.12
16S-21	Otu91	Rhizosphere	Biological (C3)	f__	Others	0.0111556	1.12
16S-15	Otu105	Rhizosphere	Untreated (C1)	f__	Others	0.0111459	1.11
16S-28	Otu83	Bulk Soil	Chemical (C2)	f__Rhodospirillaceae	f__Rhodospirillaceae	0.0111278	1.11
16S-11	Otu28	Endosphere	Chemical + Biological (C4)	f__Intrasporangiaceae	f__Intrasporangiaceae	0.0111194	1.11
16S-36	Otu91	Bulk Soil	Chemical + Biological (C4)	f__	Others	0.0111122	1.11
16S-14	Otu47	Rhizosphere	Untreated (C1)	f__Bacillaceae	f__Bacillaceae	0.0110952	1.11
16S-03	Otu58	Endosphere	Untreated (C1)	f__Xanthomonadaceae	f__Xanthomonadaceae	0.0110856	1.11
16S-31	Otu126	Bulk Soil	Biological (C3)	f__Solirubrobacteraceae	f__Solirubrobacteraceae	0.0110552	1.11
16S-35	Otu26	Bulk Soil	Chemical + Biological (C4)	f__Geodermatophilaceae	f__Geodermatophilaceae	0.0110378	1.1
16S-18	Otu83	Rhizosphere	Chemical (C2)	f__Rhodospirillaceae	f__Rhodospirillaceae	0.0110244	1.1
16S-29	Otu277	Bulk Soil	Chemical (C2)	f__Ellin6075	f__Ellin6075	0.0110011	1.1
16S-26	Otu147	Bulk Soil	Untreated (C1)	f__	Others	0.010999	1.1
16S-36	Otu201	Bulk Soil	Chemical + Biological (C4)	f__Sinobacteraceae	f__Sinobacteraceae	0.0109988	1.1
16S-05	Otu16	Endosphere	Chemical (C2)	f__Bradyrhizobiaceae	f__Bradyrhizobiaceae	0.0109785	1.1
16S-29	Otu136	Bulk Soil	Chemical (C2)	f__mb2424	f__mb2424	0.010925	1.09
16S-21	Otu126	Rhizosphere	Biological (C3)	f__Solirubrobacteraceae	f__Solirubrobacteraceae	0.0109227	1.09
16S-34	Otu105	Bulk Soil	Chemical + Biological (C4)	f__	Others	0.0109032	1.09
16S-22	Otu21	Rhizosphere	Chemical + Biological (C4)	f__Phyllobacteriaceae	f__Phyllobacteriaceae	0.01089	1.09
16S-31	Otu29	Bulk Soil	Biological (C3)	f__Hyphomicrobiaceae	f__Hyphomicrobiaceae	0.0108736	1.09
16S-33	Otu277	Bulk Soil	Biological (C3)	f__Ellin6075	f__Ellin6075	0.0108435	1.08
16S-14	Otu126	Rhizosphere	Untreated (C1)	f__Solirubrobacteraceae	f__Solirubrobacteraceae	0.0108262	1.08
16S-36	Otu83	Bulk Soil	Chemical + Biological (C4)	f__Rhodospirillaceae	f__Rhodospirillaceae	0.0107973	1.08
16S-18	Otu26	Rhizosphere	Chemical (C2)	f__Geodermatophilaceae	f__Geodermatophilaceae	0.0107314	1.07
16S-06	Otu75	Endosphere	Chemical (C2)	f__Cytophagaceae	f__Cytophagaceae	0.0107311	1.07
16S-30	Otu83	Bulk Soil	Chemical (C2)	f__Rhodospirillaceae	f__Rhodospirillaceae	0.0107249	1.07
16S-21	Otu103	Rhizosphere	Biological (C3)	f__	Others	0.0106899	1.07
16S-30	Otu147	Bulk Soil	Chemical (C2)	f__	Others	0.0106872	1.07
16S-28	Otu438	Bulk Soil	Chemical (C2)	f__	Others	0.0106455	1.06
16S-20	Otu26	Rhizosphere	Biological (C3)	f__Geodermatophilaceae	f__Geodermatophilaceae	0.0106437	1.06
16S-33	Otu29	Bulk Soil	Biological (C3)	f__Hyphomicrobiaceae	f__Hyphomicrobiaceae	0.0105986	1.06
16S-22	Otu8	Rhizosphere	Chemical + Biological (C4)	f__Pseudomonadaceae	f__Pseudomonadaceae	0.0105634	1.06
16S-32	Otu29	Bulk Soil	Biological (C3)	f__Hyphomicrobiaceae	f__Hyphomicrobiaceae	0.0105484	1.05
16S-32	Otu3469	Bulk Soil	Biological (C3)	f__	Others	0.0105067	1.05
16S-26	Otu47	Bulk Soil	Untreated (C1)	f__Bacillaceae	f__Bacillaceae	0.0105018	1.05
16S-31	Otu3469	Bulk Soil	Biological (C3)	f__	Others	0.0104891	1.05
16S-29	Otu201	Bulk Soil	Chemical (C2)	f__Sinobacteraceae	f__Sinobacteraceae	0.0104301	1.04
16S-30	Otu16	Bulk Soil	Chemical (C2)	f__Bradyrhizobiaceae	f__Bradyrhizobiaceae	0.0103762	1.04
16S-17	Otu3469	Rhizosphere	Chemical (C2)	f__	Others	0.0103556	1.04
16S-11	Otu39	Endosphere	Chemical + Biological (C4)	f__Nocardiaceae	f__Nocardiaceae	0.010355	1.04
16S-11	Otu55	Endosphere	Chemical + Biological (C4)	f__	Others	0.010355	1.04
16S-17	Otu23	Rhizosphere	Chemical (C2)	f__Caulobacteraceae	f__Caulobacteraceae	0.0103422	1.03
16S-29	Otu91	Bulk Soil	Chemical (C2)	f__	Others	0.0103159	1.03
16S-22	Otu83	Rhizosphere	Chemical + Biological (C4)	f__Rhodospirillaceae	f__Rhodospirillaceae	0.0103044	1.03
16S-13	Otu83	Rhizosphere	Untreated (C1)	f__Rhodospirillaceae	f__Rhodospirillaceae	0.0102406	1.02
16S-23	Otu91	Rhizosphere	Chemical + Biological (C4)	f__	Others	0.0102161	1.02
16S-35	Otu201	Bulk Soil	Chemical + Biological (C4)	f__Sinobacteraceae	f__Sinobacteraceae	0.0102	1.02
16S-35	Otu91	Bulk Soil	Chemical + Biological (C4)	f__	Others	0.0101757	1.02
16S-12	Otu16	Endosphere	Chemical + Biological (C4)	f__Bradyrhizobiaceae	f__Bradyrhizobiaceae	0.0101686	1.02
16S-03	Otu16	Endosphere	Untreated (C1)	f__Bradyrhizobiaceae	f__Bradyrhizobiaceae	0.0101483	1.01
16S-28	Otu75	Bulk Soil	Chemical (C2)	f__Cytophagaceae	f__Cytophagaceae	0.0101407	1.01
16S-22	Otu212	Rhizosphere	Chemical + Biological (C4)	f__	Others	0.0101355	1.01
16S-36	Otu4	Bulk Soil	Chemical + Biological (C4)	f__	Others	0.0100791	1.01
16S-05	Otu58	Endosphere	Chemical (C2)	f__Xanthomonadaceae	f__Xanthomonadaceae	0.0100777	1.01
16S-21	Otu147	Rhizosphere	Biological (C3)	f__	Others	0.0100689	1.01
16S-20	Otu91	Rhizosphere	Biological (C3)	f__	Others	0.0100672	1.01
16S-36	Otu29	Bulk Soil	Chemical + Biological (C4)	f__Hyphomicrobiaceae	f__Hyphomicrobiaceae	0.0100287	1
16S-30	Otu91	Bulk Soil	Chemical (C2)	f__	Others	0.0100275	1
16S-03	Otu75	Endosphere	Untreated (C1)	f__Cytophagaceae	f__Cytophagaceae	0.0100191	1
16S-01	Otu28	Endosphere	Untreated (C1)	f__Intrasporangiaceae	f__Intrasporangiaceae	0.0100125	1
16S-15	Otu47	Rhizosphere	Untreated (C1)	f__Bacillaceae	f__Bacillaceae	0.00999326	1
16S-35	Otu277	Bulk Soil	Chemical + Biological (C4)	f__Ellin6075	f__Ellin6075	0.00996928	1
16S-14	Otu91	Rhizosphere	Untreated (C1)	f__	Others	0.00995203	1
16S-28	Otu55	Bulk Soil	Chemical (C2)	f__	Others	0.00992753	0.99
16S-24	Otu99	Rhizosphere	Chemical + Biological (C4)	f__Gaiellaceae	f__Gaiellaceae	0.0099239	0.99
16S-28	Otu618	Bulk Soil	Chemical (C2)	f__	Others	0.00991632	0.99
16S-13	Otu3469	Rhizosphere	Untreated (C1)	f__	Others	0.00990505	0.99
16S-36	Otu277	Bulk Soil	Chemical + Biological (C4)	f__Ellin6075	f__Ellin6075	0.00990274	0.99
16S-28	Otu201	Bulk Soil	Chemical (C2)	f__Sinobacteraceae	f__Sinobacteraceae	0.00989388	0.99
16S-28	Otu26	Bulk Soil	Chemical (C2)	f__Geodermatophilaceae	f__Geodermatophilaceae	0.00989388	0.99
16S-21	Otu167	Rhizosphere	Biological (C3)	f__	Others	0.00989144	0.99
16S-17	Otu126	Rhizosphere	Chemical (C2)	f__Solirubrobacteraceae	f__Solirubrobacteraceae	0.00988789	0.99
16S-25	Otu618	Bulk Soil	Untreated (C1)	f__	Others	0.00988441	0.99
16S-03	Otu167	Endosphere	Untreated (C1)	f__	Others	0.00985747	0.99
16S-34	Otu277	Bulk Soil	Chemical + Biological (C4)	f__Ellin6075	f__Ellin6075	0.00984803	0.98
16S-19	Otu55	Rhizosphere	Biological (C3)	f__	Others	0.00980248	0.98
16S-18	Otu28	Rhizosphere	Chemical (C2)	f__Intrasporangiaceae	f__Intrasporangiaceae	0.0097732	0.98
16S-27	Otu90	Bulk Soil	Untreated (C1)	f__Rubrobacteraceae	f__Rubrobacteraceae	0.00973914	0.97
16S-30	Otu5	Bulk Soil	Chemical (C2)	f__Micrococcaceae	f__Micrococcaceae	0.00970709	0.97
16S-15	Otu28	Rhizosphere	Untreated (C1)	f__Intrasporangiaceae	f__Intrasporangiaceae	0.00969898	0.97
16S-33	Otu429	Bulk Soil	Biological (C3)	f__	Others	0.00969685	0.97
16S-22	Otu26	Rhizosphere	Chemical + Biological (C4)	f__Geodermatophilaceae	f__Geodermatophilaceae	0.00968501	0.97
16S-34	Otu3469	Bulk Soil	Chemical + Biological (C4)	f__	Others	0.00964286	0.96
16S-24	Otu126	Rhizosphere	Chemical + Biological (C4)	f__Solirubrobacteraceae	f__Solirubrobacteraceae	0.00962902	0.96
16S-36	Otu136	Bulk Soil	Chemical + Biological (C4)	f__mb2424	f__mb2424	0.00962556	0.96
16S-31	Otu429	Bulk Soil	Biological (C3)	f__	Others	0.00960255	0.96
16S-30	Otu26	Bulk Soil	Chemical (C2)	f__Geodermatophilaceae	f__Geodermatophilaceae	0.00958457	0.96
16S-36	Otu129	Bulk Soil	Chemical + Biological (C4)	f__Ellin5301	f__Ellin5301	0.00956257	0.96
16S-09	Otu16	Endosphere	Biological (C3)	f__Bradyrhizobiaceae	f__Bradyrhizobiaceae	0.00955517	0.96
16S-23	Otu32	Rhizosphere	Chemical + Biological (C4)	f__Flavobacteriaceae	f__Flavobacteriaceae	0.00954957	0.95
16S-18	Otu32	Rhizosphere	Chemical (C2)	f__Flavobacteriaceae	f__Flavobacteriaceae	0.00953648	0.95
16S-10	Otu75	Endosphere	Chemical + Biological (C4)	f__Cytophagaceae	f__Cytophagaceae	0.00950458	0.95
16S-03	Otu32	Endosphere	Untreated (C1)	f__Flavobacteriaceae	f__Flavobacteriaceae	0.00950196	0.95
16S-03	Otu88	Endosphere	Untreated (C1)	f__Micromonosporaceae	f__Micromonosporaceae	0.00950196	0.95
16S-35	Otu231	Bulk Soil	Chemical + Biological (C4)	f__	Others	0.00948356	0.95
16S-32	Otu106	Bulk Soil	Biological (C3)	f__	Others	0.00943199	0.94
16S-30	Otu55	Bulk Soil	Chemical (C2)	f__	Others	0.00942436	0.94
16S-19	Otu26	Rhizosphere	Biological (C3)	f__Geodermatophilaceae	f__Geodermatophilaceae	0.00938735	0.94
16S-36	Otu16	Bulk Soil	Chemical + Biological (C4)	f__Bradyrhizobiaceae	f__Bradyrhizobiaceae	0.00938618	0.94
16S-26	Otu23	Bulk Soil	Untreated (C1)	f__Caulobacteraceae	f__Caulobacteraceae	0.00937401	0.94
16S-05	Otu53	Endosphere	Chemical (C2)	f__Chitinophagaceae	f__Chitinophagaceae	0.00936456	0.94
16S-36	Otu26	Bulk Soil	Chemical + Biological (C4)	f__Geodermatophilaceae	f__Geodermatophilaceae	0.00936098	0.94
16S-27	Otu23	Bulk Soil	Untreated (C1)	f__Caulobacteraceae	f__Caulobacteraceae	0.00934266	0.93
16S-30	Otu29	Bulk Soil	Chemical (C2)	f__Hyphomicrobiaceae	f__Hyphomicrobiaceae	0.00933954	0.93
16S-07	Otu127	Endosphere	Biological (C3)	f__Mycobacteriaceae	f__Mycobacteriaceae	0.00927723	0.93
16S-35	Otu55	Bulk Soil	Chemical + Biological (C4)	f__	Others	0.00926499	0.93
16S-15	Otu90	Rhizosphere	Untreated (C1)	f__Rubrobacteraceae	f__Rubrobacteraceae	0.00925756	0.93
16S-30	Otu4	Bulk Soil	Chemical (C2)	f__	Others	0.00923587	0.92
16S-17	Otu47	Rhizosphere	Chemical (C2)	f__Bacillaceae	f__Bacillaceae	0.00921979	0.92
16S-34	Otu438	Bulk Soil	Chemical + Biological (C4)	f__	Others	0.00921787	0.92
16S-32	Otu10	Bulk Soil	Biological (C3)	f__Oxalobacteraceae	f__Oxalobacteraceae	0.00921289	0.92
16S-16	Otu75	Rhizosphere	Chemical (C2)	f__Cytophagaceae	f__Cytophagaceae	0.00920602	0.92
16S-35	Otu29	Bulk Soil	Chemical + Biological (C4)	f__Hyphomicrobiaceae	f__Hyphomicrobiaceae	0.00920428	0.92
16S-34	Otu126	Bulk Soil	Chemical + Biological (C4)	f__Solirubrobacteraceae	f__Solirubrobacteraceae	0.00920322	0.92
16S-28	Otu161	Bulk Soil	Chemical (C2)	f__	Others	0.00919839	0.92
16S-16	Otu39	Rhizosphere	Chemical (C2)	f__Nocardiaceae	f__Nocardiaceae	0.00919427	0.92
16S-23	Otu103	Rhizosphere	Chemical + Biological (C4)	f__	Others	0.00916502	0.92
16S-11	Otu7	Endosphere	Chemical + Biological (C4)	f__Enterobacteriaceae	f__Enterobacteriaceae	0.00915614	0.92
16S-21	Otu201	Rhizosphere	Biological (C3)	f__Sinobacteraceae	f__Sinobacteraceae	0.00914847	0.91
16S-36	Otu438	Bulk Soil	Chemical + Biological (C4)	f__	Others	0.00909641	0.91
16S-26	Otu90	Bulk Soil	Untreated (C1)	f__Rubrobacteraceae	f__Rubrobacteraceae	0.00907084	0.91
16S-12	Otu5	Endosphere	Chemical + Biological (C4)	f__Micrococcaceae	f__Micrococcaceae	0.00905925	0.91
16S-28	Otu91	Bulk Soil	Chemical (C2)	f__	Others	0.00905257	0.91
16S-26	Otu136	Bulk Soil	Untreated (C1)	f__mb2424	f__mb2424	0.00899808	0.9
16S-36	Otu3469	Bulk Soil	Chemical + Biological (C4)	f__	Others	0.00899562	0.9
16S-33	Otu3	Bulk Soil	Biological (C3)	f__Streptomycetaceae	f__Streptomycetaceae	0.00899547	0.9
16S-31	Otu47	Bulk Soil	Biological (C3)	f__Bacillaceae	f__Bacillaceae	0.00899371	0.9
16S-34	Otu618	Bulk Soil	Chemical + Biological (C4)	f__	Others	0.0089834	0.9
16S-09	Otu10	Endosphere	Biological (C3)	f__Oxalobacteraceae	f__Oxalobacteraceae	0.00897411	0.9
16S-16	Otu32	Rhizosphere	Chemical (C2)	f__Flavobacteriaceae	f__Flavobacteriaceae	0.00897088	0.9
16S-06	Otu58	Endosphere	Chemical (C2)	f__Xanthomonadaceae	f__Xanthomonadaceae	0.0089426	0.89
16S-22	Otu91	Rhizosphere	Chemical + Biological (C4)	f__	Others	0.00893048	0.89
16S-27	Otu136	Bulk Soil	Untreated (C1)	f__mb2424	f__mb2424	0.00891568	0.89
16S-20	Otu126	Rhizosphere	Biological (C3)	f__Solirubrobacteraceae	f__Solirubrobacteraceae	0.00891433	0.89
16S-33	Otu201	Bulk Soil	Biological (C3)	f__Sinobacteraceae	f__Sinobacteraceae	0.00889527	0.89
16S-36	Otu55	Bulk Soil	Chemical + Biological (C4)	f__	Others	0.00889482	0.89
16S-35	Otu438	Bulk Soil	Chemical + Biological (C4)	f__	Others	0.00888857	0.89
16S-27	Otu55	Bulk Soil	Untreated (C1)	f__	Others	0.00885469	0.89
16S-19	Otu32	Rhizosphere	Biological (C3)	f__Flavobacteriaceae	f__Flavobacteriaceae	0.00885169	0.89
16S-17	Otu212	Rhizosphere	Chemical (C2)	f__	Others	0.00883229	0.88
16S-15	Otu147	Rhizosphere	Untreated (C1)	f__	Others	0.0088284	0.88
16S-21	Otu30	Rhizosphere	Biological (C3)	f__Rhizobiaceae	f__Rhizobiaceae	0.0088158	0.88
16S-30	Otu105	Bulk Soil	Chemical (C2)	f__	Others	0.00880235	0.88
16S-09	Otu9	Endosphere	Biological (C3)	f__Nocardioidaceae	f__Nocardioidaceae	0.00878042	0.88
16S-31	Otu147	Bulk Soil	Biological (C3)	f__	Others	0.00874804	0.87
16S-17	Otu91	Rhizosphere	Chemical (C2)	f__	Others	0.00873876	0.87
16S-31	Otu618	Bulk Soil	Biological (C3)	f__	Others	0.00873736	0.87
16S-01	Otu55	Endosphere	Untreated (C1)	f__	Others	0.00871672	0.87
16S-28	Otu428	Bulk Soil	Chemical (C2)	f__[Chthoniobacteraceae]	f__[Chthoniobacteraceae]	0.00871604	0.87
16S-28	Otu175	Bulk Soil	Chemical (C2)	f__Ellin517	f__Ellin517	0.00865995	0.87
16S-25	Otu55	Bulk Soil	Untreated (C1)	f__	Others	0.00865232	0.87
16S-17	Otu83	Rhizosphere	Chemical (C2)	f__Rhodospirillaceae	f__Rhodospirillaceae	0.00864523	0.86
16S-36	Otu618	Bulk Soil	Chemical + Biological (C4)	f__	Others	0.00864285	0.86
16S-20	Otu105	Rhizosphere	Biological (C3)	f__	Others	0.0086364	0.86
16S-23	Otu212	Rhizosphere	Chemical + Biological (C4)	f__	Others	0.00862666	0.86
16S-29	Otu438	Bulk Soil	Chemical (C2)	f__	Others	0.00857759	0.86
16S-02	Otu23	Endosphere	Untreated (C1)	f__Caulobacteraceae	f__Caulobacteraceae	0.00856315	0.86
16S-10	Otu88	Endosphere	Chemical + Biological (C4)	f__Micromonosporaceae	f__Micromonosporaceae	0.00854427	0.85
16S-26	Otu55	Bulk Soil	Untreated (C1)	f__	Others	0.00853727	0.85
16S-27	Otu47	Bulk Soil	Untreated (C1)	f__Bacillaceae	f__Bacillaceae	0.00852937	0.85
16S-25	Otu277	Bulk Soil	Untreated (C1)	f__Ellin6075	f__Ellin6075	0.00851388	0.85
16S-33	Otu55	Bulk Soil	Biological (C3)	f__	Others	0.00850562	0.85
16S-21	Otu47	Rhizosphere	Biological (C3)	f__Bacillaceae	f__Bacillaceae	0.00850531	0.85
16S-36	Otu147	Bulk Soil	Chemical + Biological (C4)	f__	Others	0.00850426	0.85
16S-26	Otu106	Bulk Soil	Untreated (C1)	f__	Others	0.00847663	0.85
16S-24	Otu212	Rhizosphere	Chemical + Biological (C4)	f__	Others	0.00847217	0.85
16S-30	Otu618	Bulk Soil	Chemical (C2)	f__	Others	0.00846308	0.85
16S-35	Otu161	Bulk Soil	Chemical + Biological (C4)	f__	Others	0.00843928	0.84
16S-04	Otu32	Endosphere	Chemical (C2)	f__Flavobacteriaceae	f__Flavobacteriaceae	0.00841374	0.84
16S-15	Otu23	Rhizosphere	Untreated (C1)	f__Caulobacteraceae	f__Caulobacteraceae	0.0084115	0.84
16S-23	Otu53	Rhizosphere	Chemical + Biological (C4)	f__Chitinophagaceae	f__Chitinophagaceae	0.00840875	0.84
16S-36	Otu100	Bulk Soil	Chemical + Biological (C4)	f__Syntrophobacteraceae	f__Syntrophobacteraceae	0.00840347	0.84
16S-21	Otu306	Rhizosphere	Biological (C3)	f__	Others	0.00839442	0.84
16S-09	Otu1227	Endosphere	Biological (C3)	f__Anaeroplasmataceae	f__Anaeroplasmataceae	0.00839305	0.84
16S-16	Otu26	Rhizosphere	Chemical (C2)	f__Geodermatophilaceae	f__Geodermatophilaceae	0.00837125	0.84
16S-12	Otu88	Endosphere	Chemical + Biological (C4)	f__Micromonosporaceae	f__Micromonosporaceae	0.00835054	0.84
16S-04	Otu28	Endosphere	Chemical (C2)	f__Intrasporangiaceae	f__Intrasporangiaceae	0.00833655	0.83
16S-20	Otu103	Rhizosphere	Biological (C3)	f__	Others	0.00831729	0.83
16S-14	Otu28	Rhizosphere	Untreated (C1)	f__Intrasporangiaceae	f__Intrasporangiaceae	0.00828215	0.83
16S-32	Otu136	Bulk Soil	Biological (C3)	f__mb2424	f__mb2424	0.00825299	0.83
16S-32	Otu23	Bulk Soil	Biological (C3)	f__Caulobacteraceae	f__Caulobacteraceae	0.00825299	0.83
16S-32	Otu88	Bulk Soil	Biological (C3)	f__Micromonosporaceae	f__Micromonosporaceae	0.00825299	0.83
16S-34	Otu201	Bulk Soil	Chemical + Biological (C4)	f__Sinobacteraceae	f__Sinobacteraceae	0.00825066	0.83
16S-05	Otu23	Endosphere	Chemical (C2)	f__Caulobacteraceae	f__Caulobacteraceae	0.00823856	0.82
16S-33	Otu438	Bulk Soil	Biological (C3)	f__	Others	0.00823842	0.82
16S-30	Otu100	Bulk Soil	Chemical (C2)	f__Syntrophobacteraceae	f__Syntrophobacteraceae	0.00822747	0.82
16S-33	Otu106	Bulk Soil	Biological (C3)	f__	Others	0.00822729	0.82
16S-20	Otu201	Rhizosphere	Biological (C3)	f__Sinobacteraceae	f__Sinobacteraceae	0.00822465	0.82
16S-14	Otu201	Rhizosphere	Untreated (C1)	f__Sinobacteraceae	f__Sinobacteraceae	0.00821491	0.82
16S-09	Otu8	Endosphere	Biological (C3)	f__Pseudomonadaceae	f__Pseudomonadaceae	0.00819937	0.82
16S-21	Otu23	Rhizosphere	Biological (C3)	f__Caulobacteraceae	f__Caulobacteraceae	0.00819481	0.82
16S-12	Otu58	Endosphere	Chemical + Biological (C4)	f__Xanthomonadaceae	f__Xanthomonadaceae	0.00816565	0.82
16S-23	Otu126	Rhizosphere	Chemical + Biological (C4)	f__Solirubrobacteraceae	f__Solirubrobacteraceae	0.00813956	0.81
16S-14	Otu49	Rhizosphere	Untreated (C1)	f__Erythrobacteraceae	f__Erythrobacteraceae	0.00809163	0.81
16S-26	Otu277	Bulk Soil	Untreated (C1)	f__Ellin6075	f__Ellin6075	0.00806432	0.81
16S-34	Otu231	Bulk Soil	Chemical + Biological (C4)	f__	Others	0.00806014	0.81
16S-23	Otu78	Rhizosphere	Chemical + Biological (C4)	f__Pseudonocardiaceae	f__Pseudonocardiaceae	0.00804984	0.8
16S-25	Otu147	Bulk Soil	Untreated (C1)	f__	Others	0.00802935	0.8
16S-17	Otu167	Rhizosphere	Chemical (C2)	f__	Others	0.00800385	0.8
16S-24	Otu83	Rhizosphere	Chemical + Biological (C4)	f__Rhodospirillaceae	f__Rhodospirillaceae	0.00799583	0.8
16S-15	Otu103	Rhizosphere	Untreated (C1)	f__	Others	0.00797008	0.8
16S-18	Otu91	Rhizosphere	Chemical (C2)	f__	Others	0.00795834	0.8
16S-31	Otu90	Bulk Soil	Biological (C3)	f__Rubrobacteraceae	f__Rubrobacteraceae	0.00795762	0.8
16S-15	Otu201	Rhizosphere	Untreated (C1)	f__Sinobacteraceae	f__Sinobacteraceae	0.00794556	0.79
16S-07	Otu88	Endosphere	Biological (C3)	f__Micromonosporaceae	f__Micromonosporaceae	0.00794325	0.79
16S-31	Otu438	Bulk Soil	Biological (C3)	f__	Others	0.00793625	0.79
16S-24	Otu49	Rhizosphere	Chemical + Biological (C4)	f__Erythrobacteraceae	f__Erythrobacteraceae	0.00792778	0.79
16S-20	Otu47	Rhizosphere	Biological (C3)	f__Bacillaceae	f__Bacillaceae	0.00792613	0.79
16S-25	Otu438	Bulk Soil	Untreated (C1)	f__	Others	0.00790476	0.79
16S-27	Otu106	Bulk Soil	Untreated (C1)	f__	Others	0.0078889	0.79
16S-35	Otu3	Bulk Soil	Chemical + Biological (C4)	f__Streptomycetaceae	f__Streptomycetaceae	0.00788071	0.79
16S-35	Otu428	Bulk Soil	Chemical + Biological (C4)	f__[Chthoniobacteraceae]	f__[Chthoniobacteraceae]	0.00788071	0.79
16S-28	Otu5	Bulk Soil	Chemical (C2)	f__Micrococcaceae	f__Micrococcaceae	0.00787472	0.79
16S-17	Otu105	Rhizosphere	Chemical (C2)	f__	Others	0.0078435	0.78
16S-14	Otu103	Rhizosphere	Untreated (C1)	f__	Others	0.00783386	0.78
16S-30	Otu428	Bulk Soil	Chemical (C2)	f__[Chthoniobacteraceae]	f__[Chthoniobacteraceae]	0.00782222	0.78
16S-34	Otu55	Bulk Soil	Chemical + Biological (C4)	f__	Others	0.00781101	0.78
16S-25	Otu88	Bulk Soil	Untreated (C1)	f__Micromonosporaceae	f__Micromonosporaceae	0.00776632	0.78
16S-21	Otu28	Rhizosphere	Biological (C3)	f__Intrasporangiaceae	f__Intrasporangiaceae	0.00776234	0.78
16S-27	Otu277	Bulk Soil	Untreated (C1)	f__Ellin6075	f__Ellin6075	0.00775675	0.78
16S-32	Otu145	Bulk Soil	Biological (C3)	f__C111	f__C111	0.00775218	0.78
16S-14	Otu32	Rhizosphere	Untreated (C1)	f__Flavobacteriaceae	f__Flavobacteriaceae	0.00774421	0.77
16S-36	Otu175	Bulk Soil	Chemical + Biological (C4)	f__Ellin517	f__Ellin517	0.00771053	0.77
16S-19	Otu21	Rhizosphere	Biological (C3)	f__Phyllobacteriaceae	f__Phyllobacteriaceae	0.00770003	0.77
16S-02	Otu83	Endosphere	Untreated (C1)	f__Rhodospirillaceae	f__Rhodospirillaceae	0.00768556	0.77
16S-25	Otu105	Bulk Soil	Untreated (C1)	f__	Others	0.00768326	0.77
16S-30	Otu129	Bulk Soil	Chemical (C2)	f__Ellin5301	f__Ellin5301	0.007662	0.77
16S-22	Otu126	Rhizosphere	Chemical + Biological (C4)	f__Solirubrobacteraceae	f__Solirubrobacteraceae	0.00765792	0.77
16S-13	Otu99	Rhizosphere	Untreated (C1)	f__Gaiellaceae	f__Gaiellaceae	0.00764317	0.76
16S-26	Otu100	Bulk Soil	Untreated (C1)	f__Syntrophobacteraceae	f__Syntrophobacteraceae	0.00763988	0.76
16S-29	Otu147	Bulk Soil	Chemical (C2)	f__	Others	0.00763862	0.76
16S-11	Otu88	Endosphere	Chemical + Biological (C4)	f__Micromonosporaceae	f__Micromonosporaceae	0.0075751	0.76
16S-31	Otu55	Bulk Soil	Biological (C3)	f__	Others	0.00757309	0.76
16S-01	Otu201	Endosphere	Untreated (C1)	f__Sinobacteraceae	f__Sinobacteraceae	0.00757244	0.76
16S-35	Otu429	Bulk Soil	Chemical + Biological (C4)	f__	Others	0.00756499	0.76
16S-14	Otu105	Rhizosphere	Untreated (C1)	f__	Others	0.00755368	0.76
16S-27	Otu120	Bulk Soil	Untreated (C1)	f__	Others	0.00755342	0.76
16S-29	Otu55	Bulk Soil	Chemical (C2)	f__	Others	0.00752443	0.75
16S-27	Otu438	Bulk Soil	Untreated (C1)	f__	Others	0.00752292	0.75
16S-28	Otu3	Bulk Soil	Chemical (C2)	f__Streptomycetaceae	f__Streptomycetaceae	0.00751576	0.75
16S-19	Otu105	Rhizosphere	Biological (C3)	f__	Others	0.00751255	0.75
16S-32	Otu55	Bulk Soil	Biological (C3)	f__	Others	0.00750177	0.75
16S-09	Otu6	Endosphere	Biological (C3)	f__Sphingomonadaceae	f__Sphingomonadaceae	0.00748919	0.75
16S-29	Otu29	Bulk Soil	Chemical (C2)	f__Hyphomicrobiaceae	f__Hyphomicrobiaceae	0.00748636	0.75
16S-19	Otu91	Rhizosphere	Biological (C3)	f__	Others	0.00748577	0.75
16S-15	Otu145	Rhizosphere	Untreated (C1)	f__C111	f__C111	0.00747961	0.75
16S-30	Otu49	Bulk Soil	Chemical (C2)	f__Erythrobacteraceae	f__Erythrobacteraceae	0.00747352	0.75
16S-32	Otu277	Bulk Soil	Biological (C3)	f__Ellin6075	f__Ellin6075	0.00747047	0.75
16S-17	Otu103	Rhizosphere	Chemical (C2)	f__	Others	0.00746937	0.75
16S-08	Otu9	Endosphere	Biological (C3)	f__Nocardioidaceae	f__Nocardioidaceae	0.00743433	0.74
16S-14	Otu90	Rhizosphere	Untreated (C1)	f__Rubrobacteraceae	f__Rubrobacteraceae	0.00740799	0.74
16S-25	Otu90	Bulk Soil	Untreated (C1)	f__Rubrobacteraceae	f__Rubrobacteraceae	0.00740638	0.74
16S-36	Otu428	Bulk Soil	Chemical + Biological (C4)	f__[Chthoniobacteraceae]	f__[Chthoniobacteraceae]	0.00739556	0.74
16S-18	Otu49	Rhizosphere	Chemical (C2)	f__Erythrobacteraceae	f__Erythrobacteraceae	0.00738344	0.74
16S-29	Otu86	Bulk Soil	Chemical (C2)	f__Rhodobacteraceae	f__Rhodobacteraceae	0.00737216	0.74
16S-29	Otu42	Bulk Soil	Chemical (C2)	f__Sphingobacteriaceae	f__Sphingobacteriaceae	0.00733409	0.73
16S-24	Otu21	Rhizosphere	Chemical + Biological (C4)	f__Phyllobacteriaceae	f__Phyllobacteriaceae	0.00732667	0.73
16S-24	Otu91	Rhizosphere	Chemical + Biological (C4)	f__	Others	0.00731533	0.73
16S-17	Otu49	Rhizosphere	Chemical (C2)	f__Erythrobacteraceae	f__Erythrobacteraceae	0.00730902	0.73
16S-26	Otu692	Bulk Soil	Untreated (C1)	f__Gemmataceae	f__Gemmataceae	0.00730033	0.73
16S-26	Otu438	Bulk Soil	Untreated (C1)	f__	Others	0.00727608	0.73
16S-34	Otu110	Bulk Soil	Chemical + Biological (C4)	f__Acetobacteraceae	f__Acetobacteraceae	0.00723947	0.72
16S-23	Otu105	Rhizosphere	Chemical + Biological (C4)	f__	Others	0.00722947	0.72
16S-30	Otu175	Bulk Soil	Chemical (C2)	f__Ellin517	f__Ellin517	0.00722848	0.72
16S-35	Otu618	Bulk Soil	Chemical + Biological (C4)	f__	Others	0.00721285	0.72
16S-29	Otu428	Bulk Soil	Chemical (C2)	f__[Chthoniobacteraceae]	f__[Chthoniobacteraceae]	0.00718183	0.72
16S-09	Otu201	Endosphere	Biological (C3)	f__Sinobacteraceae	f__Sinobacteraceae	0.00716638	0.72
16S-24	Otu163	Rhizosphere	Chemical + Biological (C4)	f__Opitutaceae	f__Opitutaceae	0.00715655	0.72
16S-30	Otu692	Bulk Soil	Chemical (C2)	f__Gemmataceae	f__Gemmataceae	0.00712482	0.71
16S-30	Otu532	Bulk Soil	Chemical (C2)	f__	Others	0.00711539	0.71
16S-33	Otu145	Bulk Soil	Biological (C3)	f__C111	f__C111	0.00710286	0.71
16S-20	Otu147	Rhizosphere	Biological (C3)	f__	Others	0.00710264	0.71
16S-27	Otu145	Bulk Soil	Untreated (C1)	f__C111	f__C111	0.00709595	0.71
16S-34	Otu428	Bulk Soil	Chemical + Biological (C4)	f__[Chthoniobacteraceae]	f__[Chthoniobacteraceae]	0.00706362	0.71
16S-25	Otu429	Bulk Soil	Untreated (C1)	f__	Others	0.00706029	0.71
16S-34	Otu161	Bulk Soil	Chemical + Biological (C4)	f__	Others	0.00704896	0.7
16S-34	Otu78	Bulk Soil	Chemical + Biological (C4)	f__Pseudonocardiaceae	f__Pseudonocardiaceae	0.00701965	0.7
16S-26	Otu618	Bulk Soil	Untreated (C1)	f__	Others	0.00699716	0.7
16S-36	Otu120	Bulk Soil	Chemical + Biological (C4)	f__	Others	0.00699239	0.7
16S-20	Otu49	Rhizosphere	Biological (C3)	f__Erythrobacteraceae	f__Erythrobacteraceae	0.00698941	0.7
16S-07	Otu5204	Endosphere	Biological (C3)	f__	Others	0.00697308	0.7
16S-04	Otu33	Endosphere	Chemical (C2)	f__Actinosynnemataceae	f__Actinosynnemataceae	0.00697285	0.7
16S-33	Otu136	Bulk Soil	Biological (C3)	f__mb2424	f__mb2424	0.00695813	0.7
16S-21	Otu90	Rhizosphere	Biological (C3)	f__Rubrobacteraceae	f__Rubrobacteraceae	0.00695284	0.7
16S-13	Otu212	Rhizosphere	Untreated (C1)	f__	Others	0.00690992	0.69
16S-21	Otu152	Rhizosphere	Biological (C3)	f__	Others	0.00689739	0.69
16S-27	Otu88	Bulk Soil	Untreated (C1)	f__Micromonosporaceae	f__Micromonosporaceae	0.00689263	0.69
16S-25	Otu78	Bulk Soil	Untreated (C1)	f__Pseudonocardiaceae	f__Pseudonocardiaceae	0.00688032	0.69
16S-34	Otu90	Bulk Soil	Chemical + Biological (C4)	f__Rubrobacteraceae	f__Rubrobacteraceae	0.00685845	0.69
16S-31	Otu120	Bulk Soil	Biological (C3)	f__	Others	0.00685744	0.69
16S-19	Otu103	Rhizosphere	Biological (C3)	f__	Others	0.00685638	0.69
16S-36	Otu3	Bulk Soil	Chemical + Biological (C4)	f__Streptomycetaceae	f__Streptomycetaceae	0.0068412	0.68
16S-22	Otu377	Rhizosphere	Chemical + Biological (C4)	f__Verrucomicrobiaceae	f__Verrucomicrobiaceae	0.00683582	0.68
16S-30	Otu120	Bulk Soil	Chemical (C2)	f__	Others	0.00682324	0.68
16S-23	Otu145	Rhizosphere	Chemical + Biological (C4)	f__C111	f__C111	0.00681929	0.68
16S-33	Otu129	Bulk Soil	Biological (C3)	f__Ellin5301	f__Ellin5301	0.0068134	0.68
16S-31	Otu428	Bulk Soil	Biological (C3)	f__[Chthoniobacteraceae]	f__[Chthoniobacteraceae]	0.00680403	0.68
16S-33	Otu78	Bulk Soil	Biological (C3)	f__Pseudonocardiaceae	f__Pseudonocardiaceae	0.00679113	0.68
16S-10	Otu32	Endosphere	Chemical + Biological (C4)	f__Flavobacteriaceae	f__Flavobacteriaceae	0.0067714	0.68
16S-34	Otu47	Bulk Soil	Chemical + Biological (C4)	f__Bacillaceae	f__Bacillaceae	0.00677052	0.68
16S-21	Otu145	Rhizosphere	Biological (C3)	f__C111	f__C111	0.00676432	0.68
16S-18	Otu105	Rhizosphere	Chemical (C2)	f__	Others	0.00676346	0.68
16S-11	Otu132	Endosphere	Chemical + Biological (C4)	f__Methylobacteriaceae	f__Methylobacteriaceae	0.00675852	0.68
16S-28	Otu429	Bulk Soil	Chemical (C2)	f__	Others	0.00675297	0.68
16S-35	Otu147	Bulk Soil	Chemical + Biological (C4)	f__	Others	0.00675142	0.68
16S-28	Otu105	Bulk Soil	Chemical (C2)	f__	Others	0.00674175	0.67
16S-05	Otu201	Endosphere	Chemical (C2)	f__Sinobacteraceae	f__Sinobacteraceae	0.00673723	0.67
16S-32	Otu438	Bulk Soil	Biological (C3)	f__	Others	0.00672969	0.67
16S-14	Otu147	Rhizosphere	Untreated (C1)	f__	Others	0.00672435	0.67
16S-20	Otu28	Rhizosphere	Biological (C3)	f__Intrasporangiaceae	f__Intrasporangiaceae	0.00672177	0.67
16S-09	Otu5	Endosphere	Biological (C3)	f__Micrococcaceae	f__Micrococcaceae	0.00671444	0.67
16S-36	Otu42	Bulk Soil	Chemical + Biological (C4)	f__Sphingobacteriaceae	f__Sphingobacteriaceae	0.00670262	0.67
16S-33	Otu47	Bulk Soil	Biological (C3)	f__Bacillaceae	f__Bacillaceae	0.00670207	0.67
16S-29	Otu100	Bulk Soil	Chemical (C2)	f__Syntrophobacteraceae	f__Syntrophobacteraceae	0.00663621	0.66
16S-32	Otu78	Bulk Soil	Biological (C3)	f__Pseudonocardiaceae	f__Pseudonocardiaceae	0.00663578	0.66
16S-24	Otu103	Rhizosphere	Chemical + Biological (C4)	f__	Others	0.00663483	0.66
16S-24	Otu377	Rhizosphere	Chemical + Biological (C4)	f__Verrucomicrobiaceae	f__Verrucomicrobiaceae	0.00662349	0.66
16S-27	Otu618	Bulk Soil	Untreated (C1)	f__	Others	0.00661814	0.66
16S-23	Otu47	Rhizosphere	Chemical + Biological (C4)	f__Bacillaceae	f__Bacillaceae	0.00660138	0.66
16S-32	Otu100	Bulk Soil	Biological (C3)	f__Syntrophobacteraceae	f__Syntrophobacteraceae	0.00659405	0.66
16S-03	Otu83	Endosphere	Untreated (C1)	f__Rhodospirillaceae	f__Rhodospirillaceae	0.00659319	0.66
16S-18	Otu201	Rhizosphere	Chemical (C2)	f__Sinobacteraceae	f__Sinobacteraceae	0.0065831	0.66
16S-21	Otu43	Rhizosphere	Biological (C3)	f__	Others	0.00655363	0.66
16S-07	Otu1227	Endosphere	Biological (C3)	f__Anaeroplasmataceae	f__Anaeroplasmataceae	0.00654863	0.65
16S-20	Otu145	Rhizosphere	Biological (C3)	f__C111	f__C111	0.00653649	0.65
16S-31	Otu136	Bulk Soil	Biological (C3)	f__mb2424	f__mb2424	0.00652631	0.65
16S-26	Otu145	Bulk Soil	Untreated (C1)	f__C111	f__C111	0.00652422	0.65
16S-29	Otu105	Bulk Soil	Chemical (C2)	f__	Others	0.00652201	0.65
16S-16	Otu83	Rhizosphere	Chemical (C2)	f__Rhodospirillaceae	f__Rhodospirillaceae	0.00650183	0.65
16S-36	Otu245	Bulk Soil	Chemical + Biological (C4)	f__	Others	0.00650103	0.65
16S-36	Otu692	Bulk Soil	Chemical + Biological (C4)	f__Gemmataceae	f__Gemmataceae	0.00650103	0.65
16S-23	Otu8	Rhizosphere	Chemical + Biological (C4)	f__Pseudomonadaceae	f__Pseudomonadaceae	0.00649883	0.65
16S-30	Otu555	Bulk Soil	Chemical (C2)	f__	Others	0.00645569	0.65
16S-36	Otu105	Bulk Soil	Chemical + Biological (C4)	f__	Others	0.00643804	0.64
16S-34	Otu147	Bulk Soil	Chemical + Biological (C4)	f__	Others	0.00643346	0.64
16S-19	Otu126	Rhizosphere	Biological (C3)	f__Solirubrobacteraceae	f__Solirubrobacteraceae	0.00642785	0.64
16S-18	Otu103	Rhizosphere	Chemical (C2)	f__	Others	0.00641401	0.64
16S-34	Otu175	Bulk Soil	Chemical + Biological (C4)	f__Ellin517	f__Ellin517	0.00637484	0.64
16S-28	Otu47	Bulk Soil	Chemical (C2)	f__Bacillaceae	f__Bacillaceae	0.00637157	0.64
16S-07	Otu33	Endosphere	Biological (C3)	f__Actinosynnemataceae	f__Actinosynnemataceae	0.00636672	0.64
16S-22	Otu103	Rhizosphere	Chemical + Biological (C4)	f__	Others	0.00635157	0.64
16S-26	Otu428	Bulk Soil	Untreated (C1)	f__[Chthoniobacteraceae]	f__[Chthoniobacteraceae]	0.00633019	0.63
16S-35	Otu105	Bulk Soil	Chemical + Biological (C4)	f__	Others	0.00632642	0.63
16S-21	Otu32	Rhizosphere	Biological (C3)	f__Flavobacteriaceae	f__Flavobacteriaceae	0.00632076	0.63
16S-33	Otu124	Bulk Soil	Biological (C3)	f__Sporichthyaceae	f__Sporichthyaceae	0.00631241	0.63
16S-22	Otu47	Rhizosphere	Chemical + Biological (C4)	f__Bacillaceae	f__Bacillaceae	0.00630652	0.63
16S-31	Otu110	Bulk Soil	Biological (C3)	f__Acetobacteraceae	f__Acetobacteraceae	0.006302	0.63
16S-33	Otu618	Bulk Soil	Biological (C3)	f__	Others	0.00630128	0.63
16S-25	Otu110	Bulk Soil	Untreated (C1)	f__Acetobacteraceae	f__Acetobacteraceae	0.00629889	0.63
16S-06	Otu78	Endosphere	Chemical (C2)	f__Pseudonocardiaceae	f__Pseudonocardiaceae	0.00628692	0.63
16S-35	Otu42	Bulk Soil	Chemical + Biological (C4)	f__Sphingobacteriaceae	f__Sphingobacteriaceae	0.00627785	0.63
16S-36	Otu49	Bulk Soil	Chemical + Biological (C4)	f__Erythrobacteraceae	f__Erythrobacteraceae	0.00627425	0.63
16S-27	Otu5204	Bulk Soil	Untreated (C1)	f__	Others	0.00627249	0.63
16S-29	Otu3	Bulk Soil	Chemical (C2)	f__Streptomycetaceae	f__Streptomycetaceae	0.00625555	0.63
16S-32	Otu692	Bulk Soil	Biological (C3)	f__Gemmataceae	f__Gemmataceae	0.00624974	0.62
16S-07	Otu201	Endosphere	Biological (C3)	f__Sinobacteraceae	f__Sinobacteraceae	0.00624545	0.62
16S-14	Otu145	Rhizosphere	Untreated (C1)	f__C111	f__C111	0.00624244	0.62
16S-21	Otu106	Rhizosphere	Biological (C3)	f__	Others	0.00623205	0.62
16S-10	Otu28	Endosphere	Chemical + Biological (C4)	f__Intrasporangiaceae	f__Intrasporangiaceae	0.00620506	0.62
16S-23	Otu147	Rhizosphere	Chemical + Biological (C4)	f__	Others	0.00620401	0.62
16S-25	Otu161	Bulk Soil	Untreated (C1)	f__	Others	0.00620198	0.62
16S-02	Otu167	Endosphere	Untreated (C1)	f__	Others	0.00619631	0.62
16S-11	Otu167	Endosphere	Chemical + Biological (C4)	f__	Others	0.00615042	0.62
16S-28	Otu110	Bulk Soil	Chemical (C2)	f__Acetobacteraceae	f__Acetobacteraceae	0.00614722	0.61
16S-29	Otu40	Bulk Soil	Chemical (C2)	f__Phormidiaceae	f__Phormidiaceae	0.00614135	0.61
16S-24	Otu179	Rhizosphere	Chemical + Biological (C4)	f__Polyangiaceae	f__Polyangiaceae	0.0061358	0.61
16S-35	Otu47	Bulk Soil	Chemical + Biological (C4)	f__Bacillaceae	f__Bacillaceae	0.00613214	0.61
16S-32	Otu110	Bulk Soil	Biological (C3)	f__Acetobacteraceae	f__Acetobacteraceae	0.00612454	0.61
16S-08	Otu167	Endosphere	Biological (C3)	f__	Others	0.00612239	0.61
16S-05	Otu167	Endosphere	Chemical (C2)	f__	Others	0.00611793	0.61
16S-04	Otu221	Endosphere	Chemical (C2)	f__	Others	0.00609803	0.61
16S-25	Otu428	Bulk Soil	Untreated (C1)	f__[Chthoniobacteraceae]	f__[Chthoniobacteraceae]	0.00609123	0.61
16S-20	Otu90	Rhizosphere	Biological (C3)	f__Rubrobacteraceae	f__Rubrobacteraceae	0.00607327	0.61
16S-07	Otu83	Endosphere	Biological (C3)	f__Rhodospirillaceae	f__Rhodospirillaceae	0.00606355	0.61
16S-10	Otu58	Endosphere	Chemical + Biological (C4)	f__Xanthomonadaceae	f__Xanthomonadaceae	0.00605732	0.61
16S-16	Otu99	Rhizosphere	Chemical (C2)	f__Gaiellaceae	f__Gaiellaceae	0.00605505	0.61
16S-26	Otu175	Bulk Soil	Untreated (C1)	f__Ellin517	f__Ellin517	0.00605127	0.61
16S-35	Otu100	Bulk Soil	Chemical + Biological (C4)	f__Syntrophobacteraceae	f__Syntrophobacteraceae	0.00604714	0.6
16S-24	Otu47	Rhizosphere	Chemical + Biological (C4)	f__Bacillaceae	f__Bacillaceae	0.00604507	0.6
16S-02	Otu8	Endosphere	Untreated (C1)	f__Pseudomonadaceae	f__Pseudomonadaceae	0.00603675	0.6
16S-31	Otu161	Bulk Soil	Biological (C3)	f__	Others	0.00601361	0.6
16S-35	Otu136	Bulk Soil	Chemical + Biological (C4)	f__mb2424	f__mb2424	0.00601071	0.6
16S-12	Otu201	Endosphere	Chemical + Biological (C4)	f__Sinobacteraceae	f__Sinobacteraceae	0.00600869	0.6
16S-29	Otu618	Bulk Soil	Chemical (C2)	f__	Others	0.00600178	0.6
16S-29	Otu124	Bulk Soil	Chemical (C2)	f__Sporichthyaceae	f__Sporichthyaceae	0.00598909	0.6
16S-29	Otu175	Bulk Soil	Chemical (C2)	f__Ellin517	f__Ellin517	0.00598909	0.6
16S-33	Otu110	Bulk Soil	Biological (C3)	f__Acetobacteraceae	f__Acetobacteraceae	0.00594503	0.59
16S-18	Otu33	Rhizosphere	Chemical (C2)	f__Actinosynnemataceae	f__Actinosynnemataceae	0.00594057	0.59
16S-30	Otu603	Bulk Soil	Chemical (C2)	f__Pirellulaceae	f__Pirellulaceae	0.00593735	0.59
16S-12	Otu179	Endosphere	Chemical + Biological (C4)	f__Polyangiaceae	f__Polyangiaceae	0.00593166	0.59
16S-18	Otu377	Rhizosphere	Chemical (C2)	f__Verrucomicrobiaceae	f__Verrucomicrobiaceae	0.0059293	0.59
16S-23	Otu179	Rhizosphere	Chemical + Biological (C4)	f__Polyangiaceae	f__Polyangiaceae	0.00592201	0.59
16S-29	Otu129	Bulk Soil	Chemical (C2)	f__Ellin5301	f__Ellin5301	0.00591296	0.59
16S-33	Otu428	Bulk Soil	Biological (C3)	f__[Chthoniobacteraceae]	f__[Chthoniobacteraceae]	0.00591163	0.59
16S-15	Otu32	Rhizosphere	Untreated (C1)	f__Flavobacteriaceae	f__Flavobacteriaceae	0.00589786	0.59
16S-25	Otu100	Bulk Soil	Untreated (C1)	f__Syntrophobacteraceae	f__Syntrophobacteraceae	0.00588357	0.59
16S-07	Otu221	Endosphere	Biological (C3)	f__	Others	0.00588164	0.59
16S-30	Otu163	Bulk Soil	Chemical (C2)	f__Opitutaceae	f__Opitutaceae	0.0058808	0.59
16S-33	Otu175	Bulk Soil	Biological (C3)	f__Ellin517	f__Ellin517	0.00587823	0.59
16S-28	Otu266	Bulk Soil	Chemical (C2)	f__	Others	0.005878	0.59
16S-18	Otu145	Rhizosphere	Chemical (C2)	f__C111	f__C111	0.00587294	0.59
16S-24	Otu145	Rhizosphere	Chemical + Biological (C4)	f__C111	f__C111	0.00586361	0.59
16S-31	Otu100	Bulk Soil	Biological (C3)	f__Syntrophobacteraceae	f__Syntrophobacteraceae	0.00585339	0.59
16S-19	Otu201	Rhizosphere	Biological (C3)	f__Sinobacteraceae	f__Sinobacteraceae	0.00585203	0.59
16S-33	Otu120	Bulk Soil	Biological (C3)	f__	Others	0.00584483	0.58
16S-30	Otu3	Bulk Soil	Chemical (C2)	f__Streptomycetaceae	f__Streptomycetaceae	0.0058431	0.58
16S-35	Otu110	Bulk Soil	Chemical + Biological (C4)	f__Acetobacteraceae	f__Acetobacteraceae	0.00584071	0.58
16S-11	Otu21	Endosphere	Chemical + Biological (C4)	f__Phyllobacteriaceae	f__Phyllobacteriaceae	0.00583769	0.58
16S-27	Otu100	Bulk Soil	Untreated (C1)	f__Syntrophobacteraceae	f__Syntrophobacteraceae	0.00583535	0.58
16S-16	Otu103	Rhizosphere	Chemical (C2)	f__	Others	0.0058199	0.58
16S-09	Otu167	Endosphere	Biological (C3)	f__	Others	0.00581058	0.58
16S-09	Otu5204	Endosphere	Biological (C3)	f__	Others	0.00581058	0.58
16S-34	Otu120	Bulk Soil	Chemical + Biological (C4)	f__	Others	0.0058033	0.58
16S-36	Otu161	Bulk Soil	Chemical + Biological (C4)	f__	Others	0.00579549	0.58
16S-32	Otu120	Bulk Soil	Biological (C3)	f__	Others	0.00579066	0.58
16S-15	Otu49	Rhizosphere	Untreated (C1)	f__Erythrobacteraceae	f__Erythrobacteraceae	0.00576298	0.58
16S-35	Otu158	Bulk Soil	Chemical + Biological (C4)	f__Nitrospiraceae	f__Nitrospiraceae	0.00575571	0.58
16S-27	Otu78	Bulk Soil	Untreated (C1)	f__Pseudonocardiaceae	f__Pseudonocardiaceae	0.00575402	0.58
16S-28	Otu120	Bulk Soil	Chemical (C2)	f__	Others	0.00572095	0.57
16S-31	Otu78	Bulk Soil	Biological (C3)	f__Pseudonocardiaceae	f__Pseudonocardiaceae	0.00571453	0.57
16S-04	Otu58	Endosphere	Chemical (C2)	f__Xanthomonadaceae	f__Xanthomonadaceae	0.00571208	0.57
16S-26	Otu1202	Bulk Soil	Untreated (C1)	f__	Others	0.00571172	0.57
16S-04	Otu127	Endosphere	Chemical (C2)	f__Mycobacteriaceae	f__Mycobacteriaceae	0.00568635	0.57
16S-31	Otu231	Bulk Soil	Biological (C3)	f__	Others	0.0056718	0.57
16S-16	Otu212	Rhizosphere	Chemical (C2)	f__	Others	0.00566705	0.57
16S-21	Otu429	Rhizosphere	Biological (C3)	f__	Others	0.00566651	0.57
16S-30	Otu106	Bulk Soil	Chemical (C2)	f__	Others	0.00566404	0.57
16S-27	Otu692	Bulk Soil	Untreated (C1)	f__Gemmataceae	f__Gemmataceae	0.00566253	0.57
16S-20	Otu429	Rhizosphere	Biological (C3)	f__	Others	0.00566152	0.57
16S-31	Otu245	Bulk Soil	Biological (C3)	f__	Others	0.00566112	0.57
16S-26	Otu120	Bulk Soil	Untreated (C1)	f__	Others	0.00565109	0.57
16S-07	Otu21	Endosphere	Biological (C3)	f__Phyllobacteriaceae	f__Phyllobacteriaceae	0.0056391	0.56
16S-21	Otu49	Rhizosphere	Biological (C3)	f__Erythrobacteraceae	f__Erythrobacteraceae	0.00563324	0.56
16S-10	Otu167	Endosphere	Chemical + Biological (C4)	f__	Others	0.0056141	0.56
16S-14	Otu163	Rhizosphere	Untreated (C1)	f__Opitutaceae	f__Opitutaceae	0.00560362	0.56
16S-32	Otu618	Bulk Soil	Biological (C3)	f__	Others	0.00560285	0.56
16S-28	Otu231	Bulk Soil	Chemical (C2)	f__	Others	0.00559756	0.56
16S-21	Otu277	Rhizosphere	Biological (C3)	f__Ellin6075	f__Ellin6075	0.00558888	0.56
16S-19	Otu163	Rhizosphere	Biological (C3)	f__Opitutaceae	f__Opitutaceae	0.00557081	0.56
16S-18	Otu47	Rhizosphere	Chemical (C2)	f__Bacillaceae	f__Bacillaceae	0.00556858	0.56
16S-33	Otu86	Bulk Soil	Biological (C3)	f__Rhodobacteraceae	f__Rhodobacteraceae	0.00555537	0.56
16S-01	Otu33	Endosphere	Untreated (C1)	f__Actinosynnemataceae	f__Actinosynnemataceae	0.00555312	0.56
16S-35	Otu120	Bulk Soil	Chemical + Biological (C4)	f__	Others	0.00554928	0.55
16S-28	Otu261	Bulk Soil	Chemical (C2)	f__	Others	0.00554147	0.55
16S-23	Otu377	Rhizosphere	Chemical + Biological (C4)	f__Verrucomicrobiaceae	f__Verrucomicrobiaceae	0.00553747	0.55
16S-19	Otu147	Rhizosphere	Biological (C3)	f__	Others	0.00553063	0.55
16S-25	Otu175	Bulk Soil	Untreated (C1)	f__Ellin517	f__Ellin517	0.00552364	0.55
16S-05	Otu75	Endosphere	Chemical (C2)	f__Cytophagaceae	f__Cytophagaceae	0.00549863	0.55
16S-05	Otu83	Endosphere	Chemical (C2)	f__Rhodospirillaceae	f__Rhodospirillaceae	0.00549863	0.55
16S-19	Otu152	Rhizosphere	Biological (C3)	f__	Others	0.00549046	0.55
16S-11	Otu127	Endosphere	Chemical + Biological (C4)	f__Mycobacteriaceae	f__Mycobacteriaceae	0.00549021	0.55
16S-29	Otu126	Bulk Soil	Chemical (C2)	f__Solirubrobacteraceae	f__Solirubrobacteraceae	0.00548154	0.55
16S-29	Otu692	Bulk Soil	Chemical (C2)	f__Gemmataceae	f__Gemmataceae	0.00548154	0.55
16S-13	Otu163	Rhizosphere	Untreated (C1)	f__Opitutaceae	f__Opitutaceae	0.00548071	0.55
16S-21	Otu55	Rhizosphere	Biological (C3)	f__	Others	0.00545582	0.55
16S-25	Otu106	Bulk Soil	Untreated (C1)	f__	Others	0.00545442	0.55
16S-23	Otu33	Rhizosphere	Chemical + Biological (C4)	f__Actinosynnemataceae	f__Actinosynnemataceae	0.00544774	0.54
16S-13	Otu91	Rhizosphere	Untreated (C1)	f__	Others	0.00544343	0.54
16S-15	Otu152	Rhizosphere	Untreated (C1)	f__	Others	0.00543192	0.54
16S-02	Otu126	Endosphere	Untreated (C1)	f__Solirubrobacteraceae	f__Solirubrobacteraceae	0.0054251	0.54
16S-26	Otu245	Bulk Soil	Untreated (C1)	f__	Others	0.00540855	0.54
16S-23	Otu55	Rhizosphere	Chemical + Biological (C4)	f__	Others	0.00539647	0.54
16S-10	Otu831	Endosphere	Chemical + Biological (C4)	f__	Others	0.00539249	0.54
16S-30	Otu126	Bulk Soil	Chemical (C2)	f__Solirubrobacteraceae	f__Solirubrobacteraceae	0.00539073	0.54
16S-36	Otu163	Bulk Soil	Chemical + Biological (C4)	f__Opitutaceae	f__Opitutaceae	0.00537973	0.54
16S-16	Otu126	Rhizosphere	Chemical (C2)	f__Solirubrobacteraceae	f__Solirubrobacteraceae	0.00537312	0.54
16S-26	Otu78	Bulk Soil	Untreated (C1)	f__Pseudonocardiaceae	f__Pseudonocardiaceae	0.00537217	0.54
16S-34	Otu429	Bulk Soil	Chemical + Biological (C4)	f__	Others	0.00536366	0.54
16S-24	Otu105	Rhizosphere	Chemical + Biological (C4)	f__	Others	0.00535323	0.54
16S-34	Otu163	Bulk Soil	Chemical + Biological (C4)	f__Opitutaceae	f__Opitutaceae	0.00533435	0.53
16S-25	Otu28	Bulk Soil	Untreated (C1)	f__Intrasporangiaceae	f__Intrasporangiaceae	0.00532983	0.53
16S-19	Otu277	Rhizosphere	Biological (C3)	f__Ellin6075	f__Ellin6075	0.00532976	0.53
16S-28	Otu1001	Bulk Soil	Chemical (C2)	f__	Others	0.00532834	0.53
16S-28	Otu49	Bulk Soil	Chemical (C2)	f__Erythrobacteraceae	f__Erythrobacteraceae	0.00532834	0.53
16S-13	Otu126	Rhizosphere	Untreated (C1)	f__Solirubrobacteraceae	f__Solirubrobacteraceae	0.00531915	0.53
16S-32	Otu428	Bulk Soil	Biological (C3)	f__[Chthoniobacteraceae]	f__[Chthoniobacteraceae]	0.00531071	0.53
16S-15	Otu8	Rhizosphere	Untreated (C1)	f__Pseudomonadaceae	f__Pseudomonadaceae	0.0053093	0.53
16S-36	Otu532	Bulk Soil	Chemical + Biological (C4)	f__	Others	0.00530414	0.53
16S-28	Otu245	Bulk Soil	Chemical (C2)	f__	Others	0.00529469	0.53
16S-17	Otu377	Rhizosphere	Chemical (C2)	f__Verrucomicrobiaceae	f__Verrucomicrobiaceae	0.00529136	0.53
16S-26	Otu603	Bulk Soil	Untreated (C1)	f__Pirellulaceae	f__Pirellulaceae	0.00528728	0.53
16S-13	Otu129	Rhizosphere	Untreated (C1)	f__Ellin5301	f__Ellin5301	0.00528187	0.53
16S-20	Otu377	Rhizosphere	Biological (C3)	f__Verrucomicrobiaceae	f__Verrucomicrobiaceae	0.00528066	0.53
16S-29	Otu145	Bulk Soil	Chemical (C2)	f__C111	f__C111	0.00527852	0.53
16S-27	Otu603	Bulk Soil	Untreated (C1)	f__Pirellulaceae	f__Pirellulaceae	0.00527621	0.53
16S-25	Otu245	Bulk Soil	Untreated (C1)	f__	Others	0.00527445	0.53
16S-31	Otu88	Bulk Soil	Biological (C3)	f__Micromonosporaceae	f__Micromonosporaceae	0.00526591	0.53
16S-23	Otu88	Rhizosphere	Chemical + Biological (C4)	f__Micromonosporaceae	f__Micromonosporaceae	0.00525547	0.53
16S-26	Otu532	Bulk Soil	Untreated (C1)	f__	Others	0.0052509	0.53
16S-24	Otu67	Rhizosphere	Chemical + Biological (C4)	f__211ds20	f__211ds20	0.00523982	0.52
16S-27	Otu175	Bulk Soil	Untreated (C1)	f__Ellin517	f__Ellin517	0.00523555	0.52
16S-04	Otu5204	Endosphere	Chemical (C2)	f__	Others	0.00522321	0.52
16S-11	Otu201	Endosphere	Chemical + Biological (C4)	f__Sinobacteraceae	f__Sinobacteraceae	0.00521222	0.52
16S-35	Otu175	Bulk Soil	Chemical + Biological (C4)	f__Ellin517	f__Ellin517	0.00520928	0.52
16S-29	Otu161	Bulk Soil	Chemical (C2)	f__	Others	0.00520239	0.52
16S-21	Otu245	Rhizosphere	Biological (C3)	f__	Others	0.00520077	0.52
16S-18	Otu147	Rhizosphere	Chemical (C2)	f__	Others	0.00519659	0.52
16S-31	Otu145	Bulk Soil	Biological (C3)	f__C111	f__C111	0.00518046	0.52
16S-05	Otu8	Endosphere	Chemical (C2)	f__Pseudomonadaceae	f__Pseudomonadaceae	0.0051796	0.52
16S-25	Otu266	Bulk Soil	Untreated (C1)	f__	Others	0.00517755	0.52
16S-29	Otu120	Bulk Soil	Chemical (C2)	f__	Others	0.00517701	0.52
16S-35	Otu5204	Bulk Soil	Chemical + Biological (C4)	f__	Others	0.00517285	0.52
16S-03	Otu5204	Endosphere	Untreated (C1)	f__	Others	0.00517113	0.52
16S-31	Otu692	Bulk Soil	Biological (C3)	f__Gemmataceae	f__Gemmataceae	0.00516978	0.52
16S-20	Otu152	Rhizosphere	Biological (C3)	f__	Others	0.00516743	0.52
16S-33	Otu692	Bulk Soil	Biological (C3)	f__Gemmataceae	f__Gemmataceae	0.00516571	0.52
16S-20	Otu33	Rhizosphere	Biological (C3)	f__Actinosynnemataceae	f__Actinosynnemataceae	0.00514684	0.51
16S-30	Otu158	Bulk Soil	Chemical (C2)	f__Nitrospiraceae	f__Nitrospiraceae	0.0051457	0.51
16S-18	Otu90	Rhizosphere	Chemical (C2)	f__Rubrobacteraceae	f__Rubrobacteraceae	0.00514023	0.51
16S-03	Otu210	Endosphere	Untreated (C1)	f__Burkholderiaceae	f__Burkholderiaceae	0.00513881	0.51
16S-31	Otu266	Bulk Soil	Biological (C3)	f__	Others	0.00512705	0.51
16S-22	Otu105	Rhizosphere	Chemical + Biological (C4)	f__	Others	0.00512405	0.51
16S-25	Otu136	Bulk Soil	Untreated (C1)	f__mb2424	f__mb2424	0.00512217	0.51
16S-10	Otu55	Endosphere	Chemical + Biological (C4)	f__	Others	0.00512164	0.51
16S-20	Otu179	Rhizosphere	Biological (C3)	f__Polyangiaceae	f__Polyangiaceae	0.00511596	0.51
16S-30	Otu245	Bulk Soil	Chemical (C2)	f__	Others	0.005108	0.51
16S-31	Otu261	Bulk Soil	Biological (C3)	f__	Others	0.00510569	0.51
16S-15	Otu228	Rhizosphere	Untreated (C1)	f__	Others	0.00510085	0.51
16S-31	Otu5204	Bulk Soil	Biological (C3)	f__	Others	0.00509501	0.51
16S-06	Otu83	Endosphere	Chemical (C2)	f__Rhodospirillaceae	f__Rhodospirillaceae	0.00509457	0.51
16S-04	Otu39	Endosphere	Chemical (C2)	f__Nocardiaceae	f__Nocardiaceae	0.00506883	0.51
16S-15	Otu163	Rhizosphere	Untreated (C1)	f__Opitutaceae	f__Opitutaceae	0.00505181	0.51
16S-15	Otu306	Rhizosphere	Untreated (C1)	f__	Others	0.00505181	0.51
16S-30	Otu145	Bulk Soil	Chemical (C2)	f__C111	f__C111	0.00503261	0.5
16S-31	Otu106	Bulk Soil	Biological (C3)	f__	Others	0.00503092	0.5
16S-13	Otu103	Rhizosphere	Untreated (C1)	f__	Others	0.00502088	0.5
16S-28	Otu692	Bulk Soil	Chemical (C2)	f__Gemmataceae	f__Gemmataceae	0.00501425	0.5
16S-34	Otu692	Bulk Soil	Chemical + Biological (C4)	f__Gemmataceae	f__Gemmataceae	0.00501194	0.5
16S-05	Otu221	Endosphere	Chemical (C2)	f__	Others	0.0050107	0.5
16S-26	Otu161	Bulk Soil	Untreated (C1)	f__	Others	0.00500837	0.5
16S-27	Otu428	Bulk Soil	Untreated (C1)	f__[Chthoniobacteraceae]	f__[Chthoniobacteraceae]	0.00500173	0.5
16S-25	Otu5204	Bulk Soil	Untreated (C1)	f__	Others	0.00499758	0.5
16S-29	Otu163	Bulk Soil	Chemical (C2)	f__Opitutaceae	f__Opitutaceae	0.00498668	0.5
16S-23	Otu39	Rhizosphere	Chemical + Biological (C4)	f__Nocardiaceae	f__Nocardiaceae	0.00498628	0.5
16S-30	Otu124	Bulk Soil	Chemical (C2)	f__Sporichthyaceae	f__Sporichthyaceae	0.00498549	0.5
16S-20	Otu277	Rhizosphere	Biological (C3)	f__Ellin6075	f__Ellin6075	0.00498214	0.5
16S-28	Otu163	Bulk Soil	Chemical (C2)	f__Opitutaceae	f__Opitutaceae	0.00498059	0.5
16S-26	Otu88	Bulk Soil	Untreated (C1)	f__Micromonosporaceae	f__Micromonosporaceae	0.00497199	0.5
16S-36	Otu47	Bulk Soil	Chemical + Biological (C4)	f__Bacillaceae	f__Bacillaceae	0.00496397	0.5
16S-14	Otu277	Rhizosphere	Untreated (C1)	f__Ellin6075	f__Ellin6075	0.0049536	0.5
16S-23	Otu129	Rhizosphere	Chemical + Biological (C4)	f__Ellin5301	f__Ellin5301	0.00494783	0.49
16S-23	Otu306	Rhizosphere	Chemical + Biological (C4)	f__	Others	0.00494783	0.49
16S-32	Otu1202	Bulk Soil	Biological (C3)	f__	Others	0.0049351	0.49
16S-35	Otu245	Bulk Soil	Chemical + Biological (C4)	f__	Others	0.00493	0.49
16S-36	Otu106	Bulk Soil	Chemical + Biological (C4)	f__	Others	0.00492617	0.49
16S-32	Otu228	Bulk Soil	Biological (C3)	f__	Others	0.00492467	0.49
16S-34	Otu145	Bulk Soil	Chemical + Biological (C4)	f__C111	f__C111	0.00492401	0.49
16S-21	Otu100	Rhizosphere	Biological (C3)	f__Syntrophobacteraceae	f__Syntrophobacteraceae	0.00492354	0.49
16S-29	Otu110	Bulk Soil	Chemical (C2)	f__Acetobacteraceae	f__Acetobacteraceae	0.00492323	0.49
16S-19	Otu120	Rhizosphere	Biological (C3)	f__	Others	0.00491463	0.49
16S-36	Otu603	Bulk Soil	Chemical + Biological (C4)	f__Pirellulaceae	f__Pirellulaceae	0.00491357	0.49
16S-34	Otu124	Bulk Soil	Chemical + Biological (C4)	f__Sporichthyaceae	f__Sporichthyaceae	0.00490936	0.49
16S-35	Otu261	Bulk Soil	Chemical + Biological (C4)	f__	Others	0.00490571	0.49
16S-32	Otu5204	Bulk Soil	Biological (C3)	f__	Others	0.0049038	0.49
16S-29	Otu231	Bulk Soil	Chemical (C2)	f__	Others	0.00489786	0.49
16S-18	Otu235	Rhizosphere	Chemical (C2)	f__	Others	0.00489224	0.49
16S-29	Otu532	Bulk Soil	Chemical (C2)	f__	Others	0.00487248	0.49
16S-18	Otu163	Rhizosphere	Chemical (C2)	f__Opitutaceae	f__Opitutaceae	0.00486969	0.49
16S-27	Otu245	Bulk Soil	Untreated (C1)	f__	Others	0.00486957	0.49
16S-01	Otu210	Endosphere	Untreated (C1)	f__Burkholderiaceae	f__Burkholderiaceae	0.00486319	0.49
16S-24	Otu33	Rhizosphere	Chemical + Biological (C4)	f__Actinosynnemataceae	f__Actinosynnemataceae	0.0048542	0.49
16S-33	Otu231	Bulk Soil	Biological (C3)	f__	Others	0.00485399	0.49
16S-33	Otu5204	Bulk Soil	Biological (C3)	f__	Others	0.00485399	0.49
16S-30	Otu161	Bulk Soil	Chemical (C2)	f__	Others	0.00484412	0.48
16S-28	Otu331	Bulk Soil	Chemical (C2)	f__	Others	0.00483477	0.48
16S-35	Otu425	Bulk Soil	Chemical + Biological (C4)	f__	Others	0.00483285	0.48
16S-22	Otu179	Rhizosphere	Chemical + Biological (C4)	f__Polyangiaceae	f__Polyangiaceae	0.00483124	0.48
16S-26	Otu110	Bulk Soil	Untreated (C1)	f__Acetobacteraceae	f__Acetobacteraceae	0.00482647	0.48
16S-36	Otu555	Bulk Soil	Chemical + Biological (C4)	f__	Others	0.00482538	0.48
16S-17	Otu33	Rhizosphere	Chemical (C2)	f__Actinosynnemataceae	f__Actinosynnemataceae	0.00482369	0.48
16S-19	Otu145	Rhizosphere	Biological (C3)	f__C111	f__C111	0.00482089	0.48
16S-29	Otu49	Bulk Soil	Chemical (C2)	f__Erythrobacteraceae	f__Erythrobacteraceae	0.00480903	0.48
16S-19	Otu306	Rhizosphere	Biological (C3)	f__	Others	0.00479411	0.48
16S-07	Otu167	Endosphere	Biological (C3)	f__	Others	0.0047902	0.48
16S-27	Otu228	Bulk Soil	Untreated (C1)	f__	Others	0.00478824	0.48
16S-24	Otu201	Rhizosphere	Chemical + Biological (C4)	f__Sinobacteraceae	f__Sinobacteraceae	0.00478615	0.48
16S-17	Otu147	Rhizosphere	Chemical (C2)	f__	Others	0.00477024	0.48
16S-27	Otu49	Bulk Soil	Untreated (C1)	f__Erythrobacteraceae	f__Erythrobacteraceae	0.00476791	0.48
16S-05	Otu235	Endosphere	Chemical (C2)	f__	Others	0.00476673	0.48
16S-16	Otu129	Rhizosphere	Chemical (C2)	f__Ellin5301	f__Ellin5301	0.00476174	0.48
16S-26	Otu49	Bulk Soil	Untreated (C1)	f__Erythrobacteraceae	f__Erythrobacteraceae	0.0047537	0.48
16S-32	Otu532	Bulk Soil	Biological (C3)	f__	Others	0.00473686	0.47
16S-35	Otu266	Bulk Soil	Chemical + Biological (C4)	f__	Others	0.00473571	0.47
16S-21	Otu8	Rhizosphere	Biological (C3)	f__Pseudomonadaceae	f__Pseudomonadaceae	0.00473503	0.47
16S-25	Otu261	Bulk Soil	Untreated (C1)	f__	Others	0.00473455	0.47
16S-28	Otu5204	Bulk Soil	Chemical (C2)	f__	Others	0.00473381	0.47
16S-29	Otu106	Bulk Soil	Chemical (C2)	f__	Others	0.0047329	0.47
16S-27	Otu129	Bulk Soil	Untreated (C1)	f__Ellin5301	f__Ellin5301	0.00472724	0.47
16S-25	Otu163	Bulk Soil	Untreated (C1)	f__Opitutaceae	f__Opitutaceae	0.0047207	0.47
16S-20	Otu163	Rhizosphere	Biological (C3)	f__Opitutaceae	f__Opitutaceae	0.0047145	0.47
16S-04	Otu167	Endosphere	Chemical (C2)	f__	Others	0.00470861	0.47
16S-02	Otu78	Endosphere	Untreated (C1)	f__Pseudonocardiaceae	f__Pseudonocardiaceae	0.00470707	0.47
16S-26	Otu555	Bulk Soil	Untreated (C1)	f__	Others	0.00469307	0.47
16S-25	Otu120	Bulk Soil	Untreated (C1)	f__	Others	0.00469302	0.47
16S-17	Otu90	Rhizosphere	Chemical (C2)	f__Rubrobacteraceae	f__Rubrobacteraceae	0.00469007	0.47
16S-33	Otu100	Bulk Soil	Biological (C3)	f__Syntrophobacteraceae	f__Syntrophobacteraceae	0.004687	0.47
16S-35	Otu692	Bulk Soil	Chemical + Biological (C4)	f__Gemmataceae	f__Gemmataceae	0.004675	0.47
16S-34	Otu5204	Bulk Soil	Chemical + Biological (C4)	f__	Others	0.00467488	0.47
16S-26	Otu129	Bulk Soil	Untreated (C1)	f__Ellin5301	f__Ellin5301	0.00466882	0.47
16S-26	Otu228	Bulk Soil	Untreated (C1)	f__	Others	0.00466882	0.47
16S-19	Otu429	Rhizosphere	Biological (C3)	f__	Others	0.00466019	0.47
16S-27	Otu161	Bulk Soil	Untreated (C1)	f__	Others	0.00465608	0.47
16S-28	Otu147	Bulk Soil	Chemical (C2)	f__	Others	0.00464407	0.46
16S-11	Otu126	Endosphere	Chemical + Biological (C4)	f__Solirubrobacteraceae	f__Solirubrobacteraceae	0.00463888	0.46
16S-25	Otu145	Bulk Soil	Untreated (C1)	f__C111	f__C111	0.00463764	0.46
16S-19	Otu49	Rhizosphere	Biological (C3)	f__Erythrobacteraceae	f__Erythrobacteraceae	0.00463341	0.46
16S-10	Otu201	Endosphere	Chemical + Biological (C4)	f__Sinobacteraceae	f__Sinobacteraceae	0.00462917	0.46
16S-14	Otu179	Rhizosphere	Untreated (C1)	f__Polyangiaceae	f__Polyangiaceae	0.00462859	0.46
16S-05	Otu28	Endosphere	Chemical (C2)	f__Intrasporangiaceae	f__Intrasporangiaceae	0.0046166	0.46
16S-21	Otu136	Rhizosphere	Biological (C3)	f__mb2424	f__mb2424	0.00461305	0.46
16S-31	Otu175	Bulk Soil	Biological (C3)	f__Ellin517	f__Ellin517	0.00460367	0.46
16S-14	Otu429	Rhizosphere	Untreated (C1)	f__	Others	0.00459497	0.46
16S-15	Otu106	Rhizosphere	Untreated (C1)	f__	Others	0.00458586	0.46
16S-09	Otu75	Endosphere	Biological (C3)	f__Cytophagaceae	f__Cytophagaceae	0.0045839	0.46
16S-14	Otu306	Rhizosphere	Untreated (C1)	f__	Others	0.00458376	0.46
16S-28	Otu532	Bulk Soil	Chemical (C2)	f__	Others	0.00457676	0.46
16S-02	Otu221	Endosphere	Untreated (C1)	f__	Others	0.0045741	0.46
16S-13	Otu179	Rhizosphere	Untreated (C1)	f__Polyangiaceae	f__Polyangiaceae	0.00457347	0.46
16S-34	Otu88	Bulk Soil	Chemical + Biological (C4)	f__Micromonosporaceae	f__Micromonosporaceae	0.0045723	0.46
16S-26	Otu163	Bulk Soil	Untreated (C1)	f__Opitutaceae	f__Opitutaceae	0.0045718	0.46
16S-30	Otu5204	Bulk Soil	Chemical (C2)	f__	Others	0.00455197	0.46
16S-34	Otu266	Bulk Soil	Chemical + Biological (C4)	f__	Others	0.00454299	0.45
16S-19	Otu90	Rhizosphere	Biological (C3)	f__Rubrobacteraceae	f__Rubrobacteraceae	0.00453967	0.45
16S-17	Otu145	Rhizosphere	Chemical (C2)	f__C111	f__C111	0.00452972	0.45
16S-20	Otu306	Rhizosphere	Biological (C3)	f__	Others	0.00451892	0.45
16S-36	Otu231	Bulk Soil	Chemical + Biological (C4)	f__	Others	0.00449781	0.45
16S-28	Otu425	Bulk Soil	Chemical (C2)	f__	Others	0.00448702	0.45
16S-19	Otu428	Rhizosphere	Biological (C3)	f__[Chthoniobacteraceae]	f__[Chthoniobacteraceae]	0.00448611	0.45
16S-06	Otu127	Endosphere	Chemical (C2)	f__Mycobacteriaceae	f__Mycobacteriaceae	0.0044713	0.45
16S-14	Otu21	Rhizosphere	Untreated (C1)	f__Phyllobacteriaceae	f__Phyllobacteriaceae	0.00446048	0.45
16S-19	Otu179	Rhizosphere	Biological (C3)	f__Polyangiaceae	f__Polyangiaceae	0.00445932	0.45
16S-25	Otu532	Bulk Soil	Untreated (C1)	f__	Others	0.00445767	0.45
16S-10	Otu126	Endosphere	Chemical + Biological (C4)	f__Solirubrobacteraceae	f__Solirubrobacteraceae	0.00445681	0.45
16S-26	Otu5204	Bulk Soil	Untreated (C1)	f__	Others	0.00443841	0.44
16S-10	Otu21	Endosphere	Chemical + Biological (C4)	f__Phyllobacteriaceae	f__Phyllobacteriaceae	0.00443219	0.44
16S-07	Otu39	Endosphere	Biological (C3)	f__Nocardiaceae	f__Nocardiaceae	0.00442639	0.44
16S-32	Otu86	Bulk Soil	Biological (C3)	f__Rhodobacteraceae	f__Rhodobacteraceae	0.00442386	0.44
16S-15	Otu43	Rhizosphere	Untreated (C1)	f__	Others	0.0044142	0.44
16S-27	Otu1202	Bulk Soil	Untreated (C1)	f__	Others	0.00441209	0.44
16S-29	Otu1001	Bulk Soil	Chemical (C2)	f__	Others	0.00440299	0.44
16S-22	Otu428	Rhizosphere	Chemical + Biological (C4)	f__[Chthoniobacteraceae]	f__[Chthoniobacteraceae]	0.00439204	0.44
16S-29	Otu5204	Bulk Soil	Chemical (C2)	f__	Others	0.00439031	0.44
16S-35	Otu124	Bulk Soil	Chemical + Biological (C4)	f__Sporichthyaceae	f__Sporichthyaceae	0.00438357	0.44
16S-10	Otu83	Endosphere	Chemical + Biological (C4)	f__Rhodospirillaceae	f__Rhodospirillaceae	0.00438294	0.44
16S-14	Otu33	Rhizosphere	Untreated (C1)	f__Actinosynnemataceae	f__Actinosynnemataceae	0.00438203	0.44
16S-34	Otu42	Bulk Soil	Chemical + Biological (C4)	f__Sphingobacteriaceae	f__Sphingobacteriaceae	0.00438179	0.44
16S-31	Otu532	Bulk Soil	Biological (C3)	f__	Others	0.00437936	0.44
16S-15	Otu277	Rhizosphere	Untreated (C1)	f__Ellin6075	f__Ellin6075	0.00437741	0.44
16S-25	Otu1202	Bulk Soil	Untreated (C1)	f__	Others	0.00437461	0.44
16S-25	Otu31	Bulk Soil	Untreated (C1)	f__Microbacteriaceae	f__Microbacteriaceae	0.00437461	0.44
16S-04	Otu200	Endosphere	Chemical (C2)	f__Aurantimonadaceae	f__Aurantimonadaceae	0.00437412	0.44
16S-28	Otu78	Bulk Soil	Chemical (C2)	f__Pseudonocardiaceae	f__Pseudonocardiaceae	0.00436363	0.44
16S-14	Otu235	Rhizosphere	Untreated (C1)	f__	Others	0.00435962	0.44
16S-22	Otu147	Rhizosphere	Chemical + Biological (C4)	f__	Others	0.00435826	0.44
16S-23	Otu163	Rhizosphere	Chemical + Biological (C4)	f__Opitutaceae	f__Opitutaceae	0.00435819	0.44
16S-05	Otu126	Endosphere	Chemical (C2)	f__Solirubrobacteraceae	f__Solirubrobacteraceae	0.00435386	0.44
16S-32	Otu31	Bulk Soil	Biological (C3)	f__Microbacteriaceae	f__Microbacteriaceae	0.00435082	0.44
16S-13	Otu306	Rhizosphere	Untreated (C1)	f__	Others	0.00434977	0.43
16S-04	Otu78	Endosphere	Chemical (C2)	f__Pseudonocardiaceae	f__Pseudonocardiaceae	0.00434839	0.43
16S-35	Otu106	Bulk Soil	Chemical + Biological (C4)	f__	Others	0.00434714	0.43
16S-28	Otu449	Bulk Soil	Chemical (C2)	f__Solibacteraceae	f__Solibacteraceae	0.00432998	0.43
16S-28	Otu831	Bulk Soil	Chemical (C2)	f__	Others	0.00432998	0.43
16S-16	Otu91	Rhizosphere	Chemical (C2)	f__	Others	0.00432671	0.43
16S-34	Otu261	Bulk Soil	Chemical + Biological (C4)	f__	Others	0.00432317	0.43
16S-18	Otu21	Rhizosphere	Chemical (C2)	f__Phyllobacteriaceae	f__Phyllobacteriaceae	0.00430607	0.43
16S-33	Otu163	Bulk Soil	Biological (C3)	f__Opitutaceae	f__Opitutaceae	0.00429734	0.43
16S-34	Otu831	Bulk Soil	Chemical + Biological (C4)	f__	Others	0.00429386	0.43
16S-01	Otu428	Endosphere	Untreated (C1)	f__[Chthoniobacteraceae]	f__[Chthoniobacteraceae]	0.00429105	0.43
16S-29	Otu555	Bulk Soil	Chemical (C2)	f__	Others	0.0042888	0.43
16S-32	Otu81	Bulk Soil	Biological (C3)	f__Beijerinckiaceae	f__Beijerinckiaceae	0.00428822	0.43
16S-31	Otu163	Bulk Soil	Biological (C3)	f__Opitutaceae	f__Opitutaceae	0.00428323	0.43
16S-32	Otu161	Bulk Soil	Biological (C3)	f__	Others	0.00427778	0.43
16S-29	Otu425	Bulk Soil	Chemical (C2)	f__	Others	0.00427611	0.43
16S-15	Otu5204	Rhizosphere	Untreated (C1)	f__	Others	0.00426706	0.43
16S-28	Otu100	Bulk Soil	Chemical (C2)	f__Syntrophobacteraceae	f__Syntrophobacteraceae	0.00426267	0.43
16S-31	Otu181	Bulk Soil	Biological (C3)	f__Haliangiaceae	f__Haliangiaceae	0.00426186	0.43
16S-09	Otu42	Endosphere	Biological (C3)	f__Sphingobacteriaceae	f__Sphingobacteriaceae	0.00426109	0.43
16S-32	Otu603	Bulk Soil	Biological (C3)	f__Pirellulaceae	f__Pirellulaceae	0.00425692	0.43
16S-22	Otu33	Rhizosphere	Chemical + Biological (C4)	f__Actinosynnemataceae	f__Actinosynnemataceae	0.0042569	0.43
16S-11	Otu26	Endosphere	Chemical + Biological (C4)	f__Geodermatophilaceae	f__Geodermatophilaceae	0.00425665	0.43
16S-13	Otu78	Rhizosphere	Untreated (C1)	f__Pseudonocardiaceae	f__Pseudonocardiaceae	0.00425035	0.43
16S-22	Otu152	Rhizosphere	Chemical + Biological (C4)	f__	Others	0.00424564	0.42
16S-07	Otu377	Endosphere	Biological (C3)	f__Verrucomicrobiaceae	f__Verrucomicrobiaceae	0.00424448	0.42
16S-14	Otu152	Rhizosphere	Untreated (C1)	f__	Others	0.00423634	0.42
16S-36	Otu145	Bulk Soil	Chemical + Biological (C4)	f__C111	f__C111	0.00423323	0.42
16S-34	Otu245	Bulk Soil	Chemical + Biological (C4)	f__	Others	0.00422058	0.42
16S-29	Otu47	Bulk Soil	Chemical (C2)	f__Bacillaceae	f__Bacillaceae	0.00421266	0.42
16S-24	Otu306	Rhizosphere	Chemical + Biological (C4)	f__	Others	0.00419639	0.42
16S-14	Otu106	Rhizosphere	Untreated (C1)	f__	Others	0.00419151	0.42
16S-13	Otu277	Rhizosphere	Untreated (C1)	f__Ellin6075	f__Ellin6075	0.00418821	0.42
16S-11	Otu83	Endosphere	Chemical + Biological (C4)	f__Rhodospirillaceae	f__Rhodospirillaceae	0.00418715	0.42
16S-33	Otu532	Bulk Soil	Biological (C3)	f__	Others	0.00418601	0.42
16S-08	Otu201	Endosphere	Biological (C3)	f__Sinobacteraceae	f__Sinobacteraceae	0.00418181	0.42
16S-22	Otu78	Rhizosphere	Chemical + Biological (C4)	f__Pseudonocardiaceae	f__Pseudonocardiaceae	0.00417807	0.42
16S-35	Otu49	Bulk Soil	Chemical + Biological (C4)	f__Erythrobacteraceae	f__Erythrobacteraceae	0.00417714	0.42
16S-35	Otu86	Bulk Soil	Chemical + Biological (C4)	f__Rhodobacteraceae	f__Rhodobacteraceae	0.00417714	0.42
16S-24	Otu277	Rhizosphere	Chemical + Biological (C4)	f__Ellin6075	f__Ellin6075	0.00417371	0.42
16S-11	Otu221	Endosphere	Chemical + Biological (C4)	f__	Others	0.00416978	0.42
16S-35	Otu126	Bulk Soil	Chemical + Biological (C4)	f__Solirubrobacteraceae	f__Solirubrobacteraceae	0.004165	0.42
16S-16	Otu163	Rhizosphere	Chemical (C2)	f__Opitutaceae	f__Opitutaceae	0.00416211	0.42
16S-29	Otu603	Bulk Soil	Chemical (C2)	f__Pirellulaceae	f__Pirellulaceae	0.00416191	0.42
16S-10	Otu33	Endosphere	Chemical + Biological (C4)	f__Actinosynnemataceae	f__Actinosynnemataceae	0.00416133	0.42
16S-12	Otu110	Endosphere	Chemical + Biological (C4)	f__Acetobacteraceae	f__Acetobacteraceae	0.00415986	0.42
16S-21	Otu161	Rhizosphere	Biological (C3)	f__	Others	0.0041584	0.42
16S-01	Otu167	Endosphere	Untreated (C1)	f__	Others	0.00415643	0.42
16S-30	Otu42	Bulk Soil	Chemical (C2)	f__Sphingobacteriaceae	f__Sphingobacteriaceae	0.00415614	0.42
16S-25	Otu231	Bulk Soil	Untreated (C1)	f__	Others	0.00415311	0.42
16S-25	Otu692	Bulk Soil	Untreated (C1)	f__Gemmataceae	f__Gemmataceae	0.00415311	0.42
16S-19	Otu129	Rhizosphere	Biological (C3)	f__Ellin5301	f__Ellin5301	0.00415132	0.42
16S-34	Otu136	Bulk Soil	Chemical + Biological (C4)	f__mb2424	f__mb2424	0.00414731	0.41
16S-12	Otu127	Endosphere	Chemical + Biological (C4)	f__Mycobacteriaceae	f__Mycobacteriaceae	0.00414446	0.41
16S-25	Otu127	Bulk Soil	Untreated (C1)	f__Mycobacteriaceae	f__Mycobacteriaceae	0.00413927	0.41
16S-20	Otu21	Rhizosphere	Biological (C3)	f__Phyllobacteriaceae	f__Phyllobacteriaceae	0.00413806	0.41
16S-27	Otu181	Bulk Soil	Untreated (C1)	f__Haliangiaceae	f__Haliangiaceae	0.00413761	0.41
16S-18	Otu156	Rhizosphere	Chemical (C2)	f__Glycomycetaceae	f__Glycomycetaceae	0.00413698	0.41
16S-03	Otu235	Endosphere	Untreated (C1)	f__	Others	0.00413691	0.41
16S-14	Otu377	Rhizosphere	Untreated (C1)	f__Verrucomicrobiaceae	f__Verrucomicrobiaceae	0.00413547	0.41
16S-22	Otu163	Rhizosphere	Chemical + Biological (C4)	f__Opitutaceae	f__Opitutaceae	0.00413302	0.41
16S-27	Otu81	Bulk Soil	Untreated (C1)	f__Beijerinckiaceae	f__Beijerinckiaceae	0.00411728	0.41
16S-17	Otu201	Rhizosphere	Chemical (C2)	f__Sinobacteraceae	f__Sinobacteraceae	0.0041155	0.41
16S-27	Otu110	Bulk Soil	Untreated (C1)	f__Acetobacteraceae	f__Acetobacteraceae	0.00409694	0.41
16S-28	Otu126	Bulk Soil	Chemical (C2)	f__Solirubrobacteraceae	f__Solirubrobacteraceae	0.00409441	0.41
16S-24	Otu147	Rhizosphere	Chemical + Biological (C4)	f__	Others	0.00409432	0.41
16S-18	Otu831	Rhizosphere	Chemical (C2)	f__	Others	0.00409189	0.41
16S-21	Otu228	Rhizosphere	Biological (C3)	f__	Others	0.00409186	0.41
16S-16	Otu277	Rhizosphere	Chemical (C2)	f__Ellin6075	f__Ellin6075	0.00407981	0.41
16S-13	Otu145	Rhizosphere	Untreated (C1)	f__C111	f__C111	0.00407636	0.41
16S-31	Otu49	Bulk Soil	Biological (C3)	f__Erythrobacteraceae	f__Erythrobacteraceae	0.0040696	0.41
16S-07	Otu28	Endosphere	Biological (C3)	f__Intrasporangiaceae	f__Intrasporangiaceae	0.00406258	0.41
16S-32	Otu49	Bulk Soil	Biological (C3)	f__Erythrobacteraceae	f__Erythrobacteraceae	0.00404825	0.4
16S-19	Otu5204	Rhizosphere	Biological (C3)	f__	Others	0.00404419	0.4
16S-02	Otu5204	Endosphere	Untreated (C1)	f__	Others	0.00404223	0.4
16S-33	Otu603	Bulk Soil	Biological (C3)	f__Pirellulaceae	f__Pirellulaceae	0.00404128	0.4
16S-32	Otu245	Bulk Soil	Biological (C3)	f__	Others	0.00403781	0.4
16S-34	Otu28	Bulk Soil	Chemical + Biological (C4)	f__Intrasporangiaceae	f__Intrasporangiaceae	0.00403007	0.4
16S-27	Otu532	Bulk Soil	Untreated (C1)	f__	Others	0.00401562	0.4
16S-13	Otu210	Rhizosphere	Untreated (C1)	f__Burkholderiaceae	f__Burkholderiaceae	0.00401422	0.4
16S-35	Otu145	Bulk Soil	Chemical + Biological (C4)	f__C111	f__C111	0.00400714	0.4
16S-36	Otu158	Bulk Soil	Chemical + Biological (C4)	f__Nitrospiraceae	f__Nitrospiraceae	0.00400645	0.4
16S-32	Otu175	Bulk Soil	Biological (C3)	f__Ellin517	f__Ellin517	0.00399608	0.4
16S-13	Otu105	Rhizosphere	Untreated (C1)	f__	Others	0.00398936	0.4
16S-01	Otu5204	Endosphere	Untreated (C1)	f__	Others	0.00398815	0.4
16S-34	Otu49	Bulk Soil	Chemical + Biological (C4)	f__Erythrobacteraceae	f__Erythrobacteraceae	0.00398611	0.4
16S-15	Otu429	Rhizosphere	Untreated (C1)	f__	Others	0.00398504	0.4
16S-03	Otu49	Endosphere	Untreated (C1)	f__Erythrobacteraceae	f__Erythrobacteraceae	0.00397531	0.4
16S-26	Otu31	Bulk Soil	Untreated (C1)	f__Microbacteriaceae	f__Microbacteriaceae	0.00396546	0.4
16S-22	Otu201	Rhizosphere	Chemical + Biological (C4)	f__Sinobacteraceae	f__Sinobacteraceae	0.0039641	0.4
16S-15	Otu377	Rhizosphere	Untreated (C1)	f__Verrucomicrobiaceae	f__Verrucomicrobiaceae	0.00396052	0.4
16S-32	Otu555	Bulk Soil	Biological (C3)	f__	Others	0.00395434	0.4
16S-33	Otu88	Bulk Soil	Biological (C3)	f__Micromonosporaceae	f__Micromonosporaceae	0.00395222	0.4
16S-34	Otu100	Bulk Soil	Chemical + Biological (C4)	f__Syntrophobacteraceae	f__Syntrophobacteraceae	0.00394214	0.39
16S-22	Otu129	Rhizosphere	Chemical + Biological (C4)	f__Ellin5301	f__Ellin5301	0.00394157	0.39
16S-15	Otu136	Rhizosphere	Untreated (C1)	f__mb2424	f__mb2424	0.00392373	0.39
16S-01	Otu1227	Endosphere	Untreated (C1)	f__Anaeroplasmataceae	f__Anaeroplasmataceae	0.00392084	0.39
16S-29	Otu90	Bulk Soil	Chemical (C2)	f__Rubrobacteraceae	f__Rubrobacteraceae	0.00392082	0.39
16S-36	Otu124	Bulk Soil	Chemical + Biological (C4)	f__Sporichthyaceae	f__Sporichthyaceae	0.00391826	0.39
16S-25	Otu181	Bulk Soil	Untreated (C1)	f__Haliangiaceae	f__Haliangiaceae	0.00391777	0.39
16S-25	Otu81	Bulk Soil	Untreated (C1)	f__Beijerinckiaceae	f__Beijerinckiaceae	0.00391777	0.39
16S-21	Otu120	Rhizosphere	Biological (C3)	f__	Others	0.00391444	0.39
16S-21	Otu5204	Rhizosphere	Biological (C3)	f__	Others	0.00391444	0.39
16S-24	Otu90	Rhizosphere	Chemical + Biological (C4)	f__Rubrobacteraceae	f__Rubrobacteraceae	0.00391285	0.39
16S-29	Otu28	Bulk Soil	Chemical (C2)	f__Intrasporangiaceae	f__Intrasporangiaceae	0.00390813	0.39
16S-26	Otu181	Bulk Soil	Untreated (C1)	f__Haliangiaceae	f__Haliangiaceae	0.00390483	0.39
16S-21	Otu78	Rhizosphere	Biological (C3)	f__Pseudonocardiaceae	f__Pseudonocardiaceae	0.00390335	0.39
16S-13	Otu147	Rhizosphere	Untreated (C1)	f__	Others	0.00390237	0.39
16S-12	Otu167	Endosphere	Chemical + Biological (C4)	f__	Others	0.00389794	0.39
16S-22	Otu145	Rhizosphere	Chemical + Biological (C4)	f__C111	f__C111	0.00389653	0.39
16S-26	Otu81	Bulk Soil	Untreated (C1)	f__Beijerinckiaceae	f__Beijerinckiaceae	0.0038927	0.39
16S-17	Otu235	Rhizosphere	Chemical (C2)	f__	Others	0.00388835	0.39
16S-15	Otu179	Rhizosphere	Untreated (C1)	f__Polyangiaceae	f__Polyangiaceae	0.00388695	0.39
16S-17	Otu21	Rhizosphere	Chemical (C2)	f__Phyllobacteriaceae	f__Phyllobacteriaceae	0.00387498	0.39
16S-22	Otu306	Rhizosphere	Chemical + Biological (C4)	f__	Others	0.003874	0.39
16S-29	Otu245	Bulk Soil	Chemical (C2)	f__	Others	0.00387007	0.39
16S-10	Otu221	Endosphere	Chemical + Biological (C4)	f__	Others	0.00386585	0.39
16S-25	Otu124	Bulk Soil	Untreated (C1)	f__Sporichthyaceae	f__Sporichthyaceae	0.00386239	0.39
16S-16	Otu78	Rhizosphere	Chemical (C2)	f__Pseudonocardiaceae	f__Pseudonocardiaceae	0.00385642	0.39
16S-33	Otu161	Bulk Soil	Biological (C3)	f__	Others	0.00385202	0.39
16S-23	Otu43	Rhizosphere	Chemical + Biological (C4)	f__	Others	0.00384546	0.38
16S-14	Otu228	Rhizosphere	Untreated (C1)	f__	Others	0.00384408	0.38
16S-18	Otu277	Rhizosphere	Chemical (C2)	f__Ellin6075	f__Ellin6075	0.0038439	0.38
16S-27	Otu555	Bulk Soil	Untreated (C1)	f__	Others	0.00384279	0.38
16S-28	Otu42	Bulk Soil	Chemical (C2)	f__Sphingobacteriaceae	f__Sphingobacteriaceae	0.0038364	0.38
16S-04	Otu26	Endosphere	Chemical (C2)	f__Geodermatophilaceae	f__Geodermatophilaceae	0.00383378	0.38
16S-07	Otu126	Endosphere	Biological (C3)	f__Solirubrobacteraceae	f__Solirubrobacteraceae	0.00382003	0.38
16S-29	Otu158	Bulk Soil	Chemical (C2)	f__Nitrospiraceae	f__Nitrospiraceae	0.00381931	0.38
16S-16	Otu105	Rhizosphere	Chemical (C2)	f__	Others	0.00380939	0.38
16S-30	Otu425	Bulk Soil	Chemical (C2)	f__	Others	0.00380744	0.38
16S-36	Otu126	Bulk Soil	Chemical + Biological (C4)	f__Solirubrobacteraceae	f__Solirubrobacteraceae	0.00380487	0.38
16S-21	Otu1202	Rhizosphere	Biological (C3)	f__	Others	0.00380355	0.38
16S-31	Otu1202	Bulk Soil	Biological (C3)	f__	Others	0.00380257	0.38
16S-14	Otu100	Rhizosphere	Untreated (C1)	f__Syntrophobacteraceae	f__Syntrophobacteraceae	0.00379926	0.38
16S-20	Otu245	Rhizosphere	Biological (C3)	f__	Others	0.00379837	0.38
16S-03	Otu249	Endosphere	Untreated (C1)	f__Streptosporangiaceae	f__Streptosporangiaceae	0.00378139	0.38
16S-32	Otu129	Bulk Soil	Biological (C3)	f__Ellin5301	f__Ellin5301	0.00377697	0.38
16S-28	Otu628	Bulk Soil	Chemical (C2)	f__[Fimbriimonadaceae]	f__[Fimbriimonadaceae]	0.0037691	0.38
16S-07	Otu55	Endosphere	Biological (C3)	f__	Others	0.0037594	0.38
16S-29	Otu31	Bulk Soil	Chemical (C2)	f__Microbacteriaceae	f__Microbacteriaceae	0.00375587	0.38
16S-17	Otu277	Rhizosphere	Chemical (C2)	f__Ellin6075	f__Ellin6075	0.00375473	0.38
16S-14	Otu136	Rhizosphere	Untreated (C1)	f__mb2424	f__mb2424	0.00375443	0.38
16S-34	Otu106	Bulk Soil	Chemical + Biological (C4)	f__	Others	0.00375163	0.38
16S-02	Otu26	Endosphere	Untreated (C1)	f__Geodermatophilaceae	f__Geodermatophilaceae	0.0037497	0.37
16S-09	Otu221	Endosphere	Biological (C3)	f__	Others	0.00374459	0.37
16S-10	Otu5204	Endosphere	Chemical + Biological (C4)	f__	Others	0.00374274	0.37
16S-13	Otu43	Rhizosphere	Untreated (C1)	f__	Others	0.0037408	0.37
16S-35	Otu28	Bulk Soil	Chemical + Biological (C4)	f__Intrasporangiaceae	f__Intrasporangiaceae	0.00374	0.37
16S-28	Otu136	Bulk Soil	Chemical (C2)	f__mb2424	f__mb2424	0.00373545	0.37
16S-14	Otu43	Rhizosphere	Untreated (C1)	f__	Others	0.00373201	0.37
16S-31	Otu28	Bulk Soil	Biological (C3)	f__Intrasporangiaceae	f__Intrasporangiaceae	0.0037278	0.37
16S-16	Otu306	Rhizosphere	Chemical (C2)	f__	Others	0.00372709	0.37
16S-32	Otu181	Bulk Soil	Biological (C3)	f__Haliangiaceae	f__Haliangiaceae	0.0037248	0.37
16S-34	Otu127	Bulk Soil	Chemical + Biological (C4)	f__Mycobacteriaceae	f__Mycobacteriaceae	0.00372232	0.37
16S-23	Otu90	Rhizosphere	Chemical + Biological (C4)	f__Rubrobacteraceae	f__Rubrobacteraceae	0.00371728	0.37
16S-30	Otu181	Bulk Soil	Chemical (C2)	f__Haliangiaceae	f__Haliangiaceae	0.0037132	0.37
16S-28	Otu124	Bulk Soil	Chemical (C2)	f__Sporichthyaceae	f__Sporichthyaceae	0.00371301	0.37
16S-26	Otu86	Bulk Soil	Untreated (C1)	f__Rhodobacteraceae	f__Rhodobacteraceae	0.0037108	0.37
16S-25	Otu40	Bulk Soil	Untreated (C1)	f__Phormidiaceae	f__Phormidiaceae	0.00371011	0.37
16S-01	Otu126	Endosphere	Untreated (C1)	f__Solirubrobacteraceae	f__Solirubrobacteraceae	0.00370208	0.37
16S-27	Otu231	Bulk Soil	Untreated (C1)	f__	Others	0.00370047	0.37
16S-25	Otu331	Bulk Soil	Untreated (C1)	f__	Others	0.00369627	0.37
16S-16	Otu377	Rhizosphere	Chemical (C2)	f__Verrucomicrobiaceae	f__Verrucomicrobiaceae	0.00369182	0.37
16S-15	Otu33	Rhizosphere	Untreated (C1)	f__Actinosynnemataceae	f__Actinosynnemataceae	0.00369076	0.37
16S-35	Otu321	Bulk Soil	Chemical + Biological (C4)	f__Nitrosomonadaceae	f__Nitrosomonadaceae	0.00367928	0.37
16S-35	Otu532	Bulk Soil	Chemical + Biological (C4)	f__	Others	0.00367928	0.37
16S-14	Otu120	Rhizosphere	Untreated (C1)	f__	Others	0.00367598	0.37
16S-27	Otu163	Bulk Soil	Untreated (C1)	f__Opitutaceae	f__Opitutaceae	0.00366997	0.37
16S-35	Otu146	Bulk Soil	Chemical + Biological (C4)	f__	Others	0.00366714	0.37
16S-15	Otu235	Rhizosphere	Untreated (C1)	f__	Others	0.00366624	0.37
16S-18	Otu306	Rhizosphere	Chemical (C2)	f__	Others	0.00366354	0.37
16S-28	Otu158	Bulk Soil	Chemical (C2)	f__Nitrospiraceae	f__Nitrospiraceae	0.00365692	0.37
16S-25	Otu425	Bulk Soil	Untreated (C1)	f__	Others	0.00365474	0.37
16S-18	Otu429	Rhizosphere	Chemical (C2)	f__	Others	0.00365227	0.37
16S-10	Otu235	Endosphere	Chemical + Biological (C4)	f__	Others	0.00364424	0.36
16S-15	Otu1202	Rhizosphere	Untreated (C1)	f__	Others	0.00364171	0.36
16S-13	Otu428	Rhizosphere	Untreated (C1)	f__[Chthoniobacteraceae]	f__[Chthoniobacteraceae]	0.00364138	0.36
16S-07	Otu78	Endosphere	Biological (C3)	f__Pseudonocardiaceae	f__Pseudonocardiaceae	0.00363813	0.36
16S-22	Otu43	Rhizosphere	Chemical + Biological (C4)	f__	Others	0.00363751	0.36
16S-01	Otu132	Endosphere	Untreated (C1)	f__Methylobacteriaceae	f__Methylobacteriaceae	0.00363477	0.36
16S-16	Otu145	Rhizosphere	Chemical (C2)	f__C111	f__C111	0.00363303	0.36
16S-36	Otu425	Bulk Soil	Chemical + Biological (C4)	f__	Others	0.00362848	0.36
16S-20	Otu136	Rhizosphere	Biological (C3)	f__mb2424	f__mb2424	0.00362337	0.36
16S-20	Otu428	Rhizosphere	Biological (C3)	f__[Chthoniobacteraceae]	f__[Chthoniobacteraceae]	0.00362337	0.36
16S-14	Otu428	Rhizosphere	Untreated (C1)	f__[Chthoniobacteraceae]	f__[Chthoniobacteraceae]	0.00361994	0.36
16S-18	Otu152	Rhizosphere	Chemical (C2)	f__	Others	0.00361845	0.36
16S-31	Otu146	Bulk Soil	Biological (C3)	f__	Others	0.0036103	0.36
16S-31	Otu179	Bulk Soil	Biological (C3)	f__Polyangiaceae	f__Polyangiaceae	0.0036103	0.36
16S-24	Otu120	Rhizosphere	Chemical + Biological (C4)	f__	Others	0.00360663	0.36
16S-26	Otu158	Bulk Soil	Untreated (C1)	f__Nitrospiraceae	f__Nitrospiraceae	0.00360166	0.36
16S-33	Otu261	Bulk Soil	Biological (C3)	f__	Others	0.00359596	0.36
16S-28	Otu146	Bulk Soil	Chemical (C2)	f__	Others	0.00358962	0.36
16S-15	Otu78	Rhizosphere	Untreated (C1)	f__Pseudonocardiaceae	f__Pseudonocardiaceae	0.00358041	0.36
16S-19	Otu43	Rhizosphere	Biological (C3)	f__	Others	0.00357549	0.36
16S-21	Otu33	Rhizosphere	Biological (C3)	f__Actinosynnemataceae	f__Actinosynnemataceae	0.00357068	0.36
16S-21	Otu438	Rhizosphere	Biological (C3)	f__	Others	0.00357068	0.36
16S-21	Otu129	Rhizosphere	Biological (C3)	f__Ellin5301	f__Ellin5301	0.0035485	0.35
16S-21	Otu532	Rhizosphere	Biological (C3)	f__	Others	0.0035485	0.35
16S-30	Otu231	Bulk Soil	Chemical (C2)	f__	Others	0.00354356	0.35
16S-13	Otu201	Rhizosphere	Untreated (C1)	f__Sinobacteraceae	f__Sinobacteraceae	0.00354196	0.35
16S-32	Otu163	Bulk Soil	Biological (C3)	f__Opitutaceae	f__Opitutaceae	0.003537	0.35
16S-30	Otu261	Bulk Soil	Chemical (C2)	f__	Others	0.00353414	0.35
16S-33	Otu555	Bulk Soil	Biological (C3)	f__	Others	0.00352916	0.35
16S-27	Otu28	Bulk Soil	Untreated (C1)	f__Intrasporangiaceae	f__Intrasporangiaceae	0.00352764	0.35
16S-33	Otu49	Bulk Soil	Biological (C3)	f__Erythrobacteraceae	f__Erythrobacteraceae	0.00351803	0.35
16S-01	Otu21	Endosphere	Untreated (C1)	f__Phyllobacteriaceae	f__Phyllobacteriaceae	0.00351698	0.35
16S-15	Otu21	Rhizosphere	Untreated (C1)	f__Phyllobacteriaceae	f__Phyllobacteriaceae	0.00350684	0.35
16S-13	Otu725	Rhizosphere	Untreated (C1)	f__Paenibacillaceae	f__Paenibacillaceae	0.00350467	0.35
16S-01	Otu179	Endosphere	Untreated (C1)	f__Polyangiaceae	f__Polyangiaceae	0.00350015	0.35
16S-35	Otu78	Bulk Soil	Chemical + Biological (C4)	f__Pseudonocardiaceae	f__Pseudonocardiaceae	0.00349714	0.35
16S-14	Otu1202	Rhizosphere	Untreated (C1)	f__	Others	0.00349666	0.35
16S-19	Otu235	Rhizosphere	Biological (C3)	f__	Others	0.00349515	0.35
16S-36	Otu5204	Bulk Soil	Chemical + Biological (C4)	f__	Others	0.0034899	0.35
16S-01	Otu83	Endosphere	Untreated (C1)	f__Rhodospirillaceae	f__Rhodospirillaceae	0.0034665	0.35
16S-36	Otu181	Bulk Soil	Chemical + Biological (C4)	f__Haliangiaceae	f__Haliangiaceae	0.0034647	0.35
16S-31	Otu425	Bulk Soil	Biological (C3)	f__	Others	0.00346076	0.35
16S-30	Otu90	Bulk Soil	Chemical (C2)	f__Rubrobacteraceae	f__Rubrobacteraceae	0.00345874	0.35
16S-20	Otu106	Rhizosphere	Biological (C3)	f__	Others	0.00345868	0.35
16S-03	Otu221	Endosphere	Untreated (C1)	f__	Others	0.00345819	0.35
16S-35	Otu1001	Bulk Soil	Chemical + Biological (C4)	f__	Others	0.00344857	0.34
16S-25	Otu228	Bulk Soil	Untreated (C1)	f__	Others	0.00344708	0.34
16S-25	Otu478	Bulk Soil	Untreated (C1)	f__Alicyclobacillaceae	f__Alicyclobacillaceae	0.00344708	0.34
16S-30	Otu86	Bulk Soil	Chemical (C2)	f__Rhodobacteraceae	f__Rhodobacteraceae	0.00343989	0.34
16S-27	Otu33	Bulk Soil	Untreated (C1)	f__Actinosynnemataceae	f__Actinosynnemataceae	0.00343615	0.34
16S-14	Otu725	Rhizosphere	Untreated (C1)	f__Paenibacillaceae	f__Paenibacillaceae	0.00342942	0.34
16S-29	Otu78	Bulk Soil	Chemical (C2)	f__Pseudonocardiaceae	f__Pseudonocardiaceae	0.00342596	0.34
16S-14	Otu67	Rhizosphere	Untreated (C1)	f__211ds20	f__211ds20	0.00341821	0.34
16S-33	Otu245	Bulk Soil	Biological (C3)	f__	Others	0.00341783	0.34
16S-06	Otu221	Endosphere	Chemical (C2)	f__	Others	0.00341445	0.34
16S-24	Otu181	Rhizosphere	Chemical + Biological (C4)	f__Haliangiaceae	f__Haliangiaceae	0.00341382	0.34
16S-11	Otu78	Endosphere	Chemical + Biological (C4)	f__Pseudonocardiaceae	f__Pseudonocardiaceae	0.00340532	0.34
16S-13	Otu377	Rhizosphere	Untreated (C1)	f__Verrucomicrobiaceae	f__Verrucomicrobiaceae	0.00340525	0.34
16S-04	Otu83	Endosphere	Chemical (C2)	f__Rhodospirillaceae	f__Rhodospirillaceae	0.00339637	0.34
16S-26	Otu504	Bulk Soil	Untreated (C1)	f__Isosphaeraceae	f__Isosphaeraceae	0.0033955	0.34
16S-13	Otu90	Rhizosphere	Untreated (C1)	f__Rubrobacteraceae	f__Rubrobacteraceae	0.00339282	0.34
16S-08	Otu253	Endosphere	Biological (C3)	f__Methylophilaceae	f__Methylophilaceae	0.00338918	0.34
16S-36	Otu110	Bulk Soil	Chemical + Biological (C4)	f__Acetobacteraceae	f__Acetobacteraceae	0.0033891	0.34
16S-36	Otu86	Bulk Soil	Chemical + Biological (C4)	f__Rhodobacteraceae	f__Rhodobacteraceae	0.0033891	0.34
16S-19	Otu377	Rhizosphere	Biological (C3)	f__Verrucomicrobiaceae	f__Verrucomicrobiaceae	0.00338801	0.34
16S-23	Otu438	Rhizosphere	Chemical + Biological (C4)	f__	Others	0.00338401	0.34
16S-17	Otu43	Rhizosphere	Chemical (C2)	f__	Others	0.00338059	0.34
16S-24	Otu428	Rhizosphere	Chemical + Biological (C4)	f__[Chthoniobacteraceae]	f__[Chthoniobacteraceae]	0.0033798	0.34
16S-19	Otu33	Rhizosphere	Biological (C3)	f__Actinosynnemataceae	f__Actinosynnemataceae	0.00337462	0.34
16S-15	Otu123	Rhizosphere	Untreated (C1)	f__	Others	0.00337196	0.34
16S-21	Otu86	Rhizosphere	Biological (C3)	f__Rhodobacteraceae	f__Rhodobacteraceae	0.00337107	0.34
16S-04	Otu126	Endosphere	Chemical (C2)	f__Solirubrobacteraceae	f__Solirubrobacteraceae	0.00337064	0.34
16S-17	Otu306	Rhizosphere	Chemical (C2)	f__	Others	0.00336723	0.34
16S-33	Otu228	Bulk Soil	Biological (C3)	f__	Others	0.00336217	0.34
16S-03	Otu26	Endosphere	Untreated (C1)	f__Geodermatophilaceae	f__Geodermatophilaceae	0.00336124	0.34
16S-30	Otu110	Bulk Soil	Chemical (C2)	f__Acetobacteraceae	f__Acetobacteraceae	0.00335507	0.34
16S-30	Otu1202	Bulk Soil	Chemical (C2)	f__	Others	0.00335507	0.34
16S-31	Otu603	Bulk Soil	Biological (C3)	f__Pirellulaceae	f__Pirellulaceae	0.00335395	0.34
16S-32	Otu504	Bulk Soil	Biological (C3)	f__Isosphaeraceae	f__Isosphaeraceae	0.00334919	0.33
16S-27	Otu123	Bulk Soil	Untreated (C1)	f__	Others	0.00334465	0.33
16S-13	Otu127	Rhizosphere	Untreated (C1)	f__Mycobacteriaceae	f__Mycobacteriaceae	0.00334311	0.33
16S-34	Otu181	Bulk Soil	Chemical + Biological (C4)	f__Haliangiaceae	f__Haliangiaceae	0.0033413	0.33
16S-35	Otu163	Bulk Soil	Chemical + Biological (C4)	f__Opitutaceae	f__Opitutaceae	0.00333928	0.33
16S-20	Otu43	Rhizosphere	Biological (C3)	f__	Others	0.00333515	0.33
16S-27	Otu86	Bulk Soil	Untreated (C1)	f__Rhodobacteraceae	f__Rhodobacteraceae	0.00333449	0.33
16S-31	Otu86	Bulk Soil	Biological (C3)	f__Rhodobacteraceae	f__Rhodobacteraceae	0.00333259	0.33
16S-14	Otu55	Rhizosphere	Untreated (C1)	f__	Others	0.00332855	0.33
16S-36	Otu1202	Bulk Soil	Chemical + Biological (C4)	f__	Others	0.00332611	0.33
16S-36	Otu78	Bulk Soil	Chemical + Biological (C4)	f__Pseudonocardiaceae	f__Pseudonocardiaceae	0.00332611	0.33
16S-20	Otu55	Rhizosphere	Biological (C3)	f__	Others	0.00332486	0.33
16S-02	Otu179	Endosphere	Untreated (C1)	f__Polyangiaceae	f__Polyangiaceae	0.0033242	0.33
16S-25	Otu158	Bulk Soil	Untreated (C1)	f__Nitrospiraceae	f__Nitrospiraceae	0.00332249	0.33
16S-25	Otu725	Bulk Soil	Untreated (C1)	f__Paenibacillaceae	f__Paenibacillaceae	0.00332249	0.33
16S-04	Otu132	Endosphere	Chemical (C2)	f__Methylobacteriaceae	f__Methylobacteriaceae	0.00331918	0.33
16S-32	Otu123	Bulk Soil	Biological (C3)	f__	Others	0.00331789	0.33
16S-35	Otu603	Bulk Soil	Chemical + Biological (C4)	f__Pirellulaceae	f__Pirellulaceae	0.003315	0.33
16S-15	Otu100	Rhizosphere	Untreated (C1)	f__Syntrophobacteraceae	f__Syntrophobacteraceae	0.00331065	0.33
16S-32	Otu127	Bulk Soil	Biological (C3)	f__Mycobacteriaceae	f__Mycobacteriaceae	0.00330746	0.33
16S-33	Otu81	Bulk Soil	Biological (C3)	f__Beijerinckiaceae	f__Beijerinckiaceae	0.0033065	0.33
16S-16	Otu428	Rhizosphere	Chemical (C2)	f__[Chthoniobacteraceae]	f__[Chthoniobacteraceae]	0.00330382	0.33
16S-11	Otu5204	Endosphere	Chemical + Biological (C4)	f__	Others	0.00330108	0.33
16S-36	Otu377	Bulk Soil	Chemical + Biological (C4)	f__Verrucomicrobiaceae	f__Verrucomicrobiaceae	0.00330091	0.33
16S-01	Otu7	Endosphere	Untreated (C1)	f__Enterobacteriaceae	f__Enterobacteriaceae	0.00329822	0.33
16S-02	Otu212	Endosphere	Untreated (C1)	f__	Others	0.00329761	0.33
16S-25	Otu603	Bulk Soil	Untreated (C1)	f__Pirellulaceae	f__Pirellulaceae	0.0032948	0.33
16S-09	Otu31	Endosphere	Biological (C3)	f__Microbacteriaceae	f__Microbacteriaceae	0.00329266	0.33
16S-22	Otu277	Rhizosphere	Chemical + Biological (C4)	f__Ellin6075	f__Ellin6075	0.0032884	0.33
16S-05	Otu26	Endosphere	Chemical (C2)	f__Geodermatophilaceae	f__Geodermatophilaceae	0.00328416	0.33
16S-16	Otu43	Rhizosphere	Chemical (C2)	f__	Others	0.00328031	0.33
16S-18	Otu136	Rhizosphere	Chemical (C2)	f__mb2424	f__mb2424	0.00328028	0.33
16S-17	Otu152	Rhizosphere	Chemical (C2)	f__	Others	0.00327369	0.33
16S-33	Otu1202	Bulk Soil	Biological (C3)	f__	Others	0.0032731	0.33
16S-25	Otu42	Bulk Soil	Untreated (C1)	f__Sphingobacteriaceae	f__Sphingobacteriaceae	0.00326711	0.33
16S-01	Otu127	Endosphere	Untreated (C1)	f__Mycobacteriaceae	f__Mycobacteriaceae	0.00326456	0.33
16S-27	Otu146	Bulk Soil	Untreated (C1)	f__	Others	0.00326332	0.33
16S-33	Otu181	Bulk Soil	Biological (C3)	f__Haliangiaceae	f__Haliangiaceae	0.00326197	0.33
16S-21	Otu179	Rhizosphere	Biological (C3)	f__Polyangiaceae	f__Polyangiaceae	0.00326018	0.33
16S-25	Otu86	Bulk Soil	Untreated (C1)	f__Rhodobacteraceae	f__Rhodobacteraceae	0.00325327	0.33
16S-28	Otu106	Bulk Soil	Chemical (C2)	f__	Others	0.00325309	0.33
16S-28	Otu181	Bulk Soil	Chemical (C2)	f__Haliangiaceae	f__Haliangiaceae	0.00325309	0.33
16S-20	Otu228	Rhizosphere	Biological (C3)	f__	Others	0.0032528	0.33
16S-08	Otu5	Endosphere	Biological (C3)	f__Micrococcaceae	f__Micrococcaceae	0.00325252	0.33
16S-33	Otu28	Bulk Soil	Biological (C3)	f__Intrasporangiaceae	f__Intrasporangiaceae	0.00325084	0.33
16S-15	Otu692	Rhizosphere	Untreated (C1)	f__Gemmataceae	f__Gemmataceae	0.00324934	0.32
16S-13	Otu438	Rhizosphere	Untreated (C1)	f__	Others	0.00324369	0.32
16S-35	Otu504	Bulk Soil	Chemical + Biological (C4)	f__Isosphaeraceae	f__Isosphaeraceae	0.00324214	0.32
16S-25	Otu146	Bulk Soil	Untreated (C1)	f__	Others	0.00323943	0.32
16S-31	Otu127	Bulk Soil	Biological (C3)	f__Mycobacteriaceae	f__Mycobacteriaceae	0.00323645	0.32
16S-18	Otu78	Rhizosphere	Chemical (C2)	f__Pseudonocardiaceae	f__Pseudonocardiaceae	0.00323519	0.32
16S-24	Otu429	Rhizosphere	Chemical + Biological (C4)	f__	Others	0.00323236	0.32
16S-14	Otu181	Rhizosphere	Untreated (C1)	f__Haliangiaceae	f__Haliangiaceae	0.00322769	0.32
16S-06	Otu126	Endosphere	Chemical (C2)	f__Solirubrobacteraceae	f__Solirubrobacteraceae	0.00322476	0.32
16S-16	Otu127	Rhizosphere	Chemical (C2)	f__Mycobacteriaceae	f__Mycobacteriaceae	0.00320976	0.32
16S-16	Otu179	Rhizosphere	Chemical (C2)	f__Polyangiaceae	f__Polyangiaceae	0.00320976	0.32
16S-30	Otu47	Bulk Soil	Chemical (C2)	f__Bacillaceae	f__Bacillaceae	0.00320428	0.32
16S-20	Otu120	Rhizosphere	Biological (C3)	f__	Others	0.00320133	0.32
16S-20	Otu692	Rhizosphere	Biological (C3)	f__Gemmataceae	f__Gemmataceae	0.00320133	0.32
16S-16	Otu1001	Rhizosphere	Chemical (C2)	f__	Others	0.00319801	0.32
16S-28	Otu88	Bulk Soil	Chemical (C2)	f__Micromonosporaceae	f__Micromonosporaceae	0.003197	0.32
16S-34	Otu31	Bulk Soil	Chemical + Biological (C4)	f__Microbacteriaceae	f__Microbacteriaceae	0.00319475	0.32
16S-23	Otu5204	Rhizosphere	Chemical + Biological (C4)	f__	Others	0.00319173	0.32
16S-02	Otu21	Endosphere	Untreated (C1)	f__Phyllobacteriaceae	f__Phyllobacteriaceae	0.00319123	0.32
16S-31	Otu504	Bulk Soil	Biological (C3)	f__Isosphaeraceae	f__Isosphaeraceae	0.00318305	0.32
16S-10	Otu99	Endosphere	Chemical + Biological (C4)	f__Gaiellaceae	f__Gaiellaceae	0.0031764	0.32
16S-30	Otu146	Bulk Soil	Chemical (C2)	f__	Others	0.00317601	0.32
16S-17	Otu5204	Rhizosphere	Chemical (C2)	f__	Others	0.0031668	0.32
16S-30	Otu1001	Bulk Soil	Chemical (C2)	f__	Others	0.00316658	0.32
16S-26	Otu127	Bulk Soil	Untreated (C1)	f__Mycobacteriaceae	f__Mycobacteriaceae	0.00316509	0.32
16S-09	Otu47	Endosphere	Biological (C3)	f__Bacillaceae	f__Bacillaceae	0.00316354	0.32
16S-28	Otu504	Bulk Soil	Chemical (C2)	f__Isosphaeraceae	f__Isosphaeraceae	0.00316335	0.32
16S-19	Otu245	Rhizosphere	Biological (C3)	f__	Others	0.00316036	0.32
16S-21	Otu163	Rhizosphere	Biological (C3)	f__Opitutaceae	f__Opitutaceae	0.00314929	0.31
16S-21	Otu377	Rhizosphere	Biological (C3)	f__Verrucomicrobiaceae	f__Verrucomicrobiaceae	0.00314929	0.31
16S-33	Otu31	Bulk Soil	Biological (C3)	f__Microbacteriaceae	f__Microbacteriaceae	0.00313951	0.31
16S-15	Otu67	Rhizosphere	Untreated (C1)	f__211ds20	f__211ds20	0.00313899	0.31
16S-34	Otu331	Bulk Soil	Chemical + Biological (C4)	f__	Others	0.00313613	0.31
16S-24	Otu43	Rhizosphere	Chemical + Biological (C4)	f__	Others	0.00313028	0.31
16S-01	Otu377	Endosphere	Untreated (C1)	f__Verrucomicrobiaceae	f__Verrucomicrobiaceae	0.00312994	0.31
16S-31	Otu228	Bulk Soil	Biological (C3)	f__	Others	0.00311896	0.31
16S-06	Otu179	Endosphere	Chemical (C2)	f__Polyangiaceae	f__Polyangiaceae	0.00311636	0.31
16S-14	Otu78	Rhizosphere	Untreated (C1)	f__Pseudonocardiaceae	f__Pseudonocardiaceae	0.00311561	0.31
16S-15	Otu88	Rhizosphere	Untreated (C1)	f__Micromonosporaceae	f__Micromonosporaceae	0.00311446	0.31
16S-18	Otu179	Rhizosphere	Chemical (C2)	f__Polyangiaceae	f__Polyangiaceae	0.00311119	0.31
16S-27	Otu263	Bulk Soil	Untreated (C1)	f__	Others	0.00311083	0.31
16S-14	Otu5204	Rhizosphere	Untreated (C1)	f__	Others	0.00310441	0.31
16S-20	Otu831	Rhizosphere	Biological (C3)	f__	Others	0.0030984	0.31
16S-29	Otu146	Bulk Soil	Chemical (C2)	f__	Others	0.00309605	0.31
16S-34	Otu1202	Bulk Soil	Chemical + Biological (C4)	f__	Others	0.00309216	0.31
16S-34	Otu345	Bulk Soil	Chemical + Biological (C4)	f__[Kouleothrixaceae]	f__[Kouleothrixaceae]	0.00309216	0.31
16S-34	Otu425	Bulk Soil	Chemical + Biological (C4)	f__	Others	0.00309216	0.31
16S-20	Otu5204	Rhizosphere	Biological (C3)	f__	Others	0.0030881	0.31
16S-22	Otu90	Rhizosphere	Chemical + Biological (C4)	f__Rubrobacteraceae	f__Rubrobacteraceae	0.00308569	0.31
16S-02	Otu103	Endosphere	Untreated (C1)	f__	Others	0.00308486	0.31
16S-21	Otu123	Rhizosphere	Biological (C3)	f__	Others	0.00308276	0.31
16S-10	Otu212	Endosphere	Chemical + Biological (C4)	f__	Others	0.00307791	0.31
16S-10	Otu78	Endosphere	Chemical + Biological (C4)	f__Pseudonocardiaceae	f__Pseudonocardiaceae	0.00307791	0.31
16S-20	Otu1202	Rhizosphere	Biological (C3)	f__	Others	0.00307781	0.31
16S-34	Otu158	Bulk Soil	Chemical + Biological (C4)	f__Nitrospiraceae	f__Nitrospiraceae	0.00307751	0.31
16S-23	Otu110	Rhizosphere	Chemical + Biological (C4)	f__Acetobacteraceae	f__Acetobacteraceae	0.00307637	0.31
16S-23	Otu127	Rhizosphere	Chemical + Biological (C4)	f__Mycobacteriaceae	f__Mycobacteriaceae	0.00307637	0.31
16S-28	Otu127	Bulk Soil	Chemical (C2)	f__Mycobacteriaceae	f__Mycobacteriaceae	0.00306239	0.31
16S-28	Otu145	Bulk Soil	Chemical (C2)	f__C111	f__C111	0.00306239	0.31
16S-28	Otu28	Bulk Soil	Chemical (C2)	f__Intrasporangiaceae	f__Intrasporangiaceae	0.00306239	0.31
16S-27	Otu31	Bulk Soil	Untreated (C1)	f__Microbacteriaceae	f__Microbacteriaceae	0.00306	0.31
16S-14	Otu245	Rhizosphere	Untreated (C1)	f__	Others	0.00305958	0.31
16S-02	Otu28	Endosphere	Untreated (C1)	f__Intrasporangiaceae	f__Intrasporangiaceae	0.00305827	0.31
16S-13	Otu110	Rhizosphere	Untreated (C1)	f__Acetobacteraceae	f__Acetobacteraceae	0.00304484	0.3
16S-30	Otu504	Bulk Soil	Chemical (C2)	f__Isosphaeraceae	f__Isosphaeraceae	0.00304407	0.3
16S-23	Otu157	Rhizosphere	Chemical + Biological (C4)	f__Cellulomonadaceae	f__Cellulomonadaceae	0.00303792	0.3
16S-20	Otu67	Rhizosphere	Biological (C3)	f__211ds20	f__211ds20	0.00303664	0.3
16S-32	Otu124	Bulk Soil	Biological (C3)	f__Sporichthyaceae	f__Sporichthyaceae	0.00303618	0.3
16S-08	Otu377	Endosphere	Biological (C3)	f__Verrucomicrobiaceae	f__Verrucomicrobiaceae	0.00303386	0.3
16S-31	Otu31	Bulk Soil	Biological (C3)	f__Microbacteriaceae	f__Microbacteriaceae	0.00303351	0.3
16S-07	Otu26	Endosphere	Biological (C3)	f__Geodermatophilaceae	f__Geodermatophilaceae	0.00303177	0.3
16S-07	Otu322	Endosphere	Biological (C3)	f__Thermomonosporaceae	f__Thermomonosporaceae	0.00303177	0.3
16S-15	Otu181	Rhizosphere	Untreated (C1)	f__Haliangiaceae	f__Haliangiaceae	0.00302863	0.3
16S-24	Otu532	Rhizosphere	Chemical + Biological (C4)	f__	Others	0.00302821	0.3
16S-21	Otu263	Rhizosphere	Biological (C3)	f__	Others	0.00302731	0.3
16S-18	Otu5204	Rhizosphere	Chemical (C2)	f__	Others	0.00302101	0.3
16S-36	Otu263	Bulk Soil	Chemical + Biological (C4)	f__	Others	0.00301114	0.3
16S-30	Otu130	Bulk Soil	Chemical (C2)	f__Piscirickettsiaceae	f__Piscirickettsiaceae	0.00300637	0.3
16S-11	Otu99	Endosphere	Chemical + Biological (C4)	f__Gaiellaceae	f__Gaiellaceae	0.00300572	0.3
16S-32	Otu158	Bulk Soil	Biological (C3)	f__Nitrospiraceae	f__Nitrospiraceae	0.00300488	0.3
16S-15	Otu725	Rhizosphere	Untreated (C1)	f__Paenibacillaceae	f__Paenibacillaceae	0.00300411	0.3
16S-25	Otu345	Bulk Soil	Untreated (C1)	f__[Kouleothrixaceae]	f__[Kouleothrixaceae]	0.00300408	0.3
16S-15	Otu55	Rhizosphere	Untreated (C1)	f__	Others	0.00299185	0.3
16S-04	Otu210	Endosphere	Chemical (C2)	f__Burkholderiaceae	f__Burkholderiaceae	0.00298469	0.3
16S-05	Otu99	Endosphere	Chemical (C2)	f__Gaiellaceae	f__Gaiellaceae	0.0029839	0.3
16S-16	Otu147	Rhizosphere	Chemical (C2)	f__	Others	0.00297462	0.3
16S-36	Otu261	Bulk Soil	Chemical + Biological (C4)	f__	Others	0.00297334	0.3
16S-21	Otu110	Rhizosphere	Biological (C3)	f__Acetobacteraceae	f__Acetobacteraceae	0.00297187	0.3
16S-24	Otu86	Rhizosphere	Chemical + Biological (C4)	f__Rhodobacteraceae	f__Rhodobacteraceae	0.0029715	0.3
16S-26	Otu263	Bulk Soil	Untreated (C1)	f__	Others	0.00297107	0.3
16S-13	Otu120	Rhizosphere	Untreated (C1)	f__	Others	0.00297027	0.3
16S-34	Otu532	Bulk Soil	Chemical + Biological (C4)	f__	Others	0.00296027	0.3
16S-26	Otu123	Bulk Soil	Untreated (C1)	f__	Others	0.00295894	0.3
16S-31	Otu345	Bulk Soil	Biological (C3)	f__[Kouleothrixaceae]	f__[Kouleothrixaceae]	0.00295874	0.3
16S-14	Otu532	Rhizosphere	Untreated (C1)	f__	Others	0.00295871	0.3
16S-21	Otu692	Rhizosphere	Biological (C3)	f__Gemmataceae	f__Gemmataceae	0.00294969	0.29
16S-26	Otu42	Bulk Soil	Untreated (C1)	f__Sphingobacteriaceae	f__Sphingobacteriaceae	0.00294681	0.29
16S-36	Otu28	Bulk Soil	Chemical + Biological (C4)	f__Intrasporangiaceae	f__Intrasporangiaceae	0.00293554	0.29
16S-05	Otu5204	Endosphere	Chemical (C2)	f__	Others	0.0029276	0.29
16S-21	Otu428	Rhizosphere	Biological (C3)	f__[Chthoniobacteraceae]	f__[Chthoniobacteraceae]	0.00292751	0.29
16S-27	Otu504	Bulk Soil	Untreated (C1)	f__Isosphaeraceae	f__Isosphaeraceae	0.00291767	0.29
16S-14	Otu86	Rhizosphere	Untreated (C1)	f__Rhodobacteraceae	f__Rhodobacteraceae	0.00291388	0.29
16S-15	Otu428	Rhizosphere	Untreated (C1)	f__[Chthoniobacteraceae]	f__[Chthoniobacteraceae]	0.00290601	0.29
16S-32	Otu231	Bulk Soil	Biological (C3)	f__	Others	0.00290055	0.29
16S-06	Otu103	Endosphere	Chemical (C2)	f__	Others	0.00289957	0.29
16S-13	Otu39	Rhizosphere	Untreated (C1)	f__Nocardiaceae	f__Nocardiaceae	0.0028957	0.29
16S-33	Otu123	Bulk Soil	Biological (C3)	f__	Others	0.00289458	0.29
16S-33	Otu40	Bulk Soil	Biological (C3)	f__Phormidiaceae	f__Phormidiaceae	0.00289458	0.29
16S-19	Otu438	Rhizosphere	Biological (C3)	f__	Others	0.00289253	0.29
16S-31	Otu124	Bulk Soil	Biological (C3)	f__Sporichthyaceae	f__Sporichthyaceae	0.00288397	0.29
16S-19	Otu78	Rhizosphere	Biological (C3)	f__Pseudonocardiaceae	f__Pseudonocardiaceae	0.00287914	0.29
16S-02	Otu99	Endosphere	Untreated (C1)	f__Gaiellaceae	f__Gaiellaceae	0.00287211	0.29
16S-20	Otu127	Rhizosphere	Biological (C3)	f__Mycobacteriaceae	f__Mycobacteriaceae	0.00287194	0.29
16S-33	Otu146	Bulk Soil	Biological (C3)	f__	Others	0.00286118	0.29
16S-33	Otu425	Bulk Soil	Biological (C3)	f__	Others	0.00286118	0.29
16S-32	Otu179	Bulk Soil	Biological (C3)	f__Polyangiaceae	f__Polyangiaceae	0.00285881	0.29
16S-23	Otu201	Rhizosphere	Chemical + Biological (C4)	f__Sinobacteraceae	f__Sinobacteraceae	0.00285846	0.29
16S-07	Otu120	Endosphere	Biological (C3)	f__	Others	0.00284987	0.28
16S-36	Otu477	Bulk Soil	Chemical + Biological (C4)	f__RB40	f__RB40	0.00284735	0.28
16S-17	Otu532	Rhizosphere	Chemical (C2)	f__	Others	0.00284611	0.28
16S-03	Otu28	Endosphere	Untreated (C1)	f__Intrasporangiaceae	f__Intrasporangiaceae	0.00284412	0.28
16S-08	Otu103	Endosphere	Biological (C3)	f__	Others	0.00284254	0.28
16S-24	Otu55	Rhizosphere	Chemical + Biological (C4)	f__	Others	0.0028354	0.28
16S-36	Otu266	Bulk Soil	Chemical + Biological (C4)	f__	Others	0.00283475	0.28
16S-30	Otu31	Bulk Soil	Chemical (C2)	f__Microbacteriaceae	f__Microbacteriaceae	0.00282731	0.28
16S-24	Otu235	Rhizosphere	Chemical + Biological (C4)	f__	Others	0.00282406	0.28
16S-36	Otu3317	Bulk Soil	Chemical + Biological (C4)	f__	Others	0.00282215	0.28
16S-17	Otu429	Rhizosphere	Chemical (C2)	f__	Others	0.00281939	0.28
16S-30	Otu3317	Bulk Soil	Chemical (C2)	f__	Others	0.00281788	0.28
16S-08	Otu5204	Endosphere	Biological (C3)	f__	Others	0.00281521	0.28
16S-24	Otu5204	Rhizosphere	Chemical + Biological (C4)	f__	Others	0.00281272	0.28
16S-19	Otu725	Rhizosphere	Biological (C3)	f__Paenibacillaceae	f__Paenibacillaceae	0.00281219	0.28
16S-36	Otu88	Bulk Soil	Chemical + Biological (C4)	f__Micromonosporaceae	f__Micromonosporaceae	0.00280956	0.28
16S-35	Otu628	Bulk Soil	Chemical + Biological (C4)	f__[Fimbriimonadaceae]	f__[Fimbriimonadaceae]	0.002805	0.28
16S-29	Otu228	Bulk Soil	Chemical (C2)	f__	Others	0.00280421	0.28
16S-22	Otu235	Rhizosphere	Chemical + Biological (C4)	f__	Others	0.00280415	0.28
16S-25	Otu504	Bulk Soil	Untreated (C1)	f__Isosphaeraceae	f__Isosphaeraceae	0.00279643	0.28
16S-15	Otu86	Rhizosphere	Untreated (C1)	f__Rhodobacteraceae	f__Rhodobacteraceae	0.00279566	0.28
16S-18	Otu428	Rhizosphere	Chemical (C2)	f__[Chthoniobacteraceae]	f__[Chthoniobacteraceae]	0.00279556	0.28
16S-01	Otu47	Endosphere	Untreated (C1)	f__Bacillaceae	f__Bacillaceae	0.00279339	0.28
16S-08	Otu218	Endosphere	Biological (C3)	f__	Others	0.00278788	0.28
16S-16	Otu110	Rhizosphere	Chemical (C2)	f__Acetobacteraceae	f__Acetobacteraceae	0.0027865	0.28
16S-27	Otu158	Bulk Soil	Untreated (C1)	f__Nitrospiraceae	f__Nitrospiraceae	0.00278552	0.28
16S-34	Otu86	Bulk Soil	Chemical + Biological (C4)	f__Rhodobacteraceae	f__Rhodobacteraceae	0.00278441	0.28
16S-36	Otu146	Bulk Soil	Chemical + Biological (C4)	f__	Others	0.00277176	0.28
16S-15	Otu120	Rhizosphere	Untreated (C1)	f__	Others	0.00277114	0.28
16S-28	Otu603	Bulk Soil	Chemical (C2)	f__Pirellulaceae	f__Pirellulaceae	0.00277074	0.28
16S-22	Otu5204	Rhizosphere	Chemical + Biological (C4)	f__	Others	0.00277036	0.28
16S-20	Otu100	Rhizosphere	Biological (C3)	f__Syntrophobacteraceae	f__Syntrophobacteraceae	0.002769	0.28
16S-24	Otu106	Rhizosphere	Chemical + Biological (C4)	f__	Others	0.00276735	0.28
16S-24	Otu88	Rhizosphere	Chemical + Biological (C4)	f__Micromonosporaceae	f__Micromonosporaceae	0.00276735	0.28
16S-06	Otu235	Endosphere	Chemical (C2)	f__	Others	0.00276408	0.28
16S-18	Otu43	Rhizosphere	Chemical (C2)	f__	Others	0.00276175	0.28
16S-20	Otu438	Rhizosphere	Biological (C3)	f__	Others	0.00275871	0.28
16S-24	Otu39	Rhizosphere	Chemical + Biological (C4)	f__Nocardiaceae	f__Nocardiaceae	0.00275601	0.28
16S-23	Otu692	Rhizosphere	Chemical + Biological (C4)	f__Gemmataceae	f__Gemmataceae	0.00275592	0.28
16S-26	Otu40	Bulk Soil	Untreated (C1)	f__Phormidiaceae	f__Phormidiaceae	0.00275278	0.28
16S-36	Otu504	Bulk Soil	Chemical + Biological (C4)	f__Isosphaeraceae	f__Isosphaeraceae	0.00274656	0.27
16S-14	Otu692	Rhizosphere	Untreated (C1)	f__Gemmataceae	f__Gemmataceae	0.00274577	0.27
16S-11	Otu212	Endosphere	Chemical + Biological (C4)	f__	Others	0.0027451	0.27
16S-01	Otu221	Endosphere	Untreated (C1)	f__	Others	0.00274291	0.27
16S-15	Otu438	Rhizosphere	Untreated (C1)	f__	Others	0.00273435	0.27
16S-36	Otu1001	Bulk Soil	Chemical + Biological (C4)	f__	Others	0.00273396	0.27
16S-19	Otu692	Rhizosphere	Biological (C3)	f__Gemmataceae	f__Gemmataceae	0.00273184	0.27
16S-07	Otu47	Endosphere	Biological (C3)	f__Bacillaceae	f__Bacillaceae	0.0027286	0.27
16S-16	Otu320	Rhizosphere	Chemical (C2)	f__Nakamurellaceae	f__Nakamurellaceae	0.00272771	0.27
16S-30	Otu1044	Bulk Soil	Chemical (C2)	f__Saprospiraceae	f__Saprospiraceae	0.00272364	0.27
16S-13	Otu831	Rhizosphere	Untreated (C1)	f__	Others	0.00272171	0.27
16S-36	Otu31	Bulk Soil	Chemical + Biological (C4)	f__Microbacteriaceae	f__Microbacteriaceae	0.00272136	0.27
16S-21	Otu88	Rhizosphere	Biological (C3)	f__Micromonosporaceae	f__Micromonosporaceae	0.00271682	0.27
16S-16	Otu231	Rhizosphere	Chemical (C2)	f__	Others	0.00271595	0.27
16S-29	Otu1202	Bulk Soil	Chemical (C2)	f__	Others	0.00271539	0.27
16S-30	Otu78	Bulk Soil	Chemical (C2)	f__Pseudonocardiaceae	f__Pseudonocardiaceae	0.00271422	0.27
16S-06	Otu212	Endosphere	Chemical (C2)	f__	Others	0.00270988	0.27
16S-21	Otu175	Rhizosphere	Biological (C3)	f__Ellin517	f__Ellin517	0.00270573	0.27
16S-30	Otu40	Bulk Soil	Chemical (C2)	f__Phormidiaceae	f__Phormidiaceae	0.00270479	0.27
16S-29	Otu123	Bulk Soil	Chemical (C2)	f__	Others	0.0027027	0.27
16S-29	Otu377	Bulk Soil	Chemical (C2)	f__Verrucomicrobiaceae	f__Verrucomicrobiaceae	0.0027027	0.27
16S-20	Otu300	Rhizosphere	Biological (C3)	f__Alteromonadaceae	f__Alteromonadaceae	0.00269694	0.27
16S-20	Otu78	Rhizosphere	Biological (C3)	f__Pseudonocardiaceae	f__Pseudonocardiaceae	0.00269694	0.27
16S-35	Otu181	Bulk Soil	Chemical + Biological (C4)	f__Haliangiaceae	f__Haliangiaceae	0.00269571	0.27
16S-35	Otu90	Bulk Soil	Chemical + Biological (C4)	f__Rubrobacteraceae	f__Rubrobacteraceae	0.00269571	0.27
16S-30	Otu477	Bulk Soil	Chemical (C2)	f__RB40	f__RB40	0.00269537	0.27
16S-18	Otu106	Rhizosphere	Chemical (C2)	f__	Others	0.00269411	0.27
16S-01	Otu200	Endosphere	Untreated (C1)	f__Aurantimonadaceae	f__Aurantimonadaceae	0.00269242	0.27
16S-20	Otu725	Rhizosphere	Biological (C3)	f__Paenibacillaceae	f__Paenibacillaceae	0.00268665	0.27
16S-20	Otu88	Rhizosphere	Biological (C3)	f__Micromonosporaceae	f__Micromonosporaceae	0.00268665	0.27
16S-12	Otu1034	Endosphere	Chemical + Biological (C4)	f__	Others	0.0026808	0.27
16S-01	Otu26	Endosphere	Untreated (C1)	f__Geodermatophilaceae	f__Geodermatophilaceae	0.0026756	0.27
16S-15	Otu245	Rhizosphere	Untreated (C1)	f__	Others	0.00267304	0.27
16S-14	Otu161	Rhizosphere	Untreated (C1)	f__	Others	0.00266732	0.27
16S-34	Otu146	Bulk Soil	Chemical + Biological (C4)	f__	Others	0.00266717	0.27
16S-20	Otu532	Rhizosphere	Biological (C3)	f__	Others	0.00266606	0.27
16S-29	Otu831	Bulk Soil	Chemical (C2)	f__	Others	0.00266464	0.27
16S-33	Otu42	Bulk Soil	Biological (C3)	f__Sphingobacteriaceae	f__Sphingobacteriaceae	0.00266079	0.27
16S-31	Otu158	Bulk Soil	Biological (C3)	f__Nitrospiraceae	f__Nitrospiraceae	0.00265966	0.27
16S-13	Otu345	Rhizosphere	Untreated (C1)	f__[Kouleothrixaceae]	f__[Kouleothrixaceae]	0.00265957	0.27
16S-22	Otu438	Rhizosphere	Chemical + Biological (C4)	f__	Others	0.00265775	0.27
16S-16	Otu5204	Rhizosphere	Chemical (C2)	f__	Others	0.00265717	0.27
16S-06	Otu5204	Endosphere	Chemical (C2)	f__	Others	0.00265568	0.27
16S-34	Otu504	Bulk Soil	Chemical + Biological (C4)	f__Isosphaeraceae	f__Isosphaeraceae	0.00265252	0.27
16S-29	Otu504	Bulk Soil	Chemical (C2)	f__Isosphaeraceae	f__Isosphaeraceae	0.00265195	0.27
16S-19	Otu127	Rhizosphere	Biological (C3)	f__Mycobacteriaceae	f__Mycobacteriaceae	0.00265149	0.27
16S-03	Otu126	Endosphere	Untreated (C1)	f__Solirubrobacteraceae	f__Solirubrobacteraceae	0.00265021	0.27
16S-03	Otu212	Endosphere	Untreated (C1)	f__	Others	0.00265021	0.27
16S-09	Otu83	Endosphere	Biological (C3)	f__Rhodospirillaceae	f__Rhodospirillaceae	0.00264704	0.26
16S-05	Otu155	Endosphere	Chemical (C2)	f__Xanthobacteraceae	f__Xanthobacteraceae	0.0026461	0.26
16S-27	Otu261	Bulk Soil	Untreated (C1)	f__	Others	0.00264319	0.26
16S-24	Otu218	Rhizosphere	Chemical + Biological (C4)	f__	Others	0.00264259	0.26
16S-29	Otu261	Bulk Soil	Chemical (C2)	f__	Others	0.00263926	0.26
16S-16	Otu235	Rhizosphere	Chemical (C2)	f__	Others	0.00263365	0.26
[truncated: 11,069 more rows]
