# Supplementary material for: Effect of Inorganic N Top Dressing and Trichoderma harzianum Seed-Inoculation on Crop Yield and the Shaping of Root Microbial Communities of Wheat Plants Cultivated Under High Basal N Fertilization
Source: Front Plant Sci. 2020 Oct 23;11:575861. doi: 10.3389/fpls.2020.575861 (PMC7644891; doi:10.3389/fpls.2020.575861)
Supplement: Supplementary Table 4 — Bacterial abundance statistical analysis inferred from an ALDEx2 compositional analysis at the genus level. Relative abundance is calculated as mean proportion. Pairwise comparisons among compartments (bulk soil, rhizosphere, endosphere) and among conditions (C1, C2, C3, C4) are presented (n = 3). [file Table_4.XLSX]

## Sheet: Compartments
Kruskal-Wallis test		Mean Absolute Abundance			Mean proportion
kw.ep	kw.eBH	Bulk.Soil	Endosphere	Rhizosphere	Bulk.Soil.Pct	Endosphere.Pct	Rhizosphere.Pct	Taxon
0.803856	0.825043	82.3333	12.25	65	0.000976324	0.000309793	0.000781482	k__Bacteria;p__Firmicutes;c__Bacilli;o__Bacillales;f__Alicyclobacillaceae;g__Alicyclobacillus
0.759735	0.784243	187.167	20	134.083	0.00221946	0.000505785	0.00161206	k__Bacteria;p__Bacteroidetes;c__Sphingobacteriia;o__Sphingobacteriales;f__unclassified;g__unclassified
0.753878	0.774456	19.8333	20.1667	15.25	0.000235187	0.00051	0.000183348	k__Bacteria;p__Bacteroidetes;c__Cytophagia;o__Cytophagales;f__unclassified;g__unclassified
0.729305	0.755994	3.16667	0.25	2.41667	3.75509e-05	6.32231e-06	2.90551e-05	k__Bacteria;p__Cyanobacteria;c__4C0d-2;o__MLE1-12;f__unclassified;g__unclassified
0.696131	0.722311	7.33333	0.666667	3.16667	8.696e-05	1.68595e-05	3.80722e-05	k__Bacteria;p__Actinobacteria;c__Actinobacteria;o__Actinomycetales;f__Williamsiaceae;g__Williamsia
0.682535	0.711597	19.25	2.5	12.4167	0.00022827	6.32231e-05	0.000149283	k__Bacteria;p__Firmicutes;c__Bacilli;o__Bacillales;f__Paenibacillaceae;g__unclassified
0.642484	0.679659	30.3333	4.16667	41.5833	0.000359698	0.000105372	0.000499948	k__Bacteria;p__Actinobacteria;c__Actinobacteria;o__Actinomycetales;f__Frankiaceae;g__unclassified
0.649035	0.677347	38.0833	7.91667	24.9167	0.000451599	0.000200207	0.000299568	k__Bacteria;p__Actinobacteria;c__Actinobacteria;o__Actinomycetales;f__Pseudonocardiaceae;g__unclassified
0.637697	0.675367	18.6667	3.58333	18.3333	0.000221353	9.06198e-05	0.000220418	k__Bacteria;p__Proteobacteria;c__Deltaproteobacteria;o__Myxococcales;f__Haliangiaceae;g__Haliangium
0.62984	0.662187	2.33333	0	1.66667	2.76691e-05	0	2.0038e-05	k__Bacteria;p__Acidobacteria;c__PAUC37f;o__unclassified;f__unclassified;g__unclassified
0.618274	0.647519	4.16667	0	2.66667	4.94091e-05	0	3.20608e-05	k__Bacteria;p__Proteobacteria;c__Deltaproteobacteria;o__Desulfuromonadales;f__Geobacteraceae;g__unclassified
0.603902	0.641506	13	2.16667	11.3333	0.000154156	5.47934e-05	0.000136258	k__Bacteria;p__Actinobacteria;c__Actinobacteria;o__unclassified;f__unclassified;g__unclassified
0.577055	0.622865	730	159.75	563	0.00865648	0.00403996	0.00676884	k__Bacteria;p__Proteobacteria;c__Betaproteobacteria;o__unclassified;f__unclassified;g__unclassified
0.581263	0.618144	4.5	0.0833333	2.5	5.33618e-05	2.10744e-06	3.0057e-05	k__Bacteria;p__Planctomycetes;c__OM190;o__CL500-15;f__unclassified;g__unclassified
0.580546	0.613969	10.8333	1	6	0.000128464	2.52892e-05	7.21368e-05	k__Bacteria;p__Actinobacteria;c__Actinobacteria;o__Actinomycetales;f__Mycobacteriaceae;g__unclassified
0.578033	0.612415	3.91667	0.0833333	1.5	4.64446e-05	2.10744e-06	1.80342e-05	k__Bacteria;p__OD1;c__unclassified;o__unclassified;f__unclassified;g__unclassified
0.564536	0.596899	2.08333	0	1.5	2.47046e-05	0	1.80342e-05	k__Bacteria;p__Verrucomicrobia;c__Verrucomicrobiae;o__unclassified;f__unclassified;g__unclassified
0.547864	0.581685	4.41667	0	2.08333	5.23737e-05	0	2.50475e-05	k__Bacteria;p__Proteobacteria;c__Deltaproteobacteria;o__[Entotheonellales];f__unclassified;g__unclassified
0.523393	0.571086	152.5	21.1667	129.333	0.00180837	0.000535289	0.00155495	k__Bacteria;p__Chloroflexi;c__Chloroflexi;o__[Roseiflexales];f__[Kouleothrixaceae];g__unclassified
0.530699	0.567505	9.91667	0.75	8.41667	0.000117594	1.89669e-05	0.000101192	k__Bacteria;p__Actinobacteria;c__Actinobacteria;o__Actinomycetales;f__Propionibacteriaceae;g__unclassified
0.523484	0.567068	12	1	6.83333	0.000142298	2.52892e-05	8.21558e-05	k__Bacteria;p__Acidobacteria;c__Solibacteres;o__Solibacterales;f__Solibacteraceae;g__unclassified
0.53055	0.566395	8.08333	0.166667	4.83333	9.58537e-05	4.21487e-06	5.81102e-05	k__Bacteria;p__Proteobacteria;c__Gammaproteobacteria;o__Legionellales;f__unclassified;g__unclassified
0.516495	0.561353	63.0833	14.9167	52.25	0.000748054	0.000377231	0.000628192	k__Bacteria;p__Actinobacteria;c__Actinobacteria;o__Actinomycetales;f__Thermomonosporaceae;g__unclassified
0.509398	0.558647	291.083	25.75	211.25	0.00345172	0.000651198	0.00253982	k__Bacteria;p__Proteobacteria;c__Alphaproteobacteria;o__Rhodospirillales;f__Rhodospirillaceae;g__Skermanella
0.514954	0.54973	2.75	0	1.41667	3.261e-05	0	1.70323e-05	k__Bacteria;p__Verrucomicrobia;c__[Pedosphaerae];o__[Pedosphaerales];f__R4-41B;g__unclassified
0.504556	0.547762	7.41667	0.333333	2.41667	8.79482e-05	8.42975e-06	2.90551e-05	k__Bacteria;p__Acidobacteria;c__Sva0725;o__unclassified;f__unclassified;g__unclassified
0.502911	0.53769	5.83333	0.416667	4.83333	6.91728e-05	1.05372e-05	5.81102e-05	k__Bacteria;p__Firmicutes;c__Clostridia;o__Clostridiales;f__Clostridiaceae;g__Clostridium
0.503766	0.537608	1.58333	0	1	1.87755e-05	0	1.20228e-05	k__Bacteria;p__Firmicutes;c__Clostridia;o__Clostridiales;f__unclassified;g__unclassified
0.485135	0.525617	2.83333	0.5	2.66667	3.35982e-05	1.26446e-05	3.20608e-05	k__Bacteria;p__Firmicutes;c__Clostridia;o__Clostridiales;f__[Tissierellaceae];g__Sporanaerobacter
0.465282	0.515757	306	26.0833	184.5	0.00362861	0.000659628	0.00221821	k__Bacteria;p__Proteobacteria;c__Alphaproteobacteria;o__unclassified;f__unclassified;g__unclassified
0.470335	0.515376	6.75	0.166667	5.75	8.00428e-05	4.21487e-06	6.91311e-05	k__Bacteria;p__Firmicutes;c__Bacilli;o__Bacillales;f__Thermoactinomycetaceae;g__Shimazuella
0.466786	0.514826	39.9167	21.9167	37.5833	0.000473339	0.000554256	0.000451857	k__Bacteria;p__Actinobacteria;c__Actinobacteria;o__Actinomycetales;f__Nocardiaceae;g__unclassified
0.471031	0.510593	8.5	1.91667	4.25	0.000100795	4.84711e-05	5.10969e-05	k__Bacteria;p__Actinobacteria;c__Actinobacteria;o__Actinomycetales;f__Thermomonosporaceae;g__Actinocorallia
0.45524	0.503652	3.16667	0.5	1.58333	3.75509e-05	1.26446e-05	1.90361e-05	k__Bacteria;p__Actinobacteria;c__Thermoleophilia;o__unclassified;f__unclassified;g__unclassified
0.452872	0.499427	11.4167	0.0833333	4.08333	0.000135381	2.10744e-06	4.90931e-05	k__Bacteria;p__Bacteroidetes;c__[Rhodothermi];o__[Rhodothermales];f__Rhodothermaceae;g__Rubricoccus
0.456979	0.494344	1.33333	0	0.916667	1.58109e-05	0	1.10209e-05	k__Bacteria;p__Elusimicrobia;c__Elusimicrobia;o__Elusimicrobiales;f__unclassified;g__unclassified
0.443202	0.485127	1.75	0	2	2.07518e-05	0	2.40456e-05	k__Bacteria;p__Bacteroidetes;c__Flavobacteriia;o__Flavobacteriales;f__Cryomorphaceae;g__unclassified
0.443497	0.484015	2.41667	0.333333	2.33333	2.86573e-05	8.42975e-06	2.80532e-05	k__Bacteria;p__Proteobacteria;c__Alphaproteobacteria;o__Rhodobacterales;f__unclassified;g__unclassified
0.428856	0.480215	5.91667	0	1.33333	7.01609e-05	0	1.60304e-05	k__Bacteria;p__Gemmatimonadetes;c__Gemmatimonadetes;o__Gemmatimonadales;f__Gemmatimonadaceae;g__unclassified
0.424959	0.477278	16.9167	4.08333	17.1667	0.000200601	0.000103264	0.000206392	k__Bacteria;p__Firmicutes;c__Bacilli;o__Bacillales;f__Planococcaceae;g__Solibacillus
0.430936	0.46632	2	0	0.916667	2.37164e-05	0	1.10209e-05	k__Bacteria;p__Chloroflexi;c__Anaerolineae;o__SBR1031;f__SJA-101;g__unclassified
0.414774	0.465312	74.0833	4.33333	44.8333	0.000878494	0.000109587	0.000539023	k__Bacteria;p__Proteobacteria;c__Alphaproteobacteria;o__Rhizobiales;f__Rhodobiaceae;g__Afifella
0.428796	0.464545	2.16667	0	0.666667	2.56927e-05	0	8.0152e-06	k__Bacteria;p__OP3;c__koll11;o__unclassified;f__unclassified;g__unclassified
0.412445	0.46141	18.1667	2.25	16	0.000215424	5.69008e-05	0.000192365	k__Bacteria;p__Verrucomicrobia;c__unclassified;o__unclassified;f__unclassified;g__unclassified
0.420706	0.460927	5	0.0833333	4	5.92909e-05	2.10744e-06	4.80912e-05	k__Bacteria;p__Chloroflexi;c__Chloroflexi;o__Chloroflexales;f__unclassified;g__unclassified
0.425726	0.459076	1.58333	0	1.5	1.87755e-05	0	1.80342e-05	k__Bacteria;p__Actinobacteria;c__Rubrobacteria;o__Rubrobacterales;f__unclassified;g__unclassified
0.416116	0.455944	2	0.25	3.08333	2.37164e-05	6.32231e-06	3.70703e-05	k__Bacteria;p__Firmicutes;c__Bacilli;o__Bacillales;f__Thermoactinomycetaceae;g__unclassified
0.408931	0.449691	1.41667	0	1.16667	1.67991e-05	0	1.40266e-05	k__Bacteria;p__Bacteroidetes;c__Sphingobacteriia;o__unclassified;f__unclassified;g__unclassified
0.406592	0.447293	4.08333	0	1.5	4.84209e-05	0	1.80342e-05	k__Bacteria;p__WS3;c__PRR-12;o__Sediment-1;f__PRR-10;g__unclassified
0.400909	0.445579	1.58333	0	1.75	1.87755e-05	0	2.10399e-05	k__Bacteria;p__Nitrospirae;c__Nitrospira;o__Nitrospirales;f__unclassified;g__unclassified
0.393671	0.44528	4.58333	0.25	1.83333	5.435e-05	6.32231e-06	2.20418e-05	k__Bacteria;p__Actinobacteria;c__Actinobacteria;o__Actinomycetales;f__Nocardioidaceae;g__Friedmanniella
0.39121	0.445117	28.8333	2.08333	13	0.000341911	5.26859e-05	0.000156296	k__Bacteria;p__Proteobacteria;c__Alphaproteobacteria;o__Rhizobiales;f__Rhodobiaceae;g__unclassified
0.397178	0.440492	2	0	1.16667	2.37164e-05	0	1.40266e-05	k__Archaea;p__Crenarchaeota;c__Thaumarchaeota;o__Nitrososphaerales;f__Nitrososphaeraceae;g__Candidatus_Nitrososphaera
0.391963	0.433285	2.83333	0.166667	1.25	3.35982e-05	4.21487e-06	1.50285e-05	k__Bacteria;p__Armatimonadetes;c__Chthonomonadetes;o__Chthonomonadales;f__Chthonomonadaceae;g__Chthonomonas
0.395154	0.427103	3.66667	0.583333	2.16667	4.348e-05	1.47521e-05	2.60494e-05	k__Bacteria;p__TM6;c__SJA-4;o__unclassified;f__unclassified;g__unclassified
0.385807	0.424057	2.08333	0.166667	0.833333	2.47046e-05	4.21487e-06	1.0019e-05	k__Bacteria;p__Actinobacteria;c__Acidimicrobiia;o__Acidimicrobiales;f__Microthrixaceae;g__unclassified
0.379017	0.422043	4.91667	0.166667	5.75	5.83028e-05	4.21487e-06	6.91311e-05	k__Bacteria;p__Proteobacteria;c__Deltaproteobacteria;o__Bdellovibrionales;f__unclassified;g__unclassified
0.385832	0.417672	1.83333	0	0.583333	2.174e-05	0	7.0133e-06	k__Bacteria;p__Planctomycetes;c__028H05-P-BN-P5;o__unclassified;f__unclassified;g__unclassified
0.357932	0.404845	28.5833	2.91667	23.1667	0.000338947	7.37603e-05	0.000278528	k__Bacteria;p__Proteobacteria;c__Deltaproteobacteria;o__Myxococcales;f__Myxococcaceae;g__unclassified
0.357135	0.401651	1.5	0	1.33333	1.77873e-05	0	1.60304e-05	k__Bacteria;p__Acidobacteria;c__Solibacteres;o__Solibacterales;f__[Bryobacteraceae];g__Bryobacter
0.356439	0.401274	1.83333	0	0.666667	2.174e-05	0	8.0152e-06	k__Bacteria;p__Actinobacteria;c__Nitriliruptoria;o__Euzebyales;f__Euzebyaceae;g__unclassified
0.348599	0.390451	2.66667	0.583333	1.25	3.16218e-05	1.47521e-05	1.50285e-05	k__Bacteria;p__Planctomycetes;c__Planctomycetia;o__Pirellulales;f__Pirellulaceae;g__A17
0.338997	0.385098	3.08333	0.25	3.58333	3.65627e-05	6.32231e-06	4.30817e-05	k__Bacteria;p__Bacteroidetes;c__[Saprospirae];o__unclassified;f__unclassified;g__unclassified
0.32579	0.383767	404.917	62.5	427.917	0.00480158	0.00158058	0.00514476	k__Bacteria;p__Proteobacteria;c__Alphaproteobacteria;o__Sphingomonadales;f__Erythrobacteraceae;g__unclassified
0.329586	0.383047	126.167	19.1667	101.917	0.00149611	0.000484711	0.00122532	k__Bacteria;p__Actinobacteria;c__Thermoleophilia;o__Solirubrobacterales;f__Conexibacteraceae;g__unclassified
0.344644	0.382385	4.16667	0	4.25	4.94091e-05	0	5.10969e-05	k__Bacteria;p__Firmicutes;c__Bacilli;o__Bacillales;f__Paenibacillaceae;g__Brevibacillus
0.353647	0.380427	2.08333	0.916667	1.5	2.47046e-05	2.31818e-05	1.80342e-05	k__Bacteria;p__Acidobacteria;c__Acidobacteriia;o__Acidobacteriales;f__Acidobacteriaceae;g__unclassified
0.323438	0.37948	97.3333	11.9167	40.5833	0.0011542	0.000301364	0.000487926	k__Bacteria;p__Proteobacteria;c__Betaproteobacteria;o__Burkholderiales;f__Alcaligenaceae;g__unclassified
0.338888	0.377979	2.16667	0	0.416667	2.56927e-05	0	5.0095e-06	k__Bacteria;p__Acidobacteria;c__BPC102;o__MVS-40;f__unclassified;g__unclassified
0.336955	0.374143	7.16667	0	4.5	8.49837e-05	0	5.41026e-05	k__Bacteria;p__Planctomycetes;c__BD7-11;o__unclassified;f__unclassified;g__unclassified
0.316605	0.37222	219.167	20.6667	103.083	0.00259892	0.000522644	0.00123935	k__Bacteria;p__Proteobacteria;c__Alphaproteobacteria;o__Sphingomonadales;f__unclassified;g__unclassified
0.318875	0.37004	29.0833	0.666667	9.5	0.000344876	1.68595e-05	0.000114217	k__Bacteria;p__Proteobacteria;c__Betaproteobacteria;o__A21b;f__EB1003;g__unclassified
0.317712	0.369034	6.91667	0.916667	8.58333	8.20191e-05	2.31818e-05	0.000103196	k__Bacteria;p__Firmicutes;c__Bacilli;o__Bacillales;f__Planococcaceae;g__Sporosarcina
0.30965	0.366061	46	3.41667	23.1667	0.000545477	8.64049e-05	0.000278528	k__Bacteria;p__Proteobacteria;c__Deltaproteobacteria;o__Bdellovibrionales;f__Bacteriovoracaceae;g__unclassified
0.307076	0.362729	310.917	32.5833	175.833	0.00368691	0.000824008	0.00211401	k__Bacteria;p__Verrucomicrobia;c__[Spartobacteria];o__[Chthoniobacterales];f__[Chthoniobacteraceae];g__unclassified
0.305559	0.359288	86.25	17.5	94	0.00102277	0.000442562	0.00113014	k__Bacteria;p__Actinobacteria;c__Actinobacteria;o__Actinomycetales;f__Nocardioidaceae;g__Nocardioides
0.295777	0.350126	452.75	59.3333	282.583	0.00536879	0.0015005	0.00339744	k__Bacteria;p__Proteobacteria;c__Alphaproteobacteria;o__Rhizobiales;f__Hyphomicrobiaceae;g__Rhodoplanes
0.289396	0.344644	51.9167	6.75	43.8333	0.000615638	0.000170702	0.000527	k__Bacteria;p__Firmicutes;c__Bacilli;o__Bacillales;f__Planococcaceae;g__unclassified
0.293313	0.341732	12.25	0.416667	5.16667	0.000145263	1.05372e-05	6.21178e-05	k__Bacteria;p__Chloroflexi;c__Anaerolineae;o__Ardenscatenales;f__Ardenscatenaceae;g__Ardenscatena
0.291478	0.339262	6.58333	1.41667	8.33333	7.80664e-05	3.58264e-05	0.00010019	k__Bacteria;p__Proteobacteria;c__Gammaproteobacteria;o__Legionellales;f__Legionellaceae;g__unclassified
0.289782	0.339162	4.66667	0	1.16667	5.53382e-05	0	1.40266e-05	k__Bacteria;p__Proteobacteria;c__Deltaproteobacteria;o__PB19;f__unclassified;g__unclassified
0.300473	0.33627	1.83333	0	0.583333	2.174e-05	0	7.0133e-06	k__Bacteria;p__Proteobacteria;c__Deltaproteobacteria;o__NB1-j;f__NB1-i;g__unclassified
0.28758	0.335522	7.25	0.333333	1	8.59719e-05	8.42975e-06	1.20228e-05	k__Bacteria;p__Acidobacteria;c__iii1-8;o__unclassified;f__unclassified;g__unclassified
0.289213	0.330122	2.66667	0	0.916667	3.16218e-05	0	1.10209e-05	k__Bacteria;p__Acidobacteria;c__RB25;o__unclassified;f__unclassified;g__unclassified
0.28139	0.329659	2.41667	0.5	1.66667	2.86573e-05	1.26446e-05	2.0038e-05	k__Bacteria;p__WPS-2;c__unclassified;o__unclassified;f__unclassified;g__unclassified
0.279595	0.32576	4.33333	7.33333	4	5.13855e-05	0.000185454	4.80912e-05	k__Bacteria;p__Actinobacteria;c__Actinobacteria;o__Actinomycetales;f__Streptosporangiaceae;g__unclassified
0.285594	0.322198	6.33333	0.0833333	5.5	7.51019e-05	2.10744e-06	6.61254e-05	k__Bacteria;p__Chlamydiae;c__Chlamydiia;o__Chlamydiales;f__Parachlamydiaceae;g__unclassified
0.288308	0.321642	18.9167	0.666667	11.75	0.000224317	1.68595e-05	0.000141268	k__Bacteria;p__Proteobacteria;c__Deltaproteobacteria;o__[Entotheonellales];f__[Entotheonellaceae];g__unclassified
0.275172	0.320961	10.0833	6.5	6.41667	0.00011957	0.00016438	7.71463e-05	k__Bacteria;p__Proteobacteria;c__Alphaproteobacteria;o__Rhizobiales;f__Methylocystaceae;g__unclassified
0.274927	0.320701	6	0.166667	3.5	7.11491e-05	4.21487e-06	4.20798e-05	k__Bacteria;p__Chlamydiae;c__Chlamydiia;o__Chlamydiales;f__unclassified;g__unclassified
0.270035	0.316778	58.0833	3.91667	42.5	0.000688763	9.90495e-05	0.000510969	k__Bacteria;p__Actinobacteria;c__Thermoleophilia;o__Solirubrobacterales;f__Patulibacteraceae;g__unclassified
0.263338	0.315815	74.75	6.41667	44.25	0.0008864	0.000162273	0.000532009	k__Bacteria;p__Chloroflexi;c__C0119;o__unclassified;f__unclassified;g__unclassified
0.275556	0.314631	2.25	0	0.833333	2.66809e-05	0	1.0019e-05	k__Bacteria;p__Verrucomicrobia;c__[Methylacidiphilae];o__S-BQ2-57;f__unclassified;g__unclassified
0.25045	0.300375	6.58333	4.75	3.16667	7.80664e-05	0.000120124	3.80722e-05	k__Bacteria;p__Bacteroidetes;c__Cytophagia;o__Cytophagales;f__Cytophagaceae;g__Spirosoma
0.249626	0.299983	20.0833	1.5	14.3333	0.000238152	3.79339e-05	0.000172327	k__Bacteria;p__Actinobacteria;c__Rubrobacteria;o__Rubrobacterales;f__Rubrobacteraceae;g__unclassified
0.25666	0.295409	2.08333	0.75	1.58333	2.47046e-05	1.89669e-05	1.90361e-05	k__Bacteria;p__Firmicutes;c__Bacilli;o__Bacillales;f__Paenibacillaceae;g__Ammoniphilus
0.247227	0.289456	11.8333	3	6.75	0.000140322	7.58677e-05	8.11539e-05	k__Bacteria;p__Proteobacteria;c__Alphaproteobacteria;o__Rhizobiales;f__Hyphomicrobiaceae;g__Pedomicrobium
0.237536	0.288796	15.9167	2.08333	5.58333	0.000188743	5.26859e-05	6.71273e-05	k__Bacteria;p__TM7;c__SC3;o__unclassified;f__unclassified;g__unclassified
0.24234	0.286878	42.8333	6.41667	38.8333	0.000507926	0.000162273	0.000466886	k__Bacteria;p__Chloroflexi;c__Thermomicrobia;o__unclassified;f__unclassified;g__unclassified
0.240423	0.280936	9.66667	0.416667	4.25	0.000114629	1.05372e-05	5.10969e-05	k__Bacteria;p__Chloroflexi;c__Anaerolineae;o__Ardenscatenales;f__unclassified;g__unclassified
0.235923	0.280798	5.58333	0.166667	1.83333	6.62082e-05	4.21487e-06	2.20418e-05	k__Bacteria;p__Planctomycetes;c__Planctomycetia;o__Gemmatales;f__unclassified;g__unclassified
0.23845	0.275365	1.33333	0.583333	1.83333	1.58109e-05	1.47521e-05	2.20418e-05	k__Bacteria;p__Proteobacteria;c__Deltaproteobacteria;o__Myxococcales;f__0319-6G20;g__unclassified
0.224828	0.271902	3.83333	0	1.08333	4.54564e-05	0	1.30247e-05	k__Bacteria;p__Planctomycetes;c__C6;o__d113;f__unclassified;g__unclassified
0.228683	0.270988	1.58333	0.25	1.83333	1.87755e-05	6.32231e-06	2.20418e-05	k__Bacteria;p__Firmicutes;c__Bacilli;o__Bacillales;f__Thermoactinomycetaceae;g__Planifilum
0.225926	0.270149	18.5	8.83333	17.3333	0.000219376	0.000223388	0.000208395	k__Bacteria;p__Actinobacteria;c__Actinobacteria;o__Actinomycetales;f__Streptosporangiaceae;g__Streptosporangium
0.231282	0.269041	6.41667	0	5.41667	7.609e-05	0	6.51235e-05	k__Bacteria;p__Bacteroidetes;c__[Saprospirae];o__[Saprospirales];f__unclassified;g__unclassified
0.220808	0.263543	3.91667	0.166667	0.833333	4.64446e-05	4.21487e-06	1.0019e-05	k__Bacteria;p__Armatimonadetes;c__OPB50;o__unclassified;f__unclassified;g__unclassified
0.208381	0.261739	96.8333	24.5	118.417	0.00114827	0.000619587	0.0014237	k__Bacteria;p__Fibrobacteres;c__Fibrobacteria;o__258ds10;f__unclassified;g__unclassified
0.226705	0.257971	1.58333	0.166667	2	1.87755e-05	4.21487e-06	2.40456e-05	k__Bacteria;p__Bacteroidetes;c__VC2_1_Bac22;o__unclassified;f__unclassified;g__unclassified
0.206024	0.254572	5.16667	0	1.33333	6.12673e-05	0	1.60304e-05	k__Bacteria;p__Chloroflexi;c__Anaerolineae;o__CFB-26;f__unclassified;g__unclassified
0.211884	0.251238	1.75	0	0.833333	2.07518e-05	0	1.0019e-05	k__Bacteria;p__Proteobacteria;c__Gammaproteobacteria;o__Chromatiales;f__unclassified;g__unclassified
0.207198	0.246372	1.75	0.0833333	0.333333	2.07518e-05	2.10744e-06	4.0076e-06	k__Bacteria;p__Chloroflexi;c__Anaerolineae;o__SBR1031;f__oc28;g__unclassified
0.204789	0.245321	19.3333	0.75	14.6667	0.000229258	1.89669e-05	0.000176335	k__Bacteria;p__Acidobacteria;c__Solibacteres;o__Solibacterales;f__[Bryobacteraceae];g__unclassified
0.200852	0.244838	23.6667	1.16667	13.0833	0.000280644	2.95041e-05	0.000157298	k__Bacteria;p__Proteobacteria;c__Deltaproteobacteria;o__Myxococcales;f__Nannocystaceae;g__Plesiocystis
0.193538	0.240249	5.66667	0.333333	1.83333	6.71964e-05	8.42975e-06	2.20418e-05	k__Bacteria;p__Elusimicrobia;c__unclassified;o__unclassified;f__unclassified;g__unclassified
0.19071	0.237557	16.4167	5.08333	7	0.000194672	0.000128554	8.41597e-05	k__Bacteria;p__Chlorobi;c__SJA-28;o__unclassified;f__unclassified;g__unclassified
0.202539	0.237451	1.83333	1	0.75	2.174e-05	2.52892e-05	9.01711e-06	k__Bacteria;p__Firmicutes;c__Bacilli;o__Turicibacterales;f__Turicibacteraceae;g__Turicibacter
0.201722	0.231194	12.1667	0.583333	9.41667	0.000144275	1.47521e-05	0.000113215	k__Bacteria;p__Chlorobi;c__unclassified;o__unclassified;f__unclassified;g__unclassified
0.192584	0.230819	1.66667	0.166667	0.583333	1.97636e-05	4.21487e-06	7.0133e-06	k__Bacteria;p__[Thermi];c__Deinococci;o__Deinococcales;f__Deinococcaceae;g__Deinococcus
0.19219	0.223979	0.916667	0.333333	1.75	1.087e-05	8.42975e-06	2.10399e-05	k__Bacteria;p__Proteobacteria;c__Betaproteobacteria;o__Rhodocyclales;f__Rhodocyclaceae;g__unclassified
0.184701	0.222958	1.75	0.333333	1.25	2.07518e-05	8.42975e-06	1.50285e-05	k__Bacteria;p__Proteobacteria;c__Gammaproteobacteria;o__Legionellales;f__Legionellaceae;g__Legionella
0.163891	0.209963	93.6667	7.83333	48.9167	0.00111072	0.000198099	0.000588116	k__Bacteria;p__Chloroflexi;c__TK10;o__AKYG885;f__Dolo_23;g__unclassified
0.166146	0.200219	0.166667	0	3.58333	1.97636e-06	0	4.30817e-05	k__Bacteria;p__GN02;c__unclassified;o__unclassified;f__unclassified;g__unclassified
0.169966	0.199302	1.66667	0	0.5	1.97636e-05	0	6.0114e-06	k__Bacteria;p__Verrucomicrobia;c__[Pedosphaerae];o__[Pedosphaerales];f__auto67_4W;g__unclassified
0.162055	0.191	9.66667	0.0833333	3.08333	0.000114629	2.10744e-06	3.70703e-05	k__Bacteria;p__Chloroflexi;c__Anaerolineae;o__Caldilineales;f__Caldilineaceae;g__Caldilinea
0.148948	0.187046	9.83333	7	1.58333	0.000116606	0.000177025	1.90361e-05	k__Bacteria;p__Proteobacteria;c__Deltaproteobacteria;o__Myxococcales;f__Cystobacteraceae;g__unclassified
0.140433	0.184707	75.8333	4.66667	42.0833	0.000899246	0.000118016	0.00050596	k__Bacteria;p__Chloroflexi;c__S085;o__unclassified;f__unclassified;g__unclassified
0.144037	0.18317	4.83333	0.583333	1.16667	5.73146e-05	1.47521e-05	1.40266e-05	k__Bacteria;p__Armatimonadetes;c__Chthonomonadetes;o__unclassified;f__unclassified;g__unclassified
0.135075	0.175751	21.5833	0.166667	9.58333	0.000255939	4.21487e-06	0.000115219	k__Bacteria;p__Actinobacteria;c__Nitriliruptoria;o__Euzebyales;f__Euzebyaceae;g__Euzebya
0.142681	0.172541	1.08333	0.333333	0.75	1.28464e-05	8.42975e-06	9.01711e-06	k__Bacteria;p__Firmicutes;c__Clostridia;o__Clostridiales;f__Gracilibacteraceae;g__unclassified
0.12858	0.164753	5.83333	0.416667	1.33333	6.91728e-05	1.05372e-05	1.60304e-05	k__Bacteria;p__Elusimicrobia;c__Elusimicrobia;o__unclassified;f__unclassified;g__unclassified
0.114156	0.151504	50.6667	5.08333	22.4167	0.000600815	0.000128554	0.000269511	k__Bacteria;p__Proteobacteria;c__Deltaproteobacteria;o__Bdellovibrionales;f__Bdellovibrionaceae;g__Bdellovibrio
0.113032	0.148534	14.6667	0.583333	6.16667	0.00017392	1.47521e-05	7.41406e-05	k__Bacteria;p__Chloroflexi;c__Anaerolineae;o__H39;f__unclassified;g__unclassified
0.109591	0.14782	31.5	5.25	12.9167	0.000373533	0.000132769	0.000155295	k__Bacteria;p__Proteobacteria;c__unclassified;o__unclassified;f__unclassified;g__unclassified
0.106757	0.144586	10.5	5.33333	45.8333	0.000124511	0.000134876	0.000551045	k__Bacteria;p__Actinobacteria;c__Actinobacteria;o__Actinomycetales;f__Nakamurellaceae;g__unclassified
0.114771	0.144424	19.4167	0.5	10.5	0.000230246	1.26446e-05	0.000126239	k__Bacteria;p__Chloroflexi;c__TK10;o__AKYG885;f__unclassified;g__unclassified
0.105808	0.143211	12.9167	3.75	20.75	0.000153168	9.48347e-05	0.000249473	k__Bacteria;p__Actinobacteria;c__Actinobacteria;o__Actinomycetales;f__Nocardiaceae;g__Nocardia
0.111496	0.140013	15.25	0.333333	9.33333	0.000180837	8.42975e-06	0.000112213	k__Bacteria;p__Chloroflexi;c__TK10;o__AKYG885;f__5B-12;g__unclassified
0.111168	0.139024	2	0	0.416667	2.37164e-05	0	5.0095e-06	k__Bacteria;p__Proteobacteria;c__Deltaproteobacteria;o__FAC87;f__unclassified;g__unclassified
0.109922	0.137486	10.8333	0	5.41667	0.000128464	0	6.51235e-05	k__Bacteria;p__Chloroflexi;c__Anaerolineae;o__A31;f__S47;g__unclassified
0.107029	0.136903	30.75	2.16667	30.0833	0.000364639	5.47934e-05	0.000361686	k__Bacteria;p__Firmicutes;c__Bacilli;o__Bacillales;f__unclassified;g__unclassified
0.10717	0.13638	7.08333	0	1.91667	8.39955e-05	0	2.30437e-05	k__Bacteria;p__Planctomycetes;c__Pla3;o__unclassified;f__unclassified;g__unclassified
0.0993095	0.134527	185.917	47.75	163.833	0.00220463	0.00120756	0.00196974	k__Bacteria;p__TM7;c__TM7-1;o__unclassified;f__unclassified;g__unclassified
0.106983	0.133868	5.58333	0.0833333	1.16667	6.62082e-05	2.10744e-06	1.40266e-05	k__Bacteria;p__WS2;c__SHA-109;o__unclassified;f__unclassified;g__unclassified
0.0996239	0.13255	77.75	5.25	54.25	0.000921974	0.000132769	0.000652237	k__Bacteria;p__Actinobacteria;c__Thermoleophilia;o__Gaiellales;f__unclassified;g__unclassified
0.101899	0.129689	10.9167	0.0833333	4.83333	0.000129452	2.10744e-06	5.81102e-05	k__Bacteria;p__Planctomycetes;c__Pla4;o__unclassified;f__unclassified;g__unclassified
0.1097	0.129661	46.1667	8	32.0833	0.000547453	0.000202314	0.000385732	k__Bacteria;p__Chloroflexi;c__Anaerolineae;o__SBR1031;f__A4b;g__unclassified
0.095628	0.126858	40.4167	2.25	27.75	0.000479268	5.69008e-05	0.000333633	k__Bacteria;p__Actinobacteria;c__Actinobacteria;o__Actinomycetales;f__Pseudonocardiaceae;g__Actinomycetospora
0.0910201	0.12526	1	1	7.91667	1.18582e-05	2.52892e-05	9.51806e-05	k__Bacteria;p__Armatimonadetes;c__Armatimonadia;o__FW68;f__unclassified;g__unclassified
0.090011	0.125055	35.75	2.58333	10.5	0.00042393	6.53306e-05	0.000126239	k__Bacteria;p__Bacteroidetes;c__Cytophagia;o__Cytophagales;f__Cytophagaceae;g__Rhodocytophaga
0.0992948	0.120542	0.25	10.0833	0.583333	2.96455e-06	0.000255	7.0133e-06	k__Bacteria;p__Bacteroidetes;c__Flavobacteriia;o__Flavobacteriales;f__[Weeksellaceae];g__unclassified
0.0819182	0.113984	8.66667	0	3.75	0.000102771	0	4.50855e-05	k__Bacteria;p__Planctomycetes;c__Planctomycetia;o__B97;f__unclassified;g__unclassified
0.0832046	0.113693	13.5	2.25	4.66667	0.000160086	5.69008e-05	5.61064e-05	k__Bacteria;p__Actinobacteria;c__Acidimicrobiia;o__Acidimicrobiales;f__AKIW874;g__unclassified
0.0855554	0.112611	28.0833	0.5	17.1667	0.000333017	1.26446e-05	0.000206392	k__Bacteria;p__Proteobacteria;c__Betaproteobacteria;o__A21b;f__UD5;g__unclassified
0.0843287	0.109797	3.5	2.08333	3.5	4.15037e-05	5.26859e-05	4.20798e-05	k__Bacteria;p__Proteobacteria;c__Alphaproteobacteria;o__BD7-3;f__unclassified;g__unclassified
0.0793353	0.109408	5.16667	0	1.25	6.12673e-05	0	1.50285e-05	k__Bacteria;p__Armatimonadetes;c__Chthonomonadetes;o__Chthonomonadales;f__unclassified;g__unclassified
0.0758183	0.103912	0.0833333	0	2.5	9.88182e-07	0	3.0057e-05	k__Bacteria;p__Bacteroidetes;c__Cytophagia;o__Cytophagales;f__Cytophagaceae;g__Cytophaga
0.0762317	0.103017	6.58333	0.0833333	1.58333	7.80664e-05	2.10744e-06	1.90361e-05	k__Bacteria;p__Actinobacteria;c__Acidimicrobiia;o__Acidimicrobiales;f__Iamiaceae;g__unclassified
0.0711953	0.102682	314.583	52	149.417	0.00373039	0.00131504	0.00179641	k__Bacteria;p__Proteobacteria;c__Alphaproteobacteria;o__Rhodospirillales;f__Acetobacteraceae;g__unclassified
0.0720605	0.100561	17.25	1	6.58333	0.000204554	2.52892e-05	7.91501e-05	k__Bacteria;p__Proteobacteria;c__Gammaproteobacteria;o__Legionellales;f__Coxiellaceae;g__Aquicella
0.0716601	0.0970138	2.91667	2.58333	0.5	3.45864e-05	6.53306e-05	6.0114e-06	k__Bacteria;p__Proteobacteria;c__Betaproteobacteria;o__Burkholderiales;f__Alcaligenaceae;g__Achromobacter
0.0674873	0.0951753	147.667	38.1667	121.5	0.00175106	0.000965206	0.00146077	k__Bacteria;p__Actinobacteria;c__Actinobacteria;o__Actinomycetales;f__Cellulomonadaceae;g__Cellulomonas
0.0762691	0.0937636	0.0833333	341.833	0.916667	9.88182e-07	0.00864471	1.10209e-05	k__Bacteria;p__Bacteroidetes;c__Sphingobacteriia;o__Sphingobacteriales;f__Sphingobacteriaceae;g__Sphingobacterium
0.0776044	0.0930745	2.58333	1.08333	0.0833333	3.06337e-05	2.73967e-05	1.0019e-06	k__Bacteria;p__Proteobacteria;c__Betaproteobacteria;o__Burkholderiales;f__Oxalobacteraceae;g__Cupriavidus
0.0614175	0.0902527	34.25	4.08333	9.08333	0.000406143	0.000103264	0.000109207	k__Bacteria;p__Proteobacteria;c__Alphaproteobacteria;o__Rhodobacterales;f__Hyphomonadaceae;g__unclassified
0.0622176	0.090035	57.8333	13.5833	30.5833	0.000685799	0.000343512	0.000367698	k__Bacteria;p__Verrucomicrobia;c__[Spartobacteria];o__[Chthoniobacterales];f__[Chthoniobacteraceae];g__Chthoniobacter
0.060071	0.0885778	165.833	13.6667	68.5833	0.00196648	0.00034562	0.000824564	k__Bacteria;p__Armatimonadetes;c__[Fimbriimonadia];o__[Fimbriimonadales];f__[Fimbriimonadaceae];g__Fimbriimonas
0.0621955	0.0870015	9.75	0.25	1.75	0.000115617	6.32231e-06	2.10399e-05	k__Bacteria;p__Verrucomicrobia;c__[Spartobacteria];o__unclassified;f__unclassified;g__unclassified
0.064592	0.0865897	2.08333	0.0833333	0	2.47046e-05	2.10744e-06	0	k__Bacteria;p__Cyanobacteria;c__Synechococcophycideae;o__Pseudanabaenales;f__unclassified;g__unclassified
0.0593328	0.0861964	333	71.8333	216.083	0.00394878	0.00181661	0.00259793	k__Bacteria;p__Actinobacteria;c__Actinobacteria;o__Actinomycetales;f__Pseudonocardiaceae;g__Pseudonocardia
0.0563148	0.0817983	2.75	2.83333	4.08333	3.261e-05	7.16529e-05	4.90931e-05	k__Bacteria;p__Bacteroidetes;c__[Saprospirae];o__[Saprospirales];f__Chitinophagaceae;g__Sediminibacterium
0.0534122	0.0800933	139.25	12.25	49.4167	0.00165125	0.000309793	0.000594127	k__Bacteria;p__Proteobacteria;c__Gammaproteobacteria;o__Thiotrichales;f__Piscirickettsiaceae;g__unclassified
0.0588244	0.0795969	23.8333	1.16667	9.16667	0.00028262	2.95041e-05	0.000110209	k__Bacteria;p__Acidobacteria;c__Acidobacteriia;o__Acidobacteriales;f__Koribacteraceae;g__unclassified
0.0563445	0.0792252	16.5833	0.666667	3.91667	0.000196648	1.68595e-05	4.70893e-05	k__Bacteria;p__Proteobacteria;c__Deltaproteobacteria;o__Spirobacillales;f__unclassified;g__unclassified
0.0526422	0.0775324	9.16667	1.66667	2.08333	0.0001087	4.21487e-05	2.50475e-05	k__Bacteria;p__OD1;c__ZB2;o__unclassified;f__unclassified;g__unclassified
0.0534264	0.0757408	18.5	0.666667	8	0.000219376	1.68595e-05	9.61825e-05	k__Bacteria;p__Armatimonadetes;c__Chthonomonadetes;o__SJA-22;f__unclassified;g__unclassified
0.0518718	0.0756658	25.0833	0.25	10.5	0.000297443	6.32231e-06	0.000126239	k__Bacteria;p__Gemmatimonadetes;c__Gemmatimonadetes;o__C114;f__unclassified;g__unclassified
0.0509489	0.0737049	3.5	0	0.25	4.15037e-05	0	3.0057e-06	k__Bacteria;p__Proteobacteria;c__Deltaproteobacteria;o__NB1-j;f__MND4;g__unclassified
0.0510711	0.0717073	1.41667	0.333333	3.33333	1.67991e-05	8.42975e-06	4.0076e-05	k__Bacteria;p__Actinobacteria;c__Actinobacteria;o__Actinomycetales;f__Pseudonocardiaceae;g__Saccharopolyspora
0.0494046	0.0705611	20.0833	0.333333	7.41667	0.000238152	8.42975e-06	8.91692e-05	k__Bacteria;p__Armatimonadetes;c__Chthonomonadetes;o__Chthonomonadales;f__Chthonomonadaceae;g__unclassified
0.0456211	0.0694475	180.417	8.41667	109.083	0.00213941	0.000212851	0.00131149	k__Bacteria;p__Proteobacteria;c__Betaproteobacteria;o__MND1;f__unclassified;g__unclassified
0.046653	0.0648475	14.8333	0.25	8.83333	0.000175896	6.32231e-06	0.000106201	k__Bacteria;p__Chloroflexi;c__TK10;o__B07_WMSP1;f__FFCH4570;g__unclassified
0.0433417	0.0635096	92.4167	5.25	57.8333	0.00109589	0.000132769	0.000695319	k__Bacteria;p__Actinobacteria;c__Acidimicrobiia;o__Acidimicrobiales;f__EB1017;g__unclassified
0.0426545	0.0634416	4.16667	0	0.5	4.94091e-05	0	6.0114e-06	k__Archaea;p__unclassified;c__unclassified;o__unclassified;f__unclassified;g__unclassified
0.0464337	0.0617586	14.75	0.25	11.25	0.000174908	6.32231e-06	0.000135257	k__Bacteria;p__Chloroflexi;c__Anaerolineae;o__unclassified;f__unclassified;g__unclassified
0.0409526	0.0605731	15	0.5	4.58333	0.000177873	1.26446e-05	5.51045e-05	k__Bacteria;p__Proteobacteria;c__Betaproteobacteria;o__A21b;f__unclassified;g__unclassified
0.0354487	0.0525428	6.66667	0	1.33333	7.90546e-05	0	1.60304e-05	k__Bacteria;p__Planctomycetes;c__Phycisphaerae;o__CPla-3;f__unclassified;g__unclassified
0.034357	0.0518181	18.8333	0.5	12.3333	0.000223329	1.26446e-05	0.000148281	k__Bacteria;p__Actinobacteria;c__Thermoleophilia;o__Gaiellales;f__AK1AB1_02E;g__unclassified
0.0334559	0.0513797	8.58333	0	8.5	0.000101783	0	0.000102194	k__Bacteria;p__Proteobacteria;c__Deltaproteobacteria;o__Myxococcales;f__Myxococcaceae;g__Anaeromyxobacter
0.0333949	0.0507969	23.8333	8.5	11.25	0.00028262	0.000214959	0.000135257	k__Bacteria;p__Proteobacteria;c__Gammaproteobacteria;o__unclassified;f__unclassified;g__unclassified
0.0313608	0.0493028	12.1667	1.16667	2.58333	0.000144275	2.95041e-05	3.10589e-05	k__Bacteria;p__Proteobacteria;c__Gammaproteobacteria;o__Xanthomonadales;f__unclassified;g__unclassified
0.0299375	0.0489732	524.417	36.0833	253.667	0.00621863	0.00091252	0.00304979	k__Bacteria;p__Acidobacteria;c__Sva0725;o__Sva0725;f__unclassified;g__unclassified
0.0296197	0.0478426	24.1667	42.75	16.8333	0.000286573	0.00108112	0.000202384	k__Bacteria;p__Proteobacteria;c__Betaproteobacteria;o__Burkholderiales;f__Burkholderiaceae;g__unclassified
0.0307515	0.0467521	2.83333	8.33333	11.4167	3.35982e-05	0.000210744	0.00013726	k__Bacteria;p__Verrucomicrobia;c__Verrucomicrobiae;o__Verrucomicrobiales;f__Verrucomicrobiaceae;g__Prosthecobacter
0.0333035	0.0465731	17.9167	0	11	0.000212459	0	0.000132251	k__Bacteria;p__Chloroflexi;c__TK17;o__unclassified;f__unclassified;g__unclassified
0.0298792	0.0457303	16.5833	1.33333	4.08333	0.000196648	3.3719e-05	4.90931e-05	k__Bacteria;p__Proteobacteria;c__Deltaproteobacteria;o__MIZ46;f__unclassified;g__unclassified
0.0294843	0.0450462	2.91667	8.58333	4.58333	3.45864e-05	0.000217066	5.51045e-05	k__Bacteria;p__TM7;c__unclassified;o__unclassified;f__unclassified;g__unclassified
0.028903	0.0449867	0.25	0.25	4.5	2.96455e-06	6.32231e-06	5.41026e-05	k__Bacteria;p__Cyanobacteria;c__4C0d-2;o__SM1D11;f__unclassified;g__unclassified
0.0274604	0.044706	97.5	4.58333	54.5833	0.00115617	0.000115909	0.000656245	k__Bacteria;p__Planctomycetes;c__Planctomycetia;o__Planctomycetales;f__Planctomycetaceae;g__Planctomyces
0.0270205	0.0439359	285	41.5833	173.833	0.00337958	0.00105161	0.00208996	k__Bacteria;p__Proteobacteria;c__Deltaproteobacteria;o__Myxococcales;f__Haliangiaceae;g__unclassified
0.0266618	0.0431754	133.167	5.41667	77.75	0.00157912	0.000136983	0.000934773	k__Bacteria;p__Actinobacteria;c__Acidimicrobiia;o__Acidimicrobiales;f__Iamiaceae;g__Iamia
0.0264778	0.0430085	120.917	2.08333	31.75	0.00143385	5.26859e-05	0.000381724	k__Bacteria;p__Bacteroidetes;c__Cytophagia;o__Cytophagales;f__Cytophagaceae;g__Pontibacter
0.0269353	0.0415028	20.75	0.5	8.75	0.000246057	1.26446e-05	0.0001052	k__Bacteria;p__Acidobacteria;c__unclassified;o__unclassified;f__unclassified;g__unclassified
0.0273448	0.0413649	19.3333	0.416667	8.5	0.000229258	1.05372e-05	0.000102194	k__Bacteria;p__Planctomycetes;c__vadinHA49;o__p04_C01;f__unclassified;g__unclassified
0.0260825	0.0411004	52.5833	1.66667	22.9167	0.000623543	4.21487e-05	0.000275523	k__Bacteria;p__Actinobacteria;c__Actinobacteria;o__Micrococcales;f__unclassified;g__unclassified
0.0278129	0.041071	21.75	0.333333	10.0833	0.000257916	8.42975e-06	0.00012123	k__Bacteria;p__BRC1;c__PRR-11;o__unclassified;f__unclassified;g__unclassified
0.0247295	0.0400975	5.91667	0.333333	1.08333	7.01609e-05	8.42975e-06	1.30247e-05	k__Bacteria;p__Planctomycetes;c__unclassified;o__unclassified;f__unclassified;g__unclassified
0.0249496	0.038297	20.5	0.416667	6.66667	0.000243093	1.05372e-05	8.0152e-05	k__Bacteria;p__Planctomycetes;c__Planctomycetia;o__unclassified;f__unclassified;g__unclassified
0.0237694	0.036891	12.6667	0.0833333	3.41667	0.000150204	2.10744e-06	4.10779e-05	k__Bacteria;p__Armatimonadetes;c__unclassified;o__unclassified;f__unclassified;g__unclassified
0.0230318	0.0357767	26.3333	1.08333	16.5833	0.000312266	2.73967e-05	0.000199378	k__Bacteria;p__Bacteroidetes;c__At12OctB3;o__unclassified;f__unclassified;g__unclassified
0.0227019	0.0349418	12	0.833333	18.3333	0.000142298	2.10744e-05	0.000220418	k__Bacteria;p__Actinobacteria;c__Actinobacteria;o__Actinomycetales;f__Micromonosporaceae;g__Catellatospora
0.0213241	0.0348622	1.33333	0.583333	10.5	1.58109e-05	1.47521e-05	0.000126239	k__Bacteria;p__Chloroflexi;c__Chloroflexi;o__unclassified;f__unclassified;g__unclassified
0.0202592	0.0338336	92.75	16.75	62.0833	0.00109985	0.000423595	0.000746416	k__Bacteria;p__Chloroflexi;c__Chloroflexi;o__[Roseiflexales];f__unclassified;g__unclassified
0.0197994	0.0336897	31.6667	1.25	12.0833	0.000375509	3.16116e-05	0.000145276	k__Bacteria;p__Armatimonadetes;c__[Fimbriimonadia];o__[Fimbriimonadales];f__[Fimbriimonadaceae];g__unclassified
0.020419	0.03332	961.75	119.083	630.417	0.0114046	0.00301153	0.00757938	k__Bacteria;p__Proteobacteria;c__Alphaproteobacteria;o__Rhodospirillales;f__Rhodospirillaceae;g__unclassified
0.020493	0.0332581	10.1667	0.416667	1.41667	0.000120558	1.05372e-05	1.70323e-05	k__Bacteria;p__Proteobacteria;c__Deltaproteobacteria;o__NB1-j;f__unclassified;g__unclassified
0.0186788	0.0314455	103.75	1.91667	31.9167	0.00123029	4.84711e-05	0.000383728	k__Bacteria;p__Acidobacteria;c__Solibacteres;o__Solibacterales;f__Solibacteraceae;g__Candidatus_Solibacter
0.0180221	0.0309326	29.6667	4.5	38.0833	0.000351793	0.000113802	0.000457869	k__Bacteria;p__Chloroflexi;c__Chloroflexi;o__Herpetosiphonales;f__unclassified;g__unclassified
0.0179173	0.0301755	5.58333	3.58333	11.6667	6.62082e-05	9.06198e-05	0.000140266	k__Bacteria;p__Proteobacteria;c__Alphaproteobacteria;o__Rickettsiales;f__unclassified;g__unclassified
0.0187361	0.0296138	0	1.83333	2.16667	0	4.63636e-05	2.60494e-05	k__Bacteria;p__Bacteroidetes;c__Cytophagia;o__Cytophagales;f__[Amoebophilaceae];g__Candidatus_Cardinium
0.0180648	0.0285315	0.0833333	4.25	10.25	9.88182e-07	0.000107479	0.000123234	k__Bacteria;p__Cyanobacteria;c__4C0d-2;o__unclassified;f__unclassified;g__unclassified
0.0164265	0.0283237	25.3333	78.75	39.1667	0.000300407	0.00199153	0.000470893	k__Bacteria;p__Actinobacteria;c__Actinobacteria;o__Actinomycetales;f__Pseudonocardiaceae;g__Amycolatopsis
0.0168617	0.0276427	11.3333	0	1.91667	0.000134393	0	2.30437e-05	k__Bacteria;p__Verrucomicrobia;c__[Pedosphaerae];o__[Pedosphaerales];f__Ellin515;g__unclassified
0.0178732	0.0262742	72.6667	3	46.4167	0.000861695	7.58677e-05	0.000558059	k__Bacteria;p__Proteobacteria;c__Deltaproteobacteria;o__Myxococcales;f__OM27;g__unclassified
0.0173457	0.0260458	0.5	2.66667	0	5.92909e-06	6.7438e-05	0	k__Bacteria;p__Firmicutes;c__Bacilli;o__Bacillales;f__Staphylococcaceae;g__Staphylococcus
0.0171328	0.0254061	34	0.833333	24.3333	0.000403178	2.10744e-05	0.000292555	k__Bacteria;p__Chloroflexi;c__TK17;o__mle1-48;f__unclassified;g__unclassified
0.0150971	0.0240306	3.41667	1.16667	0.75	4.05155e-05	2.95041e-05	9.01711e-06	k__Bacteria;p__Proteobacteria;c__Betaproteobacteria;o__IS-44;f__unclassified;g__unclassified
0.0122628	0.02242	93.9167	5.66667	48.8333	0.00111368	0.000143306	0.000587114	k__Bacteria;p__Chloroflexi;c__Chloroflexi;o__AKIW781;f__unclassified;g__unclassified
0.0137249	0.022419	100.167	4.16667	44.5833	0.0011878	0.000105372	0.000536017	k__Bacteria;p__Planctomycetes;c__Planctomycetia;o__Gemmatales;f__Gemmataceae;g__unclassified
0.0120163	0.0213212	1600.33	107.417	1132	0.0189771	0.00271649	0.0136098	k__Bacteria;p__Actinobacteria;c__Actinobacteria;o__Actinomycetales;f__Geodermatophilaceae;g__unclassified
0.0117849	0.0202862	41.8333	1.91667	18	0.000496068	4.84711e-05	0.000216411	k__Bacteria;p__Planctomycetes;c__Phycisphaerae;o__Phycisphaerales;f__unclassified;g__unclassified
0.0111451	0.0199085	8.5	0	0.75	0.000100795	0	9.01711e-06	k__Bacteria;p__Gemmatimonadetes;c__Gemmatimonadetes;o__Gemmatimonadales;f__A1-B1;g__unclassified
0.0107813	0.0190939	121.833	6.16667	53.25	0.00144472	0.00015595	0.000640214	k__Bacteria;p__Actinobacteria;c__unclassified;o__unclassified;f__unclassified;g__unclassified
0.010441	0.0176686	2.5	60.75	14.6667	2.96455e-05	0.00153632	0.000176335	k__Bacteria;p__Proteobacteria;c__Gammaproteobacteria;o__Xanthomonadales;f__Xanthomonadaceae;g__Luteibacter
0.00916931	0.017005	189.75	61.4167	176.917	0.00225009	0.00155318	0.00212703	k__Bacteria;p__Proteobacteria;c__Alphaproteobacteria;o__Rhizobiales;f__Hyphomicrobiaceae;g__unclassified
0.0103693	0.0169128	0	3.41667	0	0	8.64049e-05	0	k__Bacteria;p__Proteobacteria;c__Betaproteobacteria;o__Procabacteriales;f__Procabacteriaceae;g__unclassified
0.00908494	0.0158086	59.5	2.08333	34.9167	0.000705562	5.26859e-05	0.000419796	k__Bacteria;p__Acidobacteria;c__Acidobacteriia;o__Acidobacteriales;f__Koribacteraceae;g__Candidatus_Koribacter
0.00876305	0.0152793	7.75	8.75	6.08333	9.1901e-05	0.000221281	7.31387e-05	k__Bacteria;p__Verrucomicrobia;c__[Spartobacteria];o__[Chthoniobacterales];f__[Chthoniobacteraceae];g__Candidatus_Xiphinematobacter
0.00780822	0.0143964	143.75	6.08333	53.0833	0.00170461	0.000153843	0.000638211	k__Bacteria;p__Proteobacteria;c__Alphaproteobacteria;o__Rhodospirillales;f__Acetobacteraceae;g__Roseomonas
0.00753376	0.0142119	375.333	28.25	351.583	0.00445077	0.000714421	0.00422702	k__Bacteria;p__Verrucomicrobia;c__Opitutae;o__Opitutales;f__Opitutaceae;g__Opitutus
0.00683426	0.0136561	140	66.8333	84.75	0.00166015	0.00169016	0.00101893	k__Bacteria;p__Proteobacteria;c__Alphaproteobacteria;o__Caulobacterales;f__Caulobacteraceae;g__Mycoplana
0.00693469	0.0133297	82	3.83333	25	0.000972371	9.69421e-05	0.00030057	k__Bacteria;p__Planctomycetes;c__Planctomycetia;o__Pirellulales;f__Pirellulaceae;g__Pirellula
0.00658248	0.0132358	603.5	63.1667	765.083	0.00715642	0.00159744	0.00919845	k__Bacteria;p__Firmicutes;c__Bacilli;o__Bacillales;f__Bacillaceae;g__Bacillus
0.00711314	0.01281	49	1.66667	42.5	0.000581051	4.21487e-05	0.000510969	k__Bacteria;p__Proteobacteria;c__Gammaproteobacteria;o__Xanthomonadales;f__Xanthomonadaceae;g__Lysobacter
0.00708583	0.0128062	107.5	4.66667	73.0833	0.00127476	0.000118016	0.000878667	k__Bacteria;p__Chloroflexi;c__unclassified;o__unclassified;f__unclassified;g__unclassified
0.00746823	0.0127482	0.0833333	5.08333	0.666667	9.88182e-07	0.000128554	8.0152e-06	k__Bacteria;p__Actinobacteria;c__Thermoleophilia;o__Solirubrobacterales;f__Patulibacteraceae;g__Patulibacter
0.0062996	0.0120513	69.5833	3.58333	27.8333	0.000825132	9.06198e-05	0.000334635	k__Bacteria;p__Acidobacteria;c__[Chloracidobacteria];o__PK29;f__unclassified;g__unclassified
0.00544772	0.0112209	420.583	21.5	152.333	0.00498736	0.000543719	0.00183147	k__Bacteria;p__Proteobacteria;c__Betaproteobacteria;o__Burkholderiales;f__unclassified;g__unclassified
0.00646452	0.0110677	26.9167	0.166667	13.1667	0.000319183	4.21487e-06	0.0001583	k__Bacteria;p__Chloroflexi;c__TK10;o__B07_WMSP1;f__unclassified;g__unclassified
0.00522326	0.0105304	12.25	1.75	28.8333	0.000145263	4.42562e-05	0.000346658	k__Bacteria;p__Proteobacteria;c__Gammaproteobacteria;o__Legionellales;f__Coxiellaceae;g__unclassified
0.00546333	0.0102224	19.0833	0	8.16667	0.000226294	0	9.81863e-05	k__Bacteria;p__Chloroflexi;c__P2-11E;o__unclassified;f__unclassified;g__unclassified
0.00530317	0.00982203	34.4167	2.08333	35.6667	0.000408119	5.26859e-05	0.000428813	k__Bacteria;p__Chloroflexi;c__Thermomicrobia;o__AKYG1722;f__unclassified;g__unclassified
0.00463243	0.00958391	389.083	66.8333	371.083	0.00461382	0.00169016	0.00446146	k__Bacteria;p__Proteobacteria;c__Alphaproteobacteria;o__Caulobacterales;f__Caulobacteraceae;g__Phenylobacterium
0.00435472	0.00916332	5.91667	0	0.5	7.01609e-05	0	6.0114e-06	k__Bacteria;p__Bacteroidetes;c__Cytophagia;o__Cytophagales;f__Cytophagaceae;g__Sporocytophaga
0.00429625	0.0091271	124	31.6667	196.333	0.00147042	0.000800826	0.00236048	k__Bacteria;p__Proteobacteria;c__Gammaproteobacteria;o__Alteromonadales;f__211ds20;g__unclassified
0.00479882	0.00896173	267.5	11.0833	203.333	0.00317207	0.000280289	0.00244464	k__Bacteria;p__Actinobacteria;c__MB-A2-108;o__0319-7L14;f__unclassified;g__unclassified
0.0042391	0.00861155	32.8333	0.0833333	11.1667	0.000389344	2.10744e-06	0.000134255	k__Bacteria;p__Gemmatimonadetes;c__unclassified;o__unclassified;f__unclassified;g__unclassified
0.00415915	0.00859283	49.5	4.91667	62.8333	0.00058698	0.000124339	0.000755433	k__Bacteria;p__Firmicutes;c__Bacilli;o__Bacillales;f__Bacillaceae;g__unclassified
0.00458762	0.00856952	0.166667	2.83333	0.333333	1.97636e-06	7.16529e-05	4.0076e-06	k__Bacteria;p__Proteobacteria;c__Alphaproteobacteria;o__Rhizobiales;f__Brucellaceae;g__Ochrobactrum
0.00337124	0.00732726	22.8333	46.4167	59	0.000270762	0.00117384	0.000709346	k__Bacteria;p__Proteobacteria;c__Betaproteobacteria;o__Burkholderiales;f__Burkholderiaceae;g__Burkholderia
0.00325504	0.00711368	22.6667	15.6667	102.917	0.000268786	0.000396198	0.00123735	k__Bacteria;p__Proteobacteria;c__Gammaproteobacteria;o__Alteromonadales;f__Alteromonadaceae;g__Cellvibrio
0.00301726	0.00686809	310.833	9.66667	64.0833	0.00368592	0.000244463	0.000770462	k__Bacteria;p__Bacteroidetes;c__[Saprospirae];o__[Saprospirales];f__Chitinophagaceae;g__Segetibacter
0.00356115	0.00667508	16.6667	0.25	4	0.000197636	6.32231e-06	4.80912e-05	k__Bacteria;p__Acidobacteria;c__[Chloracidobacteria];o__unclassified;f__unclassified;g__unclassified
0.00275362	0.00630833	272.833	24.0833	57.0833	0.00323531	0.000609049	0.000686302	k__Bacteria;p__FBP;c__unclassified;o__unclassified;f__unclassified;g__unclassified
0.00284097	0.00603374	0.5	1.83333	0.666667	5.92909e-06	4.63636e-05	8.0152e-06	k__Bacteria;p__Proteobacteria;c__Gammaproteobacteria;o__Pseudomonadales;f__Pseudomonadaceae;g__unclassified
0.00285223	0.00598006	7.16667	13.5	13.75	8.49837e-05	0.000341405	0.000165314	k__Bacteria;p__Proteobacteria;c__Gammaproteobacteria;o__Xanthomonadales;f__Xanthomonadaceae;g__Dokdonella
0.00234768	0.00542657	470.5	54.3333	471.333	0.00557928	0.00137405	0.00566675	k__Bacteria;p__Actinobacteria;c__Acidimicrobiia;o__Acidimicrobiales;f__C111;g__unclassified
0.00216339	0.00518869	315.667	23.75	75	0.00374323	0.00060062	0.000901711	k__Bacteria;p__Bacteroidetes;c__Cytophagia;o__Cytophagales;f__Cytophagaceae;g__Hymenobacter
0.00231086	0.00496818	1.16667	3.66667	0.166667	1.38346e-05	9.27272e-05	2.0038e-06	k__Bacteria;p__Firmicutes;c__Bacilli;o__Lactobacillales;f__Streptococcaceae;g__Streptococcus
0.0020249	0.00477153	28.6667	16	62.1667	0.000339935	0.000404628	0.000747418	k__Bacteria;p__Proteobacteria;c__Deltaproteobacteria;o__Myxococcales;f__Polyangiaceae;g__Sorangium
0.00202626	0.00465516	6.66667	3.75	20.0833	7.90546e-05	9.48347e-05	0.000241458	k__Bacteria;p__Firmicutes;c__Bacilli;o__Bacillales;f__Paenibacillaceae;g__Cohnella
0.00224369	0.00458289	22.5833	0.25	8	0.000267797	6.32231e-06	9.61825e-05	k__Bacteria;p__Planctomycetes;c__OM190;o__agg27;f__unclassified;g__unclassified
0.00206764	0.00452609	42	24.3333	37.6667	0.000498044	0.000615372	0.000452859	k__Bacteria;p__Actinobacteria;c__Actinobacteria;o__Actinomycetales;f__Streptosporangiaceae;g__Nonomuraea
0.0019167	0.00419937	0	2.33333	0.583333	0	5.90082e-05	7.0133e-06	k__Bacteria;p__Proteobacteria;c__Gammaproteobacteria;o__Pseudomonadales;f__Moraxellaceae;g__Enhydrobacter
0.00170129	0.00419235	165.833	73.75	298.417	0.00196648	0.00186508	0.00358781	k__Bacteria;p__Proteobacteria;c__Deltaproteobacteria;o__Myxococcales;f__Polyangiaceae;g__unclassified
0.00167204	0.00409001	331.5	14.9167	136.25	0.00393099	0.000377231	0.00163811	k__Bacteria;p__Proteobacteria;c__Alphaproteobacteria;o__Rhodobacterales;f__Rhodobacteraceae;g__unclassified
0.0016429	0.0038876	811.5	143.833	775	0.00962292	0.00363744	0.00931768	k__Bacteria;p__Actinobacteria;c__Thermoleophilia;o__Solirubrobacterales;f__Solirubrobacteraceae;g__unclassified
0.00167791	0.0037752	37.3333	0.25	16.1667	0.000442706	6.32231e-06	0.000194369	k__Bacteria;p__Actinobacteria;c__MB-A2-108;o__unclassified;f__unclassified;g__unclassified
0.00144378	0.00342854	3.5	23	96.75	4.15037e-05	0.000581653	0.00116321	k__Bacteria;p__Actinobacteria;c__Actinobacteria;o__Actinomycetales;f__Glycomycetaceae;g__Glycomyces
0.0013159	0.00325466	180.167	34.8333	84.3333	0.00213645	0.000880909	0.00101392	k__Bacteria;p__Proteobacteria;c__Alphaproteobacteria;o__Ellin329;f__unclassified;g__unclassified
0.00135022	0.00311772	71.9167	1.41667	39	0.000852801	3.58264e-05	0.000468889	k__Bacteria;p__Chloroflexi;c__TK10;o__unclassified;f__unclassified;g__unclassified
0.00109684	0.0028445	2026.92	515.417	1563	0.0240356	0.0130345	0.0187916	k__Bacteria;p__Bacteroidetes;c__[Saprospirae];o__[Saprospirales];f__Chitinophagaceae;g__unclassified
0.00100594	0.00258756	29.0833	0.166667	8.75	0.000344876	4.21487e-06	0.0001052	k__Bacteria;p__Verrucomicrobia;c__[Spartobacteria];o__[Chthoniobacterales];f__[Chthoniobacteraceae];g__OR-59
0.000874189	0.00237078	4123.67	585	1707.33	0.0488992	0.0147942	0.0205269	k__Bacteria;p__Proteobacteria;c__Alphaproteobacteria;o__Sphingomonadales;f__Sphingomonadaceae;g__unclassified
0.000986255	0.00233616	7.58333	6.16667	10.9167	8.99246e-05	0.00015595	0.000131249	k__Bacteria;p__Cyanobacteria;c__Oscillatoriophycideae;o__unclassified;f__unclassified;g__unclassified
0.000776561	0.0021316	122.083	182.417	223.833	0.00144769	0.00461318	0.00269111	k__Bacteria;p__Verrucomicrobia;c__Verrucomicrobiae;o__Verrucomicrobiales;f__Verrucomicrobiaceae;g__unclassified
0.000800419	0.0021029	1.08333	8.08333	0.75	1.28464e-05	0.000204421	9.01711e-06	k__Bacteria;p__Proteobacteria;c__Alphaproteobacteria;o__Rhizobiales;f__Methylocystaceae;g__Methylopila
0.000706075	0.00193357	46.1667	10.9167	16.5833	0.000547453	0.000276074	0.000199378	k__Bacteria;p__Proteobacteria;c__Deltaproteobacteria;o__unclassified;f__unclassified;g__unclassified
0.000707041	0.00189663	238.583	8.33333	119.667	0.00282917	0.000210744	0.00143873	k__Bacteria;p__Proteobacteria;c__Alphaproteobacteria;o__Rhizobiales;f__Beijerinckiaceae;g__unclassified
0.000721087	0.00184908	35.3333	0.166667	10.6667	0.000418989	4.21487e-06	0.000128243	k__Bacteria;p__Gemmatimonadetes;c__Gemm-2;o__unclassified;f__unclassified;g__unclassified
0.000589359	0.00171332	37.75	41.25	90.75	0.000447647	0.00104318	0.00109107	k__Bacteria;p__Actinobacteria;c__Actinobacteria;o__Actinomycetales;f__Actinosynnemataceae;g__Saccharothrix
0.000616674	0.00170223	46	0.0833333	8.66667	0.000545477	2.10744e-06	0.000104198	k__Bacteria;p__Gemmatimonadetes;c__Gemmatimonadetes;o__KD8-87;f__unclassified;g__unclassified
0.000612292	0.00166524	862.333	49.0833	621	0.0102257	0.00124128	0.00746616	k__Bacteria;p__Chloroflexi;c__Thermomicrobia;o__JG30-KF-CM45;f__unclassified;g__unclassified
0.000580071	0.00165167	244	17.25	78.0833	0.0028934	0.000436239	0.000938781	k__Bacteria;p__Planctomycetes;c__Planctomycetia;o__Gemmatales;f__Isosphaeraceae;g__unclassified
0.000640535	0.00164675	79.4167	2	29.1667	0.000941738	5.05785e-05	0.000350665	k__Bacteria;p__Bacteroidetes;c__unclassified;o__unclassified;f__unclassified;g__unclassified
0.000572759	0.00161311	64.8333	26.3333	78.0833	0.000768806	0.00066595	0.000938781	k__Bacteria;p__Proteobacteria;c__Alphaproteobacteria;o__Rhizobiales;f__Xanthobacteraceae;g__unclassified
0.000622278	0.00161247	31.3333	0.5	6	0.000371557	1.26446e-05	7.21368e-05	k__Bacteria;p__Elusimicrobia;c__Elusimicrobia;o__FAC88;f__unclassified;g__unclassified
0.000571211	0.00159099	1.41667	2	28.6667	1.67991e-05	5.05785e-05	0.000344654	k__Bacteria;p__Proteobacteria;c__Alphaproteobacteria;o__Rhodobacterales;f__Rhodobacteraceae;g__Rhodobacter
0.000560179	0.00156095	29.5	0	10.9167	0.000349817	0	0.000131249	k__Bacteria;p__Acidobacteria;c__S035;o__unclassified;f__unclassified;g__unclassified
0.000567114	0.00155493	41.5833	29.9167	111.833	0.000493103	0.00075657	0.00134455	k__Bacteria;p__Proteobacteria;c__Alphaproteobacteria;o__Rhodospirillales;f__Rhodospirillaceae;g__Inquilinus
0.000569905	0.00153613	45.5	0.583333	12.6667	0.000539548	1.47521e-05	0.000152289	k__Bacteria;p__Armatimonadetes;c__Armatimonadia;o__Armatimonadales;f__Armatimonadaceae;g__unclassified
0.00051055	0.00145631	20.1667	3.66667	55.25	0.00023914	9.27272e-05	0.00066426	k__Bacteria;p__Proteobacteria;c__Deltaproteobacteria;o__Myxococcales;f__Nannocystaceae;g__Nannocystis
0.000520044	0.00137028	69.3333	2.16667	50.4167	0.000822168	5.47934e-05	0.00060615	k__Bacteria;p__Cyanobacteria;c__ML635J-21;o__unclassified;f__unclassified;g__unclassified
0.00047804	0.00136964	60	1.33333	13.75	0.000711491	3.3719e-05	0.000165314	k__Bacteria;p__Acidobacteria;c__[Chloracidobacteria];o__11-24;f__unclassified;g__unclassified
0.000419396	0.00125271	253.75	15.25	83.75	0.00300902	0.000385661	0.00100691	k__Bacteria;p__Planctomycetes;c__Planctomycetia;o__Pirellulales;f__Pirellulaceae;g__unclassified
0.000414489	0.00120023	199.583	5.66667	135.417	0.0023667	0.000143306	0.00162809	k__Bacteria;p__Chloroflexi;c__Gitt-GS-136;o__unclassified;f__unclassified;g__unclassified
0.000403804	0.0011988	7.25	44.8333	11.5	8.59719e-05	0.0011338	0.000138262	k__Bacteria;p__Proteobacteria;c__Alphaproteobacteria;o__Rhizobiales;f__Aurantimonadaceae;g__unclassified
0.000451414	0.00116003	86.5	2.16667	41.3333	0.00102573	5.47934e-05	0.000496943	k__Bacteria;p__Chlorobi;c__OPB56;o__unclassified;f__unclassified;g__unclassified
0.000432789	0.00106156	0	6.91667	3.5	0	0.000174917	4.20798e-05	k__Bacteria;p__Bacteroidetes;c__Cytophagia;o__Cytophagales;f__Cytophagaceae;g__Emticicia
0.000380356	0.00103446	27.8333	0.166667	6.33333	0.000330053	4.21487e-06	7.61444e-05	k__Bacteria;p__Elusimicrobia;c__Elusimicrobia;o__IIb;f__unclassified;g__unclassified
0.000317611	0.00101812	1372.42	483.5	1732.67	0.0162744	0.0122274	0.0208315	k__Bacteria;p__Proteobacteria;c__Gammaproteobacteria;o__Xanthomonadales;f__Xanthomonadaceae;g__unclassified
0.00035482	0.000991395	113	3.66667	47.75	0.00133998	9.27272e-05	0.000574089	k__Bacteria;p__Chloroflexi;c__Anaerolineae;o__Caldilineales;f__Caldilineaceae;g__unclassified
0.00032343	0.000977745	1444.92	270.833	1063	0.0171341	0.00684917	0.0127802	k__Bacteria;p__Proteobacteria;c__Deltaproteobacteria;o__Myxococcales;f__unclassified;g__unclassified
0.000355977	0.000952617	22	0	4.91667	0.00026088	0	5.91121e-05	k__Bacteria;p__BHI80-139;c__unclassified;o__unclassified;f__unclassified;g__unclassified
0.000325745	0.000936597	53.9167	1.41667	18.75	0.000639354	3.58264e-05	0.000225428	k__Bacteria;p__Armatimonadetes;c__0319-6E2;o__unclassified;f__unclassified;g__unclassified
0.000270337	0.000893226	25.6667	18.5833	23.75	0.00030436	0.000469958	0.000285542	k__Bacteria;p__Proteobacteria;c__Alphaproteobacteria;o__Rhizobiales;f__Hyphomicrobiaceae;g__Hyphomicrobium
0.000286284	0.000842269	51.3333	1	18.4167	0.00060872	2.52892e-05	0.00022142	k__Bacteria;p__Acidobacteria;c__iii1-8;o__32-20;f__unclassified;g__unclassified
0.000267249	0.000829362	68.9167	0.833333	23.6667	0.000817227	2.10744e-05	0.00028454	k__Bacteria;p__Verrucomicrobia;c__[Spartobacteria];o__[Chthoniobacterales];f__[Chthoniobacteraceae];g__DA101
0.000243453	0.000799028	94.1667	5.25	29.5833	0.00111665	0.000132769	0.000355675	k__Bacteria;p__Acidobacteria;c__Acidobacteria-6;o__CCU21;f__unclassified;g__unclassified
0.000249153	0.000760086	0.333333	2.75	14	3.95273e-06	6.95454e-05	0.000168319	k__Bacteria;p__TM7;c__TM7-3;o__EW055;f__unclassified;g__unclassified
0.000200395	0.000663096	58.25	35.6667	76	0.000690739	0.000901983	0.000913733	k__Bacteria;p__Proteobacteria;c__Betaproteobacteria;o__Methylophilales;f__Methylophilaceae;g__unclassified
0.000206678	0.000656062	42.25	18.4167	12.1667	0.000501008	0.000465744	0.000146277	k__Bacteria;p__Actinobacteria;c__Actinobacteria;o__Actinomycetales;f__Micromonosporaceae;g__Dactylosporangium
0.000182916	0.000618961	292.75	6.66667	102.917	0.00347148	0.000168595	0.00123735	k__Bacteria;p__Gemmatimonadetes;c__Gemmatimonadetes;o__Ellin5290;f__unclassified;g__unclassified
0.000176163	0.000577284	515.75	21.75	255.5	0.00611586	0.000550041	0.00307183	k__Bacteria;p__Proteobacteria;c__Alphaproteobacteria;o__Rhodospirillales;f__unclassified;g__unclassified
0.000158094	0.000557477	107.083	26.6667	169.833	0.00126981	0.00067438	0.00204187	k__Bacteria;p__Firmicutes;c__Bacilli;o__Bacillales;f__Paenibacillaceae;g__Paenibacillus
0.000155254	0.000545255	142.25	1.25	89.5833	0.00168683	3.16116e-05	0.00107704	k__Bacteria;p__Bacteroidetes;c__[Saprospirae];o__[Saprospirales];f__Saprospiraceae;g__unclassified
0.000155703	0.000541706	17.1667	13.6667	45	0.000203566	0.00034562	0.000541026	k__Bacteria;p__Verrucomicrobia;c__Opitutae;o__Opitutales;f__Opitutaceae;g__unclassified
0.000154076	0.000539719	819	18.5833	266.833	0.00971186	0.000469958	0.00320809	k__Bacteria;p__Gemmatimonadetes;c__Gemmatimonadetes;o__Gemmatimonadales;f__Ellin5301;g__unclassified
0.000152033	0.000525484	2	1859.33	12.75	2.37164e-05	0.0470211	0.000153291	k__Bacteria;p__Proteobacteria;c__Gammaproteobacteria;o__Enterobacteriales;f__Enterobacteriaceae;g__unclassified
0.000158834	0.000518995	58.5	1.16667	18.5	0.000693704	2.95041e-05	0.000222422	k__Bacteria;p__Actinobacteria;c__Acidimicrobiia;o__unclassified;f__unclassified;g__unclassified
0.000148728	0.000512685	87.3333	2.66667	30	0.00103562	6.7438e-05	0.000360684	k__Bacteria;p__Acidobacteria;c__[Chloracidobacteria];o__DS-100;f__unclassified;g__unclassified
0.000105143	0.000407388	301.833	267.167	1195.75	0.0035792	0.00675644	0.0143763	k__Bacteria;p__Bacteroidetes;c__Sphingobacteriia;o__Sphingobacteriales;f__Sphingobacteriaceae;g__unclassified
0.000101647	0.000360379	35.5833	0.333333	12.75	0.000421954	8.42975e-06	0.000153291	k__Bacteria;p__WS3;c__PRR-12;o__Sediment-1;f__unclassified;g__unclassified
9.11478e-05	0.000329479	0.0833333	12.25	6.66667	9.88182e-07	0.000309793	8.0152e-05	k__Bacteria;p__Proteobacteria;c__Gammaproteobacteria;o__Pseudomonadales;f__Moraxellaceae;g__Acinetobacter
8.57909e-05	0.000324855	93.3333	0.916667	27.25	0.00110676	2.31818e-05	0.000327621	k__Bacteria;p__Verrucomicrobia;c__[Spartobacteria];o__[Chthoniobacterales];f__[Chthoniobacteraceae];g__Ellin506
6.61096e-05	0.00026987	9.25	52.25	11.6667	0.000109688	0.00132136	0.000140266	k__Bacteria;p__Tenericutes;c__Mollicutes;o__Anaeroplasmatales;f__Anaeroplasmataceae;g__Asteroleplasma
6.33624e-05	0.000268766	547.667	460.75	703.833	0.00649433	0.011652	0.00846205	k__Bacteria;p__Proteobacteria;c__Alphaproteobacteria;o__Caulobacterales;f__Caulobacteraceae;g__unclassified
6.51407e-05	0.00026849	16.25	80.0833	169.417	0.000192696	0.00202525	0.00203686	k__Bacteria;p__Actinobacteria;c__Actinobacteria;o__Actinomycetales;f__Nocardiaceae;g__Rhodococcus
5.94661e-05	0.000252405	166.083	54.75	234.083	0.00196945	0.00138459	0.00281434	k__Bacteria;p__Actinobacteria;c__Actinobacteria;o__Actinomycetales;f__Streptomycetaceae;g__Streptomyces
6.70939e-05	0.000245867	110.5	2.41667	48.6667	0.00131033	6.11157e-05	0.00058511	k__Bacteria;p__Nitrospirae;c__Nitrospira;o__Nitrospirales;f__0319-6A21;g__unclassified
5.80439e-05	0.000245828	7.5	78.5	30	8.89364e-05	0.00198521	0.000360684	k__Bacteria;p__Proteobacteria;c__Alphaproteobacteria;o__Rhizobiales;f__Methylobacteriaceae;g__Methylobacterium
5.48489e-05	0.000239353	29.4167	0	0.916667	0.000348828	0	1.10209e-05	k__Bacteria;p__Cyanobacteria;c__Synechococcophycideae;o__Pseudanabaenales;f__Pseudanabaenaceae;g__Leptolyngbya
4.83565e-05	0.000218412	557.417	16.1667	409	0.00660995	0.000408843	0.00491733	k__Bacteria;p__Actinobacteria;c__Rubrobacteria;o__Rubrobacterales;f__Rubrobacteraceae;g__Rubrobacter
4.76787e-05	0.000216882	402.25	195.667	530.083	0.00476996	0.00494826	0.00637309	k__Bacteria;p__Bacteroidetes;c__Cytophagia;o__Cytophagales;f__Cytophagaceae;g__unclassified
4.45265e-05	0.000206437	1792.58	949	3808.25	0.0212568	0.0239995	0.0457859	k__Bacteria;p__Proteobacteria;c__Betaproteobacteria;o__Burkholderiales;f__Oxalobacteraceae;g__unclassified
4.24925e-05	0.000191102	32	56.5	166.25	0.000379462	0.00142884	0.00199879	k__Bacteria;p__Verrucomicrobia;c__Verrucomicrobiae;o__Verrucomicrobiales;f__Verrucomicrobiaceae;g__Luteolibacter
4.00296e-05	0.000177557	4.25	74.5	11.8333	5.03973e-05	0.00188405	0.00014227	k__Bacteria;p__Proteobacteria;c__Alphaproteobacteria;o__Sphingomonadales;f__Sphingomonadaceae;g__Sphingobium
3.68699e-05	0.00017606	1719.67	75.4167	1351.67	0.0203921	0.00190723	0.0162508	k__Bacteria;p__Actinobacteria;c__Thermoleophilia;o__Gaiellales;f__Gaiellaceae;g__unclassified
3.54034e-05	0.000168912	1703.17	81.5833	619.833	0.0201965	0.00206318	0.00745214	k__Bacteria;p__Actinobacteria;c__Acidimicrobiia;o__Acidimicrobiales;f__unclassified;g__unclassified
3.61125e-05	0.000166388	4.33333	23.3333	11.8333	5.13855e-05	0.000590082	0.00014227	k__Bacteria;p__Proteobacteria;c__Betaproteobacteria;o__Methylophilales;f__unclassified;g__unclassified
3.31585e-05	0.000163176	349.5	8.33333	108.167	0.00414444	0.000210744	0.00130047	k__Bacteria;p__Actinobacteria;c__Actinobacteria;o__Actinomycetales;f__Sporichthyaceae;g__unclassified
3.36243e-05	0.000161612	2885	144.917	1602.75	0.0342109	0.00366483	0.0192696	k__Bacteria;p__Actinobacteria;c__Thermoleophilia;o__Solirubrobacterales;f__unclassified;g__unclassified
3.57763e-05	0.000157092	401.5	12.25	211.333	0.00476106	0.000309793	0.00254082	k__Bacteria;p__Gemmatimonadetes;c__Gemm-3;o__unclassified;f__unclassified;g__unclassified
2.77893e-05	0.000135768	6.41667	22.25	75.75	7.609e-05	0.000562686	0.000910728	k__Bacteria;p__Bacteroidetes;c__Flavobacteriia;o__Flavobacteriales;f__Cryomorphaceae;g__Fluviicola
2.55945e-05	0.0001337	789.5	26.75	493.417	0.00936204	0.000676487	0.00593225	k__Bacteria;p__Gemmatimonadetes;c__Gemm-1;o__unclassified;f__unclassified;g__unclassified
2.61986e-05	0.000126518	165.583	3.08333	64.4167	0.00196352	7.79752e-05	0.000774469	k__Bacteria;p__Acidobacteria;c__Acidobacteria-6;o__iii1-15;f__RB40;g__unclassified
2.42727e-05	0.000123715	421.333	14.5	219.667	0.00499625	0.000366694	0.00264101	k__Bacteria;p__Proteobacteria;c__Betaproteobacteria;o__Ellin6067;f__unclassified;g__unclassified
2.2118e-05	0.000121404	1104.33	51.25	733.917	0.0130954	0.00129607	0.00882374	k__Bacteria;p__Chloroflexi;c__Ellin6529;o__unclassified;f__unclassified;g__unclassified
2.08978e-05	0.000116244	233.5	136.917	201.5	0.00276889	0.00346252	0.0024226	k__Bacteria;p__Actinobacteria;c__Actinobacteria;o__Actinomycetales;f__Mycobacteriaceae;g__Mycobacterium
2.04998e-05	0.000115285	284	210.833	1224.42	0.00336773	0.00533182	0.0147209	k__Bacteria;p__Actinobacteria;c__Actinobacteria;o__Actinomycetales;f__Intrasporangiaceae;g__unclassified
2.14375e-05	0.000112082	128.75	2.83333	36.4167	0.00152674	7.16529e-05	0.000437831	k__Bacteria;p__Gemmatimonadetes;c__Gemmatimonadetes;o__Gemmatimonadales;f__Gemmatimonadaceae;g__Gemmatimonas
1.62294e-05	9.65739e-05	51.75	40.0833	332.417	0.000613661	0.00101368	0.00399658	k__Bacteria;p__Proteobacteria;c__Betaproteobacteria;o__Burkholderiales;f__Comamonadaceae;g__Methylibium
1.46626e-05	8.71234e-05	46.0833	58.9167	139.833	0.000546465	0.00148996	0.00168119	k__Bacteria;p__Actinobacteria;c__Actinobacteria;o__Actinomycetales;f__Microbacteriaceae;g__Agromyces
1.35924e-05	8.5057e-05	139.5	4.41667	30.8333	0.00165422	0.000111694	0.000370703	k__Bacteria;p__Chloroflexi;c__Anaerolineae;o__envOPS12;f__unclassified;g__unclassified
1.5648e-05	8.47602e-05	539.167	11.3333	184.417	0.00639354	0.000286611	0.00221721	k__Bacteria;p__Bacteroidetes;c__Cytophagia;o__Cytophagales;f__Cytophagaceae;g__Adhaeribacter
1.2978e-05	8.1738e-05	53.25	115.333	642.5	0.000631449	0.00291669	0.00772465	k__Bacteria;p__Proteobacteria;c__Alphaproteobacteria;o__Rhizobiales;f__Phyllobacteriaceae;g__unclassified
1.157e-05	7.61162e-05	56.3333	0	1.33333	0.000668011	0	1.60304e-05	k__Bacteria;p__Cyanobacteria;c__unclassified;o__unclassified;f__unclassified;g__unclassified
1.2377e-05	7.56657e-05	659	14	224	0.00781455	0.000354049	0.00269311	k__Bacteria;p__Acidobacteria;c__Acidobacteria-6;o__iii1-15;f__mb2424;g__unclassified
1.08383e-05	7.1142e-05	316.083	5.16667	65.75	0.00374818	0.000130661	0.0007905	k__Bacteria;p__Gemmatimonadetes;c__Gemmatimonadetes;o__Gemmatimonadales;f__unclassified;g__unclassified
1.02866e-05	7.00467e-05	1359.75	923.333	5092.58	0.0161242	0.0233504	0.0612271	k__Bacteria;p__Actinobacteria;c__Actinobacteria;o__Actinomycetales;f__Micrococcaceae;g__unclassified
9.81125e-06	6.87411e-05	1960.25	694.333	4442.83	0.023245	0.0175592	0.0534153	k__Bacteria;p__Actinobacteria;c__Actinobacteria;o__Actinomycetales;f__Nocardioidaceae;g__unclassified
9.68539e-06	6.356e-05	118.667	2	30.3333	0.00140717	5.05785e-05	0.000364692	k__Bacteria;p__Acidobacteria;c__Acidobacteria-5;o__unclassified;f__unclassified;g__unclassified
8.98625e-06	6.33701e-05	1.83333	250.5	35.5833	2.174e-05	0.00633496	0.000427812	k__Bacteria;p__Proteobacteria;c__Alphaproteobacteria;o__Rhizobiales;f__Rhizobiaceae;g__Kaistia
8.32179e-06	6.05024e-05	369.083	137.583	246.5	0.00437666	0.00347938	0.00296362	k__Bacteria;p__unclassified;c__unclassified;o__unclassified;f__unclassified;g__unclassified
7.89713e-06	5.89264e-05	1.75	81	43.9167	2.07518e-05	0.00204843	0.000528002	k__Bacteria;p__Bacteroidetes;c__Flavobacteriia;o__Flavobacteriales;f__[Weeksellaceae];g__Chryseobacterium
7.67004e-06	5.89236e-05	301.5	444.417	176.5	0.00357524	0.011239	0.00212203	k__Bacteria;p__Actinobacteria;c__Actinobacteria;o__Actinomycetales;f__Micromonosporaceae;g__unclassified
7.72664e-06	5.88605e-05	190.583	70.6667	92.25	0.00225997	0.00178711	0.0011091	k__Bacteria;p__Proteobacteria;c__Gammaproteobacteria;o__Xanthomonadales;f__Sinobacteraceae;g__Steroidobacter
7.82207e-06	5.48918e-05	336.583	10.6667	139.75	0.00399127	0.000269752	0.00168019	k__Bacteria;p__Planctomycetes;c__Planctomycetia;o__Gemmatales;f__Gemmataceae;g__Gemmata
7.09003e-06	5.45124e-05	270.417	0.25	1.75	0.00320665	6.32231e-06	2.10399e-05	k__Bacteria;p__Cyanobacteria;c__Oscillatoriophycideae;o__Oscillatoriales;f__Phormidiaceae;g__Phormidium
6.21964e-06	5.06428e-05	56.3333	86.4167	249.417	0.000668011	0.00218541	0.00299869	k__Bacteria;p__Actinobacteria;c__Actinobacteria;o__Actinomycetales;f__Nocardioidaceae;g__Kribbella
6.32372e-06	5.01535e-05	145.25	2.66667	31.9167	0.0017224	6.7438e-05	0.000383728	k__Bacteria;p__Proteobacteria;c__Betaproteobacteria;o__Nitrosomonadales;f__Nitrosomonadaceae;g__unclassified
5.42962e-06	4.67182e-05	359.167	368.833	1099	0.00425907	0.00932752	0.0132131	k__Bacteria;p__Actinobacteria;c__Actinobacteria;o__Actinomycetales;f__Nocardioidaceae;g__Aeromicrobium
4.73514e-06	4.37958e-05	22.8333	84.25	255.333	0.000270762	0.00213062	0.00306982	k__Bacteria;p__TM7;c__TM7-3;o__unclassified;f__unclassified;g__unclassified
5.11876e-06	4.312e-05	296.667	2.5	96.25	0.00351793	6.32231e-05	0.0011572	k__Bacteria;p__Gemmatimonadetes;c__Gemm-5;o__unclassified;f__unclassified;g__unclassified
4.90683e-06	4.15259e-05	206.417	0.666667	20.75	0.00244773	1.68595e-05	0.000249473	k__Bacteria;p__Bacteroidetes;c__Cytophagia;o__Cytophagales;f__Cytophagaceae;g__Rudanella
4.37995e-06	3.59134e-05	1.66667	13.75	19.4167	1.97636e-05	0.000347727	0.000233443	k__Bacteria;p__Bacteroidetes;c__Cytophagia;o__Cytophagales;f__Cytophagaceae;g__Larkinella
2.69991e-06	2.96404e-05	6997.83	241.25	3111.58	0.0829816	0.00610103	0.03741	k__Bacteria;p__Proteobacteria;c__Alphaproteobacteria;o__Sphingomonadales;f__Sphingomonadaceae;g__Kaistobacter
2.35343e-06	2.71908e-05	221.833	802.333	240	0.00263054	0.0202904	0.00288547	k__Bacteria;p__Proteobacteria;c__Alphaproteobacteria;o__Sphingomonadales;f__Sphingomonadaceae;g__Sphingomonas
2.1991e-06	2.52196e-05	722.25	22	225.667	0.00856458	0.000556363	0.00271315	k__Bacteria;p__Planctomycetes;c__Phycisphaerae;o__WD2101;f__unclassified;g__unclassified
2.01762e-06	2.36413e-05	498.917	10.9167	192.75	0.00591625	0.000276074	0.0023174	k__Bacteria;p__Proteobacteria;c__Betaproteobacteria;o__SC-I-84;f__unclassified;g__unclassified
2.10591e-06	2.23089e-05	225.917	3.5	88.8333	0.00267896	8.85124e-05	0.00106803	k__Bacteria;p__Nitrospirae;c__Nitrospira;o__Nitrospirales;f__Nitrospiraceae;g__Nitrospira
1.76864e-06	2.12667e-05	871.917	19.3333	298.083	0.0103394	0.000488925	0.0035838	k__Bacteria;p__Bacteroidetes;c__[Saprospirae];o__[Saprospirales];f__Chitinophagaceae;g__Flavisolibacter
1.66212e-06	2.10135e-05	67.8333	381.667	1141.83	0.00080438	0.00965206	0.013728	k__Bacteria;p__Proteobacteria;c__Alphaproteobacteria;o__Rhizobiales;f__Rhizobiaceae;g__Rhizobium
1.21323e-06	1.70325e-05	12.1667	277.917	369.417	0.000144275	0.0070283	0.00444143	k__Bacteria;p__Bacteroidetes;c__Cytophagia;o__Cytophagales;f__Cytophagaceae;g__Dyadobacter
1.14001e-06	1.65916e-05	86.9167	0.416667	22.5833	0.00103067	1.05372e-05	0.000271515	k__Bacteria;p__Nitrospirae;c__Nitrospira;o__Nitrospirales;f__Nitrospiraceae;g__unclassified
8.98442e-07	1.45776e-05	37.25	12.9167	3.5	0.000441718	0.000326653	4.20798e-05	k__Bacteria;p__Actinobacteria;c__Actinobacteria;o__Actinomycetales;f__Micromonosporaceae;g__Virgisporangium
8.83364e-07	1.44808e-05	929.667	9.5	296.667	0.0110242	0.000240248	0.00356677	k__Bacteria;p__Acidobacteria;c__iii1-8;o__DS-18;f__unclassified;g__unclassified
8.52529e-07	1.36984e-05	1440.83	22.8333	318.333	0.0170857	0.000577438	0.00382726	k__Bacteria;p__Acidobacteria;c__Solibacteres;o__Solibacterales;f__unclassified;g__unclassified
8.42873e-07	1.36844e-05	139	1544.75	1240.83	0.00164829	0.0390656	0.0149183	k__Bacteria;p__Proteobacteria;c__Gammaproteobacteria;o__Pseudomonadales;f__Pseudomonadaceae;g__Pseudomonas
7.60956e-07	1.31726e-05	519.333	7.08333	131.167	0.00615835	0.000179132	0.00157699	k__Bacteria;p__Verrucomicrobia;c__[Pedosphaerae];o__[Pedosphaerales];f__Ellin517;g__unclassified
7.38872e-07	1.30173e-05	900.833	20.9167	362.833	0.0106823	0.000528967	0.00436228	k__Bacteria;p__Acidobacteria;c__[Chloracidobacteria];o__RB41;f__Ellin6075;g__unclassified
7.14357e-07	1.25076e-05	249.167	876.583	2037.58	0.00295467	0.0221681	0.0244975	k__Bacteria;p__Proteobacteria;c__Alphaproteobacteria;o__Rhizobiales;f__Hyphomicrobiaceae;g__Devosia
7.1483e-07	1.24899e-05	227.167	985	1785.58	0.00269379	0.0249099	0.0214677	k__Bacteria;p__Actinobacteria;c__Actinobacteria;o__Actinomycetales;f__Microbacteriaceae;g__unclassified
6.60003e-07	1.24302e-05	262.5	2.25	78.5	0.00311277	5.69008e-05	0.00094379	k__Bacteria;p__Gemmatimonadetes;c__Gemmatimonadetes;o__N1423WL;f__unclassified;g__unclassified
5.72564e-07	1.18247e-05	841.833	228.417	391.5	0.00998262	0.00577649	0.00470693	k__Bacteria;p__Proteobacteria;c__Gammaproteobacteria;o__Xanthomonadales;f__Sinobacteraceae;g__unclassified
5.66552e-07	1.15725e-05	3337.17	80.75	987.5	0.0395727	0.00204211	0.0118725	k__Bacteria;p__Acidobacteria;c__Acidobacteria-6;o__iii1-15;f__unclassified;g__unclassified
4.79033e-07	1.09746e-05	530.333	6.58333	193.833	0.00628879	0.000166488	0.00233042	k__Bacteria;p__Proteobacteria;c__Deltaproteobacteria;o__Syntrophobacterales;f__Syntrophobacteraceae;g__unclassified
4.83584e-07	1.09095e-05	133.667	645.833	248.5	0.00158504	0.0163326	0.00298767	k__Bacteria;p__Actinobacteria;c__Actinobacteria;o__Actinomycetales;f__Actinosynnemataceae;g__unclassified
3.98149e-07	1.04392e-05	17.25	304.75	148	0.000204554	0.0077069	0.00177938	k__Bacteria;p__Proteobacteria;c__Alphaproteobacteria;o__Rhizobiales;f__Rhizobiaceae;g__unclassified
3.61011e-07	1.04162e-05	654.417	8.41667	160.083	0.0077602	0.000212851	0.00192465	k__Bacteria;p__Verrucomicrobia;c__[Pedosphaerae];o__[Pedosphaerales];f__unclassified;g__unclassified
3.54039e-07	1.03773e-05	1556.5	1405.33	3307	0.0184573	0.0355398	0.0397594	k__Bacteria;p__Proteobacteria;c__Betaproteobacteria;o__Burkholderiales;f__Comamonadaceae;g__unclassified
3.62913e-07	1.02635e-05	30.3333	1058.58	1144.67	0.000359698	0.0267708	0.0137621	k__Bacteria;p__Bacteroidetes;c__Sphingobacteriia;o__Sphingobacteriales;f__Sphingobacteriaceae;g__Pedobacter
2.97297e-07	1.00439e-05	1631.25	1030.17	3548	0.0193437	0.0260521	0.0426569	k__Bacteria;p__Proteobacteria;c__Alphaproteobacteria;o__Rhizobiales;f__unclassified;g__unclassified
2.35206e-07	9.76686e-06	1390.58	607.833	1806.17	0.0164898	0.0153716	0.0217152	k__Bacteria;p__Proteobacteria;c__Alphaproteobacteria;o__Rhizobiales;f__Bradyrhizobiaceae;g__unclassified
2.33172e-07	9.76072e-06	1171.17	2779.25	2889.42	0.0138879	0.0702851	0.0347389	k__Bacteria;p__Actinobacteria;c__Actinobacteria;o__Actinomycetales;f__unclassified;g__unclassified
1.73417e-07	9.75657e-06	771.25	9491	3170.58	0.00914563	0.24002	0.0381193	k__Bacteria;p__Actinobacteria;c__Actinobacteria;o__Actinomycetales;f__Streptomycetaceae;g__unclassified
1.857e-07	9.75657e-06	31.25	1300.25	803.417	0.000370568	0.0328823	0.00965932	k__Bacteria;p__Proteobacteria;c__Betaproteobacteria;o__Burkholderiales;f__Oxalobacteraceae;g__Janthinobacterium
1.73417e-07	9.75657e-06	11.8333	403.083	366.333	0.000140322	0.0101937	0.00440436	k__Bacteria;p__Proteobacteria;c__Alphaproteobacteria;o__Rhizobiales;f__Rhizobiaceae;g__Agrobacterium
1.73417e-07	9.75657e-06	1578.75	18.5833	387.417	0.0187211	0.000469958	0.00465784	k__Bacteria;p__Gemmatimonadetes;c__Gemmatimonadetes;o__unclassified;f__unclassified;g__unclassified
1.95773e-07	9.75657e-06	1271	10	328.333	0.0150718	0.000252892	0.00394749	k__Bacteria;p__Acidobacteria;c__[Chloracidobacteria];o__RB41;f__unclassified;g__unclassified
1.73417e-07	9.75657e-06	48.8333	630.25	877.083	0.000579075	0.0159385	0.010545	k__Bacteria;p__Bacteroidetes;c__Flavobacteriia;o__Flavobacteriales;f__Flavobacteriaceae;g__Flavobacterium
1.88276e-07	9.75657e-06	10.0833	467.75	125.25	0.00011957	0.011829	0.00150586	k__Bacteria;p__Bacteroidetes;c__[Saprospirae];o__[Saprospirales];f__Chitinophagaceae;g__Chitinophaga

## Sheet: Endosphere-Bulk.Soil
Wilcoxon test						Median effect size and 95% confidence interval (low-high)			Significant Taxon according to effect size
wi.ep	wi.eBH	rab.win.Bulk.Soil	rab.win.Endosphere	diff.btw	diff.win	effect	effect.low	effect.high	Sig.Effect	Taxon
7.39602e-07	6.41321e-06	5.22105	12.1932	6.95352	0.9415	7.2056	2.92749	49.7245	Yes	k__Bacteria;p__Actinobacteria;c__Actinobacteria;o__Actinomycetales;f__Streptomycetaceae;g__unclassified
7.39602e-07	6.41321e-06	2.55478	8.20801	5.58574	1.10305	4.71085	1.40292	34.3819	Yes	k__Bacteria;p__Actinobacteria;c__Actinobacteria;o__Actinomycetales;f__Actinosynnemataceae;g__unclassified
7.39602e-07	6.41321e-06	5.71887	10.2965	4.51112	0.922857	4.81147	1.47026	39.5443	Yes	k__Bacteria;p__Actinobacteria;c__Actinobacteria;o__Actinomycetales;f__unclassified;g__unclassified
7.39602e-07	6.41321e-06	3.40724	8.8402	5.32334	1.01234	5.26871	1.27792	51.4989	Yes	k__Bacteria;p__Actinobacteria;c__Actinobacteria;o__Actinomycetales;f__Microbacteriaceae;g__unclassified
7.39602e-07	6.41321e-06	3.76748	7.77781	4.05282	0.898917	4.37893	1.80755	27.7091	Yes	k__Bacteria;p__Actinobacteria;c__Actinobacteria;o__Actinomycetales;f__Micromonosporaceae;g__unclassified
7.39602e-07	6.41321e-06	4.55376	1.64595	-2.97593	0.98976	-3.06241	-27.0778	-0.371592	Yes	k__Bacteria;p__Proteobacteria;c__Deltaproteobacteria;o__Syntrophobacterales;f__Syntrophobacteraceae;g__unclassified
7.39602e-07	6.41321e-06	7.24939	5.31216	-1.97992	0.569142	-3.43823	-21.7401	-0.85329	Yes	k__Bacteria;p__Acidobacteria;c__Acidobacteria-6;o__iii1-15;f__unclassified;g__unclassified
7.39602e-07	6.41321e-06	0.643588	8.78012	8.10372	2.51795	2.98972	0.525419	19.4122	Yes	k__Bacteria;p__Proteobacteria;c__Gammaproteobacteria;o__Pseudomonadales;f__Pseudomonadaceae;g__Pseudomonas
7.39602e-07	6.41321e-06	-0.694001	8.3837	9.45075	2.93665	3.15629	0.939871	22.5663	Yes	k__Bacteria;p__Proteobacteria;c__Betaproteobacteria;o__Burkholderiales;f__Oxalobacteraceae;g__Janthinobacterium
7.39602e-07	6.41321e-06	6.18243	8.91816	2.93029	0.892787	3.11947	0.939111	29.0247	Yes	k__Bacteria;p__Proteobacteria;c__Betaproteobacteria;o__Burkholderiales;f__Comamonadaceae;g__unclassified
7.39602e-07	6.41321e-06	6.28897	8.82229	2.57651	0.535804	4.80831	1.59127	30.3199	Yes	k__Bacteria;p__Proteobacteria;c__Alphaproteobacteria;o__Rhizobiales;f__unclassified;g__unclassified
7.39602e-07	6.41321e-06	1.61912	7.08616	5.51132	0.985104	5.40251	1.14686	37.9921	Yes	k__Bacteria;p__Proteobacteria;c__Alphaproteobacteria;o__Rhizobiales;f__Rhizobiaceae;g__Rhizobium
7.39602e-07	6.41321e-06	-1.00872	7.66151	8.54243	1.06093	8.08974	3.20023	47.1444	Yes	k__Bacteria;p__Proteobacteria;c__Alphaproteobacteria;o__Rhizobiales;f__Rhizobiaceae;g__Agrobacterium
7.39602e-07	6.41321e-06	-0.344835	5.93842	6.30025	1.65831	3.84208	0.973042	21.2489	Yes	k__Bacteria;p__Proteobacteria;c__Alphaproteobacteria;o__Rhizobiales;f__Rhizobiaceae;g__unclassified
7.39602e-07	6.41321e-06	3.48611	8.34972	4.85936	0.968931	5.09166	1.77577	37.3956	Yes	k__Bacteria;p__Proteobacteria;c__Alphaproteobacteria;o__Rhizobiales;f__Hyphomicrobiaceae;g__Devosia
7.39602e-07	6.41321e-06	6.06564	8.08726	2.0555	0.60139	3.40189	1.11895	27.1078	Yes	k__Bacteria;p__Proteobacteria;c__Alphaproteobacteria;o__Rhizobiales;f__Bradyrhizobiaceae;g__unclassified
7.39602e-07	6.41321e-06	6.14992	3.12508	-3.08658	0.840339	-3.72984	-22.9948	-1.04857	Yes	k__Bacteria;p__Gemmatimonadetes;c__Gemmatimonadetes;o__unclassified;f__unclassified;g__unclassified
7.39602e-07	6.41321e-06	5.00408	1.78159	-3.25346	1.56597	-2.22483	-25.1096	-0.275913	Yes	k__Bacteria;p__Verrucomicrobia;c__[Pedosphaerae];o__[Pedosphaerales];f__unclassified;g__unclassified
7.39602e-07	6.41321e-06	5.9139	1.93361	-3.99185	1.40182	-2.99393	-34.6968	-0.439886	Yes	k__Bacteria;p__Acidobacteria;c__[Chloracidobacteria];o__RB41;f__unclassified;g__unclassified
7.39602e-07	6.41321e-06	0.767644	8.21795	7.16527	1.38292	5.10452	2.01883	34.8064	Yes	k__Bacteria;p__Bacteroidetes;c__Flavobacteriia;o__Flavobacteriales;f__Flavobacteriaceae;g__Flavobacterium
7.39602e-07	6.41321e-06	-1.22221	6.87326	8.32798	1.5832	5.2766	1.59163	35.7135	Yes	k__Bacteria;p__Bacteroidetes;c__[Saprospirae];o__[Saprospirales];f__Chitinophagaceae;g__Chitinophaga
7.39602e-07	6.41321e-06	0.478963	8.79778	8.67225	2.04711	4.08235	1.47279	30.0797	Yes	k__Bacteria;p__Bacteroidetes;c__Sphingobacteriia;o__Sphingobacteriales;f__Sphingobacteriaceae;g__Pedobacter
7.39602e-07	6.41321e-06	-0.861484	6.42992	7.45568	1.84461	3.88344	1.44343	23.3181	Yes	k__Bacteria;p__Bacteroidetes;c__Cytophagia;o__Cytophagales;f__Cytophagaceae;g__Dyadobacter
7.39602e-07	6.41321e-06	4.12626	6.13093	2.00023	0.613899	3.15269	0.942308	19.851	Yes	k__Bacteria;p__unclassified;c__unclassified;o__unclassified;f__unclassified;g__unclassified
7.4538e-07	6.44853e-06	0.0184883	4.93408	4.90086	1.4683	3.17293	0.959951	23.1948	Yes	k__Bacteria;p__TM7;c__TM7-3;o__unclassified;f__unclassified;g__unclassified
7.56937e-07	6.50865e-06	5.91818	3.42686	-2.67616	0.970381	-2.80993	-23.0443	-0.657913	Yes	k__Bacteria;p__Acidobacteria;c__Solibacteres;o__Solibacterales;f__unclassified;g__unclassified
7.74271e-07	6.62354e-06	5.45294	2.09812	-3.28814	1.63737	-1.94892	-19.3915	-0.232616	Yes	k__Bacteria;p__Acidobacteria;c__iii1-8;o__DS-18;f__unclassified;g__unclassified
8.0894e-07	6.82495e-06	3.15983	-2.9336	-6.22002	2.81317	-2.1045	-16.0577	-0.308078	Yes	k__Bacteria;p__Cyanobacteria;c__Oscillatoriophycideae;o__Oscillatoriales;f__Phormidiaceae;g__Phormidium
8.32053e-07	6.90304e-06	3.40714	7.22773	4.21285	2.01641	1.92967	0.326325	19.7577	Yes	k__Bacteria;p__Proteobacteria;c__Alphaproteobacteria;o__Sphingomonadales;f__Sphingomonadaceae;g__Sphingomonas
8.89834e-07	7.24377e-06	5.41252	3.26259	-2.17633	0.98846	-2.12689	-14.9362	-0.389676	Yes	k__Bacteria;p__Acidobacteria;c__[Chloracidobacteria];o__RB41;f__Ellin6075;g__unclassified
9.36059e-07	7.56239e-06	3.15295	-2.10615	-5.33096	2.62824	-1.96171	-14.3395	-0.291466	Yes	k__Bacteria;p__Bacteroidetes;c__Cytophagia;o__Cytophagales;f__Cytophagaceae;g__Rudanella
1.03429e-06	8.11297e-06	3.78666	-0.421697	-4.0355	2.43107	-1.5684	-17.1565	-0.150946	Yes	k__Bacteria;p__Gemmatimonadetes;c__Gemm-5;o__unclassified;f__unclassified;g__unclassified
1.09207e-06	8.27873e-06	4.03502	6.77784	2.83045	1.10172	2.52958	0.412295	18.9303	Yes	k__Bacteria;p__Actinobacteria;c__Actinobacteria;o__Actinomycetales;f__Nocardioidaceae;g__Aeromicrobium
1.09207e-06	8.49215e-06	8.28902	6.73155	-1.70171	0.931327	-1.86116	-13.6056	-0.282728	Yes	k__Bacteria;p__Proteobacteria;c__Alphaproteobacteria;o__Sphingomonadales;f__Sphingomonadaceae;g__Kaistobacter
1.20763e-06	9.16152e-06	4.64649	1.24654	-3.35511	1.32898	-2.47692	-18.516	-0.32	Yes	k__Bacteria;p__Verrucomicrobia;c__[Pedosphaerae];o__[Pedosphaerales];f__Ellin517;g__unclassified
1.71611e-06	1.10861e-05	3.62142	-0.90032	-4.47091	2.45573	-1.80002	-19.9943	-0.185969	Yes	k__Bacteria;p__Gemmatimonadetes;c__Gemmatimonadetes;o__N1423WL;f__unclassified;g__unclassified
1.66411e-06	1.13399e-05	5.39825	3.03732	-2.32215	1.1453	-1.86496	-24.1931	-0.138853	Yes	k__Bacteria;p__Bacteroidetes;c__[Saprospirae];o__[Saprospirales];f__Chitinophagaceae;g__Flavisolibacter
1.79122e-06	1.13541e-05	4.43794	2.29686	-2.38017	1.28442	-1.81474	-15.7043	-0.178186	Yes	k__Bacteria;p__Proteobacteria;c__Betaproteobacteria;o__SC-I-84;f__unclassified;g__unclassified
1.78545e-06	1.15989e-05	1.38432	5.19599	3.67265	1.07254	3.23416	0.613058	23.6998	Yes	k__Bacteria;p__Actinobacteria;c__Actinobacteria;o__Actinomycetales;f__Nocardioidaceae;g__Kribbella
2.03391e-06	1.387e-05	6.04514	8.33954	2.46752	0.964046	2.33496	0.317602	17.9469	Yes	k__Bacteria;p__Actinobacteria;c__Actinobacteria;o__Actinomycetales;f__Micrococcaceae;g__unclassified
2.4326e-06	1.44569e-05	3.27568	0.387155	-3.03285	1.71066	-1.6807	-17.8264	-0.165507	Yes	k__Bacteria;p__Nitrospirae;c__Nitrospira;o__Nitrospirales;f__Nitrospiraceae;g__Nitrospira
2.4846e-06	1.54669e-05	6.54814	8.17174	1.61278	0.682097	2.08091	0.21556	14.092	Yes	k__Bacteria;p__Actinobacteria;c__Actinobacteria;o__Actinomycetales;f__Nocardioidaceae;g__unclassified
3.31088e-06	1.994e-05	5.08161	3.16842	-1.89704	0.875742	-2.08913	-12.8992	-0.214954	Yes	k__Bacteria;p__Planctomycetes;c__Phycisphaerae;o__WD2101;f__unclassified;g__unclassified
3.51889e-06	2.12112e-05	3.95052	0.734675	-3.04953	1.87213	-1.57067	-12.4681	-0.153883	Yes	k__Bacteria;p__Gemmatimonadetes;c__Gemmatimonadetes;o__Gemmatimonadales;f__unclassified;g__unclassified
4.93453e-06	2.40874e-05	1.96629	-2.27566	-4.20386	2.53398	-1.66652	-15.5878	-0.138218	Yes	k__Bacteria;p__Nitrospirae;c__Nitrospira;o__Nitrospirales;f__Nitrospiraceae;g__unclassified
4.47228e-06	2.426e-05	4.39187	2.45702	-2.23752	1.45857	-1.50342	-12.4641	-0.110467	Yes	k__Bacteria;p__Bacteroidetes;c__Cytophagia;o__Cytophagales;f__Cytophagaceae;g__Adhaeribacter
5.12521e-06	2.6826e-05	3.45022	5.78726	2.30372	1.139	1.75649	0.11899	16.2586	Yes	k__Bacteria;p__Actinobacteria;c__Actinobacteria;o__Actinomycetales;f__Mycobacteriaceae;g__Mycobacterium
6.85866e-06	3.62419e-05	4.26675	2.62425	-1.73754	1.15144	-1.47654	-14.7875	-0.0406429	Yes	k__Bacteria;p__Proteobacteria;c__Betaproteobacteria;o__Ellin6067;f__unclassified;g__unclassified
7.13023e-06	3.70545e-05	1.09581	5.54707	4.46624	1.41536	3.00397	0.394483	18.0924	Yes	k__Bacteria;p__Proteobacteria;c__Alphaproteobacteria;o__Rhizobiales;f__Phyllobacteriaceae;g__unclassified
7.88717e-06	3.7561e-05	5.64908	4.53926	-1.17601	0.600894	-1.89869	-12.4746	-0.15648	Yes	k__Bacteria;p__Chloroflexi;c__Ellin6529;o__unclassified;f__unclassified;g__unclassified
7.67337e-06	3.86042e-05	4.92212	2.63198	-2.2379	1.44607	-1.58304	-13.3147	-0.0518953	Yes	k__Bacteria;p__Acidobacteria;c__Acidobacteria-6;o__iii1-15;f__mb2424;g__unclassified
1.04527e-05	4.90805e-05	5.29665	6.68379	1.4193	0.699847	1.84018	0.0697797	13.2329	Yes	k__Bacteria;p__Proteobacteria;c__Gammaproteobacteria;o__Xanthomonadales;f__Sinobacteraceae;g__unclassified
1.03833e-05	5.04876e-05	5.10989	3.56854	-1.61053	0.978873	-1.60993	-14.5215	-0.0218848	Yes	k__Bacteria;p__Gemmatimonadetes;c__Gemm-1;o__unclassified;f__unclassified;g__unclassified
1.30355e-05	5.57011e-05	-5.86827	2.88174	8.75635	4.43253	1.95554	0.116983	13.2922	Yes	k__Bacteria;p__Bacteroidetes;c__Flavobacteriia;o__Flavobacteriales;f__[Weeksellaceae];g__Chryseobacterium
1.48094e-05	6.85938e-05	2.9777	-0.00884381	-2.9263	2.00371	-1.37059	-14.6558	-0.00303642	Yes	k__Bacteria;p__Acidobacteria;c__Acidobacteria-6;o__iii1-15;f__RB40;g__unclassified
1.80625e-05	7.16212e-05	2.36584	-0.0303867	-2.37496	1.92503	-1.26008	-17.3315	-0.0391672	Yes	k__Bacteria;p__Nitrospirae;c__Nitrospira;o__Nitrospirales;f__0319-6A21;g__unclassified
1.86172e-05	7.39074e-05	1.43469	-3.22573	-4.55016	2.71432	-1.61466	-19.4864	-0.0580943	Yes	k__Bacteria;p__Cyanobacteria;c__unclassified;o__unclassified;f__unclassified;g__unclassified
2.8648e-05	0.000110161	-3.50364	2.45233	6.5085	3.98693	1.66515	0.093949	14.8405	Yes	k__Bacteria;p__Proteobacteria;c__Alphaproteobacteria;o__Rhizobiales;f__Rhizobiaceae;g__Kaistia
3.32532e-05	0.000117237	2.49461	-0.768194	-3.22678	2.58608	-1.23278	-18.4141	-0.0242003	Yes	k__Bacteria;p__Acidobacteria;c__Acidobacteria-5;o__unclassified;f__unclassified;g__unclassified
3.73846e-05	0.000130272	2.70531	0.804357	-1.9487	1.34792	-1.38543	-17.0117	-0.0244727	Yes	k__Bacteria;p__Chloroflexi;c__Anaerolineae;o__envOPS12;f__unclassified;g__unclassified
3.92336e-05	0.000142191	3.97064	2.33665	-1.65711	1.06026	-1.48673	-16.8871	-0.0159619	Yes	k__Bacteria;p__Planctomycetes;c__Planctomycetia;o__Gemmatales;f__Gemmataceae;g__Gemmata
3.98056e-05	0.000146682	1.07074	4.15241	3.0642	1.37406	1.98962	0.00548441	13.6182	Yes	k__Bacteria;p__Actinobacteria;c__Actinobacteria;o__Actinomycetales;f__Microbacteriaceae;g__Agromyces
1.2475e-05	5.93864e-05	3.04769	4.94558	1.88759	0.980094	1.86473	-0.00973661	12.879	No	k__Bacteria;p__Proteobacteria;c__Gammaproteobacteria;o__Xanthomonadales;f__Sinobacteraceae;g__Steroidobacter
1.60459e-05	7.18259e-05	2.62716	-0.337993	-3.1097	2.35874	-1.23378	-14.8714	0.0316438	No	k__Bacteria;p__Proteobacteria;c__Betaproteobacteria;o__Nitrosomonadales;f__Nitrosomonadaceae;g__unclassified
1.82127e-05	8.19739e-05	3.8522	5.8029	2.20941	1.23911	1.63558	-0.0624287	12.3464	No	k__Bacteria;p__Actinobacteria;c__Actinobacteria;o__Actinomycetales;f__Intrasporangiaceae;g__unclassified
2.77871e-05	0.000108711	4.18216	2.54258	-1.6805	1.02035	-1.59858	-13.9801	0.0151483	No	k__Bacteria;p__Gemmatimonadetes;c__Gemm-3;o__unclassified;f__unclassified;g__unclassified
2.57301e-05	0.000111573	2.6952	-1.13063	-3.67062	2.62504	-1.31823	-13.6904	0.0587218	No	k__Bacteria;p__Bacteroidetes;c__[Saprospirae];o__[Saprospirales];f__Saprospiraceae;g__unclassified
2.53776e-05	0.000112654	6.29833	4.97588	-1.28692	0.775491	-1.60987	-11.5699	0.108659	No	k__Bacteria;p__Actinobacteria;c__Thermoleophilia;o__Gaiellales;f__Gaiellaceae;g__unclassified
2.53429e-05	0.000116678	5.1298	2.93148	-2.40009	1.69671	-1.32344	-11.2549	0.11741	No	k__Bacteria;p__Gemmatimonadetes;c__Gemmatimonadetes;o__Gemmatimonadales;f__Ellin5301;g__unclassified
3.28083e-05	0.000139084	4.1012	1.51969	-2.47783	1.45522	-1.59199	-12.8215	0.0743322	No	k__Bacteria;p__Actinobacteria;c__Actinobacteria;o__Actinomycetales;f__Sporichthyaceae;g__unclassified
3.89562e-05	0.000148387	-3.65289	2.24228	5.95485	2.58699	2.20761	-0.103308	13.7205	No	k__Bacteria;p__Bacteroidetes;c__Cytophagia;o__Cytophagales;f__Cytophagaceae;g__Larkinella
3.76966e-05	0.000152321	7.10448	6.03604	-1.02658	0.532555	-1.78113	-11.5901	0.123778	No	k__Bacteria;p__Actinobacteria;c__Thermoleophilia;o__Solirubrobacterales;f__unclassified;g__unclassified
4.188e-05	0.000162679	4.39319	3.32039	-1.18361	0.739174	-1.59537	-10.0338	0.117148	No	k__Bacteria;p__Proteobacteria;c__Alphaproteobacteria;o__Rhodospirillales;f__unclassified;g__unclassified
4.09381e-05	0.000170696	6.34	5.24777	-1.09228	0.569664	-1.7872	-12.7228	0.41048	No	k__Bacteria;p__Actinobacteria;c__Acidimicrobiia;o__Acidimicrobiales;f__unclassified;g__unclassified
4.55549e-05	0.000173735	-2.38836	4.45862	6.89297	2.29615	2.87276	-0.274133	21.2572	No	k__Bacteria;p__Proteobacteria;c__Alphaproteobacteria;o__Sphingomonadales;f__Sphingomonadaceae;g__Sphingobium
4.65487e-05	0.000197298	4.32634	6.13796	2.16337	1.17862	1.78171	-0.426456	15.3127	No	k__Bacteria;p__Bacteroidetes;c__Cytophagia;o__Cytophagales;f__Cytophagaceae;g__unclassified
5.87984e-05	0.000213621	3.24059	1.33404	-1.84591	1.24512	-1.37281	-11.7497	0.254087	No	k__Bacteria;p__Chloroflexi;c__Gitt-GS-136;o__unclassified;f__unclassified;g__unclassified
6.50214e-05	0.000236232	-1.88473	3.36495	5.27945	3.2311	1.53928	-0.215248	10.5803	No	k__Bacteria;p__Tenericutes;c__Mollicutes;o__Anaeroplasmatales;f__Anaeroplasmataceae;g__Asteroleplasma
6.66393e-05	0.000239393	-1.87717	4.1624	6.00526	2.84473	2.07999	-0.507794	13.3568	No	k__Bacteria;p__Proteobacteria;c__Alphaproteobacteria;o__Rhizobiales;f__Methylobacteriaceae;g__Methylobacterium
5.93531e-05	0.000244038	6.28968	8.43641	2.2461	1.44829	1.50031	-0.514783	15.1032	No	k__Bacteria;p__Proteobacteria;c__Betaproteobacteria;o__Burkholderiales;f__Oxalobacteraceae;g__unclassified
6.82688e-05	0.000250174	1.34539	3.67214	2.50891	1.46399	1.68855	-0.274333	13.2609	No	k__Bacteria;p__Proteobacteria;c__Betaproteobacteria;o__Burkholderiales;f__Comamonadaceae;g__Methylibium
7.24752e-05	0.000255601	1.95314	-1.59761	-3.65353	2.83452	-1.24096	-12.6861	0.0900108	No	k__Bacteria;p__Verrucomicrobia;c__[Spartobacteria];o__[Chthoniobacterales];f__[Chthoniobacteraceae];g__Ellin506
7.2065e-05	0.000257814	6.08928	6.75192	0.690141	0.518919	1.30592	-0.204741	12.9281	No	k__Bacteria;p__Proteobacteria;c__Deltaproteobacteria;o__Myxococcales;f__unclassified;g__unclassified
7.3862e-05	0.000268712	3.07508	4.46944	1.64602	1.21411	1.43834	-0.307535	10.9461	No	k__Bacteria;p__Actinobacteria;c__Actinobacteria;o__Actinomycetales;f__Streptomycetaceae;g__Streptomyces
7.18512e-05	0.000274893	4.62481	7.7571	3.00368	1.29291	2.0543	-0.44632	18.7299	No	k__Bacteria;p__Proteobacteria;c__Alphaproteobacteria;o__Caulobacterales;f__Caulobacteraceae;g__unclassified
9.28028e-05	0.000296882	-6.28388	2.4374	8.48262	4.06826	2.03632	-0.270944	16.331	No	k__Bacteria;p__Proteobacteria;c__Gammaproteobacteria;o__Pseudomonadales;f__Moraxellaceae;g__Acinetobacter
9.41895e-05	0.000322768	-1.0269	3.331	4.2673	2.73163	1.518	-0.437501	12.4404	No	k__Bacteria;p__Actinobacteria;c__Actinobacteria;o__Actinomycetales;f__Nocardiaceae;g__Rhodococcus
9.75524e-05	0.000352898	4.72974	2.83303	-1.74068	1.20658	-1.40428	-10.3084	0.320987	No	k__Bacteria;p__Actinobacteria;c__Rubrobacteria;o__Rubrobacterales;f__Rubrobacteraceae;g__Rubrobacter
0.000116828	0.000380068	2.57504	-0.578253	-3.18676	2.61239	-1.07427	-14.0165	0.108314	No	k__Bacteria;p__Gemmatimonadetes;c__Gemmatimonadetes;o__Gemmatimonadales;f__Gemmatimonadaceae;g__Gemmatimonas
0.000114396	0.000399453	-2.36948	3.08189	5.4848	2.59278	1.89147	-1.03184	16.473	No	k__Bacteria;p__Proteobacteria;c__Betaproteobacteria;o__Methylophilales;f__unclassified;g__unclassified
0.000142535	0.000471883	1.24255	-2.35196	-3.87192	2.8143	-1.2436	-13.0829	0.21754	No	k__Bacteria;p__Verrucomicrobia;c__[Spartobacteria];o__[Chthoniobacterales];f__[Chthoniobacteraceae];g__DA101
0.000174101	0.000527583	-5.6972	-0.0103629	5.73698	3.55105	1.54287	-0.58976	10.361	No	k__Bacteria;p__TM7;c__TM7-3;o__EW055;f__unclassified;g__unclassified
0.000210798	0.000659659	3.47284	1.41031	-2.33771	2.18166	-0.954791	-13.2391	0.1629	No	k__Bacteria;p__Gemmatimonadetes;c__Gemmatimonadetes;o__Ellin5290;f__unclassified;g__unclassified
0.000248859	0.000702814	1.29369	3.42528	2.14138	1.47052	1.36976	-0.499882	11.7917	No	k__Bacteria;p__Proteobacteria;c__Betaproteobacteria;o__Methylophilales;f__Methylophilaceae;g__unclassified
0.000251251	0.000730927	-1.41705	1.56486	3.01003	1.22691	2.25321	-1.7162	15.0831	No	k__Bacteria;p__Cyanobacteria;c__Oscillatoriophycideae;o__unclassified;f__unclassified;g__unclassified
0.000300406	0.000855174	-1.97609	3.21333	5.06502	2.01468	2.13397	-1.02151	13.6893	No	k__Bacteria;p__Bacteroidetes;c__Flavobacteriia;o__Flavobacteriales;f__Cryomorphaceae;g__Fluviicola
0.00026747	0.000877113	3.74286	6.70411	2.73147	1.64978	1.44384	-2.70325	13.1463	No	k__Bacteria;p__Bacteroidetes;c__Sphingobacteriia;o__Sphingobacteriales;f__Sphingobacteriaceae;g__unclassified
0.000320826	0.000906201	0.660525	4.1021	3.57896	2.17145	1.58036	-0.560269	12.6505	No	k__Bacteria;p__Verrucomicrobia;c__Verrucomicrobiae;o__Verrucomicrobiales;f__Verrucomicrobiaceae;g__Luteolibacter
0.000334514	0.00102834	0.23984	2.74716	2.55565	1.46446	1.5136	-3.37899	13.9643	No	k__Bacteria;p__Proteobacteria;c__Alphaproteobacteria;o__Rhizobiales;f__Hyphomicrobiaceae;g__Hyphomicrobium
0.000332243	0.0010291	6.63132	7.77789	1.16069	0.85987	1.22971	-0.519473	10.7129	No	k__Bacteria;p__Bacteroidetes;c__[Saprospirae];o__[Saprospirales];f__Chitinophagaceae;g__unclassified
0.000396895	0.00119194	5.36532	6.04594	0.849991	0.765058	1.10735	-0.422722	11.1865	No	k__Bacteria;p__Actinobacteria;c__Thermoleophilia;o__Solirubrobacterales;f__Solirubrobacteraceae;g__unclassified
0.000433465	0.0012526	-0.715314	2.58271	3.10152	1.80877	1.6346	-1.96344	12.089	No	k__Bacteria;p__Verrucomicrobia;c__Opitutae;o__Opitutales;f__Opitutaceae;g__unclassified
0.000436799	0.00132145	2.15756	-1.12499	-3.18561	2.84391	-1.09433	-13.4077	1.2514	No	k__Bacteria;p__Acidobacteria;c__Acidobacteria-6;o__CCU21;f__unclassified;g__unclassified
0.000509777	0.00133934	-4.44393	5.44546	9.61391	6.1926	1.39401	-0.61839	13.4114	No	k__Bacteria;p__Proteobacteria;c__Gammaproteobacteria;o__Enterobacteriales;f__Enterobacteriaceae;g__unclassified
0.000556077	0.00142226	-6.4124	1.27126	7.50276	4.4069	1.57397	-0.696021	12.6946	No	k__Bacteria;p__Bacteroidetes;c__Cytophagia;o__Cytophagales;f__Cytophagaceae;g__Emticicia
0.000670854	0.00160031	1.42573	-1.1314	-2.60955	2.29899	-1.07021	-16.0452	0.200709	No	k__Bacteria;p__Actinobacteria;c__Acidimicrobiia;o__unclassified;f__unclassified;g__unclassified
0.000706759	0.00167624	0.349533	-2.83132	-3.1897	2.66643	-1.08304	-11.6833	0.309106	No	k__Bacteria;p__Elusimicrobia;c__Elusimicrobia;o__IIb;f__unclassified;g__unclassified
0.000579351	0.00171722	6.03499	7.22487	1.45946	1.29429	1.06376	-2.05765	13.9016	No	k__Bacteria;p__Proteobacteria;c__Gammaproteobacteria;o__Xanthomonadales;f__Xanthomonadaceae;g__unclassified
0.000709475	0.00178475	0.942438	-2.07149	-3.09027	2.68992	-1.08463	-12.9541	0.217582	No	k__Bacteria;p__Armatimonadetes;c__Armatimonadia;o__Armatimonadales;f__Armatimonadaceae;g__unclassified
0.000697884	0.00180727	0.930951	-2.81336	-3.51458	3.05282	-1.11199	-10.3987	0.443511	No	k__Bacteria;p__Gemmatimonadetes;c__Gemmatimonadetes;o__KD8-87;f__unclassified;g__unclassified
0.000783274	0.00188753	0.739179	-2.76275	-3.42711	2.75113	-1.16957	-13.7139	0.273189	No	k__Bacteria;p__Actinobacteria;c__MB-A2-108;o__unclassified;f__unclassified;g__unclassified
0.000710192	0.00192502	3.30976	1.41889	-1.8893	2.04039	-0.86999	-14.2134	0.41537	No	k__Bacteria;p__Proteobacteria;c__Alphaproteobacteria;o__Rhizobiales;f__Beijerinckiaceae;g__unclassified
0.000836444	0.0019858	1.6416	-0.0696929	-1.8717	1.70261	-1.04205	-15.8495	0.263077	No	k__Bacteria;p__Cyanobacteria;c__ML635J-21;o__unclassified;f__unclassified;g__unclassified
0.00104276	0.00200632	0.719716	-2.17824	-2.90391	2.35478	-1.14033	-15.2843	0.165737	No	k__Bacteria;p__WS3;c__PRR-12;o__Sediment-1;f__unclassified;g__unclassified
0.000805155	0.00203206	1.34388	-0.967954	-2.41833	2.30391	-0.940937	-14.2254	0.339996	No	k__Bacteria;p__Acidobacteria;c__[Chloracidobacteria];o__11-24;f__unclassified;g__unclassified
0.000894399	0.00214615	0.192338	-3.10338	-3.44908	2.81504	-1.12971	-9.91077	0.292642	No	k__Bacteria;p__Acidobacteria;c__S035;o__unclassified;f__unclassified;g__unclassified
0.000808016	0.002193	-0.891508	3.94579	4.41526	3.59186	1.15664	-1.73523	11.7193	No	k__Bacteria;p__Proteobacteria;c__Betaproteobacteria;o__Burkholderiales;f__Burkholderiaceae;g__Burkholderia
0.000959588	0.00224444	2.04277	0.0810764	-1.96078	2.30085	-0.890444	-13.2019	0.29446	No	k__Bacteria;p__Acidobacteria;c__[Chloracidobacteria];o__DS-100;f__unclassified;g__unclassified
0.000912386	0.0022848	1.69531	-0.844406	-2.60394	2.36718	-1.03188	-16.0405	0.302819	No	k__Bacteria;p__Chloroflexi;c__TK10;o__unclassified;f__unclassified;g__unclassified
0.00100615	0.0023939	1.13462	-1.12633	-2.28929	2.13697	-0.976165	-16.3867	0.341272	No	k__Bacteria;p__Acidobacteria;c__iii1-8;o__32-20;f__unclassified;g__unclassified
0.00104181	0.0024533	0.740375	-2.75125	-3.29123	2.80866	-1.09563	-10.4406	0.455635	No	k__Bacteria;p__Gemmatimonadetes;c__Gemm-2;o__unclassified;f__unclassified;g__unclassified
0.00102438	0.00253705	0.83202	3.13372	2.32401	1.59292	1.34057	-0.789846	9.96714	No	k__Bacteria;p__Proteobacteria;c__Alphaproteobacteria;o__Rhodospirillales;f__Rhodospirillaceae;g__Inquilinus
0.00113541	0.00259047	1.97684	-1.41098	-3.46199	3.23523	-0.964624	-16.3969	0.212404	No	k__Bacteria;p__Chlorobi;c__OPB56;o__unclassified;f__unclassified;g__unclassified
0.00108117	0.00273336	5.35536	4.54993	-0.816888	0.731492	-1.00943	-10.6227	0.576931	No	k__Bacteria;p__Chloroflexi;c__Thermomicrobia;o__JG30-KF-CM45;f__unclassified;g__unclassified
0.00107207	0.00288576	3.5063	1.24275	-2.5421	2.70172	-0.805484	-11.2089	0.468872	No	k__Bacteria;p__Bacteroidetes;c__[Saprospirae];o__[Saprospirales];f__Chitinophagaceae;g__Segetibacter
0.00116774	0.00291177	-1.771	2.84244	4.75615	2.64514	1.53875	-2.03876	14.7954	No	k__Bacteria;p__Proteobacteria;c__Alphaproteobacteria;o__Rhizobiales;f__Aurantimonadaceae;g__unclassified
0.00138942	0.0031105	1.35928	-0.819555	-2.19889	2.22837	-0.896035	-15.8428	0.237802	No	k__Bacteria;p__Armatimonadetes;c__0319-6E2;o__unclassified;f__unclassified;g__unclassified
0.00154617	0.00364704	0.54034	2.32879	1.76309	1.51272	1.05409	-0.817608	8.3142	No	k__Bacteria;p__Actinobacteria;c__Actinobacteria;o__Actinomycetales;f__Micromonosporaceae;g__Virgisporangium
0.00168851	0.00371132	2.29817	0.368163	-1.97518	1.89138	-0.951441	-12.8787	0.285662	No	k__Bacteria;p__Chloroflexi;c__Anaerolineae;o__Caldilineales;f__Caldilineaceae;g__unclassified
0.00176776	0.00392009	0.145588	-3.25901	-3.42582	2.88061	-1.15735	-10.0094	0.483847	No	k__Bacteria;p__Cyanobacteria;c__Synechococcophycideae;o__Pseudanabaenales;f__Pseudanabaenaceae;g__Leptolyngbya
0.00188188	0.00457756	2.37363	3.36732	1.06833	1.08185	0.980804	-1.443	7.83513	No	k__Bacteria;p__Firmicutes;c__Bacilli;o__Bacillales;f__Paenibacillaceae;g__Paenibacillus
0.00204862	0.00459033	0.564392	-2.00646	-2.62084	2.55688	-0.899255	-11.7192	0.441485	No	k__Bacteria;p__Elusimicrobia;c__Elusimicrobia;o__FAC88;f__unclassified;g__unclassified
0.0021416	0.00464014	-6.55443	-0.663993	5.95386	4.49611	1.24195	-1.05593	10.9903	No	k__Bacteria;p__Proteobacteria;c__Gammaproteobacteria;o__Pseudomonadales;f__Moraxellaceae;g__Enhydrobacter
0.00221461	0.00467034	0.120476	-3.27818	-3.16941	2.68922	-1.05187	-13.9269	0.656031	No	k__Bacteria;p__BHI80-139;c__unclassified;o__unclassified;f__unclassified;g__unclassified
0.00242077	0.00521012	0.63077	-2.86313	-3.12484	3.06361	-0.972684	-9.93008	0.669375	No	k__Bacteria;p__Gemmatimonadetes;c__unclassified;o__unclassified;f__unclassified;g__unclassified
0.0029572	0.00539975	0.323743	-2.68337	-2.94878	2.70099	-0.979372	-12.8361	0.545452	No	k__Bacteria;p__Chloroflexi;c__TK10;o__B07_WMSP1;f__unclassified;g__unclassified
0.00254434	0.00543339	-4.46727	0.910912	5.68276	4.0631	1.24063	-1.24525	12.2683	No	k__Bacteria;p__Proteobacteria;c__Alphaproteobacteria;o__Rhizobiales;f__Methylocystaceae;g__Methylopila
0.00267334	0.0055333	0.483064	-2.8434	-3.14451	2.97809	-0.9432	-10.4065	0.663422	No	k__Bacteria;p__Verrucomicrobia;c__[Spartobacteria];o__[Chthoniobacterales];f__[Chthoniobacteraceae];g__OR-59
0.00269616	0.00581878	0.9563	2.77299	2.03423	1.71314	1.10158	-0.792281	8.57993	No	k__Bacteria;p__Actinobacteria;c__Actinobacteria;o__Actinomycetales;f__Streptosporangiaceae;g__Nonomuraea
0.0027347	0.00641611	4.24168	3.28424	-1.07171	1.19611	-0.854095	-8.00163	0.913564	No	k__Bacteria;p__Proteobacteria;c__Betaproteobacteria;o__Burkholderiales;f__unclassified;g__unclassified
0.00330748	0.00702805	1.87665	-0.616794	-2.48879	2.62742	-0.895	-14.4368	0.564387	No	k__Bacteria;p__Bacteroidetes;c__unclassified;o__unclassified;f__unclassified;g__unclassified
0.00338237	0.00728365	1.43827	-0.360285	-1.84559	2.0777	-0.793505	-11.0653	0.715708	No	k__Bacteria;p__Acidobacteria;c__Acidobacteriia;o__Acidobacteriales;f__Koribacteraceae;g__Candidatus_Koribacter
0.00344908	0.00771928	3.54017	2.15977	-1.39097	1.53841	-0.77379	-12.9684	0.628947	No	k__Bacteria;p__Actinobacteria;c__MB-A2-108;o__0319-7L14;f__unclassified;g__unclassified
0.00437172	0.00775464	-5.69544	-0.351948	4.98749	4.08694	1.11686	-1.10063	9.73372	No	k__Bacteria;p__Proteobacteria;c__Gammaproteobacteria;o__Pseudomonadales;f__Pseudomonadaceae;g__unclassified
0.00363698	0.00800966	1.63613	2.96358	1.39761	1.28887	0.903364	-4.33005	8.50572	No	k__Bacteria;p__Proteobacteria;c__Alphaproteobacteria;o__Rhizobiales;f__Xanthobacteraceae;g__unclassified
0.00362535	0.00808831	4.15364	5.02513	0.861693	0.761498	1.08186	-1.35656	8.26966	No	k__Bacteria;p__Proteobacteria;c__Alphaproteobacteria;o__Caulobacterales;f__Caulobacteraceae;g__Phenylobacterium
0.00467577	0.00884213	0.0336293	-2.46001	-2.5465	2.52959	-0.930783	-12.9449	0.622123	No	k__Bacteria;p__Planctomycetes;c__OM190;o__agg27;f__unclassified;g__unclassified
0.00385358	0.0090515	0.798856	4.01628	3.13191	1.92216	1.31712	-3.37617	11.8898	No	k__Bacteria;p__Actinobacteria;c__Actinobacteria;o__Actinomycetales;f__Actinosynnemataceae;g__Saccharothrix
0.00421678	0.00938051	2.80621	1.10532	-1.55711	2.08495	-0.630111	-12.0979	0.741434	No	k__Bacteria;p__Proteobacteria;c__Alphaproteobacteria;o__Rhodospirillales;f__Acetobacteraceae;g__Roseomonas
0.00405735	0.00943192	3.84165	1.02336	-2.93851	3.33011	-0.783527	-13.9771	1.81504	No	k__Bacteria;p__Bacteroidetes;c__Cytophagia;o__Cytophagales;f__Cytophagaceae;g__Hymenobacter
0.00486261	0.00953639	-5.91704	-0.280343	5.73611	4.74032	1.12973	-1.26866	8.3132	No	k__Bacteria;p__Firmicutes;c__Bacilli;o__Lactobacillales;f__Streptococcaceae;g__Streptococcus
0.00507983	0.0102448	-3.70988	2.5204	6.3626	5.371	1.08825	-1.30868	10.6034	No	k__Bacteria;p__Proteobacteria;c__Gammaproteobacteria;o__Xanthomonadales;f__Xanthomonadaceae;g__Luteibacter
0.00512595	0.0104017	-2.59701	3.15843	5.74321	4.15338	1.18203	-1.81919	11.5048	No	k__Bacteria;p__Actinobacteria;c__Actinobacteria;o__Actinomycetales;f__Glycomycetaceae;g__Glycomyces
0.00563957	0.0107197	-0.310876	-3.18828	-2.73085	2.74476	-0.841714	-10.8117	0.890704	No	k__Bacteria;p__Chloroflexi;c__TK17;o__unclassified;f__unclassified;g__unclassified
0.00522957	0.0107351	0.878923	2.60401	1.61456	1.38871	0.966983	-1.9064	10.4015	No	k__Bacteria;p__Actinobacteria;c__Actinobacteria;o__Actinomycetales;f__Micromonosporaceae;g__Dactylosporangium
0.00579669	0.0117672	0.268688	2.42381	2.05059	1.73521	1.02084	-1.25922	8.95898	No	k__Bacteria;p__Proteobacteria;c__Deltaproteobacteria;o__Myxococcales;f__Polyangiaceae;g__Sorangium
0.00597303	0.0126692	3.75422	2.23466	-1.5912	1.43358	-0.995719	-9.86065	0.883531	No	k__Bacteria;p__Proteobacteria;c__Alphaproteobacteria;o__Rhodobacterales;f__Rhodobacteraceae;g__unclassified
0.00736456	0.0139818	1.7149	0.130447	-1.5718	2.06163	-0.704658	-16.2685	0.490543	No	k__Bacteria;p__Proteobacteria;c__Deltaproteobacteria;o__Myxococcales;f__OM27;g__unclassified
0.0080403	0.0148	-5.43753	-0.824023	4.89584	4.49718	0.975987	-1.14193	8.62644	No	k__Bacteria;p__Firmicutes;c__Bacilli;o__Bacillales;f__Staphylococcaceae;g__Staphylococcus
0.0071576	0.0151747	2.05858	-1.40068	-3.01687	3.5554	-0.749043	-7.8107	0.984842	No	k__Bacteria;p__Bacteroidetes;c__Cytophagia;o__Cytophagales;f__Cytophagaceae;g__Pontibacter
0.00858192	0.0151805	0.706556	-2.13286	-2.74324	2.64533	-0.88439	-13.6231	0.817869	No	k__Bacteria;p__Chloroflexi;c__TK17;o__mle1-48;f__unclassified;g__unclassified
0.00736283	0.0153503	2.79041	4.06029	1.10798	1.06502	0.948296	-1.75086	8.33937	No	k__Bacteria;p__Proteobacteria;c__Alphaproteobacteria;o__Ellin329;f__unclassified;g__unclassified
0.00753977	0.015547	1.29347	-0.42688	-2.5015	2.901	-0.745605	-10.4084	0.769085	No	k__Bacteria;p__Acidobacteria;c__Solibacteres;o__Solibacterales;f__Solibacteraceae;g__Candidatus_Solibacter
0.00785877	0.0162377	-1.25149	2.59386	3.8051	3.727	0.912899	-2.25075	8.62261	No	k__Bacteria;p__Actinobacteria;c__Actinobacteria;o__Actinomycetales;f__Pseudonocardiaceae;g__Amycolatopsis
0.00989994	0.0166534	-0.342875	-3.14183	-2.73108	2.87868	-0.890367	-9.39051	0.862393	No	k__Bacteria;p__Chloroflexi;c__P2-11E;o__unclassified;f__unclassified;g__unclassified
0.00855434	0.0167629	3.09713	4.98122	1.78714	1.25126	0.975302	-0.940436	11.4747	No	k__Bacteria;p__Proteobacteria;c__Alphaproteobacteria;o__Rhizobiales;f__Hyphomicrobiaceae;g__unclassified
0.00856695	0.0168633	-1.53741	2.03682	3.46305	2.47004	1.09608	-3.66675	11.1401	No	k__Bacteria;p__Proteobacteria;c__Gammaproteobacteria;o__Xanthomonadales;f__Xanthomonadaceae;g__Dokdonella
0.00934637	0.0168722	-1.56718	1.6549	3.11344	2.46256	1.08104	-1.89805	9.81142	No	k__Bacteria;p__Verrucomicrobia;c__[Spartobacteria];o__[Chthoniobacterales];f__[Chthoniobacteraceae];g__Candidatus_Xiphinematobacter
0.00836678	0.0168915	2.55164	3.57759	1.10957	1.2721	0.812884	-1.07389	8.1062	No	k__Bacteria;p__Proteobacteria;c__Gammaproteobacteria;o__Alteromonadales;f__211ds20;g__unclassified
0.00994443	0.018028	2.28197	1.10249	-1.22607	1.46629	-0.747357	-13.4171	0.67412	No	k__Bacteria;p__Chloroflexi;c__unclassified;o__unclassified;f__unclassified;g__unclassified
0.0104428	0.0184204	-6.22435	-1.84273	4.73925	5.10436	0.811979	-1.1694	9.27924	No	k__Bacteria;p__Bacteroidetes;c__Sphingobacteriia;o__Sphingobacteriales;f__Sphingobacteriaceae;g__Sphingobacterium
0.00954053	0.0187136	2.71438	1.1434	-1.35015	1.68102	-0.704533	-12.3291	1.15585	No	k__Bacteria;p__Actinobacteria;c__Acidimicrobiia;o__Acidimicrobiales;f__Iamiaceae;g__Iamia
0.0100054	0.0200525	2.47075	4.42047	1.89145	1.8366	0.935481	-1.49643	7.60102	No	k__Bacteria;p__Proteobacteria;c__Alphaproteobacteria;o__Caulobacterales;f__Caulobacteraceae;g__Mycoplana
0.0126318	0.0221251	-6.47881	-2.23726	4.53583	4.78608	0.935446	-1.34647	8.74118	No	k__Bacteria;p__Proteobacteria;c__Betaproteobacteria;o__Procabacteriales;f__Procabacteriaceae;g__unclassified
0.01241	0.023568	2.12993	2.97781	0.921467	1.0927	0.808327	-1.63276	6.34342	No	k__Bacteria;p__Chloroflexi;c__Chloroflexi;o__[Roseiflexales];f__unclassified;g__unclassified
0.0149042	0.0242272	-6.02641	-1.69786	4.82978	4.60003	0.948435	-1.25434	8.7284	No	k__Bacteria;p__Proteobacteria;c__Alphaproteobacteria;o__Rhizobiales;f__Brucellaceae;g__Ochrobactrum
0.0142678	0.0244745	-6.53408	-1.94352	4.88222	4.77764	0.929223	-1.5801	7.24343	No	k__Bacteria;p__Bacteroidetes;c__Cytophagia;o__Cytophagales;f__[Amoebophilaceae];g__Candidatus_Cardinium
0.0138526	0.0257314	3.586	2.83853	-0.691988	0.824991	-0.712753	-8.61136	1.05696	No	k__Bacteria;p__Planctomycetes;c__Planctomycetia;o__Pirellulales;f__Pirellulaceae;g__unclassified
0.0138919	0.0258629	1.20505	-0.804737	-1.89612	2.51219	-0.619228	-11.185	0.924568	No	k__Bacteria;p__Proteobacteria;c__Gammaproteobacteria;o__Xanthomonadales;f__Xanthomonadaceae;g__Lysobacter
0.0142123	0.0259145	2.1383	0.708599	-1.50043	1.7256	-0.723247	-14.3305	1.14501	No	k__Bacteria;p__Chloroflexi;c__Chloroflexi;o__AKIW781;f__unclassified;g__unclassified
0.016758	0.028236	0.0266018	-2.19122	-2.20991	2.44623	-0.761373	-10.087	0.849549	No	k__Bacteria;p__BRC1;c__PRR-11;o__unclassified;f__unclassified;g__unclassified
0.0169729	0.0314686	3.08697	1.5873	-1.51099	2.16535	-0.647778	-16.0314	1.36471	No	k__Bacteria;p__Proteobacteria;c__Betaproteobacteria;o__MND1;f__unclassified;g__unclassified
0.0211278	0.0329773	-6.21832	-2.31941	4.16855	4.86729	0.827368	-1.44548	8.42357	No	k__Bacteria;p__Actinobacteria;c__Thermoleophilia;o__Solirubrobacterales;f__Patulibacteraceae;g__Patulibacter
0.0181323	0.0330444	2.42789	3.89885	1.31599	1.50053	0.677426	-1.92697	11.3172	No	k__Bacteria;p__Verrucomicrobia;c__Verrucomicrobiae;o__Verrucomicrobiales;f__Verrucomicrobiaceae;g__unclassified
0.0190288	0.0337031	1.37125	-0.618666	-1.73985	2.5294	-0.601376	-11.7724	1.01841	No	k__Bacteria;p__Actinobacteria;c__Actinobacteria;o__Micrococcales;f__unclassified;g__unclassified
0.0190394	0.0354542	0.069139	4.14629	3.95093	2.27987	1.01875	-4.62298	14.8456	No	k__Bacteria;p__Proteobacteria;c__Betaproteobacteria;o__Burkholderiales;f__Burkholderiaceae;g__unclassified
0.0225543	0.0356289	-6.25149	-2.16597	4.5328	4.8988	0.836796	-1.48287	7.09782	No	k__Bacteria;p__Cyanobacteria;c__4C0d-2;o__unclassified;f__unclassified;g__unclassified
0.0215923	0.0382147	0.454008	-2.41607	-2.19114	2.96033	-0.660106	-8.53191	1.29719	No	k__Bacteria;p__Gemmatimonadetes;c__Gemmatimonadetes;o__C114;f__unclassified;g__unclassified
0.0223705	0.0394415	2.18159	0.867068	-1.32007	1.79779	-0.631605	-12.6632	1.10403	No	k__Bacteria;p__Planctomycetes;c__Planctomycetia;o__Gemmatales;f__Gemmataceae;g__unclassified
0.0275809	0.0413768	-0.41951	-2.88334	-2.40018	2.72438	-0.770507	-12.0642	1.36019	No	k__Bacteria;p__Acidobacteria;c__[Chloracidobacteria];o__unclassified;f__unclassified;g__unclassified
0.0259558	0.0445443	2.19411	0.589006	-1.62779	2.13337	-0.621024	-12.632	1.10467	No	k__Bacteria;p__Planctomycetes;c__Planctomycetia;o__Planctomycetales;f__Planctomycetaceae;g__Planctomyces
0.0288999	0.0468797	-0.368654	-2.62228	-2.30527	3.03238	-0.674323	-8.2447	1.22037	No	k__Bacteria;p__Armatimonadetes;c__Chthonomonadetes;o__Chthonomonadales;f__Chthonomonadaceae;g__unclassified
0.032753	0.0484822	-0.537225	-2.48906	-1.96239	2.48016	-0.65853	-10.756	1.04641	No	k__Bacteria;p__Chloroflexi;c__Anaerolineae;o__unclassified;f__unclassified;g__unclassified
0.0305422	0.0491967	-2.85266	0.335627	3.45186	3.77257	0.763526	-2.42776	7.72888	No	k__Bacteria;p__TM7;c__unclassified;o__unclassified;f__unclassified;g__unclassified
0.0297465	0.0497039	2.50941	1.14479	-1.30738	1.59075	-0.712283	-10.9073	1.15455	No	k__Bacteria;p__Actinobacteria;c__unclassified;o__unclassified;f__unclassified;g__unclassified
0.0338889	0.0508853	-6.29943	-2.41407	4.18343	5.22306	0.759096	-1.65061	6.85833	No	k__Bacteria;p__Bacteroidetes;c__Flavobacteriia;o__Flavobacteriales;f__[Weeksellaceae];g__unclassified
0.0305323	0.0515018	5.54171	5.8275	0.352165	0.463845	0.749374	-1.60906	5.54754	No	k__Bacteria;p__Proteobacteria;c__Alphaproteobacteria;o__Rhodospirillales;f__Rhodospirillaceae;g__unclassified
0.0324798	0.0516752	0.966721	-0.382656	-1.43321	2.04678	-0.601144	-10.477	1.04798	No	k__Bacteria;p__Planctomycetes;c__Phycisphaerae;o__Phycisphaerales;f__unclassified;g__unclassified
0.0343123	0.0522818	-6.22853	-2.50071	3.69944	4.31067	0.75073	-1.8215	6.46477	No	k__Bacteria;p__Cyanobacteria;c__4C0d-2;o__SM1D11;f__unclassified;g__unclassified
0.0331022	0.0542251	0.586498	-2.04318	-2.53086	3.22805	-0.650289	-11.4265	1.21456	No	k__Bacteria;p__Armatimonadetes;c__[Fimbriimonadia];o__[Fimbriimonadales];f__[Fimbriimonadaceae];g__unclassified
0.0312292	0.0550847	3.05604	4.05409	0.97288	1.27286	0.663123	-1.90493	7.07317	No	k__Bacteria;p__TM7;c__TM7-1;o__unclassified;f__unclassified;g__unclassified
0.0378252	0.0576652	-0.416362	-2.41511	-2.13695	2.57752	-0.690711	-8.54605	1.11704	No	k__Bacteria;p__Actinobacteria;c__Thermoleophilia;o__Gaiellales;f__AK1AB1_02E;g__unclassified
0.0382877	0.059179	-0.0989164	-2.07437	-1.95015	2.51098	-0.699932	-10.1182	1.12586	No	k__Bacteria;p__Planctomycetes;c__vadinHA49;o__p04_C01;f__unclassified;g__unclassified
0.0359698	0.0597638	2.07123	0.729549	-1.37232	1.88773	-0.57177	-12.6352	1.1439	No	k__Bacteria;p__Actinobacteria;c__Acidimicrobiia;o__Acidimicrobiales;f__EB1017;g__unclassified
0.0384368	0.0612188	-0.150686	-2.6149	-2.22099	2.75404	-0.729025	-10.441	1.45849	No	k__Bacteria;p__Chloroflexi;c__TK10;o__AKYG885;f__unclassified;g__unclassified
0.0401357	0.0643651	0.425966	-2.10483	-2.26	2.9394	-0.662738	-9.74256	1.19948	No	k__Bacteria;p__Bacteroidetes;c__At12OctB3;o__unclassified;f__unclassified;g__unclassified
0.0382648	0.0646916	2.8591	4.08235	1.17965	1.52485	0.708012	-1.6466	10.695	No	k__Bacteria;p__Proteobacteria;c__Deltaproteobacteria;o__Myxococcales;f__Polyangiaceae;g__unclassified
0.0426035	0.0656538	-0.0323292	-2.47362	-2.29407	2.90708	-0.6355	-12.3944	1.16442	No	k__Bacteria;p__Acidobacteria;c__unclassified;o__unclassified;f__unclassified;g__unclassified
0.0389325	0.0672687	6.24125	5.66001	-0.542286	0.824821	-0.575614	-6.96775	1.32451	No	k__Bacteria;p__Actinobacteria;c__Actinobacteria;o__Actinomycetales;f__Geodermatophilaceae;g__unclassified
0.0460135	0.0673773	-0.151916	-2.1177	-1.98891	2.58154	-0.647717	-8.95674	1.49303	No	k__Bacteria;p__Planctomycetes;c__Planctomycetia;o__unclassified;f__unclassified;g__unclassified
0.0411994	0.0686063	2.7095	3.87239	1.11905	1.34456	0.675963	-2.5076	7.43009	No	k__Bacteria;p__Actinobacteria;c__Actinobacteria;o__Actinomycetales;f__Cellulomonadaceae;g__Cellulomonas
0.0523633	0.0723223	-6.39512	-3.03849	3.38761	4.06237	0.73196	-1.78498	7.25977	No	k__Bacteria;p__Bacteroidetes;c__Cytophagia;o__Cytophagales;f__Cytophagaceae;g__Cytophaga
0.0484181	0.0730155	-0.66234	-2.84469	-2.16524	2.83275	-0.656629	-9.78383	1.10596	No	k__Bacteria;p__Chloroflexi;c__TK10;o__B07_WMSP1;f__FFCH4570;g__unclassified
0.0486171	0.0741325	-0.871434	-2.95644	-1.9563	2.81676	-0.595969	-8.13111	1.43822	No	k__Bacteria;p__Armatimonadetes;c__unclassified;o__unclassified;f__unclassified;g__unclassified
0.0476313	0.0745868	1.70974	-0.0269012	-1.7329	2.86351	-0.585161	-12.7558	1.88847	No	k__Bacteria;p__Acidobacteria;c__[Chloracidobacteria];o__PK29;f__unclassified;g__unclassified
0.0490514	0.0757232	3.48329	2.97831	-0.577217	0.815794	-0.624386	-7.36866	2.01495	No	k__Bacteria;p__Planctomycetes;c__Planctomycetia;o__Gemmatales;f__Isosphaeraceae;g__unclassified
0.0542188	0.0780564	-1.03727	-3.15097	-2.08467	2.83183	-0.613955	-7.58017	1.23047	No	k__Bacteria;p__Verrucomicrobia;c__[Pedosphaerae];o__[Pedosphaerales];f__Ellin515;g__unclassified
0.0515517	0.0780792	-3.60963	-0.656873	2.87464	4.37877	0.568648	-2.5075	6.25051	No	k__Bacteria;p__Proteobacteria;c__Alphaproteobacteria;o__BD7-3;f__unclassified;g__unclassified
0.0507352	0.0788297	-4.7263	-1.05105	3.42655	4.97905	0.62525	-2.16752	6.66888	No	k__Bacteria;p__Bacteroidetes;c__[Saprospirae];o__[Saprospirales];f__Chitinophagaceae;g__Sediminibacterium
0.0543207	0.0788597	-5.53025	-1.94528	3.35422	4.87978	0.623732	-1.7159	6.93314	No	k__Bacteria;p__Armatimonadetes;c__Armatimonadia;o__FW68;f__unclassified;g__unclassified
0.0502434	0.0793475	0.64806	-0.656244	-1.37265	2.2742	-0.491735	-10.6686	1.75723	No	k__Bacteria;p__Chloroflexi;c__Thermomicrobia;o__AKYG1722;f__unclassified;g__unclassified
0.0538821	0.0812949	-0.36469	-2.13828	-1.85358	2.61937	-0.573315	-10.1299	1.19973	No	k__Bacteria;p__Armatimonadetes;c__Chthonomonadetes;o__SJA-22;f__unclassified;g__unclassified
0.0604471	0.0832295	-0.422248	-2.44933	-2.01023	2.62216	-0.618184	-12.415	1.22693	No	k__Bacteria;p__Chloroflexi;c__TK10;o__AKYG885;f__5B-12;g__unclassified
0.0543089	0.0849963	1.8188	0.837078	-1.04803	1.85843	-0.503253	-9.45124	1.93262	No	k__Bacteria;p__Planctomycetes;c__Planctomycetia;o__Pirellulales;f__Pirellulaceae;g__Pirellula
0.0538645	0.0872252	-1.00932	2.29883	2.48309	3.38383	0.644132	-3.00213	5.89929	No	k__Bacteria;p__Proteobacteria;c__Gammaproteobacteria;o__Alteromonadales;f__Alteromonadaceae;g__Cellvibrio
0.0651697	0.0879231	-6.18251	-2.99122	3.16443	4.40982	0.640311	-1.63373	7.15046	No	k__Bacteria;p__GN02;c__unclassified;o__unclassified;f__unclassified;g__unclassified
0.0603105	0.0911173	-3.04283	-0.597927	2.69645	4.01432	0.587027	-2.97992	7.80939	No	k__Bacteria;p__Verrucomicrobia;c__Verrucomicrobiae;o__Verrucomicrobiales;f__Verrucomicrobiaceae;g__Prosthecobacter
0.0592355	0.093695	3.75819	4.39241	0.61318	0.698689	0.640977	-4.4932	7.17833	No	k__Bacteria;p__Proteobacteria;c__Deltaproteobacteria;o__Myxococcales;f__Haliangiaceae;g__unclassified
0.0671436	0.0948995	-1.00611	-2.87394	-1.82278	2.50306	-0.630712	-9.51205	1.68256	No	k__Bacteria;p__Planctomycetes;c__Pla4;o__unclassified;f__unclassified;g__unclassified
0.0717634	0.100442	-1.08004	-3.11156	-2.04437	2.8808	-0.583462	-8.18218	1.28092	No	k__Bacteria;p__Chloroflexi;c__Anaerolineae;o__A31;f__S47;g__unclassified
0.0702018	0.10444	-0.0348311	-1.80283	-1.83808	2.72089	-0.591334	-11.1433	1.27093	No	k__Bacteria;p__Acidobacteria;c__Acidobacteriia;o__Acidobacteriales;f__Koribacteraceae;g__unclassified
0.0700033	0.1049	-1.73927	0.377173	2.1567	2.67624	0.664359	-3.56083	6.47544	No	k__Bacteria;p__Firmicutes;c__Bacilli;o__Bacillales;f__Paenibacillaceae;g__Cohnella
0.0700074	0.10954	3.99858	4.50815	0.610079	1.06221	0.504673	-2.22368	7.13739	No	k__Bacteria;p__Actinobacteria;c__Actinobacteria;o__Actinomycetales;f__Pseudonocardiaceae;g__Pseudonocardia
0.0770072	0.114851	1.05513	2.02898	0.971074	1.43843	0.572234	-2.92819	6.44968	No	k__Bacteria;p__Proteobacteria;c__Deltaproteobacteria;o__unclassified;f__unclassified;g__unclassified
0.0881827	0.123952	-4.11241	-1.83539	2.54651	4.17365	0.57629	-2.62845	5.73669	No	k__Bacteria;p__Proteobacteria;c__Alphaproteobacteria;o__Rhodobacterales;f__Rhodobacteraceae;g__Rhodobacter
0.0884877	0.131996	0.0629795	1.46458	1.4031	2.28591	0.459337	-6.06179	6.35923	No	k__Bacteria;p__Proteobacteria;c__Gammaproteobacteria;o__unclassified;f__unclassified;g__unclassified
0.0912725	0.132914	-0.531424	-1.95603	-1.99365	3.42878	-0.504849	-6.3231	1.88405	No	k__Bacteria;p__Proteobacteria;c__Betaproteobacteria;o__A21b;f__UD5;g__unclassified
0.0961212	0.138575	0.0721887	-2.83628	-2.07682	4.09753	-0.489683	-7.01109	2.54007	No	k__Bacteria;p__Actinobacteria;c__Nitriliruptoria;o__Euzebyales;f__Euzebyaceae;g__Euzebya
0.0999949	0.139348	1.09059	1.74952	0.695211	1.00293	0.577735	-2.99296	7.93144	No	k__Bacteria;p__Chloroflexi;c__Anaerolineae;o__SBR1031;f__A4b;g__unclassified
0.103378	0.142388	-5.28042	-2.83899	2.54224	4.21813	0.520613	-2.64628	6.00192	No	k__Bacteria;p__Proteobacteria;c__Betaproteobacteria;o__Rhodocyclales;f__Rhodocyclaceae;g__unclassified
0.0993759	0.149642	3.66201	3.00422	-0.742531	1.87666	-0.37657	-9.47486	2.58715	No	k__Bacteria;p__FBP;c__unclassified;o__unclassified;f__unclassified;g__unclassified
0.109351	0.153682	-0.441481	-2.10705	-1.77343	2.94955	-0.491448	-9.10354	1.60069	No	k__Bacteria;p__Proteobacteria;c__Gammaproteobacteria;o__Legionellales;f__Coxiellaceae;g__Aquicella
0.115227	0.154016	-4.83912	-2.33636	2.46284	4.04126	0.520395	-2.20629	7.04675	No	k__Bacteria;p__Firmicutes;c__Clostridia;o__Clostridiales;f__Gracilibacteraceae;g__unclassified
0.114994	0.160196	-0.140158	-1.90851	-1.65491	2.93143	-0.467231	-9.55279	1.72361	No	k__Bacteria;p__Acidobacteria;c__Solibacteres;o__Solibacterales;f__[Bryobacteraceae];g__unclassified
0.105828	0.160394	7.61644	8.14646	0.334378	0.952964	0.404327	-2.59968	6.60061	No	k__Bacteria;p__Proteobacteria;c__Alphaproteobacteria;o__Sphingomonadales;f__Sphingomonadaceae;g__unclassified
0.130832	0.168364	-1.43941	-3.17834	-1.73489	3.07467	-0.477497	-8.88717	1.41799	No	k__Bacteria;p__Planctomycetes;c__Planctomycetia;o__B97;f__unclassified;g__unclassified
0.128388	0.175097	-0.461288	-2.2213	-1.55303	3.14138	-0.458551	-8.19142	2.06396	No	k__Bacteria;p__Proteobacteria;c__Deltaproteobacteria;o__Spirobacillales;f__unclassified;g__unclassified
0.119745	0.176463	2.89377	1.93505	-1.01668	1.86267	-0.405008	-11.3601	1.67666	No	k__Bacteria;p__Armatimonadetes;c__[Fimbriimonadia];o__[Fimbriimonadales];f__[Fimbriimonadaceae];g__Fimbriimonas
0.134934	0.17667	-0.579737	-1.88068	-1.24453	2.43186	-0.402651	-9.40955	1.80647	No	k__Bacteria;p__Chloroflexi;c__Anaerolineae;o__H39;f__unclassified;g__unclassified
0.125919	0.178898	1.69507	0.822192	-1.00974	2.21746	-0.352049	-8.88493	1.30946	No	k__Bacteria;p__Actinobacteria;c__Thermoleophilia;o__Gaiellales;f__unclassified;g__unclassified
0.134035	0.179869	-0.596209	-2.27163	-1.60138	2.81158	-0.477062	-8.39471	1.70632	No	k__Bacteria;p__Proteobacteria;c__Betaproteobacteria;o__A21b;f__unclassified;g__unclassified
0.13514	0.18144	-4.46391	-2.27233	2.34623	4.22165	0.454752	-2.54052	6.94381	No	k__Bacteria;p__Chloroflexi;c__Chloroflexi;o__unclassified;f__unclassified;g__unclassified
0.136035	0.183303	-0.55713	-1.79256	-1.4091	2.59567	-0.432621	-7.32676	1.74778	No	k__Bacteria;p__Proteobacteria;c__Deltaproteobacteria;o__[Entotheonellales];f__[Entotheonellaceae];g__unclassified
0.128094	0.185776	1.09085	-0.536514	-1.6866	3.52189	-0.417144	-7.82255	1.55192	No	k__Bacteria;p__Chloroflexi;c__C0119;o__unclassified;f__unclassified;g__unclassified
0.149833	0.192591	-1.63037	-3.26241	-1.52078	2.76106	-0.496196	-8.20963	1.77515	No	k__Bacteria;p__Planctomycetes;c__Phycisphaerae;o__CPla-3;f__unclassified;g__unclassified
0.136147	0.192782	0.935464	-0.800996	-1.25912	3.04839	-0.362193	-7.21591	2.48149	No	k__Bacteria;p__Bacteroidetes;c__Cytophagia;o__Cytophagales;f__Cytophagaceae;g__Rhodocytophaga
0.141723	0.196261	1.37541	2.22159	0.747814	1.30368	0.473953	-3.08137	6.77485	No	k__Bacteria;p__Verrucomicrobia;c__[Spartobacteria];o__[Chthoniobacterales];f__[Chthoniobacteraceae];g__Chthoniobacter
0.15318	0.197727	-4.40651	-1.83241	2.191	4.56465	0.442771	-2.73393	5.33983	No	k__Bacteria;p__Acidobacteria;c__Acidobacteriia;o__Acidobacteriales;f__Acidobacteriaceae;g__unclassified
0.146428	0.198451	1.78278	1.15774	-0.665295	1.38151	-0.350001	-12.2696	2.2562	No	k__Bacteria;p__Chloroflexi;c__S085;o__unclassified;f__unclassified;g__unclassified
0.155011	0.200014	-2.85331	-1.19662	1.63159	2.79796	0.473857	-3.86498	5.30861	No	k__Bacteria;p__Proteobacteria;c__Betaproteobacteria;o__IS-44;f__unclassified;g__unclassified
0.152821	0.203075	0.75267	0.0578897	-0.772145	1.68866	-0.379153	-12.2124	1.54919	No	k__Bacteria;p__Actinobacteria;c__Actinobacteria;o__Actinomycetales;f__Pseudonocardiaceae;g__Actinomycetospora
0.151358	0.210719	-0.892848	0.752927	1.65258	2.84288	0.414655	-5.77569	6.39724	No	k__Bacteria;p__Actinobacteria;c__Actinobacteria;o__Actinomycetales;f__Nocardiaceae;g__Nocardia
0.170004	0.220525	-1.57726	-2.97359	-1.41259	2.95402	-0.422544	-7.61914	1.69782	No	k__Bacteria;p__Proteobacteria;c__Deltaproteobacteria;o__Myxococcales;f__Myxococcaceae;g__Anaeromyxobacter
0.172934	0.231232	-1.2105	0.241976	1.63619	2.85331	0.465002	-4.0321	5.38737	No	k__Bacteria;p__Actinobacteria;c__Actinobacteria;o__Actinomycetales;f__Nakamurellaceae;g__unclassified
0.182658	0.231883	-4.35165	-2.46168	1.93566	4.34341	0.379053	-2.27781	5.51939	No	k__Bacteria;p__Proteobacteria;c__Gammaproteobacteria;o__Legionellales;f__Legionellaceae;g__Legionella
0.176257	0.232167	0.13385	-1.6172	-1.47472	3.17151	-0.398464	-8.5682	2.09416	No	k__Bacteria;p__Proteobacteria;c__Deltaproteobacteria;o__Myxococcales;f__Nannocystaceae;g__Plesiocystis
0.183119	0.235209	-1.2996	-2.7823	-1.36808	2.90612	-0.406747	-7.65764	2.54796	No	k__Bacteria;p__Chloroflexi;c__Anaerolineae;o__Caldilineales;f__Caldilineaceae;g__Caldilinea
0.190274	0.242645	-4.03102	-2.29904	1.85119	3.6287	0.418179	-3.61629	5.68906	No	k__Bacteria;p__Proteobacteria;c__Deltaproteobacteria;o__Myxococcales;f__0319-6G20;g__unclassified
0.177466	0.245042	1.44203	2.96097	0.757986	1.94994	0.38676	-3.61962	5.73405	No	k__Bacteria;p__Actinobacteria;c__Actinobacteria;o__Actinomycetales;f__Nocardioidaceae;g__Nocardioides
0.190181	0.249078	-3.32971	-1.63875	2.11014	4.42313	0.419154	-2.72129	5.88801	No	k__Bacteria;p__Proteobacteria;c__Betaproteobacteria;o__Burkholderiales;f__Alcaligenaceae;g__Achromobacter
0.210612	0.260307	-4.1572	-2.50653	1.71257	3.78028	0.38134	-2.77226	6.5408	No	k__Bacteria;p__Firmicutes;c__Bacilli;o__Bacillales;f__Thermoactinomycetaceae;g__Planifilum
0.210845	0.261676	-1.75892	-3.11134	-1.25979	2.76835	-0.381617	-7.82953	1.85035	No	k__Bacteria;p__Bacteroidetes;c__[Saprospirae];o__[Saprospirales];f__unclassified;g__unclassified
0.211778	0.263553	-1.74385	-3.1896	-1.36491	2.7185	-0.432005	-8.57596	1.94152	No	k__Bacteria;p__Planctomycetes;c__Pla3;o__unclassified;f__unclassified;g__unclassified
0.211678	0.263932	-1.57697	-3.01084	-1.37056	3.15709	-0.387682	-6.42933	2.13083	No	k__Bacteria;p__Gemmatimonadetes;c__Gemmatimonadetes;o__Gemmatimonadales;f__A1-B1;g__unclassified
0.213863	0.26761	-1.67496	-3.21093	-1.35999	3.10207	-0.367548	-7.01235	2.19404	No	k__Bacteria;p__Planctomycetes;c__BD7-11;o__unclassified;f__unclassified;g__unclassified
0.205165	0.277452	4.69339	4.01823	-0.610485	0.973066	-0.537257	-7.2176	2.11985	No	k__Bacteria;p__Acidobacteria;c__Sva0725;o__Sva0725;f__unclassified;g__unclassified
0.225097	0.278777	-1.90278	-0.567765	1.45792	2.8652	0.411939	-3.51856	5.97498	No	k__Bacteria;p__Proteobacteria;c__Alphaproteobacteria;o__Rickettsiales;f__unclassified;g__unclassified
0.230566	0.286635	-2.66939	-1.08389	1.7674	3.81673	0.382415	-3.09766	5.79504	No	k__Bacteria;p__Actinobacteria;c__Actinobacteria;o__Actinomycetales;f__Streptosporangiaceae;g__unclassified
0.239917	0.292842	-0.812978	-2.19716	-1.33181	2.74165	-0.422835	-7.56572	2.08729	No	k__Bacteria;p__Chlorobi;c__unclassified;o__unclassified;f__unclassified;g__unclassified
0.238537	0.293444	-3.33045	-2.114	1.52742	3.85086	0.335626	-3.20587	6.08661	No	k__Bacteria;p__Firmicutes;c__Bacilli;o__Bacillales;f__Paenibacillaceae;g__Ammoniphilus
0.24162	0.295173	-4.46534	-2.77141	1.85519	4.41197	0.377978	-2.96702	5.51163	No	k__Bacteria;p__[Thermi];c__Deinococci;o__Deinococcales;f__Deinococcaceae;g__Deinococcus
0.245368	0.302875	-0.861624	-2.59272	-1.37932	3.24071	-0.328263	-7.87283	2.55447	No	k__Bacteria;p__Chloroflexi;c__Anaerolineae;o__Ardenscatenales;f__Ardenscatenaceae;g__Ardenscatena
0.239377	0.31273	0.935064	0.553915	-0.803714	2.30529	-0.270666	-6.92863	1.64685	No	k__Bacteria;p__Actinobacteria;c__Thermoleophilia;o__Solirubrobacterales;f__Patulibacteraceae;g__unclassified
0.252275	0.316751	-1.14671	-0.0283745	1.22873	2.83433	0.325338	-6.02054	6.50164	No	k__Bacteria;p__Proteobacteria;c__Alphaproteobacteria;o__Rhizobiales;f__Methylocystaceae;g__unclassified
0.241193	0.32191	3.77309	3.2561	-0.657681	2.02042	-0.279602	-9.44701	2.65618	No	k__Bacteria;p__Verrucomicrobia;c__[Spartobacteria];o__[Chthoniobacterales];f__[Chthoniobacteraceae];g__unclassified
0.253363	0.326356	-1.08534	-2.53478	-1.74335	4.6268	-0.308154	-5.42109	3.1351	No	k__Bacteria;p__Proteobacteria;c__Betaproteobacteria;o__A21b;f__EB1003;g__unclassified
0.269253	0.329957	-4.42824	-2.84278	1.59023	4.35383	0.32882	-2.97457	4.844	No	k__Bacteria;p__Bacteroidetes;c__VC2_1_Bac22;o__unclassified;f__unclassified;g__unclassified
0.268954	0.330145	-1.81262	-3.07957	-1.2146	3.12942	-0.298225	-7.12157	2.63954	No	k__Bacteria;p__Chlamydiae;c__Chlamydiia;o__Chlamydiales;f__unclassified;g__unclassified
0.248023	0.331222	4.15536	4.96961	0.597979	1.14576	0.38098	-3.55346	6.32912	No	k__Bacteria;p__Proteobacteria;c__Alphaproteobacteria;o__Sphingomonadales;f__Erythrobacteraceae;g__unclassified
0.273039	0.33276	-1.1695	-2.6728	-1.21442	3.27921	-0.335328	-7.02599	2.64063	No	k__Bacteria;p__Chloroflexi;c__Anaerolineae;o__Ardenscatenales;f__unclassified;g__unclassified
0.289724	0.353311	-4.70277	-3.1799	1.50333	4.56521	0.300279	-2.98827	4.95026	No	k__Bacteria;p__Acidobacteria;c__Solibacteres;o__Solibacterales;f__[Bryobacteraceae];g__Bryobacter
0.298934	0.353483	-1.95857	-3.01345	-1.09247	2.77	-0.340654	-7.33805	1.94622	No	k__Bacteria;p__Bacteroidetes;c__Cytophagia;o__Cytophagales;f__Cytophagaceae;g__Sporocytophaga
0.288353	0.355169	1.12015	1.45998	0.508891	1.43792	0.334695	-3.71378	5.14877	No	k__Bacteria;p__Chloroflexi;c__Thermomicrobia;o__unclassified;f__unclassified;g__unclassified
0.289762	0.356943	-0.50807	-1.4581	-1.22055	2.79904	-0.342805	-6.91181	2.0556	No	k__Bacteria;p__Actinobacteria;c__Rubrobacteria;o__Rubrobacterales;f__Rubrobacteraceae;g__unclassified
0.305425	0.360677	-1.72678	-2.85452	-1.02661	2.92129	-0.304449	-6.62459	2.07394	No	k__Bacteria;p__Actinobacteria;c__Acidimicrobiia;o__Acidimicrobiales;f__Iamiaceae;g__unclassified
0.299589	0.36124	-1.43279	-2.83777	-1.18184	3.39059	-0.283722	-6.64378	2.46662	No	k__Bacteria;p__Verrucomicrobia;c__[Spartobacteria];o__unclassified;f__unclassified;g__unclassified
0.29757	0.361428	-3.58361	-2.44353	1.55056	4.39163	0.311139	-2.93442	5.57419	No	k__Bacteria;p__WPS-2;c__unclassified;o__unclassified;f__unclassified;g__unclassified
0.293633	0.363465	1.03403	0.446213	-0.640174	1.88378	-0.284302	-9.76027	2.22558	No	k__Bacteria;p__Proteobacteria;c__Deltaproteobacteria;o__Bdellovibrionales;f__Bacteriovoracaceae;g__unclassified
0.310219	0.369751	-4.26222	-3.15899	1.36028	4.03949	0.293218	-3.22643	5.63319	No	k__Bacteria;p__Elusimicrobia;c__Elusimicrobia;o__Elusimicrobiales;f__unclassified;g__unclassified
0.311713	0.371468	-4.0353	-2.94805	1.42975	4.09865	0.301288	-2.95473	5.50077	No	k__Bacteria;p__Actinobacteria;c__Actinobacteria;o__Actinomycetales;f__Pseudonocardiaceae;g__Saccharopolyspora
0.316952	0.376097	-3.59641	-2.37166	1.4355	4.05212	0.310333	-3.24461	5.47406	No	k__Bacteria;p__Proteobacteria;c__Betaproteobacteria;o__Burkholderiales;f__Oxalobacteraceae;g__Cupriavidus
0.325462	0.385404	-1.68172	-2.83265	-0.883135	2.88512	-0.264125	-6.64596	2.27947	No	k__Bacteria;p__Chlamydiae;c__Chlamydiia;o__Chlamydiales;f__Parachlamydiaceae;g__unclassified
0.333382	0.388846	-3.59725	-2.41418	1.36273	3.94681	0.329552	-3.49543	5.50205	No	k__Bacteria;p__Firmicutes;c__Bacilli;o__Turicibacterales;f__Turicibacteraceae;g__Turicibacter
0.324561	0.388964	-3.91583	-3.052	1.11325	3.97461	0.239656	-3.5799	5.58337	No	k__Bacteria;p__Bacteroidetes;c__Sphingobacteriia;o__unclassified;f__unclassified;g__unclassified
0.334107	0.392713	-3.72447	-2.50612	1.26299	3.80329	0.274913	-3.33344	5.10077	No	k__Bacteria;p__Proteobacteria;c__Alphaproteobacteria;o__Rhodobacterales;f__unclassified;g__unclassified
0.327364	0.398404	2.15337	1.72468	-0.385991	1.13935	-0.289439	-6.69854	2.39085	No	k__Bacteria;p__Chloroflexi;c__TK10;o__AKYG885;f__Dolo_23;g__unclassified
0.322597	0.403935	1.87898	0.984112	-0.655917	2.57915	-0.218052	-8.88752	1.91269	No	k__Bacteria;p__Proteobacteria;c__Alphaproteobacteria;o__Rhizobiales;f__Rhodobiaceae;g__Afifella
0.327616	0.406596	4.12157	3.92199	-0.300766	0.877351	-0.315521	-6.38679	2.56064	No	k__Bacteria;p__Verrucomicrobia;c__Opitutae;o__Opitutales;f__Opitutaceae;g__Opitutus
0.349775	0.409352	-3.64492	-2.58007	1.14454	3.45326	0.266081	-3.64096	5.44657	No	k__Bacteria;p__Firmicutes;c__Bacilli;o__Bacillales;f__Thermoactinomycetaceae;g__unclassified
0.352263	0.414152	-4.27973	-2.95057	1.2615	4.1084	0.270605	-2.57893	5.1346	No	k__Bacteria;p__Chloroflexi;c__Anaerolineae;o__SBR1031;f__oc28;g__unclassified
0.33844	0.414614	0.534682	-0.275764	-0.795862	2.33715	-0.257015	-7.83852	2.35275	No	k__Bacteria;p__Firmicutes;c__Bacilli;o__Bacillales;f__unclassified;g__unclassified
0.351454	0.415894	-4.06516	-2.92517	1.23707	4.38358	0.249562	-2.62448	6.18088	No	k__Bacteria;p__Cyanobacteria;c__Synechococcophycideae;o__Pseudanabaenales;f__unclassified;g__unclassified
0.334746	0.416997	4.39089	4.73058	0.327024	0.87053	0.318204	-2.70875	4.83234	No	k__Bacteria;p__Proteobacteria;c__Alphaproteobacteria;o__Rhizobiales;f__Hyphomicrobiaceae;g__Rhodoplanes
0.364289	0.424182	-1.90102	-2.95016	-0.871986	2.97545	-0.259542	-8.41755	3.21184	No	k__Bacteria;p__WS2;c__SHA-109;o__unclassified;f__unclassified;g__unclassified
0.362593	0.426114	-2.17795	-2.99244	-0.813879	2.73493	-0.234987	-5.87986	2.32868	No	k__Bacteria;p__Armatimonadetes;c__Chthonomonadetes;o__Chthonomonadales;f__unclassified;g__unclassified
0.36193	0.429584	-1.97487	-2.87066	-1.16915	3.76448	-0.244823	-4.95789	2.99224	No	k__Bacteria;p__Proteobacteria;c__Gammaproteobacteria;o__Legionellales;f__unclassified;g__unclassified
0.377542	0.440463	-4.12517	-3.0669	1.06769	3.62674	0.222565	-3.90496	4.27941	No	k__Bacteria;p__Nitrospirae;c__Nitrospira;o__Nitrospirales;f__unclassified;g__unclassified
0.359099	0.441551	1.78737	3.11517	0.719321	2.08909	0.310461	-3.71855	6.75354	No	k__Bacteria;p__Fibrobacteres;c__Fibrobacteria;o__258ds10;f__unclassified;g__unclassified
0.371132	0.448994	2.52173	2.94305	0.409569	1.34975	0.206259	-5.76175	4.1599	No	k__Bacteria;p__Actinobacteria;c__Thermoleophilia;o__Solirubrobacterales;f__Conexibacteraceae;g__unclassified
0.389161	0.451094	-4.5272	-3.36839	1.05176	4.19007	0.200731	-3.0494	5.41539	No	k__Bacteria;p__Proteobacteria;c__Gammaproteobacteria;o__Chromatiales;f__unclassified;g__unclassified
0.392634	0.456462	-3.93009	-3.11991	1.08739	4.00951	0.2354	-3.69835	5.20072	No	k__Bacteria;p__Planctomycetes;c__028H05-P-BN-P5;o__unclassified;f__unclassified;g__unclassified
0.40105	0.463602	-1.03073	-2.22201	-0.942236	3.28261	-0.219811	-8.70146	3.06304	No	k__Bacteria;p__Proteobacteria;c__Deltaproteobacteria;o__NB1-j;f__unclassified;g__unclassified
0.403291	0.466545	-3.85012	-3.20374	0.841099	3.47573	0.201852	-3.73705	5.49693	No	k__Bacteria;p__Actinobacteria;c__Rubrobacteria;o__Rubrobacterales;f__unclassified;g__unclassified
0.400305	0.469087	-0.328819	0.512496	0.873805	2.71217	0.233571	-4.74463	4.56352	No	k__Bacteria;p__Actinobacteria;c__Actinobacteria;o__Actinomycetales;f__Streptosporangiaceae;g__Streptosporangium
0.408909	0.473623	-1.13037	-1.89664	-0.822294	2.94401	-0.225688	-6.53149	2.63934	No	k__Bacteria;p__Actinobacteria;c__Actinobacteria;o__Actinomycetales;f__Micromonosporaceae;g__Catellatospora
0.402135	0.477217	-1.52227	-2.6873	-1.12261	4.18682	-0.242068	-4.62725	2.99087	No	k__Bacteria;p__Bacteroidetes;c__[Rhodothermi];o__[Rhodothermales];f__Rhodothermaceae;g__Rubricoccus
0.399007	0.479143	-0.00485487	0.755795	0.779437	2.28237	0.221999	-7.30848	4.32999	No	k__Bacteria;p__Proteobacteria;c__Deltaproteobacteria;o__Myxococcales;f__Nannocystaceae;g__Nannocystis
0.421138	0.485333	-3.52047	-3.05383	0.739335	3.80211	0.167129	-4.37694	5.13357	No	k__Bacteria;p__Verrucomicrobia;c__[Methylacidiphilae];o__S-BQ2-57;f__unclassified;g__unclassified
0.419736	0.493441	-0.834456	-0.0929789	0.662387	2.28704	0.213999	-5.80097	4.25523	No	k__Bacteria;p__Actinobacteria;c__Acidimicrobiia;o__Acidimicrobiales;f__AKIW874;g__unclassified
0.435918	0.496474	-3.26404	-2.77573	0.757522	3.28586	0.175211	-4.15404	4.06488	No	k__Bacteria;p__Actinobacteria;c__Acidimicrobiia;o__Acidimicrobiales;f__Microthrixaceae;g__unclassified
0.435303	0.498282	-2.14236	-2.9113	-0.771134	3.17971	-0.20733	-6.51523	2.94559	No	k__Bacteria;p__Elusimicrobia;c__Elusimicrobia;o__unclassified;f__unclassified;g__unclassified
0.446789	0.506305	-1.92988	-2.4936	-0.588653	2.68586	-0.177879	-6.37442	2.8459	No	k__Bacteria;p__Planctomycetes;c__unclassified;o__unclassified;f__unclassified;g__unclassified
0.440033	0.506905	-0.595835	-1.38483	-0.853236	2.9942	-0.243495	-6.42067	2.70089	No	k__Bacteria;p__TM7;c__SC3;o__unclassified;f__unclassified;g__unclassified
0.433648	0.50889	4.42958	4.5562	0.156778	0.592769	0.240995	-2.97075	4.52012	No	k__Bacteria;p__Actinobacteria;c__Acidimicrobiia;o__Acidimicrobiales;f__C111;g__unclassified
0.451777	0.511059	-3.8052	-3.15021	0.820391	4.23244	0.17712	-3.76957	5.42895	No	k__Bacteria;p__OP3;c__koll11;o__unclassified;f__unclassified;g__unclassified
0.451815	0.51437	-3.58393	-3.06336	0.577067	3.10657	0.157553	-4.41758	4.11579	No	k__Bacteria;p__Firmicutes;c__Clostridia;o__Clostridiales;f__unclassified;g__unclassified
0.451196	0.520135	-0.969626	-1.63862	-0.530525	2.73004	-0.154406	-6.90675	3.77314	No	k__Bacteria;p__Actinobacteria;c__Actinobacteria;o__Actinomycetales;f__Mycobacteriaceae;g__unclassified
0.457638	0.521545	-0.444448	-1.00869	-0.583221	2.44618	-0.190283	-7.66415	2.49196	No	k__Bacteria;p__Proteobacteria;c__Deltaproteobacteria;o__MIZ46;f__unclassified;g__unclassified
0.45273	0.521791	-2.13891	-1.42175	1.25674	4.93255	0.229056	-2.87163	5.1194	No	k__Bacteria;p__Proteobacteria;c__Deltaproteobacteria;o__Myxococcales;f__Cystobacteraceae;g__unclassified
0.453163	0.521873	-0.836417	-0.176553	0.734618	2.5145	0.1863	-5.86795	4.20196	No	k__Bacteria;p__Proteobacteria;c__Alphaproteobacteria;o__Rhizobiales;f__Hyphomicrobiaceae;g__Pedomicrobium
0.459458	0.522348	-3.67931	-3.19042	0.694838	3.83953	0.148527	-4.40226	4.6851	No	k__Bacteria;p__Proteobacteria;c__Deltaproteobacteria;o__FAC87;f__unclassified;g__unclassified
0.46237	0.524897	-2.03345	-2.76478	-0.679985	3.29793	-0.170478	-5.84173	3.56841	No	k__Bacteria;p__Planctomycetes;c__Planctomycetia;o__Gemmatales;f__unclassified;g__unclassified
0.46491	0.527364	-3.37206	-3.06374	0.61043	3.64232	0.131339	-4.49048	3.81544	No	k__Bacteria;p__Acidobacteria;c__BPC102;o__MVS-40;f__unclassified;g__unclassified
0.465476	0.527895	-3.6658	-3.16162	0.653739	3.58891	0.150677	-3.98134	5.00151	No	k__Bacteria;p__Actinobacteria;c__Nitriliruptoria;o__Euzebyales;f__Euzebyaceae;g__unclassified
0.466957	0.528906	-3.14466	-2.47246	0.813378	3.5126	0.196011	-4.13123	4.25504	No	k__Bacteria;p__TM6;c__SJA-4;o__unclassified;f__unclassified;g__unclassified
0.47106	0.531613	-3.73696	-3.12766	0.675832	3.71751	0.162912	-3.6805	4.94182	No	k__Bacteria;p__Proteobacteria;c__Deltaproteobacteria;o__NB1-j;f__NB1-i;g__unclassified
0.470142	0.532726	-3.38776	-3.11552	0.439489	3.43368	0.115545	-5.00731	4.82022	No	k__Archaea;p__Crenarchaeota;c__Thaumarchaeota;o__Nitrososphaerales;f__Nitrososphaeraceae;g__Candidatus_Nitrososphaera
0.469609	0.53547	-2.27924	-2.86567	-0.597723	3.28456	-0.14705	-5.13251	3.843	No	k__Bacteria;p__Chloroflexi;c__Chloroflexi;o__Chloroflexales;f__unclassified;g__unclassified
0.478769	0.53899	-2.9161	-2.36955	0.635854	3.11232	0.155489	-5.09359	4.12744	No	k__Bacteria;p__Planctomycetes;c__Planctomycetia;o__Pirellulales;f__Pirellulaceae;g__A17
0.473402	0.541351	-0.926761	-1.65714	-0.738283	3.18946	-0.18947	-6.6932	2.87217	No	k__Bacteria;p__Proteobacteria;c__Gammaproteobacteria;o__Legionellales;f__Coxiellaceae;g__unclassified
0.480388	0.543501	-3.41725	-2.99802	0.483966	3.46467	0.110787	-4.68924	4.59887	No	k__Bacteria;p__Verrucomicrobia;c__Verrucomicrobiae;o__unclassified;f__unclassified;g__unclassified
0.47957	0.544365	-1.90431	-2.63696	-0.671084	3.22662	-0.158956	-6.65496	2.57667	No	k__Bacteria;p__Firmicutes;c__Bacilli;o__Bacillales;f__Thermoactinomycetaceae;g__Shimazuella
0.480035	0.54625	-2.92733	-2.3581	0.575385	3.2786	0.155485	-4.67658	4.13556	No	k__Bacteria;p__Bacteroidetes;c__[Saprospirae];o__unclassified;f__unclassified;g__unclassified
0.489655	0.551016	-2.83217	-2.49684	0.589618	3.48716	0.132158	-4.36813	4.28621	No	k__Bacteria;p__Firmicutes;c__Clostridia;o__Clostridiales;f__[Tissierellaceae];g__Sporanaerobacter
0.487756	0.553924	-3.63801	-3.18408	0.559885	3.67729	0.128231	-4.09933	3.84788	No	k__Bacteria;p__Verrucomicrobia;c__[Pedosphaerae];o__[Pedosphaerales];f__auto67_4W;g__unclassified
0.49716	0.557882	-3.56883	-3.16248	0.565455	3.4881	0.126606	-4.13122	4.70124	No	k__Bacteria;p__Bacteroidetes;c__Flavobacteriia;o__Flavobacteriales;f__Cryomorphaceae;g__unclassified
0.492594	0.560604	-2.48166	-3.00342	-0.36909	3.0791	-0.102133	-5.65808	2.96806	No	k__Archaea;p__unclassified;c__unclassified;o__unclassified;f__unclassified;g__unclassified
0.496686	0.564558	-2.90731	-2.77688	0.357943	3.83175	0.078672	-4.52321	4.32882	No	k__Bacteria;p__Actinobacteria;c__Thermoleophilia;o__unclassified;f__unclassified;g__unclassified
0.499725	0.565297	-2.47819	-3.11206	-0.476335	3.32214	-0.12966	-5.44136	2.84425	No	k__Bacteria;p__Proteobacteria;c__Deltaproteobacteria;o__Desulfuromonadales;f__Geobacteraceae;g__unclassified
0.500228	0.56722	-3.45934	-3.17892	0.476179	3.61707	0.107708	-4.77062	4.34641	No	k__Bacteria;p__Chloroflexi;c__Anaerolineae;o__SBR1031;f__SJA-101;g__unclassified
0.502305	0.569294	-2.44107	-3.06833	-0.471832	3.68321	-0.115996	-5.21076	3.51352	No	k__Bacteria;p__Chloroflexi;c__Anaerolineae;o__CFB-26;f__unclassified;g__unclassified
0.509303	0.570058	-2.28523	-2.83891	-0.360843	3.21869	-0.101683	-6.47843	3.51202	No	k__Bacteria;p__Planctomycetes;c__OM190;o__CL500-15;f__unclassified;g__unclassified
0.509319	0.571141	-2.43634	-3.16769	-0.412921	3.31745	-0.0969084	-6.18947	4.04537	No	k__Bacteria;p__WS3;c__PRR-12;o__Sediment-1;f__PRR-10;g__unclassified
0.514112	0.576885	-3.00486	-2.7177	0.492093	3.64387	0.100871	-4.23231	4.65185	No	k__Bacteria;p__Armatimonadetes;c__Chthonomonadetes;o__Chthonomonadales;f__Chthonomonadaceae;g__Chthonomonas
0.513829	0.583574	0.737069	1.07359	0.39844	1.82471	0.17154	-5.1184	5.30447	No	k__Bacteria;p__Actinobacteria;c__Actinobacteria;o__Actinomycetales;f__Pseudonocardiaceae;g__unclassified
0.492373	0.584445	5.03761	3.86702	-1.17533	2.26749	-0.358038	-8.34311	6.93322	No	k__Bacteria;p__Proteobacteria;c__Betaproteobacteria;o__unclassified;f__unclassified;g__unclassified
0.521893	0.585796	-2.77956	-3.06416	-0.237263	3.31568	-0.057989	-4.76851	3.76398	No	k__Bacteria;p__Planctomycetes;c__C6;o__d113;f__unclassified;g__unclassified
0.509693	0.585873	3.78165	3.57798	-0.225484	1.03802	-0.17895	-6.27047	3.44948	No	k__Bacteria;p__Proteobacteria;c__Alphaproteobacteria;o__unclassified;f__unclassified;g__unclassified
0.524817	0.588108	-2.38445	-3.12655	-0.420499	3.66607	-0.102058	-5.00031	3.1472	No	k__Bacteria;p__Proteobacteria;c__Deltaproteobacteria;o__PB19;f__unclassified;g__unclassified
0.515472	0.590359	-0.550602	-1.17229	-0.862096	3.90526	-0.175404	-5.57672	3.05211	No	k__Bacteria;p__Actinobacteria;c__Actinobacteria;o__Actinomycetales;f__Frankiaceae;g__unclassified
0.522886	0.590728	-2.69385	-2.63276	0.250927	3.35123	0.0648617	-5.4882	4.1316	No	k__Bacteria;p__Cyanobacteria;c__4C0d-2;o__MLE1-12;f__unclassified;g__unclassified
0.532016	0.595131	-2.86607	-3.33675	-0.330588	3.56823	-0.0628413	-4.33255	3.53327	No	k__Bacteria;p__Proteobacteria;c__Deltaproteobacteria;o__NB1-j;f__MND4;g__unclassified
0.535715	0.598449	-2.2425	-2.03061	0.296892	3.16002	0.0700945	-6.32011	4.46559	No	k__Bacteria;p__Armatimonadetes;c__Chthonomonadetes;o__unclassified;f__unclassified;g__unclassified
0.533611	0.598621	-0.892349	-1.47441	-0.533186	2.76147	-0.152895	-6.77962	2.61366	No	k__Bacteria;p__Proteobacteria;c__Gammaproteobacteria;o__Xanthomonadales;f__unclassified;g__unclassified
0.53888	0.604186	-3.15299	-3.15294	0.30018	3.75441	0.0666053	-4.76967	5.17179	No	k__Bacteria;p__Acidobacteria;c__PAUC37f;o__unclassified;f__unclassified;g__unclassified
0.541204	0.606192	-1.14674	-1.54028	-0.461691	2.89964	-0.14822	-6.66568	2.2232	No	k__Bacteria;p__Acidobacteria;c__Solibacteres;o__Solibacterales;f__Solibacteraceae;g__unclassified
0.543736	0.609168	-2.39152	-2.69179	-0.324417	3.32494	-0.0887617	-5.46725	3.79686	No	k__Bacteria;p__Proteobacteria;c__Deltaproteobacteria;o__Bdellovibrionales;f__unclassified;g__unclassified
0.543362	0.610136	-2.61652	-3.11274	-0.31205	3.68822	-0.0765415	-4.84051	3.35887	No	k__Bacteria;p__Firmicutes;c__Bacilli;o__Bacillales;f__Paenibacillaceae;g__Brevibacillus
0.545995	0.610812	-3.32131	-3.07561	0.567097	3.63357	0.123017	-3.83068	4.33972	No	k__Bacteria;p__Acidobacteria;c__RB25;o__unclassified;f__unclassified;g__unclassified
0.54393	0.611433	-2.79577	-2.91624	0.0574596	3.7387	0.0179665	-3.95497	4.06948	No	k__Bacteria;p__OD1;c__unclassified;o__unclassified;f__unclassified;g__unclassified
0.553655	0.617354	-2.18813	-2.73064	-0.277174	3.38315	-0.0706133	-5.61924	3.12306	No	k__Bacteria;p__Actinobacteria;c__Actinobacteria;o__Actinomycetales;f__Nocardioidaceae;g__Friedmanniella
0.544951	0.61835	0.473646	-0.108521	-0.660786	2.76629	-0.175606	-9.01275	2.98784	No	k__Bacteria;p__Proteobacteria;c__unclassified;o__unclassified;f__unclassified;g__unclassified
0.544729	0.61844	1.76825	1.83859	0.554539	2.17033	0.183328	-5.71932	5.1092	No	k__Bacteria;p__Actinobacteria;c__Actinobacteria;o__Actinomycetales;f__Thermomonosporaceae;g__unclassified
0.552444	0.619998	-3.06635	-3.10188	0.101768	3.38237	0.0201596	-4.60603	3.72395	No	k__Bacteria;p__Verrucomicrobia;c__[Pedosphaerae];o__[Pedosphaerales];f__R4-41B;g__unclassified
0.562787	0.626866	-2.82553	-2.72325	0.157999	3.45613	0.0423124	-4.75106	3.81415	No	k__Bacteria;p__Armatimonadetes;c__OPB50;o__unclassified;f__unclassified;g__unclassified
0.569125	0.631733	-1.15029	-1.41232	-0.221832	2.3489	-0.0594335	-7.50364	2.75348	No	k__Bacteria;p__Actinobacteria;c__Actinobacteria;o__Actinomycetales;f__Propionibacteriaceae;g__unclassified
0.570776	0.636313	0.928027	1.22708	0.361636	2.50937	0.119453	-5.11218	8.95127	No	k__Bacteria;p__Actinobacteria;c__Actinobacteria;o__Actinomycetales;f__Nocardiaceae;g__unclassified
0.574262	0.637416	-2.0898	-2.50501	-0.318739	3.35985	-0.0790155	-5.73219	3.03605	No	k__Bacteria;p__Elusimicrobia;c__unclassified;o__unclassified;f__unclassified;g__unclassified
0.564431	0.639059	2.69498	2.95873	0.288027	1.52443	0.131148	-7.08461	3.72195	No	k__Bacteria;p__Chloroflexi;c__Chloroflexi;o__[Roseiflexales];f__[Kouleothrixaceae];g__unclassified
0.586207	0.648217	-2.90603	-3.08744	0.0130672	4.03131	0.00183433	-3.7303	4.15777	No	k__Bacteria;p__Proteobacteria;c__Deltaproteobacteria;o__[Entotheonellales];f__unclassified;g__unclassified
0.586409	0.650775	-2.00372	-2.44963	-0.366371	3.42504	-0.0872884	-5.12879	3.71976	No	k__Bacteria;p__Firmicutes;c__Clostridia;o__Clostridiales;f__Clostridiaceae;g__Clostridium
0.588103	0.651909	-1.81244	-1.44584	0.251734	2.87976	0.0689655	-5.07781	3.18054	No	k__Bacteria;p__Proteobacteria;c__Gammaproteobacteria;o__Legionellales;f__Legionellaceae;g__unclassified
0.585148	0.652747	-1.06255	-0.491157	0.425793	3.24463	0.090619	-5.21615	4.04129	No	k__Bacteria;p__Actinobacteria;c__Actinobacteria;o__unclassified;f__unclassified;g__unclassified
0.590691	0.658827	0.436258	-0.0342912	-0.324898	2.63583	-0.106695	-8.32512	2.66929	No	k__Bacteria;p__Proteobacteria;c__Alphaproteobacteria;o__Rhizobiales;f__Rhodobiaceae;g__unclassified
0.599707	0.660027	-1.8173	-1.82916	0.0730797	3.7996	0.0173993	-5.22395	5.04209	No	k__Bacteria;p__Bacteroidetes;c__Cytophagia;o__Cytophagales;f__Cytophagaceae;g__Spirosoma
0.596643	0.660524	-2.65747	-3.14105	-0.345768	4.32311	-0.0618573	-3.82926	3.72535	No	k__Bacteria;p__Gemmatimonadetes;c__Gemmatimonadetes;o__Gemmatimonadales;f__Gemmatimonadaceae;g__unclassified
0.588732	0.661098	3.16991	2.86547	-0.255862	1.29614	-0.136646	-8.69437	2.97896	No	k__Bacteria;p__Bacteroidetes;c__Sphingobacteriia;o__Sphingobacteriales;f__unclassified;g__unclassified
0.601542	0.665654	-1.96394	-2.55897	-0.257269	3.87844	-0.042697	-3.54807	4.09398	No	k__Bacteria;p__Acidobacteria;c__Sva0725;o__unclassified;f__unclassified;g__unclassified
0.60869	0.672006	-0.135291	-0.441448	-0.260671	2.3134	-0.0958902	-8.09663	3.63505	No	k__Bacteria;p__Firmicutes;c__Bacilli;o__Bacillales;f__Paenibacillaceae;g__unclassified
0.616815	0.676997	-1.51939	-1.55077	0.184026	3.52393	0.0345619	-4.51324	4.40941	No	k__Bacteria;p__Actinobacteria;c__Actinobacteria;o__Actinomycetales;f__Thermomonosporaceae;g__Actinocorallia
0.61429	0.678135	1.25891	1.08286	-0.12323	1.58557	-0.0566606	-6.84923	3.76765	No	k__Bacteria;p__Firmicutes;c__Bacilli;o__Bacillales;f__Bacillaceae;g__unclassified
0.621899	0.684703	-1.75382	-1.88959	0.00406182	3.02284	0.00102086	-4.92903	3.16547	No	k__Bacteria;p__Firmicutes;c__Bacilli;o__Bacillales;f__Planococcaceae;g__Sporosarcina
0.62971	0.69106	-0.221256	0.431047	0.526446	3.55147	0.136182	-5.76882	6.31337	No	k__Bacteria;p__Bacteroidetes;c__Cytophagia;o__Cytophagales;f__unclassified;g__unclassified
0.634422	0.69236	-1.32034	-1.2903	0.0527309	2.94052	0.0126488	-5.38275	4.79753	No	k__Bacteria;p__OD1;c__ZB2;o__unclassified;f__unclassified;g__unclassified
0.644052	0.703796	-0.238323	-0.0473854	0.140039	2.04613	0.0457098	-10.6302	3.24747	No	k__Bacteria;p__Verrucomicrobia;c__unclassified;o__unclassified;f__unclassified;g__unclassified
0.653766	0.714046	0.489131	0.644786	0.184495	1.86538	0.0756919	-6.29262	3.67956	No	k__Bacteria;p__Chloroflexi;c__Chloroflexi;o__Herpetosiphonales;f__unclassified;g__unclassified
0.659153	0.71893	1.19147	1.11582	-0.0994433	1.53929	-0.0501362	-7.61571	2.5759	No	k__Bacteria;p__Proteobacteria;c__Deltaproteobacteria;o__Bdellovibrionales;f__Bdellovibrionaceae;g__Bdellovibrio
0.659372	0.720951	-0.401211	-0.835749	-0.327185	3.38873	-0.0886196	-7.65373	5.28389	No	k__Bacteria;p__Chlorobi;c__SJA-28;o__unclassified;f__unclassified;g__unclassified
0.663949	0.723327	-3.06916	-2.85204	0.117349	5.06244	0.0330599	-3.24375	3.80926	No	k__Bacteria;p__Actinobacteria;c__Actinobacteria;o__Actinomycetales;f__Williamsiaceae;g__Williamsia
0.671721	0.73119	0.216348	0.114324	-0.249485	2.40948	-0.0674427	-7.16311	2.98998	No	k__Bacteria;p__Proteobacteria;c__Deltaproteobacteria;o__Myxococcales;f__Myxococcaceae;g__unclassified
0.673401	0.733676	1.40274	1.89195	0.262679	1.9977	0.11452	-2.68454	4.138	No	k__Bacteria;p__Firmicutes;c__Bacilli;o__Bacillales;f__Alicyclobacillaceae;g__Alicyclobacillus
0.682165	0.743606	3.9252	3.73936	-0.141172	1.29511	-0.0558461	-9.79723	5.83312	No	k__Bacteria;p__Proteobacteria;c__Alphaproteobacteria;o__Rhodospirillales;f__Acetobacteraceae;g__unclassified
0.690118	0.745177	-2.67466	-2.87927	-0.164854	4.8943	-0.024804	-4.22201	5.17035	No	k__Bacteria;p__Acidobacteria;c__iii1-8;o__unclassified;f__unclassified;g__unclassified
0.688239	0.746208	1.21277	1.35071	0.0378226	1.73464	0.0179963	-11.2434	3.32164	No	k__Bacteria;p__Firmicutes;c__Bacilli;o__Bacillales;f__Planococcaceae;g__unclassified
0.694155	0.750226	-0.385139	-0.12769	0.357176	3.13911	0.0842538	-5.94504	3.96185	No	k__Bacteria;p__Firmicutes;c__Bacilli;o__Bacillales;f__Planococcaceae;g__Solibacillus
0.698962	0.755922	-0.912856	-0.930973	-0.00360541	3.54863	-0.00144524	-4.08377	3.74559	No	k__Bacteria;p__Proteobacteria;c__Deltaproteobacteria;o__Myxococcales;f__Haliangiaceae;g__Haliangium
0.723667	0.779102	0.451284	0.0812448	-0.27852	2.7265	-0.0860063	-7.34311	3.3666	No	k__Bacteria;p__Proteobacteria;c__Alphaproteobacteria;o__Rhodobacterales;f__Hyphomonadaceae;g__unclassified
0.762052	0.8129	2.66995	2.42243	-0.0408277	1.54598	-0.0201296	-4.15453	2.74379	No	k__Bacteria;p__Proteobacteria;c__Gammaproteobacteria;o__Thiotrichales;f__Piscirickettsiaceae;g__unclassified
0.768768	0.818363	4.84431	4.84179	0.0915235	1.13036	0.075156	-3.9986	4.04521	No	k__Bacteria;p__Firmicutes;c__Bacilli;o__Bacillales;f__Bacillaceae;g__Bacillus
0.773257	0.820025	2.34054	1.83622	0.053974	2.30393	0.0258496	-3.58228	3.78884	No	k__Bacteria;p__Proteobacteria;c__Betaproteobacteria;o__Burkholderiales;f__Alcaligenaceae;g__unclassified
0.770157	0.820443	3.54894	3.55702	-0.0367665	1.19662	-0.0294753	-4.58942	3.21186	No	k__Bacteria;p__Proteobacteria;c__Alphaproteobacteria;o__Rhodospirillales;f__Rhodospirillaceae;g__Skermanella
0.782495	0.829951	3.33798	3.15181	-0.138348	1.3379	-0.0958604	-3.91068	3.29669	No	k__Bacteria;p__Proteobacteria;c__Alphaproteobacteria;o__Sphingomonadales;f__unclassified;g__unclassified

## Sheet: Endosphere-Rhizosphere
Wilcoxon test						Median effect size and 95% confidence interval (low-high)			Significant Taxon according to effect size
wi.ep	wi.eBH	rab.win.Rhizosphere	rab.win.Endosphere	diff.btw	diff.win	effect	effect.low	effect.high	Sig.Effect	Taxon
7.39602e-07	2.41877e-05	7.77352	12.2035	4.3138	0.900399	4.7356	1.59119	32.2537	Yes	k__Bacteria;p__Actinobacteria;c__Actinobacteria;o__Actinomycetales;f__Streptomycetaceae;g__unclassified
7.39602e-07	2.41877e-05	4.10965	8.17424	4.0804	1.36962	2.88879	0.795517	17.1121	Yes	k__Bacteria;p__Actinobacteria;c__Actinobacteria;o__Actinomycetales;f__Actinosynnemataceae;g__unclassified
7.39602e-07	2.41877e-05	3.47561	7.81029	4.20775	0.838841	4.8874	1.73392	32.1658	Yes	k__Bacteria;p__Actinobacteria;c__Actinobacteria;o__Actinomycetales;f__Micromonosporaceae;g__unclassified
7.39602e-07	2.41877e-05	4.76966	7.64844	2.85716	0.872631	3.16407	0.779244	22.831	Yes	k__Bacteria;p__Proteobacteria;c__Alphaproteobacteria;o__Rhizobiales;f__Rhizobiaceae;g__Agrobacterium
7.39602e-07	2.41877e-05	3.19452	6.87466	3.9408	1.46857	2.78006	0.75066	24.5852	Yes	k__Bacteria;p__Bacteroidetes;c__[Saprospirae];o__[Saprospirales];f__Chitinophagaceae;g__Chitinophaga
7.39602e-07	2.41877e-05	4.07347	6.13315	1.97781	0.593365	3.25854	1.04564	20.419	Yes	k__Bacteria;p__unclassified;c__unclassified;o__unclassified;f__unclassified;g__unclassified
7.4538e-07	2.42845e-05	4.72258	6.68232	2.01022	0.766281	2.56704	0.534773	16.2818	Yes	k__Bacteria;p__Proteobacteria;c__Gammaproteobacteria;o__Xanthomonadales;f__Sinobacteraceae;g__unclassified
7.68493e-07	2.46818e-05	6.04972	8.21198	2.21409	1.02537	2.16719	0.459371	16.7712	Yes	k__Bacteria;p__Bacteroidetes;c__Flavobacteriia;o__Flavobacteriales;f__Flavobacteriaceae;g__Flavobacterium
1.0574e-06	2.88908e-05	-2.03763	2.28269	4.35626	1.67063	2.62099	0.636127	14.6761	Yes	k__Bacteria;p__Actinobacteria;c__Actinobacteria;o__Actinomycetales;f__Micromonosporaceae;g__Virgisporangium
1.12674e-06	3.02218e-05	4.66487	3.15245	-1.59428	0.750898	-2.0531	-17.9665	-0.301923	Yes	k__Bacteria;p__Gemmatimonadetes;c__Gemmatimonadetes;o__unclassified;f__unclassified;g__unclassified
1.31742e-06	3.46083e-05	5.5595	8.4306	2.75506	1.3555	1.98267	0.276083	17.874	Yes	k__Bacteria;p__Proteobacteria;c__Betaproteobacteria;o__Burkholderiales;f__Oxalobacteraceae;g__Janthinobacterium
2.72151e-06	5.52837e-05	4.51157	1.89946	-2.56663	1.41828	-1.6532	-16.8219	-0.105392	Yes	k__Bacteria;p__Acidobacteria;c__[Chloracidobacteria];o__RB41;f__unclassified;g__unclassified
2.97574e-06	5.86907e-05	2.40588	4.98059	2.4987	1.29263	1.85609	0.277726	9.77543	Yes	k__Bacteria;p__Proteobacteria;c__Gammaproteobacteria;o__Xanthomonadales;f__Sinobacteraceae;g__Steroidobacter
2.87752e-06	6.21803e-05	7.60067	10.2823	2.77879	1.12204	2.34481	0.396177	18.1959	Yes	k__Bacteria;p__Actinobacteria;c__Actinobacteria;o__Actinomycetales;f__unclassified;g__unclassified
3.50155e-06	6.52773e-05	3.58412	1.61988	-1.9986	1.19683	-1.68905	-13.2935	-0.130825	Yes	k__Bacteria;p__Proteobacteria;c__Deltaproteobacteria;o__Syntrophobacterales;f__Syntrophobacteraceae;g__unclassified
3.33977e-06	6.52998e-05	3.99258	7.21538	3.08142	1.84792	1.57203	0.123907	23.9385	Yes	k__Bacteria;p__Proteobacteria;c__Alphaproteobacteria;o__Sphingomonadales;f__Sphingomonadaceae;g__Sphingomonas
3.29354e-06	6.54323e-05	4.79975	2.82234	-1.93925	0.955652	-1.97497	-15.0275	-0.162732	Yes	k__Bacteria;p__Actinobacteria;c__Rubrobacteria;o__Rubrobacterales;f__Rubrobacteraceae;g__Rubrobacter
6.10172e-06	0.000104402	6.90934	8.08251	1.1084	0.581171	1.87874	0.162933	14.7072	Yes	k__Bacteria;p__Proteobacteria;c__Alphaproteobacteria;o__Rhizobiales;f__Bradyrhizobiaceae;g__unclassified
1.12674e-05	0.000160487	7.70911	6.73601	-1.06256	0.71594	-1.40503	-13.414	-0.0415144	Yes	k__Bacteria;p__Proteobacteria;c__Alphaproteobacteria;o__Sphingomonadales;f__Sphingomonadaceae;g__Kaistobacter
1.96341e-05	0.000174909	4.65534	3.23194	-1.44137	0.827293	-1.56827	-14.5181	-0.0851947	Yes	k__Bacteria;p__Acidobacteria;c__[Chloracidobacteria];o__RB41;f__Ellin6075;g__unclassified
1.22381e-05	0.000179957	6.5216	4.97421	-1.44851	0.843181	-1.67422	-12.6862	0.035709	No	k__Bacteria;p__Actinobacteria;c__Thermoleophilia;o__Gaiellales;f__Gaiellaceae;g__unclassified
1.90621e-05	0.00023292	5.02469	3.58783	-1.54562	1.00096	-1.43811	-13.0517	0.0351992	No	k__Bacteria;p__Gemmatimonadetes;c__Gemm-1;o__unclassified;f__unclassified;g__unclassified
2.2997e-05	0.000264848	8.00871	8.81138	0.87566	0.596482	1.49009	-0.017509	12.8116	No	k__Bacteria;p__Proteobacteria;c__Alphaproteobacteria;o__Rhizobiales;f__unclassified;g__unclassified
2.26272e-05	0.000271107	5.66306	4.52492	-1.14756	0.690748	-1.57131	-11.1212	0.047567	No	k__Bacteria;p__Chloroflexi;c__Ellin6529;o__unclassified;f__unclassified;g__unclassified
4.15969e-05	0.000415899	4.31743	2.06951	-2.18094	1.69423	-1.20552	-16.6339	0.147559	No	k__Bacteria;p__Acidobacteria;c__iii1-8;o__DS-18;f__unclassified;g__unclassified
4.31107e-05	0.000480216	6.35046	8.78428	2.57943	1.49663	1.64864	-0.165985	14.5847	No	k__Bacteria;p__Bacteroidetes;c__Sphingobacteriia;o__Sphingobacteriales;f__Sphingobacteriaceae;g__Pedobacter
4.70456e-05	0.000494719	7.83053	8.94642	1.1911	0.885203	1.28912	-0.0854621	14.4537	No	k__Bacteria;p__Proteobacteria;c__Betaproteobacteria;o__Burkholderiales;f__Comamonadaceae;g__unclassified
5.34709e-05	0.000524399	3.4711	1.73982	-1.77086	1.52333	-1.10703	-19.4019	0.0980473	No	k__Bacteria;p__Verrucomicrobia;c__[Pedosphaerae];o__[Pedosphaerales];f__unclassified;g__unclassified
6.22942e-05	0.000554812	2.57474	0.383996	-2.21262	1.73826	-1.25195	-17.9447	0.0967724	No	k__Bacteria;p__Nitrospirae;c__Nitrospira;o__Nitrospirales;f__Nitrospiraceae;g__Nitrospira
5.35981e-05	0.000566551	3.47618	5.94183	2.51259	1.53918	1.54493	-0.317119	15.0942	No	k__Bacteria;p__Proteobacteria;c__Alphaproteobacteria;o__Rhizobiales;f__Rhizobiaceae;g__unclassified
8.57476e-05	0.00081226	-0.918838	4.46712	5.51264	2.74513	1.90699	-1.15765	12.4365	No	k__Bacteria;p__Proteobacteria;c__Alphaproteobacteria;o__Sphingomonadales;f__Sphingomonadaceae;g__Sphingobium
0.000101539	0.000865727	2.4741	-0.955792	-3.31389	2.35164	-1.31618	-15.2165	0.242217	No	k__Bacteria;p__Gemmatimonadetes;c__Gemmatimonadetes;o__N1423WL;f__unclassified;g__unclassified
0.00010314	0.000901198	3.82758	5.72188	1.94191	1.26705	1.45504	-0.292963	13.5369	No	k__Bacteria;p__Actinobacteria;c__Actinobacteria;o__Actinomycetales;f__Mycobacteriaceae;g__Mycobacterium
0.000143587	0.00104008	3.67299	2.33284	-1.42656	1.17329	-1.13526	-12.8862	0.208602	No	k__Bacteria;p__Proteobacteria;c__Betaproteobacteria;o__SC-I-84;f__unclassified;g__unclassified
0.000178626	0.00123987	5.37211	4.58478	-0.907243	0.687118	-1.24233	-9.99555	0.248029	No	k__Bacteria;p__Chloroflexi;c__Thermomicrobia;o__JG30-KF-CM45;f__unclassified;g__unclassified
0.000215103	0.0014418	3.86358	2.50344	-1.38574	1.05219	-1.21213	-11.1474	0.291093	No	k__Bacteria;p__Gemmatimonadetes;c__Gemm-3;o__unclassified;f__unclassified;g__unclassified
0.000222736	0.00156535	-0.613664	2.55423	3.05371	2.1114	1.38143	-0.610588	9.34914	No	k__Bacteria;p__Actinobacteria;c__Actinobacteria;o__Actinomycetales;f__Micromonosporaceae;g__Dactylosporangium
0.000255105	0.00165868	2.71538	-0.308971	-2.89045	2.4823	-0.992483	-12.8713	0.288292	No	k__Bacteria;p__Gemmatimonadetes;c__Gemm-5;o__unclassified;f__unclassified;g__unclassified
0.000341309	0.00200817	3.66176	2.42819	-1.2368	1.12635	-0.971945	-11.6261	0.471454	No	k__Bacteria;p__Bacteroidetes;c__Cytophagia;o__Cytophagales;f__Cytophagaceae;g__Adhaeribacter
0.000391741	0.00242628	6.06087	5.29641	-0.75372	0.645394	-1.12413	-9.2407	0.542822	No	k__Bacteria;p__Acidobacteria;c__Acidobacteria-6;o__iii1-15;f__unclassified;g__unclassified
0.00034655	0.00246936	6.39311	8.79114	2.51944	2.00923	1.17579	-0.396503	11.8721	No	k__Bacteria;p__Proteobacteria;c__Gammaproteobacteria;o__Pseudomonadales;f__Pseudomonadaceae;g__Pseudomonas
0.000433996	0.00272257	6.76759	6.02965	-0.744386	0.524455	-1.2976	-9.47075	1.00734	No	k__Bacteria;p__Actinobacteria;c__Thermoleophilia;o__Solirubrobacterales;f__unclassified;g__unclassified
0.000423191	0.00281271	7.15979	8.35858	1.22888	1.16959	1.0572	-0.521701	11.5713	No	k__Bacteria;p__Proteobacteria;c__Alphaproteobacteria;o__Rhizobiales;f__Hyphomicrobiaceae;g__Devosia
0.000467452	0.00298143	3.17827	1.29314	-1.8193	1.32697	-1.20647	-13.5103	0.69636	No	k__Bacteria;p__Verrucomicrobia;c__[Pedosphaerae];o__[Pedosphaerales];f__Ellin517;g__unclassified
0.000465614	0.00310269	6.92363	8.83272	1.71527	1.19274	1.29793	-1.30004	12.7786	No	k__Bacteria;p__Actinobacteria;c__Actinobacteria;o__Actinomycetales;f__Microbacteriaceae;g__unclassified
0.000531248	0.00325818	2.63999	-1.13711	-3.35433	3.14206	-1.04811	-10.8489	0.702721	No	k__Bacteria;p__Bacteroidetes;c__[Saprospirae];o__[Saprospirales];f__Saprospiraceae;g__unclassified
0.000614933	0.00342066	3.03337	1.32795	-1.77874	1.47252	-1.10325	-10.151	0.58466	No	k__Bacteria;p__Chloroflexi;c__Gitt-GS-136;o__unclassified;f__unclassified;g__unclassified
0.00077619	0.00391318	-0.538803	3.59333	3.98209	2.79101	1.20764	-0.510813	10.7325	No	k__Bacteria;p__Tenericutes;c__Mollicutes;o__Anaeroplasmatales;f__Anaeroplasmataceae;g__Asteroleplasma
0.000713271	0.00403667	4.40287	3.03028	-1.38334	1.29405	-0.984714	-21.917	0.774385	No	k__Bacteria;p__Bacteroidetes;c__[Saprospirae];o__[Saprospirales];f__Chitinophagaceae;g__Flavisolibacter
0.00106481	0.00423665	0.600655	-2.17517	-2.71853	2.33127	-1.05788	-15.6666	0.309849	No	k__Bacteria;p__Nitrospirae;c__Nitrospira;o__Nitrospirales;f__Nitrospiraceae;g__unclassified
0.000773468	0.00425991	2.02089	4.04942	1.77946	1.23982	1.25761	-1.13477	10.1614	No	k__Bacteria;p__Proteobacteria;c__Alphaproteobacteria;o__Ellin329;f__unclassified;g__unclassified
0.000916113	0.00433332	1.74878	-0.0589622	-1.8891	1.79806	-0.946468	-11.7344	0.435704	No	k__Bacteria;p__Cyanobacteria;c__ML635J-21;o__unclassified;f__unclassified;g__unclassified
0.000821167	0.00436602	0.544508	2.75887	2.186	1.50888	1.20719	-3.55403	9.6653	No	k__Bacteria;p__Proteobacteria;c__Alphaproteobacteria;o__Rhizobiales;f__Hyphomicrobiaceae;g__Hyphomicrobium
0.000849768	0.00454539	-0.493142	3.05284	3.37413	2.02618	1.44383	-3.00799	11.4117	No	k__Bacteria;p__Proteobacteria;c__Betaproteobacteria;o__Methylophilales;f__unclassified;g__unclassified
0.000821346	0.00478305	5.45506	7.77066	2.10647	1.52022	1.26534	-1.34831	10.307	No	k__Bacteria;p__Proteobacteria;c__Alphaproteobacteria;o__Caulobacterales;f__Caulobacteraceae;g__unclassified
0.00102494	0.00480202	-3.95643	2.46856	6.10397	4.39739	1.23267	-1.00992	11.6072	No	k__Bacteria;p__Proteobacteria;c__Gammaproteobacteria;o__Pseudomonadales;f__Moraxellaceae;g__Acinetobacter
0.00127323	0.00583034	-0.942257	1.56599	2.49818	1.38698	1.49364	-2.54196	11.7978	No	k__Bacteria;p__Cyanobacteria;c__Oscillatoriophycideae;o__unclassified;f__unclassified;g__unclassified
0.00118666	0.00616931	6.73249	8.1436	1.21425	0.901433	1.22555	-1.68048	13.2841	No	k__Bacteria;p__Proteobacteria;c__Alphaproteobacteria;o__Sphingomonadales;f__Sphingomonadaceae;g__unclassified
0.00148311	0.00623335	3.81462	2.55737	-1.29295	1.22128	-0.966683	-13.5344	0.854866	No	k__Bacteria;p__Proteobacteria;c__Betaproteobacteria;o__Ellin6067;f__unclassified;g__unclassified
0.00124198	0.00625249	0.0100863	4.08793	3.63964	3.10979	1.14501	-1.51606	8.39923	No	k__Bacteria;p__Proteobacteria;c__Alphaproteobacteria;o__Rhizobiales;f__Methylobacteriaceae;g__Methylobacterium
0.0013732	0.0064621	4.47567	3.42618	-1.04181	0.81049	-1.13263	-10.0715	1.07616	No	k__Bacteria;p__Acidobacteria;c__Solibacteres;o__Solibacterales;f__unclassified;g__unclassified
0.0022177	0.00747746	-5.02958	0.773849	5.98704	4.46661	1.17364	-1.2598	12.0778	No	k__Bacteria;p__Proteobacteria;c__Alphaproteobacteria;o__Rhizobiales;f__Methylocystaceae;g__Methylopila
0.00236438	0.0090256	0.254808	2.06087	1.9231	1.59611	1.06357	-2.43024	9.83382	No	k__Bacteria;p__Proteobacteria;c__Deltaproteobacteria;o__unclassified;f__unclassified;g__unclassified
0.0022611	0.00922915	1.95051	0.0288354	-1.99322	2.18375	-0.823499	-12.0367	0.605291	No	k__Bacteria;p__Acidobacteria;c__Acidobacteria-6;o__iii1-15;f__RB40;g__unclassified
0.00231266	0.00945574	1.63934	-0.104386	-1.70716	1.87905	-0.800666	-11.3406	0.567407	No	k__Bacteria;p__Nitrospirae;c__Nitrospira;o__Nitrospirales;f__0319-6A21;g__unclassified
0.00208771	0.00956329	6.6679	7.7646	1.02347	1.00704	1.03497	-0.836182	8.22261	No	k__Bacteria;p__Bacteroidetes;c__[Saprospirae];o__[Saprospirales];f__Chitinophagaceae;g__unclassified
0.00262725	0.0106373	6.18452	5.65244	-0.630561	0.717152	-0.779122	-10.7181	0.897509	No	k__Bacteria;p__Actinobacteria;c__Actinobacteria;o__Actinomycetales;f__Geodermatophilaceae;g__unclassified
0.00281781	0.0113649	6.20738	6.74515	0.573674	0.655477	0.771845	-0.915275	10.2843	No	k__Bacteria;p__Proteobacteria;c__Deltaproteobacteria;o__Myxococcales;f__unclassified;g__unclassified
0.00266134	0.0115414	4.66984	6.45402	1.86636	1.5642	1.07896	-0.881195	10.1256	No	k__Bacteria;p__Bacteroidetes;c__Cytophagia;o__Cytophagales;f__Cytophagaceae;g__Dyadobacter
0.00326652	0.0116031	3.28073	2.36993	-0.949193	0.954071	-0.896967	-10.148	0.748013	No	k__Bacteria;p__Planctomycetes;c__Planctomycetia;o__Gemmatales;f__Gemmataceae;g__Gemmata
0.00271599	0.0116043	5.2056	6.14354	1.32213	1.24075	0.939971	-1.46031	8.75976	No	k__Bacteria;p__Bacteroidetes;c__Cytophagia;o__Cytophagales;f__Cytophagaceae;g__unclassified
0.00358744	0.0120672	-5.68716	-0.15794	5.41281	4.47898	1.13026	-1.29665	9.68857	No	k__Bacteria;p__Firmicutes;c__Bacilli;o__Lactobacillales;f__Streptococcaceae;g__Streptococcus
0.00339282	0.012849	-0.318883	2.8738	3.41024	2.7511	1.06978	-2.53236	8.28702	No	k__Bacteria;p__Proteobacteria;c__Alphaproteobacteria;o__Rhizobiales;f__Aurantimonadaceae;g__unclassified
0.00452214	0.0139374	1.28531	-0.877915	-2.20488	2.31478	-0.834032	-11.7872	0.604674	No	k__Bacteria;p__Chloroflexi;c__TK10;o__unclassified;f__unclassified;g__unclassified
0.00426552	0.0144841	0.488771	-2.47159	-3.08144	3.02511	-0.903399	-10.4714	0.715521	No	k__Bacteria;p__Verrucomicrobia;c__[Spartobacteria];o__[Chthoniobacterales];f__[Chthoniobacteraceae];g__DA101
0.00386948	0.0150044	3.71213	2.14106	-1.36997	1.7265	-0.717786	-11.8386	0.888228	No	k__Bacteria;p__Actinobacteria;c__MB-A2-108;o__0319-7L14;f__unclassified;g__unclassified
0.00477672	0.0161562	1.21676	-0.815308	-2.17452	2.39611	-0.78518	-9.26181	0.703108	No	k__Bacteria;p__Proteobacteria;c__Gammaproteobacteria;o__Xanthomonadales;f__Xanthomonadaceae;g__Lysobacter
0.00449134	0.0170076	2.4334	4.4724	2.07802	1.91972	0.953109	-1.26303	7.35773	No	k__Bacteria;p__Proteobacteria;c__Alphaproteobacteria;o__Caulobacterales;f__Caulobacteraceae;g__Mycoplana
0.00474388	0.0171935	3.87698	2.62199	-1.24635	1.4246	-0.797282	-10.0105	0.800964	No	k__Bacteria;p__Acidobacteria;c__Acidobacteria-6;o__iii1-15;f__mb2424;g__unclassified
0.00647237	0.0176145	-5.70139	-0.631703	5.08863	4.53215	0.987287	-1.36015	8.37114	No	k__Bacteria;p__Proteobacteria;c__Gammaproteobacteria;o__Pseudomonadales;f__Moraxellaceae;g__Enhydrobacter
0.00715885	0.0190543	-5.81465	-0.913422	5.04004	4.30738	1.0492	-1.03339	8.71904	No	k__Bacteria;p__Firmicutes;c__Bacilli;o__Bacillales;f__Staphylococcaceae;g__Staphylococcus
0.00633681	0.0203832	3.96397	3.17368	-0.793778	0.829768	-0.838088	-10.6576	1.581	No	k__Bacteria;p__Planctomycetes;c__Phycisphaerae;o__WD2101;f__unclassified;g__unclassified
0.00666551	0.0207647	4.01183	3.28632	-0.74422	0.775936	-0.911291	-7.70547	1.04585	No	k__Bacteria;p__Proteobacteria;c__Alphaproteobacteria;o__Rhodospirillales;f__unclassified;g__unclassified
0.00745407	0.0214503	0.689931	-2.23956	-2.92528	3.0055	-0.873495	-11.1377	0.921084	No	k__Bacteria;p__Chloroflexi;c__TK17;o__mle1-48;f__unclassified;g__unclassified
0.00638937	0.0214576	4.68754	3.92545	-0.717021	1.01422	-0.729854	-8.67701	0.922049	No	k__Bacteria;p__Verrucomicrobia;c__Opitutae;o__Opitutales;f__Opitutaceae;g__Opitutus
0.00838823	0.022751	-4.60331	-0.334372	3.97889	3.89554	0.955993	-1.98858	9.24999	No	k__Bacteria;p__Proteobacteria;c__Gammaproteobacteria;o__Pseudomonadales;f__Pseudomonadaceae;g__unclassified
0.00644807	0.0228965	6.39731	7.08931	0.775073	1.12735	0.636673	-3.52281	9.31988	No	k__Bacteria;p__Proteobacteria;c__Alphaproteobacteria;o__Rhizobiales;f__Rhizobiaceae;g__Rhizobium
0.00762199	0.0233237	1.67019	0.0836897	-1.49529	2.11399	-0.681359	-13.8272	0.69764	No	k__Bacteria;p__Proteobacteria;c__Deltaproteobacteria;o__Myxococcales;f__OM27;g__unclassified
0.00888522	0.0246584	1.22487	-0.614978	-1.91784	2.18392	-0.762284	-12.04	1.18757	No	k__Bacteria;p__Chloroflexi;c__Thermomicrobia;o__AKYG1722;f__unclassified;g__unclassified
0.00845174	0.0272195	4.01665	2.87008	-1.37128	1.66873	-0.829239	-8.61177	0.851747	No	k__Bacteria;p__Gemmatimonadetes;c__Gemmatimonadetes;o__Gemmatimonadales;f__Ellin5301;g__unclassified
0.0106679	0.0275703	-0.653773	-3.23645	-2.69912	2.79275	-0.846037	-10.4793	0.75963	No	k__Bacteria;p__Acidobacteria;c__S035;o__unclassified;f__unclassified;g__unclassified
0.00939588	0.028018	2.38856	1.11966	-1.15883	1.58239	-0.615708	-12.5558	0.898499	No	k__Bacteria;p__Chloroflexi;c__unclassified;o__unclassified;f__unclassified;g__unclassified
0.00971186	0.0280882	1.46439	-1.17187	-2.66645	2.98271	-0.799953	-13.549	0.814702	No	k__Bacteria;p__Chlorobi;c__OPB56;o__unclassified;f__unclassified;g__unclassified
0.00991896	0.0281112	0.607069	-1.63168	-2.47203	2.70777	-0.777758	-9.10601	0.853088	No	k__Bacteria;p__Verrucomicrobia;c__[Spartobacteria];o__[Chthoniobacterales];f__[Chthoniobacteraceae];g__Ellin506
0.00929559	0.0287967	5.4214	5.82968	0.415812	0.445574	0.855443	-1.35583	7.63447	No	k__Bacteria;p__Proteobacteria;c__Alphaproteobacteria;o__Rhodospirillales;f__Rhodospirillaceae;g__unclassified
0.0112993	0.032849	2.99788	1.38549	-1.62629	2.02438	-0.65589	-12.7549	0.836079	No	k__Bacteria;p__Proteobacteria;c__Alphaproteobacteria;o__Rhizobiales;f__Beijerinckiaceae;g__unclassified
0.0113928	0.0329469	0.420531	2.18092	1.78805	1.89886	0.812919	-2.68822	7.15007	No	k__Bacteria;p__Bacteroidetes;c__Cytophagia;o__Cytophagales;f__Cytophagaceae;g__Larkinella
0.0122293	0.0350642	2.03294	3.00638	0.906326	0.971567	0.834425	-2.08238	6.60854	No	k__Bacteria;p__Chloroflexi;c__Chloroflexi;o__[Roseiflexales];f__unclassified;g__unclassified
0.012057	0.03521	2.33625	3.44112	1.14686	1.49464	0.701454	-1.2144	6.86548	No	k__Bacteria;p__Proteobacteria;c__Betaproteobacteria;o__Methylophilales;f__Methylophilaceae;g__unclassified
0.0131075	0.0352312	-1.64423	1.56218	2.87134	2.95876	0.855651	-2.45069	8.85789	No	k__Bacteria;p__Verrucomicrobia;c__[Spartobacteria];o__[Chthoniobacterales];f__[Chthoniobacteraceae];g__Candidatus_Xiphinematobacter
0.012147	0.0363347	-0.824904	5.46033	5.90743	6.01601	0.875979	-1.51744	12.4117	No	k__Bacteria;p__Proteobacteria;c__Gammaproteobacteria;o__Enterobacteriales;f__Enterobacteriaceae;g__unclassified
0.014997	0.0364726	1.19026	-0.278393	-1.53566	2.08396	-0.642285	-11.8854	0.796965	No	k__Bacteria;p__Acidobacteria;c__Acidobacteriia;o__Acidobacteriales;f__Koribacteraceae;g__Candidatus_Koribacter
0.0132537	0.0388677	2.88379	1.55663	-1.31755	1.60576	-0.684523	-8.06252	1.24975	No	k__Bacteria;p__Actinobacteria;c__Actinobacteria;o__Actinomycetales;f__Sporichthyaceae;g__unclassified
0.0142218	0.0418256	-1.81925	3.8913	4.03314	5.32682	0.748226	-2.24041	9.71549	No	k__Bacteria;p__Proteobacteria;c__Betaproteobacteria;o__Burkholderiales;f__Burkholderiaceae;g__Burkholderia
0.0203982	0.043875	-0.238967	-2.66352	-2.30545	2.80646	-0.753257	-8.68662	1.0696	No	k__Bacteria;p__Chloroflexi;c__TK10;o__B07_WMSP1;f__unclassified;g__unclassified
0.0159656	0.0452059	0.125508	4.13065	3.92149	2.38829	1.06304	-3.8093	12.2508	No	k__Bacteria;p__Proteobacteria;c__Betaproteobacteria;o__Burkholderiales;f__Burkholderiaceae;g__unclassified
0.0210571	0.0462762	-0.690533	-2.9817	-2.34832	2.98832	-0.716471	-9.64142	1.41754	No	k__Bacteria;p__Chloroflexi;c__TK17;o__unclassified;f__unclassified;g__unclassified
0.019971	0.047014	1.34063	2.79473	1.4849	1.5012	0.862403	-1.41056	8.28685	No	k__Bacteria;p__Actinobacteria;c__Actinobacteria;o__Actinomycetales;f__Streptosporangiaceae;g__Nonomuraea
0.0186638	0.0493693	2.82814	1.37368	-1.36187	2.11159	-0.523604	-11.2271	0.966536	No	k__Bacteria;p__Gemmatimonadetes;c__Gemmatimonadetes;o__Ellin5290;f__unclassified;g__unclassified
0.0227219	0.0499785	-4.31674	-1.14386	3.18924	3.71874	0.715295	-1.95135	7.25158	No	k__Bacteria;p__Proteobacteria;c__Betaproteobacteria;o__IS-44;f__unclassified;g__unclassified
0.0217367	0.0504404	0.0611262	-2.71876	-2.44549	3.41433	-0.665468	-8.328	1.83719	No	k__Bacteria;p__Actinobacteria;c__MB-A2-108;o__unclassified;f__unclassified;g__unclassified
0.0302799	0.0563696	-0.417513	-2.46724	-1.97695	2.5919	-0.690533	-9.68608	0.999008	No	k__Bacteria;p__Chloroflexi;c__Anaerolineae;o__unclassified;f__unclassified;g__unclassified
0.0205338	0.0564237	5.45799	4.8121	-0.816837	1.20362	-0.644479	-7.06333	1.25247	No	k__Bacteria;p__Firmicutes;c__Bacilli;o__Bacillales;f__Bacillaceae;g__Bacillus
0.0239728	0.0569445	2.158	1.07421	-1.07459	1.45643	-0.660098	-11.0917	1.56201	No	k__Bacteria;p__Firmicutes;c__Bacilli;o__Bacillales;f__Bacillaceae;g__unclassified
0.0222176	0.0577649	3.59363	4.3901	0.769707	0.751357	0.811225	-2.98178	7.26243	No	k__Bacteria;p__Proteobacteria;c__Deltaproteobacteria;o__Myxococcales;f__Haliangiaceae;g__unclassified
0.024811	0.060569	0.87723	-1.11799	-1.90729	2.97093	-0.60327	-8.98938	1.83527	No	k__Bacteria;p__Acidobacteria;c__Acidobacteria-6;o__CCU21;f__unclassified;g__unclassified
0.0311473	0.0714439	-2.25042	1.26731	3.32019	3.50438	0.780576	-2.65037	9.00773	No	k__Bacteria;p__Bacteroidetes;c__Cytophagia;o__Cytophagales;f__Cytophagaceae;g__Emticicia
0.032935	0.0715013	0.206943	-2.05898	-2.30045	2.88642	-0.641326	-9.25595	1.41606	No	k__Bacteria;p__Bacteroidetes;c__At12OctB3;o__unclassified;f__unclassified;g__unclassified
0.0368047	0.0762264	-5.16393	-1.75984	3.88687	4.6958	0.690289	-2.00257	6.62901	No	k__Bacteria;p__Proteobacteria;c__Alphaproteobacteria;o__Rhizobiales;f__Brucellaceae;g__Ochrobactrum
0.0346703	0.0765138	0.678641	-1.46888	-2.26562	2.98366	-0.667512	-9.63285	1.25413	No	k__Bacteria;p__Proteobacteria;c__Gammaproteobacteria;o__Legionellales;f__Coxiellaceae;g__unclassified
0.0389653	0.0784788	-0.175899	-1.93314	-2.03222	2.78489	-0.651209	-8.35362	1.38773	No	k__Bacteria;p__Actinobacteria;c__Actinobacteria;o__Actinomycetales;f__Micromonosporaceae;g__Catellatospora
0.0346905	0.0805955	-0.403208	1.41622	1.89901	2.35066	0.610415	-5.36222	7.54167	No	k__Bacteria;p__Proteobacteria;c__Gammaproteobacteria;o__unclassified;f__unclassified;g__unclassified
0.0431995	0.080803	-0.901241	-3.17849	-2.24592	2.89609	-0.654646	-7.82403	1.17794	No	k__Bacteria;p__Proteobacteria;c__Deltaproteobacteria;o__Myxococcales;f__Myxococcaceae;g__Anaeromyxobacter
0.0437556	0.080832	-0.62899	-2.91583	-2.12207	2.93069	-0.652487	-9.57797	1.29036	No	k__Bacteria;p__Gemmatimonadetes;c__unclassified;o__unclassified;f__unclassified;g__unclassified
0.0350486	0.0819113	2.15041	0.663738	-1.42243	1.91881	-0.607866	-9.14741	1.25022	No	k__Bacteria;p__Gemmatimonadetes;c__Gemmatimonadetes;o__Gemmatimonadales;f__unclassified;g__unclassified
0.0456687	0.0821508	-5.78308	-2.24604	3.67601	4.83666	0.698134	-1.32896	6.7591	No	k__Bacteria;p__Proteobacteria;c__Betaproteobacteria;o__Procabacteriales;f__Procabacteriaceae;g__unclassified
0.0407284	0.0833024	-0.00405869	-1.91003	-1.86199	2.95631	-0.601828	-9.33295	1.25383	No	k__Bacteria;p__Bacteroidetes;c__Cytophagia;o__Cytophagales;f__Cytophagaceae;g__Rudanella
0.0393909	0.0842815	1.27993	-0.376427	-1.54955	2.44162	-0.559421	-12.5285	1.14284	No	k__Bacteria;p__Proteobacteria;c__Betaproteobacteria;o__Nitrosomonadales;f__Nitrosomonadaceae;g__unclassified
0.037653	0.0876511	-2.08945	2.51057	4.31776	5.81426	0.671113	-2.28802	6.94487	No	k__Bacteria;p__Proteobacteria;c__Gammaproteobacteria;o__Xanthomonadales;f__Xanthomonadaceae;g__Luteibacter
0.0402181	0.0887605	5.01533	4.56138	-0.432828	0.561513	-0.693836	-6.67432	1.66279	No	k__Bacteria;p__Actinobacteria;c__Acidimicrobiia;o__Acidimicrobiales;f__C111;g__unclassified
0.0472498	0.089104	-0.323225	-2.21004	-1.77498	2.68674	-0.591104	-10.1736	1.23985	No	k__Bacteria;p__WS3;c__PRR-12;o__Sediment-1;f__unclassified;g__unclassified
0.0422288	0.090195	1.84461	0.749038	-1.18799	2.33707	-0.459927	-13.0922	1.04456	No	k__Bacteria;p__Proteobacteria;c__Deltaproteobacteria;o__Myxococcales;f__Nannocystaceae;g__Nannocystis
0.051857	0.0905348	-5.69717	-2.40404	3.73417	4.55824	0.741585	-1.94659	7.38442	No	k__Bacteria;p__Proteobacteria;c__Betaproteobacteria;o__Burkholderiales;f__Oxalobacteraceae;g__Cupriavidus
0.0412138	0.0914303	1.23697	2.17601	1.094	1.74399	0.60128	-1.89137	6.59185	No	k__Bacteria;p__Verrucomicrobia;c__[Spartobacteria];o__[Chthoniobacterales];f__[Chthoniobacteraceae];g__Chthoniobacter
0.0405407	0.0928025	0.00507165	2.00145	2.04627	3.02874	0.564995	-4.94094	7.13034	No	k__Bacteria;p__Proteobacteria;c__Gammaproteobacteria;o__Xanthomonadales;f__Xanthomonadaceae;g__Dokdonella
0.0475445	0.0936029	-5.40655	-1.93071	3.61975	5.59391	0.570502	-1.87677	6.77088	No	k__Bacteria;p__Bacteroidetes;c__Sphingobacteriia;o__Sphingobacteriales;f__Sphingobacteriaceae;g__Sphingobacterium
0.0445728	0.0948858	1.24125	-0.59574	-1.87594	2.52496	-0.596486	-11.754	1.04189	No	k__Bacteria;p__Gemmatimonadetes;c__Gemmatimonadetes;o__Gemmatimonadales;f__Gemmatimonadaceae;g__Gemmatimonas
0.0482533	0.0949916	-0.232951	-2.3045	-1.9906	2.86263	-0.620268	-8.16016	1.57643	No	k__Bacteria;p__Actinobacteria;c__Thermoleophilia;o__Gaiellales;f__AK1AB1_02E;g__unclassified
0.0396394	0.0950903	4.06076	5.15955	1.00848	1.56564	0.616241	-1.93997	6.90742	No	k__Bacteria;p__Actinobacteria;c__Actinobacteria;o__Actinomycetales;f__Nocardioidaceae;g__Kribbella
0.0542808	0.0980153	-5.85273	-2.82454	2.90233	4.06821	0.657566	-1.95007	6.27053	No	k__Bacteria;p__Cyanobacteria;c__Synechococcophycideae;o__Pseudanabaenales;f__unclassified;g__unclassified
0.046457	0.0986662	3.79861	4.51032	0.69985	1.17878	0.556493	-2.22705	7.10974	No	k__Bacteria;p__Actinobacteria;c__Actinobacteria;o__Actinomycetales;f__Pseudonocardiaceae;g__Pseudonocardia
0.0420506	0.0989579	-1.1271	2.5389	3.70148	5.20173	0.649899	-2.25781	7.77941	No	k__Bacteria;p__Actinobacteria;c__Actinobacteria;o__Actinomycetales;f__Pseudonocardiaceae;g__Amycolatopsis
0.051203	0.106155	1.6773	0.393697	-1.21988	1.93161	-0.530551	-9.88853	1.47684	No	k__Bacteria;p__Chloroflexi;c__Anaerolineae;o__Caldilineales;f__Caldilineaceae;g__unclassified
0.0517735	0.107335	1.15609	-0.656174	-1.63257	2.76443	-0.522066	-9.2181	1.35391	No	k__Bacteria;p__Acidobacteria;c__Acidobacteria-5;o__unclassified;f__unclassified;g__unclassified
0.0582932	0.107506	-5.46789	-2.28689	3.49182	5.22186	0.619521	-1.93587	6.05313	No	k__Bacteria;p__Actinobacteria;c__Thermoleophilia;o__Solirubrobacterales;f__Patulibacteraceae;g__Patulibacter
0.0519629	0.108432	1.94056	0.710782	-1.26266	1.86447	-0.560764	-12.4082	1.24001	No	k__Bacteria;p__Actinobacteria;c__Acidimicrobiia;o__Acidimicrobiales;f__EB1017;g__unclassified
0.0518162	0.109216	1.97359	0.714603	-1.18945	2.13744	-0.452417	-10.4919	1.32165	No	k__Bacteria;p__Actinobacteria;c__Thermoleophilia;o__Gaiellales;f__unclassified;g__unclassified
0.0524165	0.112206	2.67928	3.99054	1.25621	2.13676	0.455378	-8.08328	7.61591	No	k__Bacteria;p__Actinobacteria;c__Actinobacteria;o__Actinomycetales;f__Actinosynnemataceae;g__Saccharothrix
0.0533385	0.112602	0.462736	-1.97587	-2.44718	3.60537	-0.584953	-6.81108	1.80629	No	k__Bacteria;p__Proteobacteria;c__Alphaproteobacteria;o__Rhodobacterales;f__Rhodobacteraceae;g__Rhodobacter
0.0530735	0.114301	2.53441	1.20521	-1.13334	2.0581	-0.459524	-9.80925	2.20681	No	k__Bacteria;p__Actinobacteria;c__Acidimicrobiia;o__Acidimicrobiales;f__Iamiaceae;g__Iamia
0.0534781	0.117073	3.28173	4.14921	0.842083	1.23054	0.493321	-3.73604	8.05167	No	k__Bacteria;p__Actinobacteria;c__Actinobacteria;o__Actinomycetales;f__Microbacteriaceae;g__Agromyces
0.0613357	0.117087	-0.409758	-2.06946	-2.1356	3.28746	-0.587632	-7.19785	1.61159	No	k__Bacteria;p__Proteobacteria;c__Betaproteobacteria;o__A21b;f__UD5;g__unclassified
0.0697716	0.119025	-1.03302	-2.68962	-1.90275	2.74997	-0.564244	-8.01415	1.21353	No	k__Bacteria;p__Verrucomicrobia;c__[Spartobacteria];o__[Chthoniobacterales];f__[Chthoniobacteraceae];g__OR-59
0.070792	0.12398	-0.761506	-2.81656	-1.82001	3.12556	-0.504509	-9.33172	2.31365	No	k__Bacteria;p__Gemmatimonadetes;c__Gemmatimonadetes;o__KD8-87;f__unclassified;g__unclassified
0.0681337	0.127996	0.336548	-1.16968	-1.51555	2.38581	-0.594462	-10.3028	1.33097	No	k__Bacteria;p__Actinobacteria;c__Acidimicrobiia;o__unclassified;f__unclassified;g__unclassified
0.0668514	0.131376	1.92105	0.438588	-1.45472	2.14417	-0.509471	-11.4347	1.69179	No	k__Bacteria;p__Planctomycetes;c__Planctomycetia;o__Planctomycetales;f__Planctomycetaceae;g__Planctomyces
0.0767521	0.132512	-0.362632	-2.27086	-1.76006	2.78432	-0.581342	-11.3138	1.37271	No	k__Bacteria;p__BRC1;c__PRR-11;o__unclassified;f__unclassified;g__unclassified
0.0756531	0.132914	-0.824632	-2.82496	-1.97987	2.84982	-0.580368	-8.63285	1.59426	No	k__Bacteria;p__Chloroflexi;c__TK10;o__B07_WMSP1;f__FFCH4570;g__unclassified
0.0646871	0.133628	3.49142	4.99317	1.28021	1.22919	0.788036	-2.02076	8.28274	No	k__Bacteria;p__Proteobacteria;c__Alphaproteobacteria;o__Rhizobiales;f__Hyphomicrobiaceae;g__unclassified
0.0789599	0.135343	-5.686	-2.45524	3.41665	5.23859	0.615658	-1.76205	6.83445	No	k__Bacteria;p__Bacteroidetes;c__Flavobacteriia;o__Flavobacteriales;f__[Weeksellaceae];g__unclassified
0.0814612	0.135973	-0.263584	-2.03351	-1.83553	2.90061	-0.539252	-10.0306	1.33688	No	k__Bacteria;p__Armatimonadetes;c__Armatimonadia;o__Armatimonadales;f__Armatimonadaceae;g__unclassified
0.0777615	0.137233	-1.15121	-3.13151	-1.96053	3.17872	-0.543457	-5.84475	1.89591	No	k__Bacteria;p__Chloroflexi;c__P2-11E;o__unclassified;f__unclassified;g__unclassified
0.0866742	0.14434	-4.6685	-1.77525	3.28359	4.81683	0.602838	-1.94687	6.94222	No	k__Bacteria;p__Proteobacteria;c__Betaproteobacteria;o__Burkholderiales;f__Alcaligenaceae;g__Achromobacter
0.0754546	0.14463	1.74457	0.645957	-1.07402	1.7916	-0.454899	-11.8123	1.61585	No	k__Bacteria;p__Chloroflexi;c__Chloroflexi;o__AKIW781;f__unclassified;g__unclassified
0.0891113	0.147429	-0.583118	-2.50943	-1.7794	2.81709	-0.595258	-9.42937	1.30185	No	k__Bacteria;p__Chloroflexi;c__TK10;o__AKYG885;f__5B-12;g__unclassified
0.0773861	0.149557	1.61911	2.54255	0.99318	1.61435	0.491051	-3.62252	5.82104	No	k__Bacteria;p__Verrucomicrobia;c__Opitutae;o__Opitutales;f__Opitutaceae;g__unclassified
0.0841699	0.150249	-2.19982	0.402938	2.37751	3.605	0.581655	-2.33053	6.79749	No	k__Bacteria;p__TM7;c__unclassified;o__unclassified;f__unclassified;g__unclassified
0.0850058	0.152592	0.979792	-0.608448	-1.56739	2.70443	-0.497201	-9.87393	1.32206	No	k__Bacteria;p__Bacteroidetes;c__unclassified;o__unclassified;f__unclassified;g__unclassified
0.0808355	0.157385	1.3316	2.85229	1.45094	2.61317	0.461948	-3.04779	6.19703	No	k__Bacteria;p__Bacteroidetes;c__Flavobacteriia;o__Flavobacteriales;f__[Weeksellaceae];g__Chryseobacterium
0.0917015	0.157558	-0.85237	-2.85999	-1.87798	3.29607	-0.527145	-6.74962	1.46502	No	k__Bacteria;p__Gemmatimonadetes;c__Gemm-2;o__unclassified;f__unclassified;g__unclassified
0.0932675	0.159282	-1.86574	-0.0698094	1.87496	3.08816	0.501118	-3.88724	6.06781	No	k__Bacteria;p__Actinobacteria;c__Acidimicrobiia;o__Acidimicrobiales;f__AKIW874;g__unclassified
0.0785965	0.16018	6.0733	6.7851	0.84286	1.60503	0.524666	-1.89932	5.08187	No	k__Bacteria;p__Actinobacteria;c__Actinobacteria;o__Actinomycetales;f__Nocardioidaceae;g__Aeromicrobium
0.0851221	0.161678	1.8215	2.46451	0.942465	1.88753	0.492896	-2.31057	6.39524	No	k__Bacteria;p__Proteobacteria;c__Gammaproteobacteria;o__Thiotrichales;f__Piscirickettsiaceae;g__unclassified
0.0858154	0.164031	1.14343	2.49458	1.41803	3.02423	0.400043	-2.06253	8.46055	No	k__Bacteria;p__Proteobacteria;c__Alphaproteobacteria;o__Rhizobiales;f__Rhizobiaceae;g__Kaistia
0.0867569	0.164486	5.72767	6.04255	0.308644	0.507415	0.568853	-2.16375	6.11333	No	k__Bacteria;p__Actinobacteria;c__Thermoleophilia;o__Solirubrobacterales;f__Solirubrobacteraceae;g__unclassified
0.101202	0.165951	0.129896	-1.05134	-1.34405	2.18736	-0.479786	-10.1338	1.6143	No	k__Bacteria;p__Acidobacteria;c__iii1-8;o__32-20;f__unclassified;g__unclassified
0.0948711	0.171475	2.37287	2.97629	0.59464	0.96522	0.542092	-2.15011	5.87956	No	k__Bacteria;p__Planctomycetes;c__Planctomycetia;o__Gemmatales;f__Isosphaeraceae;g__unclassified
0.112056	0.176241	-0.619579	-2.13181	-1.47099	2.70412	-0.429721	-9.42258	1.96322	No	k__Bacteria;p__Chlorobi;c__unclassified;o__unclassified;f__unclassified;g__unclassified
0.098242	0.177571	0.832377	-0.384335	-1.37977	2.43245	-0.448872	-8.18857	1.73047	No	k__Bacteria;p__Firmicutes;c__Bacilli;o__Bacillales;f__unclassified;g__unclassified
0.0935172	0.182	6.83789	7.22924	0.57544	1.26425	0.363579	-3.87798	7.86667	No	k__Bacteria;p__Proteobacteria;c__Gammaproteobacteria;o__Xanthomonadales;f__Xanthomonadaceae;g__unclassified
0.117151	0.191012	-3.75005	-1.42617	2.94348	4.96728	0.532801	-2.39327	6.04648	No	k__Bacteria;p__Proteobacteria;c__Deltaproteobacteria;o__Myxococcales;f__Cystobacteraceae;g__unclassified
0.127057	0.192954	-1.442	-3.208	-1.66353	2.96905	-0.487107	-8.3004	1.45739	No	k__Bacteria;p__Bacteroidetes;c__[Saprospirae];o__[Saprospirales];f__unclassified;g__unclassified
0.108726	0.19676	3.94257	4.45449	0.480329	0.942161	0.473528	-2.17625	5.50467	No	k__Bacteria;p__Actinobacteria;c__Actinobacteria;o__Actinomycetales;f__Streptomycetaceae;g__Streptomyces
0.131014	0.197413	-0.795637	-2.5481	-1.54658	2.96565	-0.435629	-8.95963	2.69726	No	k__Bacteria;p__Planctomycetes;c__OM190;o__agg27;f__unclassified;g__unclassified
0.129471	0.197692	-5.21689	-2.85549	2.43427	4.43126	0.509171	-2.37571	6.66404	No	k__Bacteria;p__Chloroflexi;c__Anaerolineae;o__SBR1031;f__oc28;g__unclassified
0.139088	0.198688	-1.45646	-3.19444	-1.72356	2.76357	-0.496154	-8.05322	1.9568	No	k__Bacteria;p__Chloroflexi;c__Anaerolineae;o__A31;f__S47;g__unclassified
0.111851	0.199203	0.706252	-0.543151	-1.38789	2.93885	-0.432988	-7.98406	1.51631	No	k__Bacteria;p__Acidobacteria;c__Solibacteres;o__Solibacterales;f__Solibacteraceae;g__Candidatus_Solibacter
0.137624	0.212148	0.8699	0.0920634	-0.855634	1.66408	-0.408317	-8.33928	1.46906	No	k__Bacteria;p__Actinobacteria;c__Actinobacteria;o__Actinomycetales;f__Pseudonocardiaceae;g__Actinomycetospora
0.147924	0.220193	1.16218	1.73453	0.626607	1.11115	0.478133	-2.68505	5.81978	No	k__Bacteria;p__Chloroflexi;c__Anaerolineae;o__SBR1031;f__A4b;g__unclassified
0.151219	0.223066	-5.61364	-3.28453	2.30192	4.53853	0.478342	-2.00317	6.27706	No	k__Bacteria;p__Proteobacteria;c__Deltaproteobacteria;o__NB1-j;f__MND4;g__unclassified
0.141618	0.225218	-0.691822	-2.58021	-1.7825	3.11906	-0.476097	-8.17508	2.26141	No	k__Bacteria;p__Chloroflexi;c__TK10;o__AKYG885;f__unclassified;g__unclassified
0.127986	0.227751	2.58638	1.5159	-1.16523	2.61274	-0.362339	-9.37094	2.03916	No	k__Bacteria;p__Proteobacteria;c__Betaproteobacteria;o__MND1;f__unclassified;g__unclassified
0.127448	0.229511	4.18494	4.90766	0.791426	1.2606	0.54662	-3.1074	5.68696	No	k__Bacteria;p__TM7;c__TM7-3;o__unclassified;f__unclassified;g__unclassified
0.151183	0.24043	-0.0310669	-1.721	-1.58791	3.40226	-0.389852	-8.25396	2.32141	No	k__Bacteria;p__Acidobacteria;c__Solibacteres;o__Solibacterales;f__[Bryobacteraceae];g__unclassified
0.160173	0.24296	0.296389	-0.882927	-1.13766	2.32805	-0.417884	-8.99784	1.43252	No	k__Bacteria;p__Armatimonadetes;c__0319-6E2;o__unclassified;f__unclassified;g__unclassified
0.17182	0.243901	-5.36314	-2.94502	2.40339	4.63606	0.464646	-2.55224	5.3968	No	k__Bacteria;p__Proteobacteria;c__Betaproteobacteria;o__Rhodocyclales;f__Rhodocyclaceae;g__unclassified
0.166763	0.244565	-3.93073	-2.02969	1.95658	4.01732	0.419292	-2.8914	4.98788	No	k__Bacteria;p__Armatimonadetes;c__Chthonomonadetes;o__unclassified;f__unclassified;g__unclassified
0.159456	0.245558	-4.43921	-2.39972	2.40716	4.75125	0.420445	-2.51009	5.74108	No	k__Bacteria;p__Firmicutes;c__Bacilli;o__Turicibacterales;f__Turicibacteraceae;g__Turicibacter
0.141059	0.245803	3.42058	4.07025	0.589221	1.43797	0.364508	-2.31192	5.79621	No	k__Bacteria;p__TM7;c__TM7-1;o__unclassified;f__unclassified;g__unclassified
0.172903	0.250313	-4.67028	-2.69161	2.01333	4.24848	0.390182	-2.96538	6.23009	No	k__Bacteria;p__[Thermi];c__Deinococci;o__Deinococcales;f__Deinococcaceae;g__Deinococcus
0.187061	0.252646	-1.22343	-2.87852	-1.44594	3.02556	-0.463064	-7.82572	1.48377	No	k__Bacteria;p__Elusimicrobia;c__Elusimicrobia;o__IIb;f__unclassified;g__unclassified
0.15127	0.255943	3.24137	2.24932	-0.794342	1.53585	-0.401556	-6.72063	1.96873	No	k__Bacteria;p__Proteobacteria;c__Alphaproteobacteria;o__Rhodobacterales;f__Rhodobacteraceae;g__unclassified
0.157911	0.256713	1.49966	0.609525	-0.983467	2.20868	-0.355184	-9.85668	1.55761	No	k__Bacteria;p__Actinobacteria;c__Thermoleophilia;o__Solirubrobacterales;f__Patulibacteraceae;g__unclassified
0.175757	0.259053	-4.17921	-1.82886	2.046	4.6279	0.394413	-2.91259	5.02492	No	k__Bacteria;p__Acidobacteria;c__Acidobacteriia;o__Acidobacteriales;f__Acidobacteriaceae;g__unclassified
0.16647	0.263174	-1.11139	-0.0305638	1.44714	3.74174	0.333982	-3.91852	7.98004	No	k__Bacteria;p__Proteobacteria;c__Alphaproteobacteria;o__Rhizobiales;f__Methylocystaceae;g__unclassified
0.180211	0.269556	1.0768	0.0449816	-1.02297	2.30771	-0.370852	-11.9341	1.87382	No	k__Bacteria;p__Acidobacteria;c__[Chloracidobacteria];o__DS-100;f__unclassified;g__unclassified
0.166773	0.272644	2.99773	3.85753	0.783244	1.53113	0.42588	-3.16619	6.02286	No	k__Bacteria;p__Actinobacteria;c__Actinobacteria;o__Actinomycetales;f__Cellulomonadaceae;g__Cellulomonas
0.192664	0.273495	-4.1013	-2.4349	1.93104	4.07596	0.42737	-2.65747	5.11673	No	k__Bacteria;p__Firmicutes;c__Clostridia;o__Clostridiales;f__Gracilibacteraceae;g__unclassified
0.166104	0.274664	2.34526	3.23418	0.755471	1.85244	0.323551	-4.75476	5.33785	No	k__Bacteria;p__Bacteroidetes;c__Flavobacteriia;o__Flavobacteriales;f__Cryomorphaceae;g__Fluviicola
0.181261	0.275381	0.750111	-0.646231	-1.21273	2.62909	-0.370192	-10.1324	1.95307	No	k__Bacteria;p__Actinobacteria;c__Actinobacteria;o__Micrococcales;f__unclassified;g__unclassified
0.180887	0.277132	-0.756089	-1.95897	-1.28931	2.69978	-0.395515	-7.65551	1.91384	No	k__Bacteria;p__Proteobacteria;c__Deltaproteobacteria;o__[Entotheonellales];f__[Entotheonellaceae];g__unclassified
0.18512	0.27748	-2.30655	-0.815898	1.76715	3.94296	0.395569	-3.35841	7.36896	No	k__Bacteria;p__Proteobacteria;c__Alphaproteobacteria;o__BD7-3;f__unclassified;g__unclassified
0.174007	0.278186	2.4089	3.00042	0.553089	1.17831	0.324716	-7.4312	5.49712	No	k__Bacteria;p__Proteobacteria;c__Alphaproteobacteria;o__Rhizobiales;f__Xanthobacteraceae;g__unclassified
0.202814	0.282382	-5.04027	-3.16254	1.89626	4.1974	0.401791	-2.58194	6.35134	No	k__Bacteria;p__Verrucomicrobia;c__[Pedosphaerae];o__[Pedosphaerales];f__auto67_4W;g__unclassified
0.204781	0.283162	-5.16314	-3.13798	1.94795	4.33437	0.432949	-2.84456	4.9743	No	k__Bacteria;p__Proteobacteria;c__Deltaproteobacteria;o__FAC87;f__unclassified;g__unclassified
0.181803	0.288286	4.62288	5.00992	0.285801	0.61875	0.426508	-2.69681	5.31192	No	k__Bacteria;p__Proteobacteria;c__Alphaproteobacteria;o__Caulobacterales;f__Caulobacteraceae;g__Phenylobacterium
0.213517	0.289095	-4.94119	-3.14741	1.97279	4.21189	0.394651	-3.00994	5.62743	No	k__Bacteria;p__Acidobacteria;c__BPC102;o__MVS-40;f__unclassified;g__unclassified
0.206467	0.289947	-1.66254	-3.26499	-1.42914	3.2987	-0.350621	-6.31591	2.7521	No	k__Bacteria;p__BHI80-139;c__unclassified;o__unclassified;f__unclassified;g__unclassified
0.196681	0.307552	4.29151	4.73145	0.472752	0.789889	0.493558	-2.38617	7.12404	No	k__Bacteria;p__Proteobacteria;c__Alphaproteobacteria;o__Rhizobiales;f__Hyphomicrobiaceae;g__Rhodoplanes
0.20916	0.313019	-0.184719	-1.55487	-1.28505	2.75926	-0.360918	-6.82819	2.0824	No	k__Bacteria;p__Actinobacteria;c__Rubrobacteria;o__Rubrobacterales;f__Rubrobacteraceae;g__unclassified
0.221926	0.314106	-0.847359	-2.3489	-1.39079	2.87749	-0.388215	-8.49819	2.06839	No	k__Bacteria;p__Planctomycetes;c__vadinHA49;o__p04_C01;f__unclassified;g__unclassified
0.213477	0.320695	2.44973	2.85486	0.41693	0.961783	0.357795	-3.59948	4.9287	No	k__Bacteria;p__Planctomycetes;c__Planctomycetia;o__Pirellulales;f__Pirellulaceae;g__unclassified
0.199758	0.324741	7.93692	8.42385	0.552533	1.19143	0.407703	-3.0094	6.75919	No	k__Bacteria;p__Proteobacteria;c__Betaproteobacteria;o__Burkholderiales;f__Oxalobacteraceae;g__unclassified
0.213394	0.324879	1.98642	1.21611	-0.759493	2.20984	-0.273697	-11.3082	1.75679	No	k__Bacteria;p__Proteobacteria;c__Alphaproteobacteria;o__Rhodospirillales;f__Acetobacteraceae;g__Roseomonas
0.222577	0.326443	-4.84229	-2.23049	2.50204	6.11001	0.390138	-2.67368	5.17721	No	k__Bacteria;p__Cyanobacteria;c__4C0d-2;o__unclassified;f__unclassified;g__unclassified
0.244978	0.327221	-1.39657	-2.85683	-1.22665	3.14622	-0.306006	-6.65485	1.92057	No	k__Bacteria;p__Chlamydiae;c__Chlamydiia;o__Chlamydiales;f__Parachlamydiaceae;g__unclassified
0.250089	0.334108	-4.58617	-3.0403	1.63381	4.19375	0.33628	-3.0617	4.84791	No	k__Bacteria;p__Planctomycetes;c__028H05-P-BN-P5;o__unclassified;f__unclassified;g__unclassified
0.243024	0.334375	-2.79283	-1.34472	1.46652	3.27361	0.334979	-4.23796	5.70297	No	k__Bacteria;p__OD1;c__ZB2;o__unclassified;f__unclassified;g__unclassified
0.235374	0.337402	-1.35756	-0.205838	1.32458	3.61071	0.303661	-3.65299	6.29761	No	k__Bacteria;p__Proteobacteria;c__Alphaproteobacteria;o__Rhizobiales;f__Hyphomicrobiaceae;g__Pedomicrobium
0.210401	0.33817	4.54688	3.68186	-0.833299	1.46114	-0.453219	-8.65044	3.49409	No	k__Bacteria;p__Proteobacteria;c__Betaproteobacteria;o__Burkholderiales;f__Comamonadaceae;g__Methylibium
0.244008	0.342827	-0.315618	-1.90638	-1.40756	3.03942	-0.394353	-8.62163	2.18259	No	k__Bacteria;p__Armatimonadetes;c__[Fimbriimonadia];o__[Fimbriimonadales];f__[Fimbriimonadaceae];g__unclassified
0.24903	0.342864	-4.63786	-3.05533	1.56639	4.26136	0.321166	-2.99986	4.8241	No	k__Bacteria;p__Actinobacteria;c__Nitriliruptoria;o__Euzebyales;f__Euzebyaceae;g__unclassified
0.220558	0.3453	1.93358	0.974423	-1.37779	3.64214	-0.294611	-7.85879	2.62982	No	k__Bacteria;p__Bacteroidetes;c__Cytophagia;o__Cytophagales;f__Cytophagaceae;g__Hymenobacter
0.254889	0.349379	-3.67724	-2.0807	1.93814	4.66134	0.366498	-2.81256	5.34643	No	k__Bacteria;p__Bacteroidetes;c__Cytophagia;o__Cytophagales;f__[Amoebophilaceae];g__Candidatus_Cardinium
0.246233	0.351468	1.58923	0.938568	-0.70326	1.81001	-0.297686	-11.0795	2.56768	No	k__Bacteria;p__Planctomycetes;c__Planctomycetia;o__Gemmatales;f__Gemmataceae;g__unclassified
0.248788	0.352223	-0.214884	-1.79332	-1.32744	3.12278	-0.350374	-8.6235	2.05664	No	k__Bacteria;p__Proteobacteria;c__Deltaproteobacteria;o__Myxococcales;f__Nannocystaceae;g__Plesiocystis
0.274763	0.354365	-4.67952	-3.16978	1.52666	3.96054	0.342838	-2.97466	4.70093	No	k__Bacteria;p__Bacteroidetes;c__Cytophagia;o__Cytophagales;f__Cytophagaceae;g__Sporocytophaga
0.269416	0.355903	-4.69462	-3.35523	1.59233	4.16495	0.352287	-2.9583	4.99148	No	k__Archaea;p__unclassified;c__unclassified;o__unclassified;f__unclassified;g__unclassified
0.260364	0.356709	-2.86013	-1.54836	1.54282	3.68439	0.365461	-3.45351	5.94116	No	k__Bacteria;p__Proteobacteria;c__Gammaproteobacteria;o__Xanthomonadales;f__unclassified;g__unclassified
0.265439	0.35862	-5.0317	-3.29318	1.60708	4.31115	0.314077	-2.97243	6.2851	No	k__Bacteria;p__Acidobacteria;c__RB25;o__unclassified;f__unclassified;g__unclassified
0.269932	0.360525	-4.37106	-3.15792	1.38306	3.91525	0.322618	-3.01719	5.77065	No	k__Bacteria;p__OP3;c__koll11;o__unclassified;f__unclassified;g__unclassified
0.246045	0.361223	2.51509	3.12742	0.455315	1.1537	0.332347	-3.91019	4.67127	No	k__Bacteria;p__Proteobacteria;c__Alphaproteobacteria;o__Sphingomonadales;f__unclassified;g__unclassified
0.257405	0.367342	1.34619	0.63316	-0.781646	1.70529	-0.328566	-9.47076	2.16906	No	k__Bacteria;p__Chloroflexi;c__Chloroflexi;o__Herpetosiphonales;f__unclassified;g__unclassified
0.277296	0.37136	-3.47431	-2.1506	1.42182	3.76698	0.322549	-2.85574	4.55609	No	k__Bacteria;p__Firmicutes;c__Bacilli;o__Bacillales;f__Paenibacillaceae;g__Ammoniphilus
0.281036	0.373215	-3.75298	-2.50211	1.3023	3.86533	0.297044	-3.45032	5.01089	No	k__Bacteria;p__Planctomycetes;c__unclassified;o__unclassified;f__unclassified;g__unclassified
0.248106	0.37445	1.61187	2.95157	0.813157	2.23488	0.293096	-4.93819	4.37123	No	k__Bacteria;p__FBP;c__unclassified;o__unclassified;f__unclassified;g__unclassified
0.285439	0.380515	-3.92994	-2.3935	1.55064	4.02294	0.307666	-3.14584	5.16972	No	k__Bacteria;p__Firmicutes;c__Bacilli;o__Bacillales;f__Thermoactinomycetaceae;g__Planifilum
0.262955	0.383184	0.840122	-0.389761	-1.31869	3.63953	-0.316019	-5.05122	2.1724	No	k__Bacteria;p__Chloroflexi;c__C0119;o__unclassified;f__unclassified;g__unclassified
0.268019	0.38438	-0.861331	0.137086	1.40239	3.45698	0.297337	-3.63043	6.39635	No	k__Bacteria;p__Proteobacteria;c__Alphaproteobacteria;o__Rhodobacterales;f__Hyphomonadaceae;g__unclassified
0.267946	0.384956	1.82384	1.16783	-0.647158	1.79101	-0.27977	-8.14044	2.57727	No	k__Bacteria;p__Actinobacteria;c__unclassified;o__unclassified;f__unclassified;g__unclassified
0.268348	0.389295	1.12056	-1.21092	-1.3876	4.12959	-0.303772	-6.13568	2.776	No	k__Bacteria;p__Bacteroidetes;c__Cytophagia;o__Cytophagales;f__Cytophagaceae;g__Pontibacter
0.291717	0.390039	-1.79099	-2.97633	-1.05837	3.16888	-0.266171	-6.17192	2.87528	No	k__Bacteria;p__Planctomycetes;c__Pla4;o__unclassified;f__unclassified;g__unclassified
0.292524	0.390917	-0.874418	-2.00282	-1.08342	2.88026	-0.3295	-7.66599	1.87467	No	k__Bacteria;p__Armatimonadetes;c__Chthonomonadetes;o__SJA-22;f__unclassified;g__unclassified
0.292653	0.393768	-1.02004	-2.31778	-1.23489	3.08574	-0.322717	-6.16435	2.20673	No	k__Bacteria;p__Acidobacteria;c__unclassified;o__unclassified;f__unclassified;g__unclassified
0.301044	0.396141	-3.43646	-2.21725	1.31017	3.76481	0.290476	-3.61791	5.67957	No	k__Bacteria;p__Proteobacteria;c__Deltaproteobacteria;o__NB1-j;f__unclassified;g__unclassified
0.302979	0.396885	-4.49394	-3.2031	1.34237	4.16774	0.293801	-3.18166	5.28911	No	k__Bacteria;p__Proteobacteria;c__Deltaproteobacteria;o__NB1-j;f__NB1-i;g__unclassified
0.301881	0.398676	-4.49883	-3.15914	1.53932	4.38421	0.304956	-2.68288	4.84281	No	k__Bacteria;p__Chloroflexi;c__Anaerolineae;o__SBR1031;f__SJA-101;g__unclassified
0.292565	0.39895	-1.18339	-2.32431	-1.15003	3.48169	-0.252907	-5.79473	3.90297	No	k__Bacteria;p__Gemmatimonadetes;c__Gemmatimonadetes;o__C114;f__unclassified;g__unclassified
0.307097	0.403332	-4.10119	-2.81533	1.38701	4.15118	0.283766	-3.20949	5.25679	No	k__Bacteria;p__Acidobacteria;c__iii1-8;o__unclassified;f__unclassified;g__unclassified
0.316195	0.407392	-4.05092	-2.87467	1.38346	4.0767	0.297127	-3.2833	5.22583	No	k__Bacteria;p__Armatimonadetes;c__OPB50;o__unclassified;f__unclassified;g__unclassified
0.315891	0.412907	-3.46373	-1.83458	1.89215	5.22548	0.329883	-2.60675	4.9635	No	k__Bacteria;p__Bacteroidetes;c__Cytophagia;o__Cytophagales;f__Cytophagaceae;g__Spirosoma
0.316373	0.414741	-3.46035	-2.37442	1.27538	3.67394	0.292141	-3.61834	5.29366	No	k__Bacteria;p__Planctomycetes;c__Planctomycetia;o__Pirellulales;f__Pirellulaceae;g__A17
0.321298	0.41543	-4.43232	-3.06363	1.45238	4.15035	0.29763	-3.37093	5.21939	No	k__Bacteria;p__Gemmatimonadetes;c__Gemmatimonadetes;o__Gemmatimonadales;f__A1-B1;g__unclassified
0.327048	0.415933	-3.97599	-2.80614	1.20707	3.65263	0.273266	-3.78652	5.22155	No	k__Bacteria;p__Actinobacteria;c__Acidimicrobiia;o__Acidimicrobiales;f__Microthrixaceae;g__unclassified
0.326994	0.418363	-4.46842	-3.21804	1.32085	4.16986	0.292878	-3.02362	4.86724	No	k__Bacteria;p__Elusimicrobia;c__Elusimicrobia;o__Elusimicrobiales;f__unclassified;g__unclassified
0.3262	0.423305	-1.59512	-2.83076	-1.13308	3.38805	-0.253584	-6.18663	2.68184	No	k__Bacteria;p__Proteobacteria;c__Deltaproteobacteria;o__Bdellovibrionales;f__unclassified;g__unclassified
0.311898	0.425359	-5.19988	-3.13312	1.57719	4.94903	0.324371	-2.75714	4.20759	No	k__Bacteria;p__Acidobacteria;c__Solibacteres;o__Solibacterales;f__[Bryobacteraceae];g__Bryobacter
0.335031	0.425399	-4.65409	-3.08662	1.4128	4.45555	0.275061	-3.19073	5.0974	No	k__Bacteria;p__Cyanobacteria;c__Synechococcophycideae;o__Pseudanabaenales;f__Pseudanabaenaceae;g__Leptolyngbya
0.324749	0.42625	-4.18395	-3.27909	1.21916	4.16592	0.241078	-3.37919	5.17547	No	k__Bacteria;p__Verrucomicrobia;c__[Methylacidiphilae];o__S-BQ2-57;f__unclassified;g__unclassified
0.335832	0.434504	-1.77908	-3.13497	-1.12217	3.58145	-0.269853	-5.81376	4.00922	No	k__Bacteria;p__Firmicutes;c__Bacilli;o__Bacillales;f__Paenibacillaceae;g__Brevibacillus
0.328197	0.436924	-0.550492	-2.6981	-1.24344	4.5124	-0.244027	-5.65575	3.98041	No	k__Bacteria;p__Actinobacteria;c__Nitriliruptoria;o__Euzebyales;f__Euzebyaceae;g__Euzebya
0.340203	0.443662	-1.70581	-2.5995	-1.07166	3.47398	-0.256138	-5.44235	2.64866	No	k__Bacteria;p__Armatimonadetes;c__Chthonomonadetes;o__Chthonomonadales;f__Chthonomonadaceae;g__unclassified
0.347654	0.449691	-1.81006	-0.886372	0.987067	3.22152	0.244257	-4.93827	5.33511	No	k__Bacteria;p__Proteobacteria;c__Deltaproteobacteria;o__MIZ46;f__unclassified;g__unclassified
0.355946	0.453067	-4.1038	-3.1796	1.10194	3.89122	0.258911	-3.3968	5.43326	No	k__Bacteria;p__Proteobacteria;c__Gammaproteobacteria;o__Chromatiales;f__unclassified;g__unclassified
0.356437	0.456677	-3.58805	-2.75896	1.10634	3.8263	0.252031	-3.6214	4.70947	No	k__Bacteria;p__Armatimonadetes;c__Chthonomonadetes;o__Chthonomonadales;f__Chthonomonadaceae;g__Chthonomonas
0.362747	0.458217	-2.04336	-3.14534	-1.04839	3.3341	-0.243023	-5.57669	2.74883	No	k__Bacteria;p__Planctomycetes;c__Planctomycetia;o__B97;f__unclassified;g__unclassified
0.356324	0.45824	-3.58996	-2.56331	1.12895	3.93119	0.243032	-3.61976	5.3293	No	k__Bacteria;p__Proteobacteria;c__Gammaproteobacteria;o__Legionellales;f__Legionellaceae;g__Legionella
0.369844	0.460899	-1.83309	-2.7126	-0.790819	2.73058	-0.240929	-8.18497	2.82935	No	k__Bacteria;p__Acidobacteria;c__[Chloracidobacteria];o__unclassified;f__unclassified;g__unclassified
0.348439	0.464035	0.972161	0.01816	-0.820574	3.04488	-0.23656	-11.4471	2.42388	No	k__Bacteria;p__Acidobacteria;c__[Chloracidobacteria];o__PK29;f__unclassified;g__unclassified
0.345511	0.465689	3.31266	3.78492	0.384762	1.28158	0.175149	-9.20579	6.16546	No	k__Bacteria;p__Proteobacteria;c__Alphaproteobacteria;o__Rhodospirillales;f__Acetobacteraceae;g__unclassified
0.344007	0.469612	1.41657	1.83357	0.766484	2.25675	0.300788	-3.09922	5.16987	No	k__Bacteria;p__Proteobacteria;c__Betaproteobacteria;o__Burkholderiales;f__Alcaligenaceae;g__unclassified
0.368566	0.471328	-1.49163	-2.59247	-0.825426	3.38029	-0.204762	-5.396	2.95957	No	k__Bacteria;p__Firmicutes;c__Bacilli;o__Bacillales;f__Thermoactinomycetaceae;g__Shimazuella
0.366477	0.473202	-2.17013	-1.02063	1.27378	4.05032	0.286121	-3.26113	5.2186	No	k__Bacteria;p__Bacteroidetes;c__[Saprospirae];o__[Saprospirales];f__Chitinophagaceae;g__Sediminibacterium
0.373275	0.476352	-3.72463	-2.90076	0.964691	3.99127	0.207345	-3.22036	5.25984	No	k__Bacteria;p__WS2;c__SHA-109;o__unclassified;f__unclassified;g__unclassified
0.379536	0.47697	-1.78576	-2.8919	-0.901658	3.16636	-0.211516	-7.75354	2.74646	No	k__Bacteria;p__Chloroflexi;c__Chloroflexi;o__Chloroflexales;f__unclassified;g__unclassified
0.377094	0.478524	-3.84073	-2.87691	1.21052	4.50649	0.233568	-2.8267	5.34736	No	k__Bacteria;p__Elusimicrobia;c__Elusimicrobia;o__unclassified;f__unclassified;g__unclassified
0.373776	0.47999	0.280802	-0.453072	-0.57893	2.44427	-0.213427	-7.86614	2.2859	No	k__Bacteria;p__Planctomycetes;c__Phycisphaerae;o__Phycisphaerales;f__unclassified;g__unclassified
0.364047	0.482964	5.36655	5.25156	-0.181615	0.553211	-0.267821	-5.21337	3.04011	No	k__Bacteria;p__Actinobacteria;c__Acidimicrobiia;o__Acidimicrobiales;f__unclassified;g__unclassified
0.38001	0.483355	-0.70702	-1.89548	-0.978662	2.84235	-0.272955	-7.41718	2.27655	No	k__Bacteria;p__Acidobacteria;c__Acidobacteriia;o__Acidobacteriales;f__Koribacteraceae;g__unclassified
0.388714	0.487134	-3.22144	-2.42045	1.15238	4.05128	0.235743	-3.85504	5.70992	No	k__Bacteria;p__Elusimicrobia;c__unclassified;o__unclassified;f__unclassified;g__unclassified
0.392269	0.48722	-3.49672	-2.53596	1.3177	4.2784	0.250908	-3.46981	5.19199	No	k__Bacteria;p__WPS-2;c__unclassified;o__unclassified;f__unclassified;g__unclassified
0.35442	0.489935	3.61694	4.10258	0.627208	1.90853	0.266184	-3.65948	5.67798	No	k__Bacteria;p__Verrucomicrobia;c__Verrucomicrobiae;o__Verrucomicrobiales;f__Verrucomicrobiaceae;g__Luteolibacter
0.363983	0.494475	1.62287	1.26621	-0.674301	2.7936	-0.205699	-7.49245	2.35253	No	k__Bacteria;p__Bacteroidetes;c__[Saprospirae];o__[Saprospirales];f__Chitinophagaceae;g__Segetibacter
0.392111	0.497623	-3.00145	-2.23378	0.967606	3.65879	0.210108	-3.60085	4.48294	No	k__Bacteria;p__Proteobacteria;c__Deltaproteobacteria;o__Myxococcales;f__0319-6G20;g__unclassified
0.409156	0.504671	-2.07018	-3.05813	-0.928582	3.33495	-0.243177	-6.67971	2.56566	No	k__Bacteria;p__Chlamydiae;c__Chlamydiia;o__Chlamydiales;f__unclassified;g__unclassified
0.405635	0.50655	-1.77884	-3.27549	-0.938716	3.99766	-0.207126	-5.80401	3.37106	No	k__Bacteria;p__Planctomycetes;c__BD7-11;o__unclassified;f__unclassified;g__unclassified
0.40524	0.506759	-3.19695	-2.44425	1.00147	3.99836	0.212304	-3.352	5.182	No	k__Bacteria;p__TM6;c__SJA-4;o__unclassified;f__unclassified;g__unclassified
0.414336	0.509061	-3.83854	-3.0378	0.834966	3.80262	0.193798	-4.12755	4.26561	No	k__Bacteria;p__Armatimonadetes;c__Chthonomonadetes;o__Chthonomonadales;f__unclassified;g__unclassified
0.38706	0.509569	3.76448	3.5324	-0.263066	1.00295	-0.216688	-6.22354	2.93161	No	k__Bacteria;p__Proteobacteria;c__Alphaproteobacteria;o__Rhodospirillales;f__Rhodospirillaceae;g__Skermanella
0.413785	0.511398	-4.19717	-3.1589	0.96959	4.32945	0.193125	-3.21649	5.13993	No	k__Bacteria;p__Planctomycetes;c__Phycisphaerae;o__CPla-3;f__unclassified;g__unclassified
0.41165	0.514659	-3.95449	-3.18323	0.981929	3.93404	0.20652	-3.84337	4.78905	No	k__Bacteria;p__Planctomycetes;c__C6;o__d113;f__unclassified;g__unclassified
0.422541	0.515913	-3.66494	-2.99062	0.842285	3.44874	0.199925	-3.55128	5.0088	No	k__Bacteria;p__Firmicutes;c__Clostridia;o__Clostridiales;f__unclassified;g__unclassified
0.405871	0.516113	0.611639	1.07336	0.502332	1.56672	0.233763	-4.32727	4.13375	No	k__Bacteria;p__Proteobacteria;c__Deltaproteobacteria;o__Bdellovibrionales;f__Bdellovibrionaceae;g__Bdellovibrio
0.412798	0.516357	-2.07958	-1.11691	1.02761	3.93394	0.214635	-3.11354	5.28304	No	k__Bacteria;p__Actinobacteria;c__Actinobacteria;o__Actinomycetales;f__Streptosporangiaceae;g__unclassified
0.421323	0.518217	-3.68775	-3.0085	0.863049	3.82876	0.174344	-3.56134	4.81592	No	k__Bacteria;p__Proteobacteria;c__Deltaproteobacteria;o__PB19;f__unclassified;g__unclassified
0.424285	0.527179	-3.64879	-2.8637	0.996816	4.15872	0.214702	-3.17636	4.90072	No	k__Bacteria;p__OD1;c__unclassified;o__unclassified;f__unclassified;g__unclassified
0.426641	0.527302	-2.13064	-3.03904	-0.967246	3.46983	-0.227372	-5.72834	2.41042	No	k__Bacteria;p__Proteobacteria;c__Gammaproteobacteria;o__Legionellales;f__unclassified;g__unclassified
0.436647	0.52845	-4.02347	-3.08713	0.965262	4.10082	0.229489	-3.22568	5.16455	No	k__Bacteria;p__Bacteroidetes;c__Sphingobacteriia;o__unclassified;f__unclassified;g__unclassified
0.426671	0.53049	-0.324208	-0.835801	-0.589832	2.44079	-0.17897	-7.74763	2.05336	No	k__Bacteria;p__Acidobacteria;c__[Chloracidobacteria];o__11-24;f__unclassified;g__unclassified
0.435472	0.53153	-4.16528	-3.12646	1.13793	4.39791	0.193157	-3.12395	4.66697	No	k__Bacteria;p__Proteobacteria;c__Deltaproteobacteria;o__[Entotheonellales];f__unclassified;g__unclassified
0.448099	0.538589	-3.37152	-2.72772	0.822971	4.08196	0.174607	-3.98121	4.39385	No	k__Bacteria;p__Actinobacteria;c__Thermoleophilia;o__unclassified;f__unclassified;g__unclassified
0.439583	0.545313	-3.98742	-3.0619	0.842566	4.23638	0.192793	-3.46136	4.95483	No	k__Bacteria;p__Chloroflexi;c__Anaerolineae;o__CFB-26;f__unclassified;g__unclassified
0.424139	0.547529	1.79461	2.43495	0.437106	1.96901	0.201583	-3.39967	4.62625	No	k__Bacteria;p__Proteobacteria;c__Deltaproteobacteria;o__Myxococcales;f__Polyangiaceae;g__Sorangium
0.455657	0.550626	-4.13668	-3.18025	0.915247	4.41978	0.189236	-3.53533	5.06543	No	k__Archaea;p__Crenarchaeota;c__Thaumarchaeota;o__Nitrososphaerales;f__Nitrososphaeraceae;g__Candidatus_Nitrososphaera
0.455309	0.556203	-1.07912	-1.99143	-0.670414	3.13581	-0.221504	-5.64048	2.79205	No	k__Bacteria;p__Planctomycetes;c__Planctomycetia;o__unclassified;f__unclassified;g__unclassified
0.459233	0.557179	-3.57311	-3.04945	0.784315	3.93828	0.169179	-3.75916	4.93661	No	k__Bacteria;p__Actinobacteria;c__Rubrobacteria;o__Rubrobacterales;f__unclassified;g__unclassified
0.455971	0.562829	-1.24593	-1.89157	-0.662172	3.1245	-0.175676	-5.24069	2.3485	No	k__Bacteria;p__Proteobacteria;c__Gammaproteobacteria;o__Legionellales;f__Coxiellaceae;g__Aquicella
0.469747	0.56401	-1.32238	-2.03849	-0.651299	2.92764	-0.189304	-6.87615	2.60969	No	k__Bacteria;p__Elusimicrobia;c__Elusimicrobia;o__FAC88;f__unclassified;g__unclassified
0.46791	0.565645	-1.84741	-2.58334	-0.713458	3.29344	-0.178718	-5.78668	2.44425	No	k__Bacteria;p__Firmicutes;c__Clostridia;o__Clostridiales;f__Clostridiaceae;g__Clostridium
0.466544	0.566118	-4.73147	-3.07006	1.11874	4.9826	0.197182	-3.55847	4.4508	No	k__Bacteria;p__GN02;c__unclassified;o__unclassified;f__unclassified;g__unclassified
0.467477	0.568195	-2.48274	-3.21317	-0.728272	3.35017	-0.186347	-5.26601	2.94176	No	k__Bacteria;p__Proteobacteria;c__Deltaproteobacteria;o__Desulfuromonadales;f__Geobacteraceae;g__unclassified
0.472633	0.572634	-3.21106	-2.9253	0.626668	3.84737	0.139449	-4.00942	4.93762	No	k__Bacteria;p__Actinobacteria;c__Acidimicrobiia;o__Acidimicrobiales;f__Iamiaceae;g__unclassified
0.476045	0.573439	-3.55445	-3.03968	0.628932	3.79141	0.136732	-3.93932	4.5527	No	k__Bacteria;p__Gemmatimonadetes;c__Gemmatimonadetes;o__Gemmatimonadales;f__Gemmatimonadaceae;g__unclassified
0.466806	0.573624	3.55831	3.34659	-0.189962	0.862736	-0.185242	-5.59974	4.36392	No	k__Bacteria;p__Firmicutes;c__Bacilli;o__Bacillales;f__Paenibacillaceae;g__Paenibacillus
0.473627	0.574612	-3.25034	-2.76378	0.537659	4.45532	0.12155	-3.38118	4.39132	No	k__Bacteria;p__Planctomycetes;c__Planctomycetia;o__Gemmatales;f__unclassified;g__unclassified
0.475467	0.577814	-3.26297	-2.60683	0.655905	3.94224	0.14396	-4.00674	4.54486	No	k__Bacteria;p__Actinobacteria;c__Actinobacteria;o__Actinomycetales;f__Nocardioidaceae;g__Friedmanniella
0.479959	0.581649	-1.11119	-1.75346	-0.703468	2.92743	-0.175564	-6.61027	2.60896	No	k__Bacteria;p__Firmicutes;c__Bacilli;o__Bacillales;f__Planococcaceae;g__Sporosarcina
0.481541	0.582874	-2.24236	-1.44286	0.87211	3.59262	0.168132	-3.75942	4.70499	No	k__Bacteria;p__Actinobacteria;c__Actinobacteria;o__Actinomycetales;f__Thermomonosporaceae;g__Actinocorallia
0.483277	0.586719	-2.99405	-2.49779	0.54356	3.8481	0.107564	-4.34871	4.46658	No	k__Bacteria;p__Acidobacteria;c__Sva0725;o__unclassified;f__unclassified;g__unclassified
0.490212	0.587848	-1.3842	-1.74774	-0.414376	2.61058	-0.122046	-6.64602	2.75247	No	k__Bacteria;p__Chloroflexi;c__Anaerolineae;o__H39;f__unclassified;g__unclassified
0.490374	0.588796	-2.00629	-2.52952	-0.489575	2.96647	-0.138762	-5.37713	2.8651	No	k__Bacteria;p__Bacteroidetes;c__[Saprospirae];o__unclassified;f__unclassified;g__unclassified
0.492097	0.591255	-2.91258	-2.38634	0.646832	3.61639	0.137764	-4.4341	4.5497	No	k__Bacteria;p__Proteobacteria;c__Alphaproteobacteria;o__Rhodobacterales;f__unclassified;g__unclassified
0.502141	0.598606	-3.06423	-2.66858	0.703896	3.77277	0.155061	-4.15365	4.56829	No	k__Bacteria;p__Bacteroidetes;c__VC2_1_Bac22;o__unclassified;f__unclassified;g__unclassified
0.46577	0.598661	4.38226	3.83174	-0.587641	2.76354	-0.206614	-6.68581	4.33361	No	k__Bacteria;p__Proteobacteria;c__Betaproteobacteria;o__unclassified;f__unclassified;g__unclassified
0.497713	0.599798	-3.33684	-3.18619	0.355652	3.88858	0.0773143	-4.24332	4.64372	No	k__Bacteria;p__WS3;c__PRR-12;o__Sediment-1;f__PRR-10;g__unclassified
0.494687	0.600723	-3.09971	-3.11294	0.260546	3.81042	0.0618527	-4.03596	4.62671	No	k__Bacteria;p__Nitrospirae;c__Nitrospira;o__Nitrospirales;f__unclassified;g__unclassified
0.500569	0.602078	-1.32367	-0.913812	0.923061	4.24498	0.21081	-3.56717	4.83608	No	k__Bacteria;p__Chlorobi;c__SJA-28;o__unclassified;f__unclassified;g__unclassified
0.507974	0.602326	-3.59732	-3.19365	0.643658	4.23915	0.137066	-3.97216	5.10652	No	k__Bacteria;p__Verrucomicrobia;c__[Pedosphaerae];o__[Pedosphaerales];f__R4-41B;g__unclassified
0.503931	0.602749	-1.57959	-2.27183	-0.461217	3.0768	-0.114347	-6.11575	3.27752	No	k__Bacteria;p__Proteobacteria;c__Betaproteobacteria;o__A21b;f__unclassified;g__unclassified
0.500441	0.603046	-1.75779	-2.66703	-0.520913	3.55303	-0.128385	-6.48495	3.39562	No	k__Bacteria;p__Chloroflexi;c__Anaerolineae;o__Ardenscatenales;f__unclassified;g__unclassified
0.503987	0.604093	-3.92717	-3.28485	0.689522	4.36833	0.142036	-3.30121	4.92964	No	k__Bacteria;p__Verrucomicrobia;c__Verrucomicrobiae;o__unclassified;f__unclassified;g__unclassified
0.498493	0.607147	-2.48195	-2.90481	-0.452283	3.3523	-0.108532	-4.52415	3.61458	No	k__Bacteria;p__Armatimonadetes;c__unclassified;o__unclassified;f__unclassified;g__unclassified
0.477525	0.60953	5.12734	5.5619	0.307464	1.56125	0.177556	-4.14886	4.33285	No	k__Bacteria;p__Proteobacteria;c__Alphaproteobacteria;o__Rhizobiales;f__Phyllobacteriaceae;g__unclassified
0.518341	0.609677	-3.37568	-3.10849	0.526339	4.04864	0.124259	-4.16298	4.53616	No	k__Bacteria;p__Acidobacteria;c__PAUC37f;o__unclassified;f__unclassified;g__unclassified
0.477788	0.610399	6.06402	6.70672	0.465433	2.02536	0.187654	-5.43845	4.69181	No	k__Bacteria;p__Bacteroidetes;c__Sphingobacteriia;o__Sphingobacteriales;f__Sphingobacteriaceae;g__unclassified
0.485087	0.610497	2.82291	3.14387	0.419537	1.90089	0.216739	-2.74161	4.05298	No	k__Bacteria;p__Proteobacteria;c__Alphaproteobacteria;o__Rhodospirillales;f__Rhodospirillaceae;g__Inquilinus
0.504051	0.611834	-0.578889	-0.00135493	0.622904	3.07654	0.141792	-3.33508	5.51408	No	k__Bacteria;p__TM7;c__TM7-3;o__EW055;f__unclassified;g__unclassified
0.513708	0.61295	-2.20097	-2.84976	-0.334133	3.30157	-0.0798815	-4.72286	4.14619	No	k__Bacteria;p__Chloroflexi;c__Anaerolineae;o__Caldilineales;f__Caldilineaceae;g__Caldilinea
0.518951	0.61473	-2.94907	-2.82593	0.380065	3.79911	0.080871	-4.2635	3.78008	No	k__Bacteria;p__Verrucomicrobia;c__[Spartobacteria];o__unclassified;f__unclassified;g__unclassified
0.513109	0.615014	0.603926	0.182086	-0.452659	2.30194	-0.152573	-10.0202	2.35459	No	k__Bacteria;p__Proteobacteria;c__Deltaproteobacteria;o__Myxococcales;f__Myxococcaceae;g__unclassified
0.49667	0.615167	-0.378676	-1.04013	-0.836955	5.11058	-0.151696	-4.60171	3.16645	No	k__Bacteria;p__Actinobacteria;c__Actinobacteria;o__Actinomycetales;f__Frankiaceae;g__unclassified
0.513903	0.621688	-1.21616	-2.12299	-0.714433	3.76011	-0.139336	-5.01082	4.03106	No	k__Bacteria;p__Chloroflexi;c__Chloroflexi;o__unclassified;f__unclassified;g__unclassified
0.529598	0.62393	-2.3647	-2.8535	-0.384468	3.12866	-0.107069	-6.49001	3.21689	No	k__Bacteria;p__Actinobacteria;c__Actinobacteria;o__Actinomycetales;f__Pseudonocardiaceae;g__Saccharopolyspora
0.527972	0.624847	-0.957814	-1.39829	-0.428352	2.68429	-0.122046	-6.68108	2.79404	No	k__Bacteria;p__Actinobacteria;c__Actinobacteria;o__Actinomycetales;f__Propionibacteriaceae;g__unclassified
0.521934	0.626	-3.05828	-2.88174	0.383642	3.85027	0.0857134	-4.24185	4.02217	No	k__Bacteria;p__Cyanobacteria;c__Oscillatoriophycideae;o__Oscillatoriales;f__Phormidiaceae;g__Phormidium
0.526275	0.630137	-2.42214	-2.85697	-0.154891	3.77914	-0.0388675	-5.12649	4.23115	No	k__Bacteria;p__Bacteroidetes;c__[Rhodothermi];o__[Rhodothermales];f__Rhodothermaceae;g__Rubricoccus
0.540913	0.631551	-3.43902	-3.15715	0.399647	3.44467	0.0925586	-4.39111	4.06228	No	k__Bacteria;p__Cyanobacteria;c__unclassified;o__unclassified;f__unclassified;g__unclassified
0.53442	0.635343	-2.59614	-2.36652	0.284432	3.3934	0.0643988	-5.27785	3.42864	No	k__Bacteria;p__Firmicutes;c__Bacilli;o__Bacillales;f__Thermoactinomycetaceae;g__unclassified
0.537297	0.637695	0.754807	1.12956	0.37674	1.86385	0.136016	-5.01438	4.48908	No	k__Bacteria;p__Actinobacteria;c__Actinobacteria;o__Actinomycetales;f__Pseudonocardiaceae;g__unclassified
0.544692	0.638004	-3.00152	-3.06341	0.0537773	3.57579	0.01273	-4.52154	5.0874	No	k__Bacteria;p__Bacteroidetes;c__Flavobacteriia;o__Flavobacteriales;f__Cryomorphaceae;g__unclassified
0.53344	0.63861	-3.91995	-2.45542	0.878038	5.21364	0.163572	-2.7373	4.80695	No	k__Bacteria;p__Cyanobacteria;c__4C0d-2;o__SM1D11;f__unclassified;g__unclassified
0.534198	0.639159	-1.22961	-2.37112	-0.817623	4.69957	-0.143995	-4.30837	4.08361	No	k__Bacteria;p__Proteobacteria;c__Betaproteobacteria;o__A21b;f__EB1003;g__unclassified
0.540051	0.639467	-2.72927	-2.8641	0.0292753	3.81575	0.00545055	-6.21741	4.05904	No	k__Bacteria;p__Planctomycetes;c__OM190;o__CL500-15;f__unclassified;g__unclassified
0.539926	0.6404	-2.41155	-2.33067	0.496778	3.90202	0.113308	-4.11833	4.66213	No	k__Bacteria;p__Firmicutes;c__Clostridia;o__Clostridiales;f__[Tissierellaceae];g__Sporanaerobacter
0.541948	0.641728	1.34733	1.11854	-0.233783	1.57799	-0.105578	-6.82405	2.50147	No	k__Bacteria;p__Chloroflexi;c__S085;o__unclassified;f__unclassified;g__unclassified
0.539985	0.642371	-0.864092	-1.55327	-0.570484	3.38672	-0.132793	-5.92478	3.69346	No	k__Bacteria;p__Proteobacteria;c__Gammaproteobacteria;o__Legionellales;f__Legionellaceae;g__unclassified
0.528345	0.645199	3.60456	3.22641	-0.361785	2.01803	-0.133829	-10.9763	3.56968	No	k__Bacteria;p__Verrucomicrobia;c__[Spartobacteria];o__[Chthoniobacterales];f__[Chthoniobacteraceae];g__unclassified
0.551492	0.648973	-3.74823	-3.23406	0.506613	4.42077	0.10099	-3.18334	4.24839	No	k__Bacteria;p__Verrucomicrobia;c__[Pedosphaerae];o__[Pedosphaerales];f__Ellin515;g__unclassified
0.552906	0.651962	-3.74454	-2.02502	1.0148	5.58205	0.168588	-3.29499	4.84378	No	k__Bacteria;p__Armatimonadetes;c__Armatimonadia;o__FW68;f__unclassified;g__unclassified
0.552282	0.652366	-1.91319	-2.37919	-0.273392	3.43434	-0.0601572	-5.24574	3.23752	No	k__Bacteria;p__Proteobacteria;c__Deltaproteobacteria;o__Spirobacillales;f__unclassified;g__unclassified
0.557647	0.653051	-1.94631	-2.37562	-0.37398	3.36899	-0.0907638	-5.29598	3.78091	No	k__Bacteria;p__Chloroflexi;c__Anaerolineae;o__Ardenscatenales;f__Ardenscatenaceae;g__Ardenscatena
0.554199	0.654757	-2.6943	-2.72563	0.0975335	3.44853	0.0194567	-4.42881	3.84427	No	k__Bacteria;p__Cyanobacteria;c__4C0d-2;o__MLE1-12;f__unclassified;g__unclassified
0.560133	0.656385	-3.23051	-3.19919	0.147101	3.83065	0.027027	-4.31662	4.29549	No	k__Bacteria;p__Planctomycetes;c__Pla3;o__unclassified;f__unclassified;g__unclassified
0.540938	0.657602	3.23559	2.82081	-0.298918	1.33972	-0.147704	-8.17085	2.81164	No	k__Bacteria;p__Bacteroidetes;c__Sphingobacteriia;o__Sphingobacteriales;f__unclassified;g__unclassified
0.577846	0.67056	-1.45167	-1.59471	-0.171175	2.78469	-0.0487235	-5.76709	3.01078	No	k__Bacteria;p__Actinobacteria;c__Actinobacteria;o__Actinomycetales;f__Mycobacteriaceae;g__unclassified
0.571254	0.673518	1.55768	1.29016	-0.298603	1.86843	-0.107855	-10.9503	2.67866	No	k__Bacteria;p__Firmicutes;c__Bacilli;o__Bacillales;f__Planococcaceae;g__unclassified
0.552922	0.674301	2.29742	3.22962	0.598554	4.64847	0.115225	-5.40139	5.53914	No	k__Bacteria;p__Actinobacteria;c__Actinobacteria;o__Actinomycetales;f__Glycomycetaceae;g__Glycomyces
0.573866	0.682006	3.35736	3.26609	-0.20348	1.25664	-0.152147	-5.0371	2.39637	No	k__Bacteria;p__Proteobacteria;c__Betaproteobacteria;o__Burkholderiales;f__unclassified;g__unclassified
0.572238	0.692012	6.14148	5.7984	-0.237853	1.66842	-0.146221	-3.99657	2.65045	No	k__Bacteria;p__Actinobacteria;c__Actinobacteria;o__Actinomycetales;f__Intrasporangiaceae;g__unclassified
0.600642	0.698455	-3.37839	-2.96112	0.168852	4.65763	0.0375988	-3.46262	4.80859	No	k__Bacteria;p__Bacteroidetes;c__Cytophagia;o__Cytophagales;f__Cytophagaceae;g__Cytophaga
0.591455	0.705724	2.40664	2.21855	-0.561734	2.80046	-0.145787	-7.30958	2.56205	No	k__Bacteria;p__Proteobacteria;c__Gammaproteobacteria;o__Alteromonadales;f__Alteromonadaceae;g__Cellvibrio
0.596635	0.706515	8.23186	8.17131	-0.140292	0.769507	-0.172527	-4.35676	2.724	No	k__Bacteria;p__Actinobacteria;c__Actinobacteria;o__Actinomycetales;f__Nocardioidaceae;g__unclassified
0.607569	0.7077	1.51334	1.08347	-0.380016	2.7792	-0.0957309	-7.2035	2.63291	No	k__Bacteria;p__Proteobacteria;c__Alphaproteobacteria;o__Rhizobiales;f__Rhodobiaceae;g__Afifella
0.615805	0.710282	-0.246777	0.21664	-0.436074	3.51817	-0.10284	-4.93794	3.06763	No	k__Bacteria;p__Actinobacteria;c__Actinobacteria;o__Actinomycetales;f__Nakamurellaceae;g__unclassified
0.619686	0.711005	-2.02819	-1.34709	0.308442	3.44803	0.0764949	-4.50036	3.34096	No	k__Bacteria;p__TM7;c__SC3;o__unclassified;f__unclassified;g__unclassified
0.630831	0.718007	-2.91748	-2.86112	0.046961	4.18784	0.0127705	-4.25615	3.83896	No	k__Bacteria;p__Actinobacteria;c__Actinobacteria;o__Actinomycetales;f__Williamsiaceae;g__Williamsia
0.635406	0.72572	-2.08399	-1.41624	0.0840368	3.35195	0.0241245	-4.83355	2.91801	No	k__Bacteria;p__Acidobacteria;c__Solibacteres;o__Solibacterales;f__Solibacteraceae;g__unclassified
0.6404	0.728653	-0.290534	-0.058524	0.336744	2.9846	0.0840828	-6.42647	5.02967	No	k__Bacteria;p__Proteobacteria;c__Alphaproteobacteria;o__Rhizobiales;f__Rhodobiaceae;g__unclassified
0.635758	0.72974	-0.326888	-0.406173	-0.0050046	2.48366	-0.00172689	-5.49642	3.3796	No	k__Bacteria;p__Firmicutes;c__Bacilli;o__Bacillales;f__Paenibacillaceae;g__unclassified
0.648797	0.736725	0.230358	0.476517	0.29731	2.71756	0.0761823	-7.07343	4.83074	No	k__Bacteria;p__Actinobacteria;c__Actinobacteria;o__Actinomycetales;f__Streptosporangiaceae;g__Streptosporangium
0.653294	0.740876	0.177374	0.00856056	-0.21061	2.37409	-0.0579984	-9.42619	2.89426	No	k__Bacteria;p__Verrucomicrobia;c__unclassified;o__unclassified;f__unclassified;g__unclassified
0.657034	0.743743	0.282311	-0.381229	-0.511495	3.3164	-0.130144	-9.22977	2.89259	No	k__Bacteria;p__Firmicutes;c__Bacilli;o__Bacillales;f__Planococcaceae;g__Solibacillus
0.668627	0.750824	-0.544784	-0.863667	0.117498	3.44885	0.0240572	-4.20458	6.09883	No	k__Bacteria;p__Bacteroidetes;c__Cytophagia;o__Cytophagales;f__Cytophagaceae;g__Rhodocytophaga
0.667028	0.753817	-0.0463599	0.471865	0.499037	3.41086	0.110426	-6.09815	5.56378	No	k__Bacteria;p__Bacteroidetes;c__Cytophagia;o__Cytophagales;f__unclassified;g__unclassified
0.655509	0.756595	2.74506	3.32031	0.430893	2.83736	0.138067	-3.39015	3.86266	No	k__Bacteria;p__Actinobacteria;c__Actinobacteria;o__Actinomycetales;f__Nocardiaceae;g__Rhodococcus
0.675847	0.758917	-0.367091	-0.542015	-0.206949	2.64926	-0.05967	-5.81119	3.56292	No	k__Bacteria;p__Proteobacteria;c__Alphaproteobacteria;o__Rickettsiales;f__unclassified;g__unclassified
0.682035	0.764003	-0.783919	-0.548142	0.0320909	2.92286	0.0104578	-5.39058	3.30378	No	k__Bacteria;p__Actinobacteria;c__Actinobacteria;o__unclassified;f__unclassified;g__unclassified
0.681445	0.76501	0.694268	0.762174	0.0519089	2.05623	0.0214104	-5.57366	4.01957	No	k__Bacteria;p__Planctomycetes;c__Planctomycetia;o__Pirellulales;f__Pirellulaceae;g__Pirellula
0.681592	0.766128	1.69003	1.65213	-0.0550706	1.16281	-0.0370895	-5.02349	3.64278	No	k__Bacteria;p__Chloroflexi;c__TK10;o__AKYG885;f__Dolo_23;g__unclassified
0.687701	0.772257	1.36665	1.49746	0.0554687	1.36897	0.0372291	-4.27242	3.49295	No	k__Bacteria;p__Chloroflexi;c__Thermomicrobia;o__unclassified;f__unclassified;g__unclassified
0.701708	0.77884	0.0778248	0.718006	0.28701	2.75134	0.0877563	-5.94782	3.64688	No	k__Bacteria;p__Actinobacteria;c__Actinobacteria;o__Actinomycetales;f__Nocardiaceae;g__Nocardia
0.700636	0.781614	0.608718	0.46132	-0.070295	2.18882	-0.0198417	-5.54087	3.37867	No	k__Bacteria;p__Proteobacteria;c__Deltaproteobacteria;o__Bdellovibrionales;f__Bacteriovoracaceae;g__unclassified
0.702533	0.78196	2.81711	2.92848	0.118956	1.16049	0.0598475	-8.80667	4.2128	No	k__Bacteria;p__Actinobacteria;c__Thermoleophilia;o__Solirubrobacterales;f__Conexibacteraceae;g__unclassified
0.697417	0.782013	-0.239032	-1.10931	-0.470464	4.30636	-0.09359	-5.30873	4.42673	No	k__Bacteria;p__Proteobacteria;c__Deltaproteobacteria;o__Myxococcales;f__Haliangiaceae;g__Haliangium
0.703868	0.785579	1.96765	1.98699	-0.232391	1.96544	-0.079211	-8.00551	2.81912	No	k__Bacteria;p__Armatimonadetes;c__[Fimbriimonadia];o__[Fimbriimonadales];f__[Fimbriimonadaceae];g__Fimbriimonas
0.706378	0.787619	0.449452	0.342138	-0.0367375	2.26188	-0.0118347	-9.41333	3.01089	No	k__Bacteria;p__Firmicutes;c__Bacilli;o__Bacillales;f__Paenibacillaceae;g__Cohnella
0.708722	0.78804	-0.1646	-0.181554	0.175864	2.89201	0.0373053	-5.79024	4.27651	No	k__Bacteria;p__Proteobacteria;c__unclassified;o__unclassified;f__unclassified;g__unclassified
0.710673	0.791626	-0.825716	-0.6153	0.0948945	4.07742	0.0169697	-4.24249	4.14911	No	k__Bacteria;p__Verrucomicrobia;c__Verrucomicrobiae;o__Verrucomicrobiales;f__Verrucomicrobiaceae;g__Prosthecobacter
0.726559	0.802411	0.942436	0.832662	-0.0124522	1.82827	-0.00421951	-6.431	3.4624	No	k__Bacteria;p__Chloroflexi;c__Anaerolineae;o__envOPS12;f__unclassified;g__unclassified
0.729521	0.808212	1.32574	1.23841	0.0539478	2.68839	0.0200514	-5.72261	5.54637	No	k__Bacteria;p__Actinobacteria;c__Actinobacteria;o__Actinomycetales;f__Nocardiaceae;g__unclassified
0.746234	0.819051	1.90276	1.81757	0.0303786	2.088	0.0116345	-5.58103	5.11149	No	k__Bacteria;p__Actinobacteria;c__Actinobacteria;o__Actinomycetales;f__Thermomonosporaceae;g__unclassified
0.748243	0.824529	3.10257	2.92154	-0.084701	1.4928	-0.0422473	-7.83812	3.5099	No	k__Bacteria;p__Chloroflexi;c__Chloroflexi;o__[Roseiflexales];f__[Kouleothrixaceae];g__unclassified
0.753418	0.828062	2.04907	2.99125	0.138884	2.08047	0.0688932	-4.06915	3.99512	No	k__Bacteria;p__Actinobacteria;c__Actinobacteria;o__Actinomycetales;f__Nocardioidaceae;g__Nocardioides
0.787236	0.851902	3.75921	3.56795	0.0800024	1.48667	0.0544024	-3.18626	4.16555	No	k__Bacteria;p__Proteobacteria;c__Gammaproteobacteria;o__Alteromonadales;f__211ds20;g__unclassified
0.803	0.867082	8.3824	8.34232	-0.078017	1.00002	-0.0631842	-4.54982	4.33198	No	k__Bacteria;p__Actinobacteria;c__Actinobacteria;o__Actinomycetales;f__Micrococcaceae;g__unclassified
0.812796	0.871403	1.77661	1.86606	0.0573778	2.04881	0.0304133	-3.48737	3.58	No	k__Bacteria;p__Firmicutes;c__Bacilli;o__Bacillales;f__Alicyclobacillaceae;g__Alicyclobacillus
0.813436	0.872688	3.55774	3.54397	0.0358674	1.10167	0.0254595	-3.60016	4.39898	No	k__Bacteria;p__Proteobacteria;c__Alphaproteobacteria;o__unclassified;f__unclassified;g__unclassified
0.816775	0.872965	4.08534	4.01204	-0.0938818	0.995625	-0.0853611	-5.89933	4.25294	No	k__Bacteria;p__Acidobacteria;c__Sva0725;o__Sva0725;f__unclassified;g__unclassified
0.819749	0.877757	4.39874	4.1314	-0.132483	1.72105	-0.0741441	-4.09677	3.74407	No	k__Bacteria;p__Proteobacteria;c__Deltaproteobacteria;o__Myxococcales;f__Polyangiaceae;g__unclassified
0.844125	0.893559	3.94497	3.96192	-0.0677834	1.60262	-0.0236661	-4.99945	6.30596	No	k__Bacteria;p__Verrucomicrobia;c__Verrucomicrobiae;o__Verrucomicrobiales;f__Verrucomicrobiaceae;g__unclassified
0.849876	0.898703	2.90918	3.09543	-0.0578545	2.20651	-0.0268206	-4.57554	4.35412	No	k__Bacteria;p__Fibrobacteres;c__Fibrobacteria;o__258ds10;f__unclassified;g__unclassified
0.86631	0.909848	4.81044	4.96711	-0.0182482	1.59701	-0.0136445	-4.25135	4.02234	No	k__Bacteria;p__Proteobacteria;c__Alphaproteobacteria;o__Sphingomonadales;f__Erythrobacteraceae;g__unclassified

## Sheet: Rhizosphere-Bulk.Soil
Wilcoxon test						Median effect size and 95% confidence interval (low-high)			Significant Taxon according to effect size
wi.ep	wi.eBH	rab.win.Bulk.Soil	rab.win.Rhizosphere	diff.btw	diff.win	effect	effect.low	effect.high	Sig.Effect	Taxon
7.39602e-07	8.62416e-06	3.13956	-3.06713	-6.36177	2.16642	-3.00221	-23.8434	-0.552338	Yes	k__Bacteria;p__Cyanobacteria;c__Oscillatoriophycideae;o__Oscillatoriales;f__Phormidiaceae;g__Phormidium
7.39602e-07	8.62416e-06	5.1954	7.76615	2.64806	0.630046	4.23091	1.706	28.4074	Yes	k__Bacteria;p__Actinobacteria;c__Actinobacteria;o__Actinomycetales;f__Streptomycetaceae;g__unclassified
7.39602e-07	8.62416e-06	3.37723	6.90258	3.55392	0.625456	5.60539	1.68981	34.376	Yes	k__Bacteria;p__Actinobacteria;c__Actinobacteria;o__Actinomycetales;f__Microbacteriaceae;g__unclassified
7.39602e-07	8.62416e-06	6.01516	8.3661	2.46329	0.610991	4.10405	1.50353	31.1128	Yes	k__Bacteria;p__Actinobacteria;c__Actinobacteria;o__Actinomycetales;f__Micrococcaceae;g__unclassified
7.39602e-07	8.62416e-06	3.82579	6.1314	2.50534	1.02379	2.35646	0.609278	21.8346	Yes	k__Bacteria;p__Actinobacteria;c__Actinobacteria;o__Actinomycetales;f__Intrasporangiaceae;g__unclassified
7.39602e-07	8.62416e-06	1.03976	3.26571	2.22882	0.785476	2.80648	0.756497	18.7055	Yes	k__Bacteria;p__Actinobacteria;c__Actinobacteria;o__Actinomycetales;f__Microbacteriaceae;g__Agromyces
7.39602e-07	8.62416e-06	6.53045	8.22352	1.71571	0.456585	3.84206	1.29359	22.614	Yes	k__Bacteria;p__Actinobacteria;c__Actinobacteria;o__Actinomycetales;f__Nocardioidaceae;g__unclassified
7.39602e-07	8.62416e-06	5.8933	4.45237	-1.52574	0.516121	-3.00864	-22.1969	-0.833251	Yes	k__Bacteria;p__Acidobacteria;c__Solibacteres;o__Solibacterales;f__unclassified;g__unclassified
7.39602e-07	8.62416e-06	7.244	6.0423	-1.24327	0.455163	-2.71955	-16.2537	-0.752158	Yes	k__Bacteria;p__Acidobacteria;c__Acidobacteria-6;o__iii1-15;f__unclassified;g__unclassified
7.39602e-07	8.62416e-06	-0.622261	5.53828	6.38034	2.49315	2.41635	0.508007	18.5354	Yes	k__Bacteria;p__Proteobacteria;c__Betaproteobacteria;o__Burkholderiales;f__Oxalobacteraceae;g__Janthinobacterium
7.39602e-07	8.62416e-06	6.16591	7.82098	1.68077	0.636182	2.71876	0.701246	27.7161	Yes	k__Bacteria;p__Proteobacteria;c__Betaproteobacteria;o__Burkholderiales;f__Comamonadaceae;g__unclassified
7.39602e-07	8.62416e-06	1.32443	4.5302	3.21755	0.66392	4.75277	1.63653	26.8303	Yes	k__Bacteria;p__Proteobacteria;c__Betaproteobacteria;o__Burkholderiales;f__Comamonadaceae;g__Methylibium
7.39602e-07	8.62416e-06	6.27518	7.99751	1.72374	0.31775	5.24026	1.50603	37.9188	Yes	k__Bacteria;p__Proteobacteria;c__Alphaproteobacteria;o__Rhizobiales;f__unclassified;g__unclassified
7.39602e-07	8.62416e-06	1.59645	6.38312	4.69787	0.713902	6.5319	2.21733	44.1455	Yes	k__Bacteria;p__Proteobacteria;c__Alphaproteobacteria;o__Rhizobiales;f__Rhizobiaceae;g__Rhizobium
7.39602e-07	8.62416e-06	-0.988312	4.75763	5.68426	1.05308	5.14887	1.72671	37.2504	Yes	k__Bacteria;p__Proteobacteria;c__Alphaproteobacteria;o__Rhizobiales;f__Rhizobiaceae;g__Agrobacterium
7.39602e-07	8.62416e-06	-0.379445	3.46092	3.80855	1.08522	3.41652	1.05869	20.7833	Yes	k__Bacteria;p__Proteobacteria;c__Alphaproteobacteria;o__Rhizobiales;f__Rhizobiaceae;g__unclassified
7.39602e-07	8.62416e-06	3.47368	7.13561	3.65005	0.764695	4.54406	1.1688	28.3533	Yes	k__Bacteria;p__Proteobacteria;c__Alphaproteobacteria;o__Rhizobiales;f__Hyphomicrobiaceae;g__Devosia
7.39602e-07	8.62416e-06	6.13141	4.64696	-1.46773	0.482599	-3.05367	-24.1065	-0.866472	Yes	k__Bacteria;p__Gemmatimonadetes;c__Gemmatimonadetes;o__unclassified;f__unclassified;g__unclassified
7.39602e-07	8.62416e-06	4.99246	3.44852	-1.45547	0.546418	-2.5849	-16.6646	-0.681472	Yes	k__Bacteria;p__Verrucomicrobia;c__[Pedosphaerae];o__[Pedosphaerales];f__unclassified;g__unclassified
7.39602e-07	8.62416e-06	5.90245	4.49333	-1.43031	0.62523	-2.29903	-18.2923	-0.521898	Yes	k__Bacteria;p__Acidobacteria;c__[Chloracidobacteria];o__RB41;f__unclassified;g__unclassified
7.39602e-07	8.62416e-06	0.0146934	4.15995	4.13867	0.968128	4.24528	1.42352	24.3114	Yes	k__Bacteria;p__TM7;c__TM7-3;o__unclassified;f__unclassified;g__unclassified
7.39602e-07	8.62416e-06	0.74873	6.04376	4.94464	1.37848	3.58707	1.24081	22.4862	Yes	k__Bacteria;p__Bacteroidetes;c__Flavobacteriia;o__Flavobacteriales;f__Flavobacteriaceae;g__Flavobacterium
7.39602e-07	8.62416e-06	0.452704	6.33965	5.99967	1.97285	3.04452	0.897697	29.081	Yes	k__Bacteria;p__Bacteroidetes;c__Sphingobacteriia;o__Sphingobacteriales;f__Sphingobacteriaceae;g__Pedobacter
7.39602e-07	8.62416e-06	-0.873992	4.65957	5.56714	1.2368	4.39564	1.28579	31.4949	Yes	k__Bacteria;p__Bacteroidetes;c__Cytophagia;o__Cytophagales;f__Cytophagaceae;g__Dyadobacter
7.51159e-07	8.70814e-06	0.651618	3.61094	2.99132	1.41932	2.13112	0.491971	13.8102	Yes	k__Bacteria;p__Verrucomicrobia;c__Verrucomicrobiae;o__Verrucomicrobiales;f__Verrucomicrobiaceae;g__Luteolibacter
7.51159e-07	8.71479e-06	6.05384	6.88654	0.895955	0.439322	2.13986	0.482664	17.9917	Yes	k__Bacteria;p__Proteobacteria;c__Alphaproteobacteria;o__Rhizobiales;f__Bradyrhizobiaceae;g__unclassified
7.85827e-07	9.03425e-06	1.08585	5.10494	4.14819	1.62604	2.53412	0.649886	16.1851	Yes	k__Bacteria;p__Proteobacteria;c__Alphaproteobacteria;o__Rhizobiales;f__Phyllobacteriaceae;g__unclassified
8.03162e-07	9.11705e-06	2.47493	1.1277	-1.37953	0.676043	-2.02918	-19.0215	-0.318459	Yes	k__Bacteria;p__Acidobacteria;c__Acidobacteria-5;o__unclassified;f__unclassified;g__unclassified
8.0894e-07	9.21118e-06	1.38767	-3.35481	-4.73697	1.75493	-2.6994	-20.2038	-0.427369	Yes	k__Bacteria;p__Cyanobacteria;c__unclassified;o__unclassified;f__unclassified;g__unclassified
8.32053e-07	9.37895e-06	4.62075	3.16861	-1.44778	0.564274	-2.43605	-19.0296	-0.607542	Yes	k__Bacteria;p__Verrucomicrobia;c__[Pedosphaerae];o__[Pedosphaerales];f__Ellin517;g__unclassified
8.78278e-07	9.80031e-06	-2.02727	2.3306	4.32327	1.55359	2.68029	0.616202	19.1922	Yes	k__Bacteria;p__Bacteroidetes;c__Flavobacteriia;o__Flavobacteriales;f__Cryomorphaceae;g__Fluviicola
9.41837e-07	1.01883e-05	-3.57882	1.1162	4.77232	2.26767	2.04815	0.318834	16.0273	Yes	k__Bacteria;p__Proteobacteria;c__Alphaproteobacteria;o__Rhizobiales;f__Rhizobiaceae;g__Kaistia
9.59172e-07	1.03338e-05	2.67751	0.9425	-1.78084	0.967267	-1.96176	-15.9482	-0.22578	Yes	k__Bacteria;p__Chloroflexi;c__Anaerolineae;o__envOPS12;f__unclassified;g__unclassified
1.27119e-06	1.31788e-05	5.70484	7.58501	1.75428	0.704164	2.45722	0.40506	18.6731	Yes	k__Bacteria;p__Actinobacteria;c__Actinobacteria;o__Actinomycetales;f__unclassified;g__unclassified
1.40987e-06	1.4168e-05	-1.2076	3.18536	4.33085	1.5658	2.69129	0.40502	18.3682	Yes	k__Bacteria;p__Bacteroidetes;c__[Saprospirae];o__[Saprospirales];f__Chitinophagaceae;g__Chitinophaga
2.17258e-06	1.95766e-05	2.36224	3.53444	1.24499	0.641832	1.96008	0.223915	13.5274	Yes	k__Bacteria;p__Firmicutes;c__Bacilli;o__Bacillales;f__Paenibacillaceae;g__Paenibacillus
2.40371e-06	2.03018e-05	-0.0216092	1.83449	1.99213	0.963883	1.99862	0.325134	12.1708	Yes	k__Bacteria;p__Proteobacteria;c__Deltaproteobacteria;o__Myxococcales;f__Nannocystaceae;g__Nannocystis
2.33437e-06	2.06803e-05	4.01198	6.05534	2.02147	0.929808	1.99958	0.251901	17.5359	Yes	k__Bacteria;p__Actinobacteria;c__Actinobacteria;o__Actinomycetales;f__Nocardioidaceae;g__Aeromicrobium
2.47882e-06	2.18706e-05	5.07086	3.94304	-1.10886	0.505106	-2.10722	-13.8455	-0.269215	Yes	k__Bacteria;p__Planctomycetes;c__Phycisphaerae;o__WD2101;f__unclassified;g__unclassified
3.57089e-06	2.79737e-05	-3.71398	0.388503	4.06829	2.04884	1.93619	0.179029	12.9578	Yes	k__Bacteria;p__Bacteroidetes;c__Cytophagia;o__Cytophagales;f__Cytophagaceae;g__Larkinella
3.46689e-06	2.94112e-05	-5.92474	1.31876	7.12731	3.32315	2.05998	0.151978	15.6162	Yes	k__Bacteria;p__Bacteroidetes;c__Flavobacteriia;o__Flavobacteriales;f__[Weeksellaceae];g__Chryseobacterium
4.11404e-06	3.04342e-05	0.506855	-1.98715	-2.61689	1.31337	-1.94242	-11.6859	-0.227432	Yes	k__Bacteria;p__Actinobacteria;c__Actinobacteria;o__Actinomycetales;f__Micromonosporaceae;g__Virgisporangium
5.10788e-06	4.03323e-05	2.84512	4.39262	1.43956	0.691658	1.91748	0.0578292	13.6014	Yes	k__Bacteria;p__Proteobacteria;c__Deltaproteobacteria;o__Myxococcales;f__Polyangiaceae;g__unclassified
5.20033e-06	4.19254e-05	0.645261	6.37684	5.54947	1.98446	2.6466	0.0418553	21.3531	Yes	k__Bacteria;p__Proteobacteria;c__Gammaproteobacteria;o__Pseudomonadales;f__Pseudomonadaceae;g__Pseudomonas
5.5528e-06	4.28488e-05	3.61396	2.42541	-1.20144	0.680917	-1.71079	-13.0403	-0.124774	Yes	k__Bacteria;p__Gemmatimonadetes;c__Gemmatimonadetes;o__N1423WL;f__unclassified;g__unclassified
6.03238e-06	4.53057e-05	1.37393	4.0354	2.60865	1.17649	2.03417	0.157626	13.0622	Yes	k__Bacteria;p__Actinobacteria;c__Actinobacteria;o__Actinomycetales;f__Nocardioidaceae;g__Kribbella
6.70265e-06	5.04001e-05	6.32783	5.35052	-0.929084	0.40509	-2.19449	-16.7251	-0.0602831	Yes	k__Bacteria;p__Actinobacteria;c__Acidimicrobiia;o__Acidimicrobiales;f__unclassified;g__unclassified
7.18223e-06	5.31054e-05	2.40501	3.92053	1.40888	0.746137	1.83345	0.136746	11.8283	Yes	k__Bacteria;p__Verrucomicrobia;c__Verrucomicrobiae;o__Verrucomicrobiales;f__Verrucomicrobiaceae;g__unclassified
7.66182e-06	5.38064e-05	2.60721	1.24774	-1.43805	0.935214	-1.48683	-11.7295	-0.0823598	Yes	k__Bacteria;p__Proteobacteria;c__Betaproteobacteria;o__Nitrosomonadales;f__Nitrosomonadaceae;g__unclassified
8.16452e-06	5.71641e-05	0.10894	-4.76009	-5.03155	3.06323	-1.54051	-16.0759	-0.0178854	Yes	k__Bacteria;p__Cyanobacteria;c__Synechococcophycideae;o__Pseudanabaenales;f__Pseudanabaenaceae;g__Leptolyngbya
1.09554e-05	6.91657e-05	1.9631	0.57358	-1.37127	0.794785	-1.7426	-12.8586	-0.118249	Yes	k__Bacteria;p__Nitrospirae;c__Nitrospira;o__Nitrospirales;f__Nitrospiraceae;g__unclassified
1.89581e-05	0.000115049	-1.79808	0.44511	2.24876	1.43352	1.56501	0.0179328	12.1045	Yes	k__Bacteria;p__Firmicutes;c__Bacilli;o__Bacillales;f__Paenibacillaceae;g__Cohnella
9.03702e-06	6.53461e-05	-1.03305	2.74657	3.99763	2.21597	1.67327	-0.0114128	12.2929	No	k__Bacteria;p__Actinobacteria;c__Actinobacteria;o__Actinomycetales;f__Nocardiaceae;g__Rhodococcus
1.20821e-05	8.27204e-05	3.67046	6.05974	2.18557	1.47156	1.50984	-0.0625084	17.1863	No	k__Bacteria;p__Bacteroidetes;c__Sphingobacteriia;o__Sphingobacteriales;f__Sphingobacteriaceae;g__unclassified
1.23826e-05	8.48753e-05	6.3	7.92684	1.76921	1.08826	1.59632	-0.0634577	14.3019	No	k__Bacteria;p__Proteobacteria;c__Betaproteobacteria;o__Burkholderiales;f__Oxalobacteraceae;g__unclassified
1.36942e-05	9.0198e-05	3.57238	2.41189	-1.12909	0.663724	-1.62898	-9.36833	0.120444	No	k__Bacteria;p__Planctomycetes;c__Planctomycetia;o__Pirellulales;f__Pirellulaceae;g__unclassified
1.57917e-05	0.000105044	3.1453	-0.0267491	-3.25209	1.62464	-1.90622	-15.2238	0.135204	No	k__Bacteria;p__Bacteroidetes;c__Cytophagia;o__Cytophagales;f__Cytophagaceae;g__Rudanella
1.95301e-05	0.000124773	3.93192	2.10986	-1.68833	1.03601	-1.57127	-10.8186	0.12311	No	k__Bacteria;p__Gemmatimonadetes;c__Gemmatimonadetes;o__Gemmatimonadales;f__unclassified;g__unclassified
2.38059e-05	0.000143607	5.38455	4.38125	-1.02315	0.725928	-1.35357	-14.7387	0.097012	No	k__Bacteria;p__Bacteroidetes;c__[Saprospirae];o__[Saprospirales];f__Chitinophagaceae;g__Flavisolibacter
3.60556e-05	0.000201016	2.53854	1.22828	-1.28876	0.775502	-1.59564	-10.7477	0.22707	No	k__Bacteria;p__Gemmatimonadetes;c__Gemmatimonadetes;o__Gemmatimonadales;f__Gemmatimonadaceae;g__Gemmatimonas
4.42375e-05	0.000251618	5.42368	4.30932	-1.08276	0.706336	-1.49068	-12.1724	0.259995	No	k__Bacteria;p__Acidobacteria;c__iii1-8;o__DS-18;f__unclassified;g__unclassified
5.31936e-05	0.000269441	-4.21178	0.452298	4.76199	3.02672	1.46326	-0.131973	13.0506	No	k__Bacteria;p__Proteobacteria;c__Alphaproteobacteria;o__Rhodobacterales;f__Rhodobacteraceae;g__Rhodobacter
5.81801e-05	0.000315611	4.5299	3.56602	-0.986418	0.665678	-1.53992	-10.9804	0.19073	No	k__Bacteria;p__Proteobacteria;c__Deltaproteobacteria;o__Syntrophobacterales;f__Syntrophobacteraceae;g__unclassified
6.89101e-05	0.000333032	1.62828	2.38001	0.855177	0.635468	1.32611	-0.191668	7.76958	No	k__Bacteria;p__Proteobacteria;c__Alphaproteobacteria;o__Rhizobiales;f__Xanthobacteraceae;g__unclassified
6.47903e-05	0.000346124	3.46607	2.35064	-1.12849	0.447134	-2.36118	-16.1991	0.535874	No	k__Bacteria;p__Planctomycetes;c__Planctomycetia;o__Gemmatales;f__Isosphaeraceae;g__unclassified
6.83728e-05	0.000359107	3.06179	3.92877	1.06862	0.977027	1.15425	-0.27345	11.1555	No	k__Bacteria;p__Actinobacteria;c__Actinobacteria;o__Actinomycetales;f__Streptomycetaceae;g__Streptomyces
8.17492e-05	0.000391668	0.531549	-1.29195	-1.87234	1.33486	-1.31088	-11.6573	0.221331	No	k__Bacteria;p__Elusimicrobia;c__Elusimicrobia;o__FAC88;f__unclassified;g__unclassified
9.89391e-05	0.000492564	3.64772	1.5956	-1.90099	1.17143	-1.46556	-10.3769	0.470736	No	k__Bacteria;p__FBP;c__unclassified;o__unclassified;f__unclassified;g__unclassified
0.000115355	0.000514391	1.41694	0.317127	-1.1058	0.773156	-1.41449	-10.0869	0.217177	No	k__Bacteria;p__Actinobacteria;c__Acidimicrobiia;o__unclassified;f__unclassified;g__unclassified
0.000109097	0.000516428	-0.717208	1.58855	2.23578	1.36412	1.51624	-0.488108	11.2625	No	k__Bacteria;p__Verrucomicrobia;c__Opitutae;o__Opitutales;f__Opitutaceae;g__unclassified
0.000119885	0.000572726	4.40258	5.0014	0.589494	0.435536	1.34054	-0.360458	10.1269	No	k__Bacteria;p__Actinobacteria;c__Acidimicrobiia;o__Acidimicrobiales;f__C111;g__unclassified
0.000133845	0.000638925	-0.919892	2.3946	3.18663	2.1945	1.40323	-0.376641	10.3725	No	k__Bacteria;p__Proteobacteria;c__Gammaproteobacteria;o__Alteromonadales;f__Alteromonadaceae;g__Cellvibrio
0.000136798	0.000645214	2.52944	4.11161	1.48352	0.840833	1.59405	-0.610838	10.5461	No	k__Bacteria;p__Actinobacteria;c__Actinobacteria;o__Actinomycetales;f__Actinosynnemataceae;g__unclassified
0.000142928	0.000649052	5.27244	4.72765	-0.586478	0.44998	-1.28412	-9.69262	0.306222	No	k__Bacteria;p__Proteobacteria;c__Gammaproteobacteria;o__Xanthomonadales;f__Sinobacteraceae;g__unclassified
0.000160858	0.000659882	1.26138	2.12667	0.909505	0.623425	1.40986	-0.364906	10.489	No	k__Bacteria;p__Firmicutes;c__Bacilli;o__Bacillales;f__Bacillaceae;g__unclassified
0.000212156	0.00092627	5.39622	4.63102	-0.698112	0.57188	-1.20032	-10.0166	0.395142	No	k__Bacteria;p__Acidobacteria;c__[Chloracidobacteria];o__RB41;f__Ellin6075;g__unclassified
0.000223816	0.000972187	3.95921	3.25659	-0.716373	0.418943	-1.62135	-11.6862	0.779554	No	k__Bacteria;p__Planctomycetes;c__Planctomycetia;o__Gemmatales;f__Gemmataceae;g__Gemmata
0.000240036	0.000975936	1.84801	0.958573	-0.902369	0.67347	-1.24797	-9.33454	0.317017	No	k__Bacteria;p__Bacteroidetes;c__unclassified;o__unclassified;f__unclassified;g__unclassified
0.000230351	0.000980007	3.26518	2.55501	-0.745646	0.60486	-1.17315	-9.19236	0.491816	No	k__Bacteria;p__Nitrospirae;c__Nitrospira;o__Nitrospirales;f__Nitrospiraceae;g__Nitrospira
0.00024679	0.00100838	2.03443	1.07624	-1.0318	0.712941	-1.40623	-9.6988	0.620352	No	k__Bacteria;p__Acidobacteria;c__[Chloracidobacteria];o__DS-100;f__unclassified;g__unclassified
0.000237563	0.00105123	4.90635	3.87358	-1.05577	0.754707	-1.35311	-11.658	0.32698	No	k__Bacteria;p__Acidobacteria;c__Acidobacteria-6;o__iii1-15;f__mb2424;g__unclassified
0.000254891	0.00109333	1.30149	-0.366156	-1.81248	1.30463	-1.30848	-9.35284	0.585409	No	k__Bacteria;p__Acidobacteria;c__[Chloracidobacteria];o__11-24;f__unclassified;g__unclassified
0.000257006	0.00110316	4.41303	3.65518	-0.789498	0.678392	-1.12507	-10.7419	0.407122	No	k__Bacteria;p__Proteobacteria;c__Betaproteobacteria;o__SC-I-84;f__unclassified;g__unclassified
0.000356777	0.00140234	0.290565	-1.27894	-1.65444	1.26577	-1.24584	-9.50336	0.54862	No	k__Bacteria;p__Elusimicrobia;c__Elusimicrobia;o__IIb;f__unclassified;g__unclassified
0.000341754	0.00141378	0.775885	2.65999	1.85574	1.14591	1.43207	-0.951808	12.5414	No	k__Bacteria;p__Actinobacteria;c__Actinobacteria;o__Actinomycetales;f__Actinosynnemataceae;g__Saccharothrix
0.000338362	0.00143551	6.01287	6.82061	0.921285	0.719437	1.21456	-0.557926	9.25999	No	k__Bacteria;p__Proteobacteria;c__Gammaproteobacteria;o__Xanthomonadales;f__Xanthomonadaceae;g__unclassified
0.00036552	0.00148082	-2.68764	2.25814	4.96577	3.56489	1.23173	-1.26638	11.3643	No	k__Bacteria;p__Actinobacteria;c__Actinobacteria;o__Actinomycetales;f__Glycomycetaceae;g__Glycomyces
0.000378179	0.00155098	0.813322	2.81029	1.8854	1.34587	1.32945	-0.745425	11.079	No	k__Bacteria;p__Proteobacteria;c__Alphaproteobacteria;o__Rhodospirillales;f__Rhodospirillaceae;g__Inquilinus
0.000427415	0.00160484	1.79596	0.683373	-1.171	1.025	-1.09011	-8.27278	0.430896	No	k__Bacteria;p__Planctomycetes;c__Planctomycetia;o__Pirellulales;f__Pirellulaceae;g__Pirellula
0.000550385	0.00198271	-5.76433	-0.580457	5.14576	3.95058	1.27884	-1.13926	10.5234	No	k__Bacteria;p__TM7;c__TM7-3;o__EW055;f__unclassified;g__unclassified
0.000561965	0.00221399	4.06744	2.86464	-1.11532	0.983104	-1.12619	-8.53483	0.746543	No	k__Bacteria;p__Actinobacteria;c__Actinobacteria;o__Actinomycetales;f__Sporichthyaceae;g__unclassified
0.000755238	0.0023908	-6.66045	-2.31293	4.39188	3.34561	1.22633	-0.640201	10.4532	No	k__Bacteria;p__Bacteroidetes;c__Cytophagia;o__Cytophagales;f__Cytophagaceae;g__Emticicia
0.000853813	0.00241487	-0.446771	-1.7933	-1.37231	1.05063	-1.24413	-7.93774	0.401808	No	k__Bacteria;p__Acidobacteria;c__[Chloracidobacteria];o__unclassified;f__unclassified;g__unclassified
0.000720991	0.00266862	2.14584	0.84023	-1.21804	1.08531	-1.05692	-8.9778	0.867876	No	k__Bacteria;p__Acidobacteria;c__Acidobacteria-6;o__CCU21;f__unclassified;g__unclassified
0.000790589	0.00267539	0.117069	-1.69477	-1.77426	1.63338	-1.00608	-10.7409	0.746077	No	k__Bacteria;p__BHI80-139;c__unclassified;o__unclassified;f__unclassified;g__unclassified
0.000795009	0.00277583	1.70639	0.941936	-0.777952	0.741115	-1.02368	-10.1493	0.645508	No	k__Bacteria;p__Acidobacteria;c__[Chloracidobacteria];o__PK29;f__unclassified;g__unclassified
0.00084373	0.00280507	1.34672	0.238417	-1.07416	0.851877	-1.16963	-8.81943	0.44596	No	k__Bacteria;p__Armatimonadetes;c__0319-6E2;o__unclassified;f__unclassified;g__unclassified
0.00101346	0.00310403	-1.93312	-0.391645	1.64121	1.33298	1.12907	-0.568455	9.06976	No	k__Bacteria;p__Proteobacteria;c__Alphaproteobacteria;o__Rickettsiales;f__unclassified;g__unclassified
0.000901125	0.00311024	-0.955529	0.668492	1.63088	1.39277	1.12235	-0.740055	7.74726	No	k__Bacteria;p__Proteobacteria;c__Gammaproteobacteria;o__Legionellales;f__Coxiellaceae;g__unclassified
0.00103008	0.00332492	-2.3489	-0.463601	2.17056	1.98876	1.03384	-0.618652	8.90995	No	k__Bacteria;p__Proteobacteria;c__Betaproteobacteria;o__Methylophilales;f__unclassified;g__unclassified
0.000961835	0.0035461	3.80179	1.91429	-1.84551	1.40099	-1.19862	-9.85447	0.612275	No	k__Bacteria;p__Bacteroidetes;c__Cytophagia;o__Cytophagales;f__Cytophagaceae;g__Hymenobacter
0.00118756	0.00410362	4.66767	4.05798	-0.551879	0.4102	-1.23218	-9.04333	1.16779	No	k__Bacteria;p__Acidobacteria;c__Sva0725;o__Sva0725;f__unclassified;g__unclassified
0.00149775	0.00436658	-1.99704	-4.66654	-2.69463	2.46372	-0.950143	-11.8454	0.530346	No	k__Bacteria;p__Bacteroidetes;c__Cytophagia;o__Cytophagales;f__Cytophagaceae;g__Sporocytophaga
0.00138029	0.00468112	4.83124	5.45012	0.795541	0.895343	0.919405	-0.559821	11.1218	No	k__Bacteria;p__Firmicutes;c__Bacilli;o__Bacillales;f__Bacillaceae;g__Bacillus
0.0015004	0.00495189	0.249668	1.76922	1.61503	1.30177	1.17036	-1.34336	7.28585	No	k__Bacteria;p__Proteobacteria;c__Deltaproteobacteria;o__Myxococcales;f__Polyangiaceae;g__Sorangium
0.00166387	0.00504272	0.501979	1.31962	0.886513	0.814946	0.99294	-0.702806	8.00861	No	k__Bacteria;p__Chloroflexi;c__Chloroflexi;o__Herpetosiphonales;f__unclassified;g__unclassified
0.00175506	0.0054828	0.905705	-0.251248	-1.24697	1.16973	-1.02449	-8.81831	0.975171	No	k__Bacteria;p__Armatimonadetes;c__Armatimonadia;o__Armatimonadales;f__Armatimonadaceae;g__unclassified
0.00177364	0.00560638	-4.40726	-0.919708	3.65597	3.41702	0.954076	-1.2046	8.59631	No	k__Bacteria;p__Proteobacteria;c__Gammaproteobacteria;o__Enterobacteriales;f__Enterobacteriaceae;g__unclassified
0.00195514	0.0056754	-0.437719	-1.82292	-1.4448	1.44204	-0.946419	-12.7706	0.621221	No	k__Bacteria;p__Proteobacteria;c__Deltaproteobacteria;o__MIZ46;f__unclassified;g__unclassified
0.00180007	0.005942	4.30187	5.18433	0.904541	0.876429	1.10223	-0.626983	9.94932	No	k__Bacteria;p__Bacteroidetes;c__Cytophagia;o__Cytophagales;f__Cytophagaceae;g__unclassified
0.00204145	0.00617096	2.49024	1.80331	-0.643585	0.583184	-1.07513	-8.89752	0.975014	No	k__Bacteria;p__Actinobacteria;c__unclassified;o__unclassified;f__unclassified;g__unclassified
0.00211126	0.00640305	0.696311	-0.424331	-1.13518	0.967937	-1.04359	-10.0248	0.774755	No	k__Bacteria;p__WS3;c__PRR-12;o__Sediment-1;f__unclassified;g__unclassified
0.00236125	0.00711497	2.28578	1.65963	-0.684434	0.712066	-0.907522	-8.32316	0.622147	No	k__Bacteria;p__Chloroflexi;c__Anaerolineae;o__Caldilineales;f__Caldilineaceae;g__unclassified
0.00222984	0.00726061	7.58606	6.71662	-0.681631	0.708504	-0.989566	-9.7173	1.49326	No	k__Bacteria;p__Proteobacteria;c__Alphaproteobacteria;o__Sphingomonadales;f__Sphingomonadaceae;g__unclassified
0.00247737	0.00733437	-1.04063	-3.50848	-2.23611	2.36914	-0.840293	-8.91412	1.87559	No	k__Bacteria;p__Proteobacteria;c__Deltaproteobacteria;o__NB1-j;f__unclassified;g__unclassified
0.00235573	0.0074559	2.95124	1.94172	-0.912991	0.89297	-0.974942	-8.31324	1.15096	No	k__Bacteria;p__Acidobacteria;c__Acidobacteria-6;o__iii1-15;f__RB40;g__unclassified
0.00244419	0.00772039	3.76992	2.68328	-1.06252	1.1219	-0.968207	-9.41316	0.776607	No	k__Bacteria;p__Gemmatimonadetes;c__Gemm-5;o__unclassified;f__unclassified;g__unclassified
0.00288118	0.00836575	2.1584	1.56039	-0.586015	0.553783	-1.03202	-6.73256	1.00569	No	k__Bacteria;p__Planctomycetes;c__Planctomycetia;o__Gemmatales;f__Gemmataceae;g__unclassified
0.00296763	0.00911219	2.55581	3.73607	1.12961	0.970148	1.07515	-1.67401	10.177	No	k__Bacteria;p__Proteobacteria;c__Gammaproteobacteria;o__Alteromonadales;f__211ds20;g__unclassified
0.00325011	0.00965754	3.73382	3.21338	-0.71075	0.875325	-0.834453	-8.50214	0.919028	No	k__Bacteria;p__Proteobacteria;c__Alphaproteobacteria;o__Rhodobacterales;f__Rhodobacteraceae;g__unclassified
0.00312491	0.00969687	3.47103	1.6468	-1.82083	1.8949	-0.979114	-6.74535	1.18719	No	k__Bacteria;p__Bacteroidetes;c__[Saprospirae];o__[Saprospirales];f__Chitinophagaceae;g__Segetibacter
0.00376221	0.01006	-1.64864	-4.30953	-2.68757	2.92254	-0.821446	-8.36819	1.3216	No	k__Bacteria;p__Gemmatimonadetes;c__Gemmatimonadetes;o__Gemmatimonadales;f__A1-B1;g__unclassified
0.00397721	0.010599	1.02488	0.24749	-0.836776	0.863184	-0.9603	-7.02146	0.84468	No	k__Bacteria;p__Proteobacteria;c__Deltaproteobacteria;o__unclassified;f__unclassified;g__unclassified
0.00375921	0.0106707	0.395088	-0.825622	-1.37759	1.59951	-0.788723	-9.13869	0.876894	No	k__Bacteria;p__Proteobacteria;c__Alphaproteobacteria;o__Rhodobacterales;f__Hyphomonadaceae;g__unclassified
0.00389492	0.0109319	-1.90202	-0.0218841	2.17586	2.53757	0.890779	-0.765976	7.77738	No	k__Bacteria;p__Proteobacteria;c__Alphaproteobacteria;o__Rhizobiales;f__Methylobacteriaceae;g__Methylobacterium
0.00410051	0.0111146	1.13444	0.140921	-1.00253	0.977327	-0.969863	-7.45494	1.165	No	k__Bacteria;p__Acidobacteria;c__iii1-8;o__32-20;f__unclassified;g__unclassified
0.00472566	0.012647	-0.894275	-2.81602	-1.92924	2.30238	-0.760659	-8.53525	1.11152	No	k__Bacteria;p__Proteobacteria;c__Gammaproteobacteria;o__Xanthomonadales;f__unclassified;g__unclassified
0.0050942	0.0142515	4.37241	3.63613	-0.863304	0.88707	-0.927366	-8.70644	0.791004	No	k__Bacteria;p__Bacteroidetes;c__Cytophagia;o__Cytophagales;f__Cytophagaceae;g__Adhaeribacter
0.00544736	0.0145227	-1.05952	-3.83867	-2.65068	2.96038	-0.830086	-9.77217	0.830663	No	k__Bacteria;p__Verrucomicrobia;c__[Pedosphaerae];o__[Pedosphaerales];f__Ellin515;g__unclassified
0.00560813	0.015081	0.745008	-0.850749	-1.38402	1.70359	-0.818089	-8.33274	0.994211	No	k__Bacteria;p__Gemmatimonadetes;c__Gemm-2;o__unclassified;f__unclassified;g__unclassified
0.00603547	0.0167579	8.26774	7.68744	-0.555416	0.605884	-0.900278	-6.36075	1.00468	No	k__Bacteria;p__Proteobacteria;c__Alphaproteobacteria;o__Sphingomonadales;f__Sphingomonadaceae;g__Kaistobacter
0.00705537	0.0181491	-1.63613	-4.33912	-2.50641	2.83486	-0.774294	-10.4497	0.902669	No	k__Bacteria;p__Planctomycetes;c__Phycisphaerae;o__CPla-3;f__unclassified;g__unclassified
0.00681381	0.0182236	1.94408	0.598882	-1.31363	1.35999	-0.913732	-7.26795	1.27221	No	k__Bacteria;p__Verrucomicrobia;c__[Spartobacteria];o__[Chthoniobacterales];f__[Chthoniobacteraceae];g__Ellin506
0.00677166	0.0183983	4.2354	3.31789	-0.891991	1.01513	-0.852115	-7.89661	1.26179	No	k__Bacteria;p__Proteobacteria;c__Betaproteobacteria;o__Burkholderiales;f__unclassified;g__unclassified
0.00714674	0.0185205	0.850322	-0.611393	-1.53232	1.45963	-0.907392	-7.73056	1.2607	No	k__Bacteria;p__Actinobacteria;c__Actinobacteria;o__Actinomycetales;f__Micromonosporaceae;g__Dactylosporangium
0.00714208	0.018629	2.34225	1.65315	-0.698617	0.807932	-0.760733	-7.45392	1.49777	No	k__Bacteria;p__Nitrospirae;c__Nitrospira;o__Nitrospirales;f__0319-6A21;g__unclassified
0.00942471	0.0205261	-1.92821	-3.77288	-1.83631	2.29472	-0.73044	-10.2844	0.762041	No	k__Bacteria;p__Planctomycetes;c__unclassified;o__unclassified;f__unclassified;g__unclassified
0.00822971	0.0212787	4.24941	3.79534	-0.440767	0.552198	-0.735533	-7.90073	1.47342	No	k__Bacteria;p__Proteobacteria;c__Betaproteobacteria;o__Ellin6067;f__unclassified;g__unclassified
0.00870658	0.0223158	1.30911	2.3109	0.986277	1.06178	0.839551	-1.66476	7.36526	No	k__Bacteria;p__Proteobacteria;c__Betaproteobacteria;o__Methylophilales;f__Methylophilaceae;g__unclassified
0.00947659	0.0238107	3.90657	3.28583	-0.55527	0.586606	-0.896805	-5.93659	1.44526	No	k__Bacteria;p__Proteobacteria;c__Alphaproteobacteria;o__Rhodospirillales;f__Acetobacteraceae;g__unclassified
0.0101349	0.0242935	0.979924	0.23813	-0.781396	0.961288	-0.756757	-9.31535	1.07932	No	k__Bacteria;p__Planctomycetes;c__Phycisphaerae;o__Phycisphaerales;f__unclassified;g__unclassified
0.00981083	0.0244386	3.38422	3.97032	0.743758	0.949401	0.768149	-0.80233	7.17645	No	k__Bacteria;p__Proteobacteria;c__Alphaproteobacteria;o__Sphingomonadales;f__Sphingomonadaceae;g__Sphingomonas
0.00998352	0.0251135	3.44655	2.82406	-0.874019	1.02751	-0.839311	-8.39185	0.810296	No	k__Bacteria;p__Gemmatimonadetes;c__Gemmatimonadetes;o__Ellin5290;f__unclassified;g__unclassified
0.0113877	0.0262374	-4.32112	-1.2494	3.08485	3.76631	0.734353	-1.75503	7.89129	No	k__Bacteria;p__Chloroflexi;c__Chloroflexi;o__unclassified;f__unclassified;g__unclassified
0.0105299	0.0268427	4.60301	5.42698	0.817398	1.06607	0.75496	-1.52161	8.43772	No	k__Bacteria;p__Proteobacteria;c__Alphaproteobacteria;o__Caulobacterales;f__Caulobacteraceae;g__unclassified
0.0111229	0.0268852	0.90544	-0.795017	-1.76224	1.99166	-0.76389	-9.56272	1.55159	No	k__Bacteria;p__Gemmatimonadetes;c__Gemmatimonadetes;o__KD8-87;f__unclassified;g__unclassified
0.012774	0.0274152	0.019833	-0.799896	-0.856082	1.06849	-0.649691	-11.5865	1.0628	No	k__Bacteria;p__Planctomycetes;c__OM190;o__agg27;f__unclassified;g__unclassified
0.0119819	0.0289202	-1.59664	-0.0467697	1.54285	1.54665	0.805558	-2.72617	7.665	No	k__Bacteria;p__Proteobacteria;c__Gammaproteobacteria;o__Xanthomonadales;f__Xanthomonadaceae;g__Dokdonella
0.0120338	0.029991	5.10559	3.98235	-0.959622	1.35912	-0.739987	-6.12791	1.27799	No	k__Bacteria;p__Gemmatimonadetes;c__Gemmatimonadetes;o__Gemmatimonadales;f__Ellin5301;g__unclassified
0.0123737	0.0303125	4.12614	4.63245	0.585415	0.693392	0.789386	-2.15856	7.5614	No	k__Bacteria;p__Proteobacteria;c__Alphaproteobacteria;o__Caulobacterales;f__Caulobacteraceae;g__Phenylobacterium
0.01498	0.0353841	4.38739	3.99454	-0.429265	0.64842	-0.685256	-6.59741	1.41677	No	k__Bacteria;p__Proteobacteria;c__Alphaproteobacteria;o__Rhodospirillales;f__unclassified;g__unclassified
0.0148885	0.0354776	5.33654	5.72077	0.549327	0.810681	0.68449	-1.28563	10.2479	No	k__Bacteria;p__Actinobacteria;c__Thermoleophilia;o__Solirubrobacterales;f__Solirubrobacteraceae;g__unclassified
0.0153697	0.0361227	4.11273	4.68235	0.490596	0.577948	0.781903	-2.0476	7.23576	No	k__Bacteria;p__Verrucomicrobia;c__Opitutae;o__Opitutales;f__Opitutaceae;g__Opitutus
0.0178265	0.037745	0.462279	-0.22884	-0.713701	0.851023	-0.787247	-8.02214	1.31707	No	k__Bacteria;p__Proteobacteria;c__unclassified;o__unclassified;f__unclassified;g__unclassified
0.0171071	0.0378345	-0.915421	-2.47014	-1.51723	1.86373	-0.687609	-6.9399	1.27681	No	k__Bacteria;p__Armatimonadetes;c__unclassified;o__unclassified;f__unclassified;g__unclassified
0.0180478	0.0413183	7.09251	6.75263	-0.31003	0.346291	-0.79871	-5.9858	2.08173	No	k__Bacteria;p__Actinobacteria;c__Thermoleophilia;o__Solirubrobacterales;f__unclassified;g__unclassified
0.0190847	0.041699	-3.15465	-0.814637	2.49073	3.26368	0.676745	-2.0434	7.95219	No	k__Bacteria;p__Verrucomicrobia;c__Verrucomicrobiae;o__Verrucomicrobiales;f__Verrucomicrobiaceae;g__Prosthecobacter
0.0212252	0.041812	-2.91066	-5.70191	-2.73049	3.51684	-0.676707	-8.88282	1.42419	No	k__Bacteria;p__Proteobacteria;c__Deltaproteobacteria;o__NB1-j;f__MND4;g__unclassified
0.0245007	0.0448496	-2.52668	-4.76325	-2.19632	2.9292	-0.677326	-8.73524	1.89016	No	k__Archaea;p__unclassified;c__unclassified;o__unclassified;f__unclassified;g__unclassified
0.0202841	0.0451033	1.22988	0.442693	-0.934865	1.42364	-0.704686	-7.61092	1.423	No	k__Bacteria;p__Verrucomicrobia;c__[Spartobacteria];o__[Chthoniobacterales];f__[Chthoniobacteraceae];g__DA101
0.0212822	0.0452398	-0.471588	-1.88278	-1.34694	1.94369	-0.578354	-8.23036	2.18859	No	k__Bacteria;p__Proteobacteria;c__Deltaproteobacteria;o__Spirobacillales;f__unclassified;g__unclassified
0.0229363	0.0453973	-1.34327	-2.91621	-1.48227	1.87323	-0.713836	-9.86792	1.46561	No	k__Bacteria;p__OD1;c__ZB2;o__unclassified;f__unclassified;g__unclassified
0.0215268	0.045618	-1.80993	-0.330829	1.38303	1.63571	0.781628	-2.10578	6.82397	No	k__Bacteria;p__Proteobacteria;c__Alphaproteobacteria;o__Rhizobiales;f__Aurantimonadaceae;g__unclassified
0.0228246	0.0477633	1.1768	0.595771	-0.634973	0.82285	-0.757309	-6.0626	1.38383	No	k__Bacteria;p__Proteobacteria;c__Deltaproteobacteria;o__Bdellovibrionales;f__Bdellovibrionaceae;g__Bdellovibrio
0.0238424	0.0495927	-1.44434	-3.06952	-1.59648	2.2297	-0.596735	-8.46431	2.95466	No	k__Bacteria;p__Verrucomicrobia;c__[Spartobacteria];o__unclassified;f__unclassified;g__unclassified
0.022283	0.0498786	2.66178	1.78676	-0.983431	1.56179	-0.657331	-6.81674	1.35906	No	k__Bacteria;p__Proteobacteria;c__Gammaproteobacteria;o__Thiotrichales;f__Piscirickettsiaceae;g__unclassified
0.0242143	0.0502899	1.97379	1.45341	-0.52133	0.667359	-0.749774	-5.53275	1.29759	No	k__Bacteria;p__Chlorobi;c__OPB56;o__unclassified;f__unclassified;g__unclassified
0.023796	0.052524	2.87432	1.9842	-0.813698	0.983592	-0.733648	-8.51255	1.97576	No	k__Bacteria;p__Armatimonadetes;c__[Fimbriimonadia];o__[Fimbriimonadales];f__[Fimbriimonadaceae];g__Fimbriimonas
0.0243761	0.0528989	2.76788	1.96739	-0.815508	1.03439	-0.752079	-6.5474	1.3342	No	k__Bacteria;p__Proteobacteria;c__Alphaproteobacteria;o__Rhodospirillales;f__Acetobacteraceae;g__Roseomonas
0.0287813	0.0545414	-1.96559	-3.59915	-1.65222	2.67054	-0.547017	-8.00439	2.44749	No	k__Bacteria;p__WS2;c__SHA-109;o__unclassified;f__unclassified;g__unclassified
0.0274432	0.0557512	0.555824	-0.328808	-0.86515	1.18689	-0.696436	-6.47257	1.42188	No	k__Bacteria;p__Armatimonadetes;c__[Fimbriimonadia];o__[Fimbriimonadales];f__[Fimbriimonadaceae];g__unclassified
0.027158	0.0558672	-0.18008	-1.08029	-1.07349	1.62138	-0.558171	-8.95388	1.1986	No	k__Bacteria;p__Planctomycetes;c__Planctomycetia;o__unclassified;f__unclassified;g__unclassified
0.0302932	0.0567462	-3.97171	-2.3815	1.75683	2.3809	0.61045	-1.42595	8.35638	No	k__Bacteria;p__Actinobacteria;c__Actinobacteria;o__Actinomycetales;f__Pseudonocardiaceae;g__Saccharopolyspora
0.0292452	0.0583521	0.621941	1.19599	0.593616	0.771266	0.751977	-1.57466	6.19616	No	k__Bacteria;p__Chloroflexi;c__Thermomicrobia;o__AKYG1722;f__unclassified;g__unclassified
0.030386	0.0585248	-1.19914	-0.168049	1.16064	1.63649	0.645111	-1.56505	7.94619	No	k__Bacteria;p__Actinobacteria;c__Actinobacteria;o__Actinomycetales;f__Micromonosporaceae;g__Catellatospora
0.0347002	0.065665	-2.19803	-3.81589	-1.62471	2.36587	-0.556401	-8.35209	1.25911	No	k__Bacteria;p__Armatimonadetes;c__Chthonomonadetes;o__Chthonomonadales;f__unclassified;g__unclassified
0.0320247	0.0673235	0.924887	-0.507602	-1.27215	2.49391	-0.506698	-9.37465	2.09949	No	k__Bacteria;p__Bacteroidetes;c__Cytophagia;o__Cytophagales;f__Cytophagaceae;g__Rhodocytophaga
0.033338	0.067995	4.1626	3.84183	-0.32221	0.483744	-0.631834	-5.82623	1.50464	No	k__Bacteria;p__Gemmatimonadetes;c__Gemm-3;o__unclassified;f__unclassified;g__unclassified
0.0352667	0.0692503	-0.576033	-1.63809	-1.1159	1.69685	-0.562745	-7.7109	1.82476	No	k__Bacteria;p__Proteobacteria;c__Betaproteobacteria;o__A21b;f__unclassified;g__unclassified
0.0361621	0.0704503	-0.874743	0.0567122	1.1114	1.68316	0.622184	-1.7249	8.01555	No	k__Bacteria;p__Actinobacteria;c__Actinobacteria;o__Actinomycetales;f__Nocardiaceae;g__Nocardia
0.0406078	0.0733898	-1.79627	-3.25941	-1.52967	2.33689	-0.559677	-10.611	1.27196	No	k__Bacteria;p__Actinobacteria;c__Acidimicrobiia;o__Acidimicrobiales;f__Iamiaceae;g__unclassified
0.0420816	0.0777193	-0.051151	-0.720004	-0.813042	1.152	-0.656478	-6.62301	1.25029	No	k__Bacteria;p__Acidobacteria;c__Acidobacteriia;o__Acidobacteriales;f__Koribacteraceae;g__unclassified
0.0426943	0.0822185	3.07598	3.46553	0.407388	0.623665	0.647766	-1.41749	5.35072	No	k__Bacteria;p__Proteobacteria;c__Alphaproteobacteria;o__Rhizobiales;f__Hyphomicrobiaceae;g__unclassified
0.0467842	0.0837766	-0.118396	-0.903664	-0.757632	1.14178	-0.601827	-6.77727	1.76725	No	k__Bacteria;p__Planctomycetes;c__vadinHA49;o__p04_C01;f__unclassified;g__unclassified
0.0442489	0.0850147	0.443201	-1.02291	-1.14512	1.69357	-0.66368	-6.47645	1.94853	No	k__Bacteria;p__Verrucomicrobia;c__[Spartobacteria];o__[Chthoniobacterales];f__[Chthoniobacteraceae];g__OR-59
0.0470631	0.0857424	-2.16947	-3.93006	-1.85301	2.95966	-0.562218	-7.24501	1.37706	No	k__Bacteria;p__Elusimicrobia;c__Elusimicrobia;o__unclassified;f__unclassified;g__unclassified
0.0457708	0.0871108	-1.93658	-0.538891	1.40843	2.04341	0.601954	-1.82038	6.42981	No	k__Bacteria;p__Tenericutes;c__Mollicutes;o__Anaeroplasmatales;f__Anaeroplasmataceae;g__Asteroleplasma
0.0496915	0.0911888	-1.22584	-0.2412	1.64756	2.81373	0.596965	-1.18009	7.52955	No	k__Bacteria;p__Actinobacteria;c__Actinobacteria;o__Actinomycetales;f__Nakamurellaceae;g__unclassified
0.0504068	0.091193	-1.74418	-3.29777	-1.49582	2.49199	-0.5311	-6.97181	1.58421	No	k__Bacteria;p__Planctomycetes;c__Pla3;o__unclassified;f__unclassified;g__unclassified
0.049863	0.0965981	0.608351	-0.618484	-1.07782	2.02812	-0.495824	-5.9614	2.64368	No	k__Bacteria;p__Gemmatimonadetes;c__unclassified;o__unclassified;f__unclassified;g__unclassified
0.0495439	0.0971453	1.81654	2.90769	0.755277	1.36569	0.579507	-2.42417	6.94463	No	k__Bacteria;p__Fibrobacteres;c__Fibrobacteria;o__258ds10;f__unclassified;g__unclassified
0.0558858	0.099763	-0.862225	-1.82977	-1.10155	1.73992	-0.523657	-10.0881	1.38951	No	k__Bacteria;p__Actinobacteria;c__Acidimicrobiia;o__Acidimicrobiales;f__AKIW874;g__unclassified
0.0567806	0.104868	0.221033	-0.683284	-0.831938	1.32917	-0.615744	-5.39439	1.82633	No	k__Bacteria;p__Acidobacteria;c__S035;o__unclassified;f__unclassified;g__unclassified
0.0609055	0.108781	-0.0434563	-1.01434	-0.905703	1.56933	-0.55457	-6.52486	1.67551	No	k__Bacteria;p__Acidobacteria;c__unclassified;o__unclassified;f__unclassified;g__unclassified
0.0660094	0.108906	-6.72397	-3.72149	2.85745	4.32075	0.592754	-2.1631	7.93571	No	k__Bacteria;p__Bacteroidetes;c__Cytophagia;o__Cytophagales;f__[Amoebophilaceae];g__Candidatus_Cardinium
0.0588432	0.110051	3.28888	2.9825	-0.406841	0.68032	-0.587447	-7.33189	1.8457	No	k__Bacteria;p__Proteobacteria;c__Alphaproteobacteria;o__Rhizobiales;f__Beijerinckiaceae;g__unclassified
0.0602049	0.110323	2.13915	1.67106	-0.423438	0.667916	-0.592801	-5.8594	2.07959	No	k__Bacteria;p__Chloroflexi;c__TK10;o__AKYG885;f__Dolo_23;g__unclassified
0.0659088	0.115018	-0.386628	-1.38221	-0.880962	1.65897	-0.393424	-11.4141	1.45367	No	k__Bacteria;p__Chlorobi;c__SJA-28;o__unclassified;f__unclassified;g__unclassified
0.0640008	0.116872	0.734796	0.0637188	-0.74511	1.33396	-0.470521	-9.39661	1.49753	No	k__Bacteria;p__Actinobacteria;c__MB-A2-108;o__unclassified;f__unclassified;g__unclassified
0.0644812	0.120662	3.02389	2.41593	-0.562538	0.987531	-0.502078	-7.3783	1.50644	No	k__Bacteria;p__Proteobacteria;c__Gammaproteobacteria;o__Xanthomonadales;f__Sinobacteraceae;g__Steroidobacter
0.0714676	0.121132	-0.490006	-1.26863	-0.873043	1.36609	-0.565978	-6.60285	1.58498	No	k__Bacteria;p__Proteobacteria;c__Gammaproteobacteria;o__Legionellales;f__Coxiellaceae;g__Aquicella
0.0768022	0.122328	-0.593063	-1.42591	-0.819467	1.22168	-0.611264	-6.00507	1.64839	No	k__Bacteria;p__Chloroflexi;c__Anaerolineae;o__H39;f__unclassified;g__unclassified
0.0695654	0.122766	2.12154	1.74164	-0.398739	0.657762	-0.605527	-6.12682	1.82636	No	k__Bacteria;p__Chloroflexi;c__Chloroflexi;o__AKIW781;f__unclassified;g__unclassified
0.0798797	0.13278	-2.24698	-4.02657	-1.57567	2.65327	-0.533241	-7.73634	2.5508	No	k__Bacteria;p__Armatimonadetes;c__Chthonomonadetes;o__unclassified;f__unclassified;g__unclassified
0.0842163	0.135061	-1.33008	-2.26241	-0.921044	1.78167	-0.381988	-8.38864	3.95324	No	k__Bacteria;p__Chloroflexi;c__Anaerolineae;o__Caldilineales;f__Caldilineaceae;g__Caldilinea
0.0739231	0.137102	2.04135	1.09139	-1.48992	2.89455	-0.489481	-7.46181	1.8897	No	k__Bacteria;p__Bacteroidetes;c__Cytophagia;o__Cytophagales;f__Cytophagaceae;g__Pontibacter
0.0942215	0.145514	-6.27851	-3.41055	2.9705	4.56669	0.577382	-2.3157	6.37912	No	k__Bacteria;p__Bacteroidetes;c__Cytophagia;o__Cytophagales;f__Cytophagaceae;g__Cytophaga
0.0930371	0.151535	-0.349818	0.231214	0.633706	1.04365	0.546812	-1.61948	4.97169	No	k__Bacteria;p__Actinobacteria;c__Actinobacteria;o__Actinomycetales;f__Streptosporangiaceae;g__Streptosporangium
0.0886927	0.158484	1.26923	0.704363	-1.01394	2.02626	-0.488853	-5.99055	1.64142	No	k__Bacteria;p__Acidobacteria;c__Solibacteres;o__Solibacterales;f__Solibacteraceae;g__Candidatus_Solibacter
0.0967128	0.162974	-2.45026	-0.943865	1.48773	2.58655	0.465456	-3.11939	8.09692	No	k__Bacteria;p__Proteobacteria;c__Alphaproteobacteria;o__Sphingomonadales;f__Sphingomonadaceae;g__Sphingobium
0.0945266	0.166429	2.79006	1.99901	-0.584477	1.38445	-0.416009	-7.19104	2.11116	No	k__Bacteria;p__Proteobacteria;c__Alphaproteobacteria;o__Ellin329;f__unclassified;g__unclassified
0.10241	0.172342	1.76711	1.29555	-0.437852	0.786795	-0.509954	-5.89638	1.91951	No	k__Bacteria;p__Chloroflexi;c__S085;o__unclassified;f__unclassified;g__unclassified
0.114998	0.173546	-6.33696	-3.98855	2.46221	4.49822	0.460651	-2.36099	6.95625	No	k__Bacteria;p__Proteobacteria;c__Gammaproteobacteria;o__Pseudomonadales;f__Moraxellaceae;g__Acinetobacter
0.119443	0.175553	-3.66284	-5.67362	-2.03301	3.86574	-0.434822	-6.67135	1.91748	No	k__Bacteria;p__Proteobacteria;c__Betaproteobacteria;o__Burkholderiales;f__Oxalobacteraceae;g__Cupriavidus
0.108082	0.181291	-0.39967	-1.70383	-1.17101	2.28078	-0.458129	-6.53419	1.84822	No	k__Bacteria;p__Armatimonadetes;c__Chthonomonadetes;o__Chthonomonadales;f__Chthonomonadaceae;g__unclassified
0.115867	0.181662	-1.02966	-1.77924	-0.761868	1.40726	-0.406801	-8.29129	2.05324	No	k__Bacteria;p__Planctomycetes;c__Pla4;o__unclassified;f__unclassified;g__unclassified
0.115793	0.183073	1.19826	1.55658	0.385075	0.676858	0.539391	-2.03039	5.40564	No	k__Bacteria;p__Firmicutes;c__Bacilli;o__Bacillales;f__Planococcaceae;g__unclassified
0.109241	0.183736	-0.587941	-2.00125	-1.28242	2.15725	-0.52772	-5.15712	1.73901	No	k__Bacteria;p__TM7;c__SC3;o__unclassified;f__unclassified;g__unclassified
0.125321	0.189711	-2.91296	-4.22104	-1.42285	2.87217	-0.45774	-6.54803	1.54397	No	k__Bacteria;p__Proteobacteria;c__Betaproteobacteria;o__IS-44;f__unclassified;g__unclassified
0.118739	0.191095	-4.80213	-2.26709	2.21741	4.11734	0.463373	-2.22254	6.63391	No	k__Bacteria;p__Bacteroidetes;c__[Saprospirae];o__[Saprospirales];f__Chitinophagaceae;g__Sediminibacterium
0.122364	0.200092	1.35971	0.742059	-0.607399	1.32881	-0.399835	-6.50743	2.66845	No	k__Bacteria;p__Actinobacteria;c__Actinobacteria;o__Micrococcales;f__unclassified;g__unclassified
0.12522	0.201174	0.416413	-0.308882	-0.617823	1.4108	-0.336052	-8.45032	2.05037	No	k__Bacteria;p__Proteobacteria;c__Alphaproteobacteria;o__Rhizobiales;f__Rhodobiaceae;g__unclassified
0.128173	0.203572	-0.342219	-1.17841	-0.869972	1.78579	-0.475764	-5.44546	1.87733	No	k__Bacteria;p__Chloroflexi;c__P2-11E;o__unclassified;f__unclassified;g__unclassified
0.129983	0.205887	-0.430396	0.222176	0.630928	1.27813	0.454576	-2.55602	5.66018	No	k__Bacteria;p__Firmicutes;c__Bacilli;o__Bacillales;f__Planococcaceae;g__Solibacillus
0.130037	0.20847	0.933923	1.32709	0.481703	0.989319	0.458615	-1.96812	5.22235	No	k__Bacteria;p__Actinobacteria;c__Actinobacteria;o__Actinomycetales;f__Streptosporangiaceae;g__Nonomuraea
0.137414	0.215361	-1.87915	-3.35728	-1.58665	3.24939	-0.390107	-6.99464	1.77457	No	k__Bacteria;p__Bacteroidetes;c__Cytophagia;o__Cytophagales;f__Cytophagaceae;g__Spirosoma
0.138868	0.219717	3.76636	3.58078	-0.225247	0.507545	-0.427194	-6.05869	2.12218	No	k__Bacteria;p__Verrucomicrobia;c__[Spartobacteria];o__[Chthoniobacterales];f__[Chthoniobacteraceae];g__unclassified
0.13411	0.22221	2.33538	1.37165	-0.809065	1.99888	-0.41587	-5.6701	3.63726	No	k__Bacteria;p__Proteobacteria;c__Betaproteobacteria;o__Burkholderiales;f__Alcaligenaceae;g__unclassified
0.152087	0.22354	0.521808	0.846474	0.423814	0.897688	0.456225	-1.67492	5.75432	No	k__Bacteria;p__Firmicutes;c__Bacilli;o__Bacillales;f__unclassified;g__unclassified
0.149498	0.225803	-2.07469	-3.11817	-1.11649	2.81572	-0.345837	-6.69866	2.94117	No	k__Bacteria;p__Elusimicrobia;c__unclassified;o__unclassified;f__unclassified;g__unclassified
0.154808	0.23075	0.0333124	-0.389318	-0.512243	1.04828	-0.450525	-5.27625	1.97154	No	k__Bacteria;p__Proteobacteria;c__Gammaproteobacteria;o__unclassified;f__unclassified;g__unclassified
0.154063	0.234878	-1.81043	-0.90734	0.845342	1.80885	0.357582	-4.40358	4.91967	No	k__Bacteria;p__Proteobacteria;c__Gammaproteobacteria;o__Legionellales;f__Legionellaceae;g__unclassified
0.147375	0.23648	3.42906	3.80125	0.349087	0.711536	0.420616	-1.8294	5.59234	No	k__Bacteria;p__Actinobacteria;c__Actinobacteria;o__Actinomycetales;f__Mycobacteriaceae;g__Mycobacterium
0.15937	0.238757	0.9168	1.29427	0.416366	0.809851	0.443781	-2.0407	5.49193	No	k__Bacteria;p__Actinobacteria;c__Actinobacteria;o__Actinomycetales;f__Nocardiaceae;g__unclassified
0.156211	0.241587	1.68593	1.24704	-0.370377	0.861465	-0.429571	-4.39503	2.61728	No	k__Bacteria;p__Chloroflexi;c__TK10;o__unclassified;f__unclassified;g__unclassified
0.157643	0.248376	0.398983	-1.18831	-0.90709	2.73377	-0.316353	-5.6673	3.5274	No	k__Bacteria;p__Gemmatimonadetes;c__Gemmatimonadetes;o__C114;f__unclassified;g__unclassified
0.168042	0.248538	-2.38134	-4.01636	-1.36139	3.56476	-0.343704	-6.05334	3.0754	No	k__Bacteria;p__Chloroflexi;c__Anaerolineae;o__CFB-26;f__unclassified;g__unclassified
0.163483	0.25069	-3.59996	-2.04953	2.16694	4.82635	0.383973	-3.31519	6.73985	No	k__Bacteria;p__Proteobacteria;c__Gammaproteobacteria;o__Xanthomonadales;f__Xanthomonadaceae;g__Luteibacter
0.19032	0.251514	-6.30074	-3.92454	2.62034	5.06107	0.444988	-2.44343	5.60519	No	k__Bacteria;p__Cyanobacteria;c__4C0d-2;o__SM1D11;f__unclassified;g__unclassified
0.173711	0.252509	-0.415977	-0.882116	-0.58939	1.28658	-0.406744	-5.20826	2.09726	No	k__Bacteria;p__Armatimonadetes;c__Chthonomonadetes;o__SJA-22;f__unclassified;g__unclassified
0.181514	0.254273	-3.97153	-5.99047	-2.00098	4.1842	-0.426229	-6.00516	2.61192	No	k__Bacteria;p__Cyanobacteria;c__Synechococcophycideae;o__Pseudanabaenales;f__unclassified;g__unclassified
0.17252	0.256941	0.313119	-0.240615	-0.565999	1.33744	-0.405912	-6.16093	1.65838	No	k__Bacteria;p__Chloroflexi;c__TK10;o__B07_WMSP1;f__unclassified;g__unclassified
0.186203	0.260964	-1.47536	-0.963717	0.556201	1.20288	0.41362	-2.16189	6.50323	No	k__Bacteria;p__Cyanobacteria;c__Oscillatoriophycideae;o__unclassified;f__unclassified;g__unclassified
0.184354	0.267085	-2.76763	-3.91293	-1.1439	3.10136	-0.338302	-7.07371	1.99258	No	k__Bacteria;p__Planctomycetes;c__C6;o__d113;f__unclassified;g__unclassified
0.177918	0.26951	1.01264	0.602551	-0.490142	1.24833	-0.36563	-6.72133	1.84618	No	k__Bacteria;p__Proteobacteria;c__Deltaproteobacteria;o__Bdellovibrionales;f__Bacteriovoracaceae;g__unclassified
0.180629	0.273565	2.50016	2.79753	0.310075	0.683893	0.422108	-1.96822	5.41432	No	k__Bacteria;p__Actinobacteria;c__Thermoleophilia;o__Solirubrobacterales;f__Conexibacteraceae;g__unclassified
0.200297	0.275782	-3.59317	-2.61374	1.08053	2.51938	0.331733	-2.4275	6.87922	No	k__Bacteria;p__Firmicutes;c__Bacilli;o__Bacillales;f__Thermoactinomycetaceae;g__unclassified
0.185536	0.27847	-2.06303	-3.56013	-1.64944	4.08703	-0.345625	-5.48043	3.40142	No	k__Bacteria;p__Proteobacteria;c__Deltaproteobacteria;o__Myxococcales;f__Cystobacteraceae;g__unclassified
0.205797	0.28147	-3.36121	-4.78263	-1.35834	3.43141	-0.339394	-6.64308	3.10359	No	k__Bacteria;p__Acidobacteria;c__BPC102;o__MVS-40;f__unclassified;g__unclassified
0.197824	0.282203	-2.8772	-4.08295	-1.33417	3.23584	-0.344178	-6.19837	2.28596	No	k__Bacteria;p__Armatimonadetes;c__OPB50;o__unclassified;f__unclassified;g__unclassified
0.201559	0.288453	-2.41194	-3.73815	-1.10533	3.16202	-0.285679	-5.41871	3.4326	No	k__Bacteria;p__Proteobacteria;c__Deltaproteobacteria;o__PB19;f__unclassified;g__unclassified
0.199379	0.289682	0.144728	0.603047	0.401298	0.962833	0.411613	-2.40818	4.40251	No	k__Bacteria;p__Proteobacteria;c__Deltaproteobacteria;o__Myxococcales;f__Myxococcaceae;g__unclassified
0.187794	0.292469	4.14065	4.78855	0.591534	1.02097	0.488327	-3.28563	7.01958	No	k__Bacteria;p__Proteobacteria;c__Alphaproteobacteria;o__Sphingomonadales;f__Erythrobacteraceae;g__unclassified
0.20808	0.297413	-2.05331	-3.24228	-1.29766	3.34738	-0.339074	-6.62141	2.92481	No	k__Bacteria;p__Planctomycetes;c__Planctomycetia;o__Gemmatales;f__unclassified;g__unclassified
0.218464	0.30692	-1.65033	-0.964595	0.691703	1.72774	0.347252	-3.02342	5.74426	No	k__Bacteria;p__Proteobacteria;c__Deltaproteobacteria;o__Myxococcales;f__Myxococcaceae;g__Anaeromyxobacter
0.207229	0.307949	1.11586	1.35416	0.471598	1.15375	0.397468	-1.73472	5.55127	No	k__Bacteria;p__Chloroflexi;c__Thermomicrobia;o__unclassified;f__unclassified;g__unclassified
0.226833	0.309221	-1.75152	-1.18237	0.715498	1.63155	0.419356	-2.18247	5.54416	No	k__Bacteria;p__Firmicutes;c__Bacilli;o__Bacillales;f__Planococcaceae;g__Sporosarcina
0.218759	0.310177	-2.91214	-2.06802	0.920009	2.23039	0.378069	-2.39088	7.2197	No	k__Bacteria;p__Bacteroidetes;c__[Saprospirae];o__unclassified;f__unclassified;g__unclassified
0.233175	0.312401	-3.29739	-4.65536	-1.29772	3.64519	-0.293344	-7.35652	2.47908	No	k__Bacteria;p__Proteobacteria;c__Betaproteobacteria;o__Burkholderiales;f__Alcaligenaceae;g__Achromobacter
0.230965	0.315912	-0.260907	0.14752	0.404348	0.91868	0.355537	-3.13939	5.31091	No	k__Bacteria;p__Verrucomicrobia;c__unclassified;o__unclassified;f__unclassified;g__unclassified
0.243437	0.323256	-6.44689	-4.66555	2.21699	5.13495	0.381972	-2.49667	5.07618	No	k__Bacteria;p__GN02;c__unclassified;o__unclassified;f__unclassified;g__unclassified
0.236191	0.324839	-3.00934	-2.18575	1.03233	2.61643	0.313298	-2.7479	6.30959	No	k__Bacteria;p__TM7;c__unclassified;o__unclassified;f__unclassified;g__unclassified
0.234197	0.325522	0.0115241	-0.400426	-0.430228	1.21823	-0.308251	-5.25162	2.49971	No	k__Bacteria;p__BRC1;c__PRR-11;o__unclassified;f__unclassified;g__unclassified
0.231109	0.328171	3.74065	3.56959	-0.177774	0.416401	-0.384297	-5.19182	2.61591	No	k__Bacteria;p__Proteobacteria;c__Deltaproteobacteria;o__Myxococcales;f__Haliangiaceae;g__unclassified
0.247194	0.338268	0.213085	0.521265	0.342616	0.919442	0.373262	-1.90648	5.02741	No	k__Bacteria;p__Proteobacteria;c__Alphaproteobacteria;o__Rhizobiales;f__Hyphomicrobiaceae;g__Hyphomicrobium
0.259199	0.3385	-3.6144	-5.11209	-1.25474	3.51666	-0.30109	-6.8224	2.47461	No	k__Bacteria;p__Verrucomicrobia;c__[Pedosphaerae];o__[Pedosphaerales];f__auto67_4W;g__unclassified
0.250318	0.339912	-2.40468	-3.41687	-0.909986	2.78579	-0.279577	-6.64911	2.82355	No	k__Bacteria;p__WS3;c__PRR-12;o__Sediment-1;f__PRR-10;g__unclassified
0.245388	0.346495	-0.843562	-1.96114	-0.841275	2.56865	-0.298625	-4.79286	3.1264	No	k__Bacteria;p__Chloroflexi;c__Anaerolineae;o__Ardenscatenales;f__Ardenscatenaceae;g__Ardenscatena
0.261537	0.352188	-3.28897	-4.964	-1.3479	3.78526	-0.305521	-6.19829	2.72982	No	k__Bacteria;p__Acidobacteria;c__RB25;o__unclassified;f__unclassified;g__unclassified
0.256156	0.352571	-2.46399	-1.5038	0.873692	2.29997	0.296603	-3.3429	5.16987	No	k__Bacteria;p__Proteobacteria;c__Deltaproteobacteria;o__Bdellovibrionales;f__unclassified;g__unclassified
0.246272	0.353796	3.7588	3.53562	-0.215066	0.569018	-0.368152	-5.34113	2.17036	No	k__Bacteria;p__Proteobacteria;c__Alphaproteobacteria;o__unclassified;f__unclassified;g__unclassified
0.254219	0.357606	2.17573	1.91999	-0.262827	0.692913	-0.345181	-4.87157	2.0096	No	k__Bacteria;p__Planctomycetes;c__Planctomycetia;o__Planctomycetales;f__Planctomycetaceae;g__Planctomyces
0.27993	0.373981	-5.53308	-3.85645	2.03569	5.46353	0.324049	-2.66819	4.86835	No	k__Bacteria;p__Armatimonadetes;c__Armatimonadia;o__FW68;f__unclassified;g__unclassified
0.286657	0.37736	-1.47202	-2.02853	-0.719055	1.93475	-0.31683	-5.36445	2.21932	No	k__Bacteria;p__Planctomycetes;c__Planctomycetia;o__B97;f__unclassified;g__unclassified
0.299721	0.386258	-4.00568	-3.11345	0.945482	2.81489	0.255722	-3.56364	5.86256	No	k__Bacteria;p__Proteobacteria;c__Deltaproteobacteria;o__Myxococcales;f__0319-6G20;g__unclassified
0.27913	0.388999	0.0805675	-0.578036	-0.64573	4.11399	-0.15632	-7.9529	4.2101	No	k__Bacteria;p__Actinobacteria;c__Nitriliruptoria;o__Euzebyales;f__Euzebyaceae;g__Euzebya
0.288622	0.39038	1.74639	1.85662	0.269724	1.01411	0.262238	-2.57282	8.17356	No	k__Bacteria;p__Actinobacteria;c__Actinobacteria;o__Actinomycetales;f__Thermomonosporaceae;g__unclassified
0.294406	0.390536	-0.166531	-0.695039	-0.419943	1.3201	-0.299531	-5.10084	2.38735	No	k__Bacteria;p__Chloroflexi;c__TK10;o__AKYG885;f__unclassified;g__unclassified
0.279091	0.394064	3.29624	2.51747	-0.536089	1.2851	-0.373693	-4.48925	3.27464	No	k__Bacteria;p__Proteobacteria;c__Alphaproteobacteria;o__Sphingomonadales;f__unclassified;g__unclassified
0.300955	0.402895	-2.50204	-4.11567	-1.58378	4.44256	-0.316668	-4.99909	2.90019	No	k__Bacteria;p__Acidobacteria;c__iii1-8;o__unclassified;f__unclassified;g__unclassified
0.288967	0.40531	2.69528	3.08546	0.373331	1.06676	0.328576	-3.11108	4.4349	No	k__Bacteria;p__Chloroflexi;c__Chloroflexi;o__[Roseiflexales];f__[Kouleothrixaceae];g__unclassified
0.29998	0.413052	2.70739	2.98069	0.267711	0.836604	0.293717	-2.21579	5.78721	No	k__Bacteria;p__Actinobacteria;c__Actinobacteria;o__Actinomycetales;f__Cellulomonadaceae;g__Cellulomonas
0.331224	0.413272	-6.37575	-4.91911	1.74353	5.56531	0.288871	-2.59835	5.00784	No	k__Bacteria;p__Cyanobacteria;c__4C0d-2;o__unclassified;f__unclassified;g__unclassified
0.315689	0.414949	-1.21694	-1.82304	-0.585797	2.26691	-0.213422	-6.59599	2.8867	No	k__Bacteria;p__Chloroflexi;c__Anaerolineae;o__Ardenscatenales;f__unclassified;g__unclassified
0.317472	0.417936	1.35549	1.23012	-0.226282	0.786573	-0.22063	-7.71346	1.77928	No	k__Bacteria;p__Verrucomicrobia;c__[Spartobacteria];o__[Chthoniobacterales];f__[Chthoniobacteraceae];g__Chthoniobacter
0.301827	0.418078	1.40356	2.0198	0.518257	1.94324	0.269448	-3.15637	5.75628	No	k__Bacteria;p__Actinobacteria;c__Actinobacteria;o__Actinomycetales;f__Nocardioidaceae;g__Nocardioides
0.317911	0.421084	-3.73841	-2.36146	1.13164	3.67213	0.253656	-3.85142	5.63805	No	k__Bacteria;p__Proteobacteria;c__Alphaproteobacteria;o__BD7-3;f__unclassified;g__unclassified
0.316773	0.427951	6.07434	6.18856	0.130742	0.43683	0.291518	-3.05151	5.02515	No	k__Bacteria;p__Proteobacteria;c__Deltaproteobacteria;o__Myxococcales;f__unclassified;g__unclassified
0.346734	0.431908	-3.80208	-5.0332	-1.15957	3.95012	-0.263967	-4.84997	3.36532	No	k__Bacteria;p__Proteobacteria;c__Deltaproteobacteria;o__FAC87;f__unclassified;g__unclassified
0.332974	0.432552	-2.64651	-1.76589	0.78109	2.89407	0.240896	-3.56882	5.2574	No	k__Bacteria;p__Firmicutes;c__Bacilli;o__Bacillales;f__Paenibacillaceae;g__Brevibacillus
0.339437	0.458681	3.07925	2.57066	-0.307787	1.13069	-0.235154	-6.69385	2.59055	No	k__Bacteria;p__Proteobacteria;c__Betaproteobacteria;o__MND1;f__unclassified;g__unclassified
0.357082	0.464844	-1.15292	-2.0782	-0.741578	2.33209	-0.279422	-4.74966	2.38431	No	k__Bacteria;p__Acidobacteria;c__Solibacteres;o__Solibacterales;f__Solibacteraceae;g__unclassified
0.382848	0.465057	-3.633	-4.62152	-0.829429	3.45986	-0.219964	-6.00633	2.80681	No	k__Bacteria;p__Actinobacteria;c__Nitriliruptoria;o__Euzebyales;f__Euzebyaceae;g__unclassified
0.393037	0.470842	-6.38752	-5.26953	1.39188	4.51717	0.233646	-2.68591	4.56408	No	k__Bacteria;p__Bacteroidetes;c__Sphingobacteriia;o__Sphingobacteriales;f__Sphingobacteriaceae;g__Sphingobacterium
0.379816	0.476541	-4.08112	-3.07505	0.831487	3.09005	0.220343	-4.3401	5.63574	No	k__Bacteria;p__Nitrospirae;c__Nitrospira;o__Nitrospirales;f__unclassified;g__unclassified
0.396581	0.477215	-6.32827	-5.31537	1.15072	4.33796	0.245241	-3.52267	4.25738	No	k__Bacteria;p__Actinobacteria;c__Thermoleophilia;o__Solirubrobacterales;f__Patulibacteraceae;g__Patulibacter
0.3916	0.487562	-4.45018	-3.22163	0.969586	4.07484	0.210416	-3.48165	5.4107	No	k__Bacteria;p__Bacteroidetes;c__VC2_1_Bac22;o__unclassified;f__unclassified;g__unclassified
0.388639	0.48901	-0.859526	-1.35641	-0.498433	1.88564	-0.20295	-8.18259	2.16303	No	k__Bacteria;p__Proteobacteria;c__Alphaproteobacteria;o__Rhizobiales;f__Hyphomicrobiaceae;g__Pedomicrobium
0.401177	0.492453	-3.36697	-4.56793	-0.849937	3.51176	-0.1831	-5.65835	3.39694	No	k__Bacteria;p__Chloroflexi;c__Anaerolineae;o__SBR1031;f__SJA-101;g__unclassified
0.40263	0.494676	-4.19715	-5.25143	-1.14492	4.28088	-0.227006	-4.98473	3.31208	No	k__Bacteria;p__Chloroflexi;c__Anaerolineae;o__SBR1031;f__oc28;g__unclassified
0.396383	0.497496	-2.12497	-2.98851	-0.841372	3.28768	-0.226137	-5.12603	3.32206	No	k__Bacteria;p__Acidobacteria;c__Sva0725;o__unclassified;f__unclassified;g__unclassified
0.378503	0.497768	3.02975	3.39935	0.358658	1.07056	0.283523	-3.01868	4.58302	No	k__Bacteria;p__TM7;c__TM7-1;o__unclassified;f__unclassified;g__unclassified
0.409027	0.506042	-2.87841	-4.24233	-0.992679	4.17476	-0.200348	-4.87326	3.20404	No	k__Bacteria;p__Proteobacteria;c__Deltaproteobacteria;o__[Entotheonellales];f__unclassified;g__unclassified
0.4171	0.50693	-3.63757	-4.47201	-0.785668	3.5115	-0.181268	-5.81283	2.87676	No	k__Bacteria;p__Firmicutes;c__Bacilli;o__Turicibacterales;f__Turicibacteraceae;g__Turicibacter
0.418278	0.507645	-2.9782	-3.50665	-0.580854	2.16942	-0.221685	-5.83353	2.72063	No	k__Bacteria;p__Planctomycetes;c__Planctomycetia;o__Pirellulales;f__Pirellulaceae;g__A17
0.41434	0.508196	-2.33956	-3.18431	-0.730921	2.72035	-0.2239	-5.4587	3.40101	No	k__Bacteria;p__Actinobacteria;c__Actinobacteria;o__Actinomycetales;f__Nocardioidaceae;g__Friedmanniella
0.409896	0.518815	-1.5138	-2.46934	-0.762312	3.86295	-0.183402	-4.59366	3.88023	No	k__Bacteria;p__Bacteroidetes;c__[Rhodothermi];o__[Rhodothermales];f__Rhodothermaceae;g__Rubricoccus
0.42164	0.518939	-1.51515	-2.19215	-0.600896	2.39722	-0.18629	-5.05268	4.43188	No	k__Bacteria;p__Actinobacteria;c__Actinobacteria;o__Actinomycetales;f__Thermomonosporaceae;g__Actinocorallia
0.405823	0.522627	1.8645	1.49298	-0.333535	1.62809	-0.212108	-5.13377	2.9923	No	k__Bacteria;p__Proteobacteria;c__Alphaproteobacteria;o__Rhizobiales;f__Rhodobiaceae;g__Afifella
0.417531	0.527568	5.51581	5.40852	-0.0871675	0.3373	-0.240375	-4.4884	3.32895	No	k__Bacteria;p__Proteobacteria;c__Alphaproteobacteria;o__Rhodospirillales;f__Rhodospirillaceae;g__unclassified
0.443242	0.535479	-3.65172	-2.87497	0.776417	3.2727	0.190756	-3.59804	5.30352	No	k__Bacteria;p__Proteobacteria;c__Alphaproteobacteria;o__Rhodobacterales;f__unclassified;g__unclassified
0.411373	0.535508	5.02288	4.35218	-0.666801	1.14822	-0.375276	-7.60064	8.7718	No	k__Bacteria;p__Proteobacteria;c__Betaproteobacteria;o__unclassified;f__unclassified;g__unclassified
0.444284	0.535889	-3.71696	-4.61543	-0.777488	3.708	-0.179933	-4.79322	3.98054	No	k__Bacteria;p__Proteobacteria;c__Deltaproteobacteria;o__NB1-j;f__NB1-i;g__unclassified
0.434804	0.535984	-2.59749	-2.05195	0.64005	2.59635	0.225972	-3.29134	5.07267	No	k__Bacteria;p__Actinobacteria;c__Actinobacteria;o__Actinomycetales;f__Streptosporangiaceae;g__unclassified
0.43944	0.538519	-2.66578	-3.57056	-0.927479	3.89167	-0.191392	-5.36631	3.89948	No	k__Bacteria;p__Gemmatimonadetes;c__Gemmatimonadetes;o__Gemmatimonadales;f__Gemmatimonadaceae;g__unclassified
0.459154	0.543013	-6.03107	-5.16668	0.901843	4.32138	0.197092	-3.59797	4.70049	No	k__Bacteria;p__Proteobacteria;c__Alphaproteobacteria;o__Rhizobiales;f__Brucellaceae;g__Ochrobactrum
0.462135	0.548697	-6.45781	-5.7216	0.803514	4.28332	0.15968	-3.34822	4.47505	No	k__Bacteria;p__Proteobacteria;c__Gammaproteobacteria;o__Pseudomonadales;f__Moraxellaceae;g__Enhydrobacter
0.465395	0.549698	-5.59426	-4.63617	0.930029	4.37809	0.178273	-3.57709	4.28165	No	k__Bacteria;p__Proteobacteria;c__Gammaproteobacteria;o__Pseudomonadales;f__Pseudomonadaceae;g__unclassified
0.469469	0.558019	-3.34687	-3.97764	-0.632947	2.8978	-0.178575	-5.94519	3.95758	No	k__Bacteria;p__Actinobacteria;c__Acidimicrobiia;o__Acidimicrobiales;f__Microthrixaceae;g__unclassified
0.441049	0.558146	3.51686	3.74146	0.228617	0.921909	0.250323	-2.91756	3.82529	No	k__Bacteria;p__Proteobacteria;c__Alphaproteobacteria;o__Rhodospirillales;f__Rhodospirillaceae;g__Skermanella
0.467851	0.558249	-3.55606	-4.29069	-0.757562	3.58453	-0.170544	-5.18184	4.11034	No	k__Bacteria;p__Verrucomicrobia;c__[Methylacidiphilae];o__S-BQ2-57;f__unclassified;g__unclassified
0.469795	0.561415	-0.948938	-1.43337	-0.339037	1.47421	-0.179392	-4.88398	4.21059	No	k__Bacteria;p__Actinobacteria;c__Actinobacteria;o__Actinomycetales;f__Mycobacteriaceae;g__unclassified
0.478591	0.568395	-2.97451	-3.58369	-0.452115	3.01369	-0.128246	-4.97586	3.98505	No	k__Bacteria;p__Armatimonadetes;c__Chthonomonadetes;o__Chthonomonadales;f__Chthonomonadaceae;g__Chthonomonas
0.486289	0.569373	-6.33165	-5.61701	0.689732	4.55786	0.117853	-3.33903	4.12247	No	k__Bacteria;p__Bacteroidetes;c__Flavobacteriia;o__Flavobacteriales;f__[Weeksellaceae];g__unclassified
0.485097	0.576218	-2.32044	-2.79979	-0.442469	2.36619	-0.138486	-5.97332	3.80918	No	k__Bacteria;p__Planctomycetes;c__OM190;o__CL500-15;f__unclassified;g__unclassified
0.477461	0.576374	1.45	1.17672	-0.230582	1.04082	-0.199909	-4.39567	2.97749	No	k__Bacteria;p__Acidobacteria;c__Acidobacteriia;o__Acidobacteriales;f__Koribacteraceae;g__Candidatus_Koribacter
0.465109	0.576909	2.69152	2.50984	-0.206587	1.28262	-0.156759	-7.75811	3.75524	No	k__Bacteria;p__Actinobacteria;c__Acidimicrobiia;o__Acidimicrobiales;f__Iamiaceae;g__Iamia
0.482773	0.583529	0.093688	-0.23754	-0.305146	1.70213	-0.148297	-5.01179	4.59816	No	k__Bacteria;p__Proteobacteria;c__Deltaproteobacteria;o__Myxococcales;f__Nannocystaceae;g__Plesiocystis
0.507811	0.59066	-3.6276	-3.19518	0.502896	2.6373	0.14739	-4.11132	4.40598	No	k__Bacteria;p__Bacteroidetes;c__Flavobacteriia;o__Flavobacteriales;f__Cryomorphaceae;g__unclassified
0.497171	0.590853	-1.10752	-1.44633	-0.355865	1.5827	-0.186403	-3.95388	3.39546	No	k__Bacteria;p__Chloroflexi;c__Anaerolineae;o__A31;f__S47;g__unclassified
0.495266	0.591446	-2.84391	-3.69021	-0.564284	3.59455	-0.128183	-5.19361	2.86996	No	k__Bacteria;p__OD1;c__unclassified;o__unclassified;f__unclassified;g__unclassified
0.50901	0.591667	-5.55467	-6.01308	-0.549084	4.09251	-0.102967	-4.29693	3.67983	No	k__Bacteria;p__Firmicutes;c__Bacilli;o__Bacillales;f__Staphylococcaceae;g__Staphylococcus
0.484084	0.592486	-0.917681	-0.316618	0.576522	2.57085	0.169226	-5.4813	3.57326	No	k__Bacteria;p__Proteobacteria;c__Deltaproteobacteria;o__Myxococcales;f__Haliangiaceae;g__Haliangium
0.508708	0.592967	-1.82848	-2.13203	-0.235163	1.58113	-0.129987	-3.56222	3.11477	No	k__Bacteria;p__Chlamydiae;c__Chlamydiia;o__Chlamydiales;f__unclassified;g__unclassified
0.511138	0.594576	-3.06773	-3.62484	-0.578045	2.82388	-0.181009	-4.91522	3.12642	No	k__Bacteria;p__Verrucomicrobia;c__[Pedosphaerae];o__[Pedosphaerales];f__R4-41B;g__unclassified
0.503647	0.594821	-1.78363	-1.42678	0.299605	1.47532	0.198941	-3.39578	3.91124	No	k__Bacteria;p__Bacteroidetes;c__[Saprospirae];o__[Saprospirales];f__unclassified;g__unclassified
0.506658	0.597855	-0.314701	-0.649146	-0.293814	1.39594	-0.172999	-5.05409	3.00136	No	k__Bacteria;p__Chloroflexi;c__TK17;o__unclassified;f__unclassified;g__unclassified
0.509528	0.601003	-1.97268	-1.44554	0.460562	2.20855	0.161276	-4.44072	4.14633	No	k__Bacteria;p__Firmicutes;c__Bacilli;o__Bacillales;f__Thermoactinomycetaceae;g__Shimazuella
0.519782	0.604322	-2.87618	-2.4198	0.39296	2.53977	0.125116	-5.69883	4.12272	No	k__Bacteria;p__Firmicutes;c__Clostridia;o__Clostridiales;f__[Tissierellaceae];g__Sporanaerobacter
0.51609	0.605346	-1.7196	-1.42497	0.257538	1.61081	0.129119	-4.03784	4.85499	No	k__Bacteria;p__Chlamydiae;c__Chlamydiia;o__Chlamydiales;f__Parachlamydiaceae;g__unclassified
0.516666	0.608306	-0.176283	-0.396256	-0.189043	0.965684	-0.189654	-5.08018	3.47511	No	k__Bacteria;p__Firmicutes;c__Bacilli;o__Bacillales;f__Paenibacillaceae;g__unclassified
0.507496	0.61079	3.98611	3.78941	-0.13178	0.61684	-0.176072	-3.95814	4.14497	No	k__Bacteria;p__Actinobacteria;c__Actinobacteria;o__Actinomycetales;f__Pseudonocardiaceae;g__Pseudonocardia
0.527085	0.614674	-0.786601	-0.639195	0.212674	1.12732	0.173388	-2.93311	4.95339	No	k__Bacteria;p__Chlorobi;c__unclassified;o__unclassified;f__unclassified;g__unclassified
0.506311	0.615165	-1.10431	-1.42504	-0.8873	4.63224	-0.154704	-5.37009	3.34028	No	k__Bacteria;p__Proteobacteria;c__Betaproteobacteria;o__A21b;f__EB1003;g__unclassified
0.50361	0.616492	6.61746	6.65599	0.170218	0.722388	0.218692	-2.99857	4.44631	No	k__Bacteria;p__Bacteroidetes;c__[Saprospirae];o__[Saprospirales];f__Chitinophagaceae;g__unclassified
0.514927	0.618767	5.09055	5.01044	-0.103804	0.521959	-0.178951	-3.92413	2.82172	No	k__Bacteria;p__Gemmatimonadetes;c__Gemm-1;o__unclassified;f__unclassified;g__unclassified
0.536206	0.619374	-4.03555	-4.66341	-0.683397	3.94139	-0.141951	-4.72208	3.05609	No	k__Bacteria;p__Planctomycetes;c__028H05-P-BN-P5;o__unclassified;f__unclassified;g__unclassified
0.538765	0.619886	-5.93341	-5.6098	0.302916	4.4652	0.0649654	-3.78952	3.79918	No	k__Bacteria;p__Firmicutes;c__Bacilli;o__Lactobacillales;f__Streptococcaceae;g__Streptococcus
0.533926	0.624684	2.06215	1.9473	-0.153796	0.678253	-0.221406	-4.3343	2.93787	No	k__Bacteria;p__Actinobacteria;c__Acidimicrobiia;o__Acidimicrobiales;f__EB1017;g__unclassified
0.544264	0.62838	-0.463278	-0.643824	-0.174405	1.00859	-0.131105	-4.37627	3.18098	No	k__Bacteria;p__Chloroflexi;c__TK10;o__AKYG885;f__5B-12;g__unclassified
0.548093	0.629936	-3.78198	-4.35862	-0.598363	3.81859	-0.124544	-4.70827	4.45307	No	k__Bacteria;p__OP3;c__koll11;o__unclassified;f__unclassified;g__unclassified
0.547331	0.630387	-4.30556	-3.55037	0.536408	3.76229	0.116011	-4.13694	4.92017	No	k__Bacteria;p__Proteobacteria;c__Gammaproteobacteria;o__Legionellales;f__Legionellaceae;g__Legionella
0.543037	0.634968	-1.05911	-0.834519	0.347268	1.96464	0.139393	-2.27203	6.7659	No	k__Bacteria;p__Actinobacteria;c__Actinobacteria;o__unclassified;f__unclassified;g__unclassified
0.52604	0.636414	1.08713	0.810194	-0.431305	2.51843	-0.163205	-4.2965	3.37723	No	k__Bacteria;p__Chloroflexi;c__C0119;o__unclassified;f__unclassified;g__unclassified
0.534691	0.639836	3.73175	3.4529	-0.164253	0.743439	-0.196952	-4.72754	3.68884	No	k__Bacteria;p__Actinobacteria;c__Actinobacteria;o__Actinomycetales;f__Micromonosporaceae;g__unclassified
0.552182	0.641036	-0.554767	-0.357795	0.140475	0.942679	0.141323	-3.12096	4.31108	No	k__Bacteria;p__Chloroflexi;c__Anaerolineae;o__unclassified;f__unclassified;g__unclassified
0.557991	0.644915	-2.21681	-1.85226	0.270336	2.05787	0.0981657	-4.96417	4.01682	No	k__Bacteria;p__Chloroflexi;c__Chloroflexi;o__Chloroflexales;f__unclassified;g__unclassified
0.544635	0.646447	4.37195	4.28597	-0.104877	0.535261	-0.195058	-4.51214	2.49182	No	k__Bacteria;p__Proteobacteria;c__Alphaproteobacteria;o__Rhizobiales;f__Hyphomicrobiaceae;g__Rhodoplanes
0.574276	0.655686	-3.66095	-3.53189	0.159237	2.3751	0.0562123	-4.00639	3.79214	No	k__Bacteria;p__Firmicutes;c__Clostridia;o__Clostridiales;f__unclassified;g__unclassified
0.579446	0.656042	-5.23913	-5.4742	-0.148789	4.5962	-0.0269426	-4.27928	4.07802	No	k__Bacteria;p__Proteobacteria;c__Betaproteobacteria;o__Rhodocyclales;f__Rhodocyclaceae;g__unclassified
0.553315	0.657279	6.28278	6.50259	0.158628	0.721302	0.22973	-3.29697	5.27196	No	k__Bacteria;p__Actinobacteria;c__Thermoleophilia;o__Gaiellales;f__Gaiellaceae;g__unclassified
0.57723	0.660262	-4.14337	-3.85177	0.339989	3.8548	0.0833211	-4.03504	4.29325	No	k__Bacteria;p__Firmicutes;c__Bacilli;o__Bacillales;f__Thermoactinomycetaceae;g__Planifilum
0.581634	0.662196	-3.44881	-4.18157	-0.510175	3.55299	-0.131104	-5.67939	3.1417	No	k__Archaea;p__Crenarchaeota;c__Thaumarchaeota;o__Nitrososphaerales;f__Nitrososphaeraceae;g__Candidatus_Nitrososphaera
0.563631	0.662739	0.963703	1.48199	0.265217	1.44497	0.206744	-3.0782	4.47425	No	k__Bacteria;p__Actinobacteria;c__Thermoleophilia;o__Solirubrobacterales;f__Patulibacteraceae;g__unclassified
0.583386	0.664056	-0.252375	-0.113935	0.159657	1.12894	0.139537	-3.25581	4.21476	No	k__Bacteria;p__Bacteroidetes;c__Cytophagia;o__Cytophagales;f__unclassified;g__unclassified
0.584739	0.667386	-4.48614	-5.10533	-0.376363	4.0879	-0.0781778	-4.65262	4.00879	No	k__Bacteria;p__Proteobacteria;c__Alphaproteobacteria;o__Rhizobiales;f__Methylocystaceae;g__Methylopila
0.600548	0.679694	-2.94794	-3.27649	-0.311394	2.99896	-0.0790638	-6.1495	3.64986	No	k__Bacteria;p__Actinobacteria;c__Thermoleophilia;o__unclassified;f__unclassified;g__unclassified
0.602111	0.680546	-4.75948	-4.21376	0.486031	3.866	0.117804	-4.59598	4.1639	No	k__Bacteria;p__Firmicutes;c__Clostridia;o__Clostridiales;f__Gracilibacteraceae;g__unclassified
0.599444	0.68525	-0.562218	-0.778288	-0.204536	1.596	-0.128334	-3.92117	3.12035	No	k__Bacteria;p__Proteobacteria;c__Deltaproteobacteria;o__[Entotheonellales];f__[Entotheonellaceae];g__unclassified
0.604545	0.685548	1.06723	1.15949	0.0687371	0.606426	0.101604	-3.09098	3.62631	No	k__Bacteria;p__Chloroflexi;c__Anaerolineae;o__SBR1031;f__A4b;g__unclassified
0.610384	0.685867	-3.80429	-3.63459	0.206783	3.26632	0.0487555	-4.72793	4.68286	No	k__Bacteria;p__Actinobacteria;c__Rubrobacteria;o__Rubrobacterales;f__unclassified;g__unclassified
0.605764	0.688948	-4.46533	-4.69073	-0.258794	4.47164	-0.0487638	-4.0145	3.47189	No	k__Bacteria;p__[Thermi];c__Deinococci;o__Deinococcales;f__Deinococcaceae;g__Deinococcus
0.612866	0.69918	1.19626	1.22564	0.243238	1.42547	0.158685	-2.40425	4.36807	No	k__Bacteria;p__Proteobacteria;c__Gammaproteobacteria;o__Xanthomonadales;f__Xanthomonadaceae;g__Lysobacter
0.603636	0.699594	5.32151	5.35955	0.112382	0.611096	0.172795	-2.78896	4.24429	No	k__Bacteria;p__Chloroflexi;c__Thermomicrobia;o__JG30-KF-CM45;f__unclassified;g__unclassified
0.620321	0.699827	-3.41405	-3.97275	-0.426263	3.60331	-0.093554	-4.30012	3.87044	No	k__Bacteria;p__Verrucomicrobia;c__Verrucomicrobiae;o__unclassified;f__unclassified;g__unclassified
0.627462	0.701043	-3.27919	-3.40036	0.0877917	3.07668	0.0224683	-4.0148	4.54933	No	k__Bacteria;p__Firmicutes;c__Bacilli;o__Bacillales;f__Paenibacillaceae;g__Ammoniphilus
0.622439	0.704338	-0.657876	-0.78199	-0.234521	1.4514	-0.15271	-3.83303	3.42762	No	k__Bacteria;p__Chloroflexi;c__TK10;o__B07_WMSP1;f__FFCH4570;g__unclassified
0.621496	0.704658	-1.15805	-0.986746	0.108453	1.42901	0.0702429	-3.82556	3.59237	No	k__Bacteria;p__Actinobacteria;c__Actinobacteria;o__Actinomycetales;f__Propionibacteriaceae;g__unclassified
0.629249	0.711317	1.70132	1.65136	-0.0888677	0.717573	-0.113016	-4.30077	2.95052	No	k__Bacteria;p__Proteobacteria;c__Deltaproteobacteria;o__Myxococcales;f__OM27;g__unclassified
0.633105	0.712107	-3.14087	-3.31226	-0.025606	3.21418	-0.0102842	-5.19731	4.41616	No	k__Bacteria;p__Acidobacteria;c__PAUC37f;o__unclassified;f__unclassified;g__unclassified
0.640079	0.725219	1.69891	1.94226	0.176879	1.05527	0.183041	-3.04276	3.63491	No	k__Bacteria;p__Actinobacteria;c__Thermoleophilia;o__Gaiellales;f__unclassified;g__unclassified
0.653581	0.728233	-3.918	-3.99876	0.0235515	3.52168	0.00498972	-5.20982	4.12807	No	k__Bacteria;p__Bacteroidetes;c__Sphingobacteriia;o__unclassified;f__unclassified;g__unclassified
0.638308	0.729215	2.67833	2.62979	-0.201171	1.69758	-0.100439	-6.13334	3.68247	No	k__Bacteria;p__Bacteroidetes;c__[Saprospirae];o__[Saprospirales];f__Saprospiraceae;g__unclassified
0.6401	0.731067	2.4402	2.38904	-0.185074	1.2906	-0.156529	-3.65372	2.60122	No	k__Bacteria;p__Proteobacteria;c__Alphaproteobacteria;o__Caulobacterales;f__Caulobacteraceae;g__Mycoplana
0.656167	0.733516	-1.6895	-1.81179	-0.290546	2.3609	-0.100003	-7.1005	3.13933	No	k__Bacteria;p__Planctomycetes;c__BD7-11;o__unclassified;f__unclassified;g__unclassified
0.659434	0.733566	-3.09353	-3.21744	-0.173677	2.99248	-0.0461541	-5.85757	3.50811	No	k__Bacteria;p__TM6;c__SJA-4;o__unclassified;f__unclassified;g__unclassified
0.646357	0.736555	4.70375	4.79153	0.146752	0.930749	0.133867	-3.24581	5.06402	No	k__Bacteria;p__Actinobacteria;c__Rubrobacteria;o__Rubrobacterales;f__Rubrobacteraceae;g__Rubrobacter
0.666082	0.740522	-2.49676	-2.42892	0.152523	2.27843	0.0527806	-4.20446	4.37404	No	k__Bacteria;p__Proteobacteria;c__Deltaproteobacteria;o__Desulfuromonadales;f__Geobacteraceae;g__unclassified
0.670912	0.744432	-4.66819	-5.06709	0.0556526	4.70675	0.012089	-4.19979	3.55394	No	k__Bacteria;p__Acidobacteria;c__Solibacteres;o__Solibacterales;f__[Bryobacteraceae];g__Bryobacter
0.675258	0.745844	-4.54076	-4.31494	0.104037	3.94293	0.0226704	-3.74926	4.72788	No	k__Bacteria;p__Proteobacteria;c__Gammaproteobacteria;o__Chromatiales;f__unclassified;g__unclassified
0.674607	0.747206	-3.496	-3.4413	0.167653	4.06042	0.0353113	-4.92002	4.24376	No	k__Bacteria;p__WPS-2;c__unclassified;o__unclassified;f__unclassified;g__unclassified
0.675254	0.747889	-4.5215	-4.1964	0.298332	4.86658	0.0528264	-3.52833	4.2999	No	k__Bacteria;p__Acidobacteria;c__Acidobacteriia;o__Acidobacteriales;f__Acidobacteriaceae;g__unclassified
0.680717	0.748526	-4.22739	-4.38455	-0.0443953	3.8754	-0.00852275	-4.32002	4.31949	No	k__Bacteria;p__Elusimicrobia;c__Elusimicrobia;o__Elusimicrobiales;f__unclassified;g__unclassified
0.678648	0.752494	-2.01909	-1.98654	0.221016	2.30827	0.078818	-3.48139	4.74876	No	k__Bacteria;p__Firmicutes;c__Clostridia;o__Clostridiales;f__Clostridiaceae;g__Clostridium
0.68158	0.75688	0.703403	0.89053	0.127364	0.972066	0.111149	-3.68626	3.542	No	k__Bacteria;p__Actinobacteria;c__Actinobacteria;o__Actinomycetales;f__Pseudonocardiaceae;g__Actinomycetospora
0.677035	0.759277	3.5184	3.72698	0.133269	0.906402	0.126411	-3.78722	3.92256	No	k__Bacteria;p__Actinobacteria;c__MB-A2-108;o__0319-7L14;f__unclassified;g__unclassified
0.693719	0.766839	1.63811	1.72449	0.0722309	0.80386	0.0832033	-3.80848	3.74122	No	k__Bacteria;p__Cyanobacteria;c__ML635J-21;o__unclassified;f__unclassified;g__unclassified
0.700392	0.768517	-2.68398	-2.77813	0.022675	2.5525	0.00383452	-4.72517	4.79722	No	k__Bacteria;p__Cyanobacteria;c__4C0d-2;o__MLE1-12;f__unclassified;g__unclassified
0.704633	0.774498	-1.5823	-1.67818	0.0301899	1.98737	0.0158068	-5.32388	3.28858	No	k__Bacteria;p__Verrucomicrobia;c__[Spartobacteria];o__[Chthoniobacterales];f__[Chthoniobacteraceae];g__Candidatus_Xiphinematobacter
0.710643	0.779526	0.429735	0.209256	-0.139629	1.21597	-0.115887	-3.13402	3.56154	No	k__Bacteria;p__Bacteroidetes;c__At12OctB3;o__unclassified;f__unclassified;g__unclassified
0.710368	0.780314	3.14359	3.20661	0.048008	0.568613	0.0779298	-3.97045	4.30789	No	k__Bacteria;p__Bacteroidetes;c__Sphingobacteriia;o__Sphingobacteriales;f__unclassified;g__unclassified
0.715799	0.783737	-0.164695	-0.0932512	0.120084	1.39574	0.0551836	-7.21325	3.99094	No	k__Bacteria;p__Acidobacteria;c__Solibacteres;o__Solibacterales;f__[Bryobacteraceae];g__unclassified
0.723472	0.787171	-1.20957	-1.17863	-0.0789151	1.74253	-0.028776	-7.37997	2.76536	No	k__Bacteria;p__Proteobacteria;c__Alphaproteobacteria;o__Rhizobiales;f__Methylocystaceae;g__unclassified
0.717234	0.788996	1.40386	1.73338	0.191068	1.81328	0.0863716	-2.63093	3.27645	No	k__Bacteria;p__Firmicutes;c__Bacilli;o__Bacillales;f__Alicyclobacillaceae;g__Alicyclobacillus
0.724374	0.789606	0.707629	0.651422	0.017218	0.868401	0.0170831	-3.69578	3.26246	No	k__Bacteria;p__Chloroflexi;c__TK17;o__mle1-48;f__unclassified;g__unclassified
0.731174	0.794249	0.0712329	0.0985197	-0.0190549	1.08572	-0.0147795	-4.0967	3.0038	No	k__Bacteria;p__Proteobacteria;c__Betaproteobacteria;o__Burkholderiales;f__Burkholderiaceae;g__unclassified
0.729293	0.794852	-1.96973	-2.18036	-0.308263	2.75663	-0.104035	-3.14693	4.39564	No	k__Bacteria;p__Proteobacteria;c__Gammaproteobacteria;o__Legionellales;f__unclassified;g__unclassified
0.737007	0.799105	0.738899	0.737371	0.0123117	0.900212	0.00975909	-3.68307	3.67537	No	k__Bacteria;p__Actinobacteria;c__Actinobacteria;o__Actinomycetales;f__Pseudonocardiaceae;g__unclassified
0.733525	0.804666	6.21589	6.16988	0.0939565	0.730737	0.131959	-2.85787	5.00253	No	k__Bacteria;p__Actinobacteria;c__Actinobacteria;o__Actinomycetales;f__Geodermatophilaceae;g__unclassified
0.745452	0.810149	-0.497886	-0.197551	0.105769	1.57194	0.0590273	-3.29354	3.78695	No	k__Bacteria;p__Actinobacteria;c__Rubrobacteria;o__Rubrobacterales;f__Rubrobacteraceae;g__unclassified
0.749707	0.814178	-0.86798	-1.8533	0.477168	5.05851	0.101363	-3.78245	5.25879	No	k__Bacteria;p__Proteobacteria;c__Betaproteobacteria;o__Burkholderiales;f__Burkholderiaceae;g__Burkholderia
0.776053	0.833288	-0.452801	-0.237496	-0.0018519	1.54634	-0.00200027	-4.2121	2.80694	No	k__Bacteria;p__Actinobacteria;c__Thermoleophilia;o__Gaiellales;f__AK1AB1_02E;g__unclassified
0.780296	0.837593	2.10436	2.0255	0.00521705	0.765047	0.00558412	-3.13563	3.24951	No	k__Bacteria;p__Chloroflexi;c__Chloroflexi;o__[Roseiflexales];f__unclassified;g__unclassified
0.783525	0.838105	-3.07699	-3.01727	-0.15099	4.29789	-0.0331476	-3.81703	4.64466	No	k__Bacteria;p__Actinobacteria;c__Actinobacteria;o__Actinomycetales;f__Williamsiaceae;g__Williamsia
0.790091	0.845683	-0.558564	-0.313417	0.221983	3.94218	0.0469675	-4.6873	3.18578	No	k__Bacteria;p__Actinobacteria;c__Actinobacteria;o__Actinomycetales;f__Frankiaceae;g__unclassified
0.795359	0.850648	4.10747	4.06705	-0.0245973	0.429572	-0.0518236	-2.94612	3.46645	No	k__Bacteria;p__unclassified;c__unclassified;o__unclassified;f__unclassified;g__unclassified
0.799536	0.852924	2.25978	2.37699	0.022037	0.72882	0.0257704	-4.14529	3.03065	No	k__Bacteria;p__Chloroflexi;c__unclassified;o__unclassified;f__unclassified;g__unclassified
0.804539	0.857625	-0.565959	-0.433939	0.115784	2.77048	0.049223	-3.6685	3.87553	No	k__Bacteria;p__Proteobacteria;c__Betaproteobacteria;o__A21b;f__UD5;g__unclassified
0.810602	0.861754	3.22598	3.04588	-0.073812	0.98301	-0.0604779	-5.0405	3.12901	No	k__Bacteria;p__Chloroflexi;c__Gitt-GS-136;o__unclassified;f__unclassified;g__unclassified
0.817951	0.867603	5.63366	5.65573	-0.0204674	0.418765	-0.0428557	-3.99248	3.1926	No	k__Bacteria;p__Chloroflexi;c__Ellin6529;o__unclassified;f__unclassified;g__unclassified
0.885702	0.918684	-1.28765	-1.27661	0.141169	4.50411	0.0349874	-4.82543	3.75612	No	k__Bacteria;p__Actinobacteria;c__Actinobacteria;o__Actinomycetales;f__Pseudonocardiaceae;g__Amycolatopsis

## Sheet: Bulk.Soil-All-Conditions
	Mean Absolute Abundance				Mean proportion
Compartments	C1	C2	C3	C4	C1.Pct	C2.Pct	C3.Pct	C4.Pct	Taxon
Bulk.Soil	206.667	301.667	491.333	82	0.00251874	0.00338046	0.00539966	0.0010928	k__Bacteria;p__Cyanobacteria;c__Oscillatoriophycideae;o__Oscillatoriales;f__Phormidiaceae;g__Phormidium
Bulk.Soil	42.6667	63	76.6667	43	0.000519998	0.000705975	0.000842553	0.000573056	k__Bacteria;p__Cyanobacteria;c__unclassified;o__unclassified;f__unclassified;g__unclassified
Bulk.Soil	7.66667	6.66667	7	9	9.34371e-05	7.47063e-05	7.69287e-05	0.000119942	k__Bacteria;p__Cyanobacteria;c__Oscillatoriophycideae;o__unclassified;f__unclassified;g__unclassified
Bulk.Soil	4.33333	1.33333	0.333333	2.33333	5.28123e-05	1.49413e-05	3.66327e-06	3.1096e-05	k__Bacteria;p__Cyanobacteria;c__Synechococcophycideae;o__Pseudanabaenales;f__unclassified;g__unclassified
Bulk.Soil	27	17.3333	55.6667	17.6667	0.000329061	0.000194236	0.000611766	0.000235441	k__Bacteria;p__Cyanobacteria;c__Synechococcophycideae;o__Pseudanabaenales;f__Pseudanabaenaceae;g__Leptolyngbya
Bulk.Soil	1050	506	891.667	637.333	0.0127968	0.00567021	0.00979925	0.00849366	k__Bacteria;p__Actinobacteria;c__Actinobacteria;o__Actinomycetales;f__Streptomycetaceae;g__unclassified
Bulk.Soil	240.667	88.3333	237.333	98	0.00293311	0.000989859	0.00260825	0.00130603	k__Bacteria;p__Actinobacteria;c__Actinobacteria;o__Actinomycetales;f__Streptomycetaceae;g__Streptomyces
Bulk.Soil	242.333	444	376	335.667	0.00295342	0.00497544	0.00413217	0.00447339	k__Bacteria;p__Actinobacteria;c__Actinobacteria;o__Actinomycetales;f__Sporichthyaceae;g__unclassified
Bulk.Soil	26	41.6667	16.3333	37.3333	0.000316874	0.000466914	0.0001795	0.000497537	k__Bacteria;p__Actinobacteria;c__Actinobacteria;o__Actinomycetales;f__Frankiaceae;g__unclassified
Bulk.Soil	1868.67	983.333	2438.67	1110.67	0.0227743	0.0110192	0.0268005	0.0148017	k__Bacteria;p__Actinobacteria;c__Actinobacteria;o__Actinomycetales;f__Geodermatophilaceae;g__unclassified
Bulk.Soil	153.667	136.667	139.333	105	0.0018728	0.00153148	0.00153125	0.00139932	k__Bacteria;p__Actinobacteria;c__Actinobacteria;o__Actinomycetales;f__Actinosynnemataceae;g__unclassified
Bulk.Soil	47.3333	29.3333	26.6667	47.6667	0.000576872	0.000328708	0.000293062	0.000635248	k__Bacteria;p__Actinobacteria;c__Actinobacteria;o__Actinomycetales;f__Actinosynnemataceae;g__Saccharothrix
Bulk.Soil	31.6667	32.3333	15.3333	22	0.000385936	0.000362326	0.000168511	0.000293191	k__Bacteria;p__Actinobacteria;c__Actinobacteria;o__Actinomycetales;f__Pseudonocardiaceae;g__Amycolatopsis
Bulk.Soil	11.6667	9.66667	12.3333	18	0.000142187	0.000108324	0.000135541	0.000239884	k__Bacteria;p__Actinobacteria;c__Actinobacteria;o__Actinomycetales;f__Nocardiaceae;g__Nocardia
Bulk.Soil	12.6667	3.33333	13.3333	0	0.000154374	3.73532e-05	0.000146531	0	k__Bacteria;p__Actinobacteria;c__Actinobacteria;o__Actinomycetales;f__Williamsiaceae;g__Williamsia
Bulk.Soil	9.66667	6.33333	14.3333	11.6667	0.000117812	7.0971e-05	0.000157521	0.00015548	k__Bacteria;p__Actinobacteria;c__Actinobacteria;o__Actinomycetales;f__Nakamurellaceae;g__unclassified
Bulk.Soil	176.667	102	207	105	0.00215311	0.00114301	0.00227489	0.00139932	k__Bacteria;p__Actinobacteria;c__Actinobacteria;o__Actinomycetales;f__Cellulomonadaceae;g__Cellulomonas
Bulk.Soil	266.667	216.667	257	168.333	0.00324998	0.00242796	0.00282438	0.00224336	k__Bacteria;p__Actinobacteria;c__Actinobacteria;o__Actinomycetales;f__Microbacteriaceae;g__unclassified
Bulk.Soil	1476	931.333	1657.67	1374	0.0179887	0.0104365	0.0182175	0.0183111	k__Bacteria;p__Actinobacteria;c__Actinobacteria;o__Actinomycetales;f__Micrococcaceae;g__unclassified
Bulk.Soil	303.333	270	290.667	272	0.00369686	0.00302561	0.00319437	0.00362491	k__Bacteria;p__Actinobacteria;c__Actinobacteria;o__Actinomycetales;f__Intrasporangiaceae;g__unclassified
Bulk.Soil	414.333	188.333	426.667	176.667	0.00504966	0.00211045	0.00468899	0.00235441	k__Bacteria;p__Actinobacteria;c__Actinobacteria;o__Actinomycetales;f__Micromonosporaceae;g__unclassified
Bulk.Soil	54	31.3333	52	31.6667	0.000658122	0.00035112	0.00057147	0.000422018	k__Bacteria;p__Actinobacteria;c__Actinobacteria;o__Actinomycetales;f__Micromonosporaceae;g__Dactylosporangium
Bulk.Soil	60	19.6667	50.3333	19	0.000731247	0.000220384	0.000553154	0.000253211	k__Bacteria;p__Actinobacteria;c__Actinobacteria;o__Actinomycetales;f__Micromonosporaceae;g__Virgisporangium
Bulk.Soil	47	32.3333	41.6667	38.6667	0.00057281	0.000362326	0.000457909	0.000515306	k__Bacteria;p__Actinobacteria;c__Actinobacteria;o__Actinomycetales;f__Nocardiaceae;g__unclassified
Bulk.Soil	11	9.66667	12	32.3333	0.000134062	0.000108324	0.000131878	0.000430902	k__Bacteria;p__Actinobacteria;c__Actinobacteria;o__Actinomycetales;f__Nocardiaceae;g__Rhodococcus
Bulk.Soil	256.333	220.333	262	195.333	0.00312405	0.00246904	0.00287933	0.00260318	k__Bacteria;p__Actinobacteria;c__Actinobacteria;o__Actinomycetales;f__Mycobacteriaceae;g__Mycobacterium
Bulk.Soil	11.6667	10.3333	14.6667	6.66667	0.000142187	0.000115795	0.000161184	8.88458e-05	k__Bacteria;p__Actinobacteria;c__Actinobacteria;o__Actinomycetales;f__Mycobacteriaceae;g__unclassified
Bulk.Soil	384.667	230.667	453.667	263	0.0046881	0.00258484	0.00498571	0.00350497	k__Bacteria;p__Actinobacteria;c__Actinobacteria;o__Actinomycetales;f__Pseudonocardiaceae;g__Pseudonocardia
Bulk.Soil	0.666667	0.666667	3.33333	1	8.12496e-06	7.47063e-06	3.66327e-05	1.33269e-05	k__Bacteria;p__Actinobacteria;c__Actinobacteria;o__Actinomycetales;f__Pseudonocardiaceae;g__Saccharopolyspora
Bulk.Soil	48	31.6667	70.6667	34	0.000584997	0.000354855	0.000776614	0.000453114	k__Bacteria;p__Actinobacteria;c__Actinobacteria;o__Actinomycetales;f__Microbacteriaceae;g__Agromyces
Bulk.Soil	40.3333	27.3333	62.3333	31.6667	0.00049156	0.000306296	0.000685032	0.000422018	k__Bacteria;p__Actinobacteria;c__Actinobacteria;o__Actinomycetales;f__Pseudonocardiaceae;g__Actinomycetospora
Bulk.Soil	44.6667	24.3333	58	25.3333	0.000544372	0.000272678	0.000637409	0.000337614	k__Bacteria;p__Actinobacteria;c__Actinobacteria;o__Actinomycetales;f__Pseudonocardiaceae;g__unclassified
Bulk.Soil	21	3.66667	16.6667	6.66667	0.000255936	4.10885e-05	0.000183164	8.88458e-05	k__Bacteria;p__Actinobacteria;c__Actinobacteria;o__Actinomycetales;f__Micromonosporaceae;g__Catellatospora
Bulk.Soil	7.66667	7	17	2.33333	9.34371e-05	7.84416e-05	0.000186827	3.1096e-05	k__Bacteria;p__Actinobacteria;c__Actinobacteria;o__Actinomycetales;f__Thermomonosporaceae;g__Actinocorallia
Bulk.Soil	92.3333	37	87	36	0.00112531	0.00041462	0.000956114	0.000479768	k__Bacteria;p__Actinobacteria;c__Actinobacteria;o__Actinomycetales;f__Thermomonosporaceae;g__unclassified
Bulk.Soil	59.3333	22	67	19.6667	0.000723122	0.000246531	0.000736318	0.000262095	k__Bacteria;p__Actinobacteria;c__Actinobacteria;o__Actinomycetales;f__Streptosporangiaceae;g__Nonomuraea
Bulk.Soil	5.33333	3	8.33333	0.666667	6.49997e-05	3.36178e-05	9.15818e-05	8.88458e-06	k__Bacteria;p__Actinobacteria;c__Actinobacteria;o__Actinomycetales;f__Streptosporangiaceae;g__unclassified
Bulk.Soil	24	10	30	10	0.000292499	0.000112059	0.000329694	0.000133269	k__Bacteria;p__Actinobacteria;c__Actinobacteria;o__Actinomycetales;f__Streptosporangiaceae;g__Streptosporangium
Bulk.Soil	322.667	449	334	331	0.00393248	0.00503147	0.0036706	0.0044112	k__Bacteria;p__Actinobacteria;c__Actinobacteria;o__Actinomycetales;f__Nocardioidaceae;g__Aeromicrobium
Bulk.Soil	2030.33	1810.67	2226.67	1773.33	0.0247446	0.0202902	0.0244707	0.023633	k__Bacteria;p__Actinobacteria;c__Actinobacteria;o__Actinomycetales;f__Nocardioidaceae;g__unclassified
Bulk.Soil	1238	1041.33	1266	1139.33	0.0150881	0.0116691	0.0139131	0.0151838	k__Bacteria;p__Actinobacteria;c__Actinobacteria;o__Actinomycetales;f__unclassified;g__unclassified
Bulk.Soil	67.6667	89.3333	83	105	0.000824684	0.00100106	0.000912155	0.00139932	k__Bacteria;p__Actinobacteria;c__Actinobacteria;o__Actinomycetales;f__Nocardioidaceae;g__Nocardioides
Bulk.Soil	69.3333	42	60	54	0.000844996	0.00047065	0.000659389	0.000719651	k__Bacteria;p__Actinobacteria;c__Actinobacteria;o__Actinomycetales;f__Nocardioidaceae;g__Kribbella
Bulk.Soil	12.3333	7.66667	13.6667	6	0.000150312	8.59123e-05	0.000150194	7.99613e-05	k__Bacteria;p__Actinobacteria;c__Actinobacteria;o__Actinomycetales;f__Propionibacteriaceae;g__unclassified
Bulk.Soil	4	2	6.66667	5.66667	4.87498e-05	2.24119e-05	7.32654e-05	7.5519e-05	k__Bacteria;p__Actinobacteria;c__Actinobacteria;o__Actinomycetales;f__Nocardioidaceae;g__Friedmanniella
Bulk.Soil	364.667	191.333	354.333	159.667	0.00444435	0.00214407	0.00389406	0.00212786	k__Bacteria;p__Actinobacteria;c__MB-A2-108;o__0319-7L14;f__unclassified;g__unclassified
Bulk.Soil	40.6667	33.6667	50	25	0.000495623	0.000377267	0.000549491	0.000333172	k__Bacteria;p__Actinobacteria;c__MB-A2-108;o__unclassified;f__unclassified;g__unclassified
Bulk.Soil	25.6667	24	27.6667	9	0.000312811	0.000268943	0.000304052	0.000119942	k__Bacteria;p__Actinobacteria;c__Nitriliruptoria;o__Euzebyales;f__Euzebyaceae;g__Euzebya
Bulk.Soil	1.33333	2.33333	3	0.666667	1.62499e-05	2.61472e-05	3.29694e-05	8.88458e-06	k__Bacteria;p__Actinobacteria;c__Nitriliruptoria;o__Euzebyales;f__Euzebyaceae;g__unclassified
Bulk.Soil	521.333	406.333	620.667	333.667	0.00635372	0.00455335	0.00682101	0.00444673	k__Bacteria;p__Actinobacteria;c__Acidimicrobiia;o__Acidimicrobiales;f__C111;g__unclassified
Bulk.Soil	1542.67	1818	1853	1599	0.0188012	0.0203724	0.0203641	0.0213097	k__Bacteria;p__Actinobacteria;c__Acidimicrobiia;o__Acidimicrobiales;f__unclassified;g__unclassified
Bulk.Soil	144.333	145.333	145.333	97.6667	0.00175905	0.0016286	0.00159719	0.00130159	k__Bacteria;p__Actinobacteria;c__Acidimicrobiia;o__Acidimicrobiales;f__Iamiaceae;g__Iamia
Bulk.Soil	7.33333	4.33333	8.66667	6	8.93746e-05	4.85591e-05	9.52451e-05	7.99613e-05	k__Bacteria;p__Actinobacteria;c__Acidimicrobiia;o__Acidimicrobiales;f__Iamiaceae;g__unclassified
Bulk.Soil	148.667	113.667	135.333	89.6667	0.00181187	0.00127374	0.00148729	0.00119498	k__Bacteria;p__Actinobacteria;c__unclassified;o__unclassified;f__unclassified;g__unclassified
Bulk.Soil	104	84	106	75.6667	0.00126749	0.0009413	0.00116492	0.0010084	k__Bacteria;p__Actinobacteria;c__Acidimicrobiia;o__Acidimicrobiales;f__EB1017;g__unclassified
Bulk.Soil	17.6667	7	21.6667	7.66667	0.000215311	7.84416e-05	0.000238113	0.000102173	k__Bacteria;p__Actinobacteria;c__Acidimicrobiia;o__Acidimicrobiales;f__AKIW874;g__unclassified
Bulk.Soil	2	1	4	1.33333	2.43749e-05	1.12059e-05	4.39593e-05	1.77692e-05	k__Bacteria;p__Actinobacteria;c__Acidimicrobiia;o__Acidimicrobiales;f__Microthrixaceae;g__unclassified
Bulk.Soil	49	70.3333	57.6667	57	0.000597185	0.000788152	0.000633746	0.000759632	k__Bacteria;p__Actinobacteria;c__Acidimicrobiia;o__unclassified;f__unclassified;g__unclassified
Bulk.Soil	68.3333	22.6667	89	30.3333	0.000832809	0.000254001	0.000978094	0.000404249	k__Bacteria;p__Actinobacteria;c__Actinobacteria;o__Micrococcales;f__unclassified;g__unclassified
Bulk.Soil	16.6667	3.33333	17.6667	14.3333	0.000203124	3.73532e-05	0.000194153	0.000191019	k__Bacteria;p__Actinobacteria;c__Actinobacteria;o__unclassified;f__unclassified;g__unclassified
Bulk.Soil	3240.33	2362.33	3716	2221.33	0.0394914	0.0264722	0.0408382	0.0296034	k__Bacteria;p__Actinobacteria;c__Thermoleophilia;o__Solirubrobacterales;f__unclassified;g__unclassified
Bulk.Soil	1076.67	456.333	1288.67	424.333	0.0131218	0.00511365	0.0141622	0.00565504	k__Bacteria;p__Actinobacteria;c__Thermoleophilia;o__Solirubrobacterales;f__Solirubrobacteraceae;g__unclassified
Bulk.Soil	146.667	87.3333	189	81.6667	0.00178749	0.000978653	0.00207708	0.00108836	k__Bacteria;p__Actinobacteria;c__Thermoleophilia;o__Solirubrobacterales;f__Conexibacteraceae;g__unclassified
Bulk.Soil	64	42.6667	55.3333	70.3333	0.000779996	0.00047812	0.000608103	0.000937324	k__Bacteria;p__Actinobacteria;c__Thermoleophilia;o__Solirubrobacterales;f__Patulibacteraceae;g__unclassified
Bulk.Soil	4	2.33333	6	0.333333	4.87498e-05	2.61472e-05	6.59389e-05	4.44229e-06	k__Bacteria;p__Actinobacteria;c__Thermoleophilia;o__unclassified;f__unclassified;g__unclassified
Bulk.Soil	0	0.333333	0	0	0	3.73532e-06	0	0	k__Bacteria;p__Actinobacteria;c__Thermoleophilia;o__Solirubrobacterales;f__Patulibacteraceae;g__Patulibacter
Bulk.Soil	2078.67	1188.33	2456	1155.67	0.0253336	0.0133164	0.026991	0.0154014	k__Bacteria;p__Actinobacteria;c__Thermoleophilia;o__Gaiellales;f__Gaiellaceae;g__unclassified
Bulk.Soil	91	51	106.667	62.3333	0.00110906	0.000571503	0.00117225	0.000830709	k__Bacteria;p__Actinobacteria;c__Thermoleophilia;o__Gaiellales;f__unclassified;g__unclassified
Bulk.Soil	15.3333	26	14.6667	19.3333	0.000186874	0.000291355	0.000161184	0.000257653	k__Bacteria;p__Actinobacteria;c__Thermoleophilia;o__Gaiellales;f__AK1AB1_02E;g__unclassified
Bulk.Soil	715.333	284.667	945.667	284	0.00871808	0.00318996	0.0103927	0.00378483	k__Bacteria;p__Actinobacteria;c__Rubrobacteria;o__Rubrobacterales;f__Rubrobacteraceae;g__Rubrobacter
Bulk.Soil	1340.67	1814.67	1292.67	1315.33	0.0163393	0.0203351	0.0142062	0.0175293	k__Bacteria;p__Acidobacteria;c__Solibacteres;o__Solibacterales;f__unclassified;g__unclassified
Bulk.Soil	23.6667	19.3333	19	15.3333	0.000288436	0.000216648	0.000208807	0.000204345	k__Bacteria;p__Acidobacteria;c__Solibacteres;o__Solibacterales;f__[Bryobacteraceae];g__unclassified
Bulk.Soil	9.33333	17.6667	10	11	0.000113749	0.000197972	0.000109898	0.000146596	k__Bacteria;p__Acidobacteria;c__Solibacteres;o__Solibacterales;f__Solibacteraceae;g__unclassified
Bulk.Soil	65.3333	144.667	91.3333	113.667	0.000796246	0.00162113	0.00100374	0.00151482	k__Bacteria;p__Acidobacteria;c__Solibacteres;o__Solibacterales;f__Solibacteraceae;g__Candidatus_Solibacter
Bulk.Soil	1	2	1.66667	1.33333	1.21874e-05	2.24119e-05	1.83164e-05	1.77692e-05	k__Bacteria;p__Acidobacteria;c__Solibacteres;o__Solibacterales;f__[Bryobacteraceae];g__Bryobacter
Bulk.Soil	5.66667	3	4.33333	1	6.90622e-05	3.36178e-05	4.76225e-05	1.33269e-05	k__Bacteria;p__Actinobacteria;c__Actinobacteria;o__Actinomycetales;f__Glycomycetaceae;g__Glycomyces
Bulk.Soil	72.3333	42	63	60.6667	0.000881558	0.00047065	0.000692358	0.000808497	k__Bacteria;p__Acidobacteria;c__Acidobacteriia;o__Acidobacteriales;f__Koribacteraceae;g__Candidatus_Koribacter
Bulk.Soil	32	20.6667	19.6667	23	0.000389998	0.00023159	0.000216133	0.000306518	k__Bacteria;p__Acidobacteria;c__Acidobacteriia;o__Acidobacteriales;f__Koribacteraceae;g__unclassified
Bulk.Soil	3.33333	1.66667	0.333333	3	4.06248e-05	1.86766e-05	3.66327e-06	3.99806e-05	k__Bacteria;p__Acidobacteria;c__Acidobacteriia;o__Acidobacteriales;f__Acidobacteriaceae;g__unclassified
Bulk.Soil	123.667	119.667	128.333	103	0.00150718	0.00134098	0.00141036	0.00137267	k__Bacteria;p__Acidobacteria;c__Acidobacteria-5;o__unclassified;f__unclassified;g__unclassified
Bulk.Soil	3.33333	1.33333	2.66667	2	4.06248e-05	1.49413e-05	2.93062e-05	2.66538e-05	k__Bacteria;p__Acidobacteria;c__PAUC37f;o__unclassified;f__unclassified;g__unclassified
Bulk.Soil	31.6667	60	36.6667	53.6667	0.000385936	0.000672357	0.00040296	0.000715209	k__Bacteria;p__Armatimonadetes;c__Armatimonadia;o__Armatimonadales;f__Armatimonadaceae;g__unclassified
Bulk.Soil	0.666667	1.33333	2	0	8.12496e-06	1.49413e-05	2.19796e-05	0	k__Bacteria;p__Armatimonadetes;c__Armatimonadia;o__FW68;f__unclassified;g__unclassified
Bulk.Soil	13.6667	24.6667	16.6667	25.3333	0.000166562	0.000276413	0.000183164	0.000337614	k__Bacteria;p__Armatimonadetes;c__Chthonomonadetes;o__Chthonomonadales;f__Chthonomonadaceae;g__unclassified
Bulk.Soil	7.33333	5	6	2.33333	8.93746e-05	5.60297e-05	6.59389e-05	3.1096e-05	k__Bacteria;p__Armatimonadetes;c__Chthonomonadetes;o__Chthonomonadales;f__unclassified;g__unclassified
Bulk.Soil	4.66667	1.66667	1	4	5.68747e-05	1.86766e-05	1.09898e-05	5.33075e-05	k__Bacteria;p__Armatimonadetes;c__Chthonomonadetes;o__Chthonomonadales;f__Chthonomonadaceae;g__Chthonomonas
Bulk.Soil	12.6667	23.3333	18	20	0.000154374	0.000261472	0.000197817	0.000266538	k__Bacteria;p__Armatimonadetes;c__Chthonomonadetes;o__SJA-22;f__unclassified;g__unclassified
Bulk.Soil	6	5	5.66667	2.66667	7.31247e-05	5.60297e-05	6.22756e-05	3.55383e-05	k__Bacteria;p__Armatimonadetes;c__Chthonomonadetes;o__unclassified;f__unclassified;g__unclassified
Bulk.Soil	535.333	586.333	526.667	473	0.00652434	0.00657042	0.00578797	0.00630361	k__Bacteria;p__Proteobacteria;c__Deltaproteobacteria;o__Syntrophobacterales;f__Syntrophobacteraceae;g__unclassified
Bulk.Soil	3	3	7.33333	3.33333	3.65623e-05	3.36178e-05	8.0592e-05	4.44229e-05	k__Bacteria;p__Proteobacteria;c__Deltaproteobacteria;o__Desulfuromonadales;f__Geobacteraceae;g__unclassified
Bulk.Soil	155	131.667	231.333	145.333	0.00188905	0.00147545	0.00254231	0.00193684	k__Bacteria;p__Proteobacteria;c__Deltaproteobacteria;o__Myxococcales;f__Polyangiaceae;g__unclassified
Bulk.Soil	34.6667	21.6667	43.3333	15	0.000422498	0.000242796	0.000476225	0.000199903	k__Bacteria;p__Proteobacteria;c__Deltaproteobacteria;o__Myxococcales;f__Polyangiaceae;g__Sorangium
Bulk.Soil	307	287.667	309	236.333	0.00374154	0.00322358	0.00339585	0.00314959	k__Bacteria;p__Proteobacteria;c__Deltaproteobacteria;o__Myxococcales;f__Haliangiaceae;g__unclassified
Bulk.Soil	26	6.33333	38	4.33333	0.000316874	7.0971e-05	0.000417613	5.77498e-05	k__Bacteria;p__Proteobacteria;c__Deltaproteobacteria;o__Myxococcales;f__Haliangiaceae;g__Haliangium
Bulk.Soil	1555.33	1286.67	1784.33	1153.33	0.0189555	0.0144183	0.0196095	0.0153703	k__Bacteria;p__Proteobacteria;c__Deltaproteobacteria;o__Myxococcales;f__unclassified;g__unclassified
Bulk.Soil	34	16.6667	46.6667	17	0.000414373	0.000186766	0.000512858	0.000226557	k__Bacteria;p__Proteobacteria;c__Deltaproteobacteria;o__Myxococcales;f__Myxococcaceae;g__unclassified
Bulk.Soil	14.3333	1.33333	21.6667	2	0.000174687	1.49413e-05	0.000238113	2.66538e-05	k__Bacteria;p__Proteobacteria;c__Deltaproteobacteria;o__Myxococcales;f__Cystobacteraceae;g__unclassified
Bulk.Soil	6	6.33333	15.6667	6.33333	7.31247e-05	7.0971e-05	0.000172174	8.44036e-05	k__Bacteria;p__Proteobacteria;c__Deltaproteobacteria;o__Myxococcales;f__Myxococcaceae;g__Anaeromyxobacter
Bulk.Soil	14.3333	24.6667	20.6667	21	0.000174687	0.000276413	0.000227123	0.000279864	k__Bacteria;p__Proteobacteria;c__Deltaproteobacteria;o__Myxococcales;f__Nannocystaceae;g__Nannocystis
Bulk.Soil	30	20	28	16.6667	0.000365623	0.000224119	0.000307715	0.000222115	k__Bacteria;p__Proteobacteria;c__Deltaproteobacteria;o__Myxococcales;f__Nannocystaceae;g__Plesiocystis
Bulk.Soil	15	9	10.6667	6	0.000182812	0.000100854	0.000117225	7.99613e-05	k__Bacteria;p__Proteobacteria;c__Deltaproteobacteria;o__NB1-j;f__unclassified;g__unclassified
Bulk.Soil	3.33333	0.666667	1.66667	1.66667	4.06248e-05	7.47063e-06	1.83164e-05	2.22115e-05	k__Bacteria;p__Proteobacteria;c__Deltaproteobacteria;o__NB1-j;f__NB1-i;g__unclassified
Bulk.Soil	6.33333	2.33333	4	1.33333	7.71871e-05	2.61472e-05	4.39593e-05	1.77692e-05	k__Bacteria;p__Proteobacteria;c__Deltaproteobacteria;o__NB1-j;f__MND4;g__unclassified
Bulk.Soil	2.33333	2.33333	3	0.333333	2.84374e-05	2.61472e-05	3.29694e-05	4.44229e-06	k__Bacteria;p__Proteobacteria;c__Deltaproteobacteria;o__FAC87;f__unclassified;g__unclassified
Bulk.Soil	2	5.66667	6	5	2.43749e-05	6.35004e-05	6.59389e-05	6.66344e-05	k__Bacteria;p__Proteobacteria;c__Deltaproteobacteria;o__PB19;f__unclassified;g__unclassified
Bulk.Soil	655.667	798.333	672.667	509.333	0.0079909	0.00894608	0.00739248	0.00678782	k__Bacteria;p__Acidobacteria;c__Acidobacteria-6;o__iii1-15;f__mb2424;g__unclassified
Bulk.Soil	3213	3675	3399.67	3061	0.0391583	0.0411819	0.0373617	0.0407936	k__Bacteria;p__Acidobacteria;c__Acidobacteria-6;o__iii1-15;f__unclassified;g__unclassified
Bulk.Soil	185	166.333	181	130	0.00225468	0.00186392	0.00198916	0.00173249	k__Bacteria;p__Acidobacteria;c__Acidobacteria-6;o__iii1-15;f__RB40;g__unclassified
Bulk.Soil	105.667	78.3333	122.333	70.3333	0.00128781	0.000877799	0.00134442	0.000937324	k__Bacteria;p__Acidobacteria;c__Acidobacteria-6;o__CCU21;f__unclassified;g__unclassified
Bulk.Soil	513.333	545.333	571.667	467.333	0.00625622	0.00611098	0.00628251	0.00622809	k__Bacteria;p__Acidobacteria;c__Sva0725;o__Sva0725;f__unclassified;g__unclassified
Bulk.Soil	10.6667	3.66667	11.3333	4	0.000129999	4.10885e-05	0.000124551	5.33075e-05	k__Bacteria;p__Acidobacteria;c__Sva0725;o__unclassified;f__unclassified;g__unclassified
Bulk.Soil	25.6667	17	21.6667	18.6667	0.000312811	0.000190501	0.000238113	0.000248768	k__Bacteria;p__Acidobacteria;c__unclassified;o__unclassified;f__unclassified;g__unclassified
Bulk.Soil	973.333	1064	992.667	688.667	0.0118624	0.0119231	0.0109092	0.00917778	k__Bacteria;p__Acidobacteria;c__iii1-8;o__DS-18;f__unclassified;g__unclassified
Bulk.Soil	8	11.3333	5.66667	4	9.74995e-05	0.000127001	6.22756e-05	5.33075e-05	k__Bacteria;p__Acidobacteria;c__iii1-8;o__unclassified;f__unclassified;g__unclassified
Bulk.Soil	68.6667	45.3333	42.6667	48.6667	0.000836871	0.000508003	0.000468899	0.000648575	k__Bacteria;p__Acidobacteria;c__iii1-8;o__32-20;f__unclassified;g__unclassified
Bulk.Soil	2.66667	3.33333	2.33333	2.33333	3.24998e-05	3.73532e-05	2.56429e-05	3.1096e-05	k__Bacteria;p__Acidobacteria;c__RB25;o__unclassified;f__unclassified;g__unclassified
Bulk.Soil	41.6667	27.3333	24.3333	24.6667	0.00050781	0.000306296	0.000267419	0.00032873	k__Bacteria;p__Acidobacteria;c__S035;o__unclassified;f__unclassified;g__unclassified
Bulk.Soil	0.666667	5	0	2.33333	8.12496e-06	5.60297e-05	0	3.1096e-05	k__Bacteria;p__Proteobacteria;c__Gammaproteobacteria;o__Enterobacteriales;f__Enterobacteriaceae;g__unclassified
Bulk.Soil	11.3333	31.3333	5.66667	42.3333	0.000138124	0.00035112	6.22756e-05	0.000564171	k__Bacteria;p__Proteobacteria;c__Gammaproteobacteria;o__Alteromonadales;f__Alteromonadaceae;g__Cellvibrio
Bulk.Soil	0	1.66667	0.333333	0	0	1.86766e-05	3.66327e-06	0	k__Bacteria;p__Proteobacteria;c__Gammaproteobacteria;o__Pseudomonadales;f__Pseudomonadaceae;g__unclassified
Bulk.Soil	29.3333	84.6667	35.3333	406.667	0.000357498	0.00094877	0.000388307	0.0054196	k__Bacteria;p__Proteobacteria;c__Gammaproteobacteria;o__Pseudomonadales;f__Pseudomonadaceae;g__Pseudomonas
Bulk.Soil	1051.67	1692.67	1290	1455.33	0.0128171	0.0189679	0.0141769	0.019395	k__Bacteria;p__Proteobacteria;c__Gammaproteobacteria;o__Xanthomonadales;f__Xanthomonadaceae;g__unclassified
Bulk.Soil	29	75.6667	35.3333	56	0.000353436	0.000847917	0.000388307	0.000746305	k__Bacteria;p__Proteobacteria;c__Gammaproteobacteria;o__Xanthomonadales;f__Xanthomonadaceae;g__Lysobacter
Bulk.Soil	9.33333	8.33333	4.66667	6.33333	0.000113749	9.33829e-05	5.12858e-05	8.44036e-05	k__Bacteria;p__Proteobacteria;c__Gammaproteobacteria;o__Xanthomonadales;f__Xanthomonadaceae;g__Dokdonella
Bulk.Soil	4.66667	2	2	1.33333	5.68747e-05	2.24119e-05	2.19796e-05	1.77692e-05	k__Bacteria;p__Proteobacteria;c__Gammaproteobacteria;o__Xanthomonadales;f__Xanthomonadaceae;g__Luteibacter
Bulk.Soil	8	16.6667	10.6667	13.6667	9.74995e-05	0.000186766	0.000117225	0.000182134	k__Bacteria;p__Proteobacteria;c__Gammaproteobacteria;o__Legionellales;f__Coxiellaceae;g__unclassified
Bulk.Soil	6.33333	9.33333	6.66667	10	7.71871e-05	0.000104589	7.32654e-05	0.000133269	k__Bacteria;p__Proteobacteria;c__Gammaproteobacteria;o__Legionellales;f__unclassified;g__unclassified
Bulk.Soil	122.333	138	129.667	106	0.00149093	0.00154642	0.00142501	0.00141265	k__Bacteria;p__Proteobacteria;c__Gammaproteobacteria;o__Alteromonadales;f__211ds20;g__unclassified
Bulk.Soil	998.667	799.667	933.667	635.333	0.0121712	0.00896102	0.0102608	0.00846701	k__Bacteria;p__Proteobacteria;c__Gammaproteobacteria;o__Xanthomonadales;f__Sinobacteraceae;g__unclassified
Bulk.Soil	275	166.333	206.333	114.667	0.00335155	0.00186392	0.00226757	0.00152815	k__Bacteria;p__Proteobacteria;c__Gammaproteobacteria;o__Xanthomonadales;f__Sinobacteraceae;g__Steroidobacter
Bulk.Soil	22.3333	36.6667	19.6667	16.6667	0.000272186	0.000410885	0.000216133	0.000222115	k__Bacteria;p__Proteobacteria;c__Gammaproteobacteria;o__unclassified;f__unclassified;g__unclassified
Bulk.Soil	4.33333	0	2.66667	0	5.28123e-05	0	2.93062e-05	0	k__Bacteria;p__Proteobacteria;c__Gammaproteobacteria;o__Chromatiales;f__unclassified;g__unclassified
Bulk.Soil	144.667	177.333	136.667	98.3333	0.00176312	0.00198719	0.00150194	0.00131048	k__Bacteria;p__Proteobacteria;c__Gammaproteobacteria;o__Thiotrichales;f__Piscirickettsiaceae;g__unclassified
Bulk.Soil	6.66667	7.66667	4.66667	7.33333	8.12496e-05	8.59123e-05	5.12858e-05	9.77304e-05	k__Bacteria;p__Proteobacteria;c__Gammaproteobacteria;o__Legionellales;f__Legionellaceae;g__unclassified
Bulk.Soil	4.66667	1.33333	1	0	5.68747e-05	1.49413e-05	1.09898e-05	0	k__Bacteria;p__Proteobacteria;c__Gammaproteobacteria;o__Legionellales;f__Legionellaceae;g__Legionella
Bulk.Soil	1071.67	2603	1148.67	2347	0.0130609	0.0291691	0.0126236	0.0312782	k__Bacteria;p__Proteobacteria;c__Betaproteobacteria;o__Burkholderiales;f__Oxalobacteraceae;g__unclassified
Bulk.Soil	8	57	4.33333	55.6667	9.74995e-05	0.000638739	4.76225e-05	0.000741863	k__Bacteria;p__Proteobacteria;c__Betaproteobacteria;o__Burkholderiales;f__Oxalobacteraceae;g__Janthinobacterium
Bulk.Soil	288	420	413.333	561	0.00350998	0.0047065	0.00454246	0.00747638	k__Bacteria;p__Proteobacteria;c__Betaproteobacteria;o__Burkholderiales;f__unclassified;g__unclassified
Bulk.Soil	26	25	30.6667	15	0.000316874	0.000280149	0.000337021	0.000199903	k__Bacteria;p__Proteobacteria;c__Betaproteobacteria;o__Burkholderiales;f__Burkholderiaceae;g__unclassified
Bulk.Soil	14	26.3333	11	40	0.000170624	0.00029509	0.000120888	0.000533075	k__Bacteria;p__Proteobacteria;c__Betaproteobacteria;o__Burkholderiales;f__Burkholderiaceae;g__Burkholderia
Bulk.Soil	112.667	180.333	101.667	186.333	0.00137312	0.00202081	0.0011173	0.00248324	k__Bacteria;p__Proteobacteria;c__Betaproteobacteria;o__Nitrosomonadales;f__Nitrosomonadaceae;g__unclassified
Bulk.Soil	2.33333	1.33333	5.66667	1	2.84374e-05	1.49413e-05	6.22756e-05	1.33269e-05	k__Bacteria;p__Proteobacteria;c__Betaproteobacteria;o__Burkholderiales;f__Oxalobacteraceae;g__Cupriavidus
Bulk.Soil	43.3333	59.6667	52.6667	51.3333	0.000528123	0.000668621	0.000578797	0.000684113	k__Bacteria;p__Proteobacteria;c__Betaproteobacteria;o__Burkholderiales;f__Comamonadaceae;g__Methylibium
Bulk.Soil	1287	1759	1526.67	1653.33	0.0156852	0.0197113	0.0167778	0.0220338	k__Bacteria;p__Proteobacteria;c__Betaproteobacteria;o__Burkholderiales;f__Comamonadaceae;g__unclassified
Bulk.Soil	5	3	0.666667	3	6.09372e-05	3.36178e-05	7.32654e-06	3.99806e-05	k__Bacteria;p__Proteobacteria;c__Betaproteobacteria;o__Burkholderiales;f__Alcaligenaceae;g__Achromobacter
Bulk.Soil	0.333333	0.333333	2.66667	0.333333	4.06248e-06	3.73532e-06	2.93062e-05	4.44229e-06	k__Bacteria;p__Proteobacteria;c__Betaproteobacteria;o__Rhodocyclales;f__Rhodocyclaceae;g__unclassified
Bulk.Soil	720.667	817.667	723	658.667	0.00878308	0.00916273	0.00794564	0.00877797	k__Bacteria;p__Proteobacteria;c__Betaproteobacteria;o__unclassified;f__unclassified;g__unclassified
Bulk.Soil	7	2.33333	3.33333	1	8.53121e-05	2.61472e-05	3.66327e-05	1.33269e-05	k__Bacteria;p__Proteobacteria;c__Betaproteobacteria;o__IS-44;f__unclassified;g__unclassified
Bulk.Soil	435	439.333	407.667	403.333	0.00530154	0.00492315	0.00448018	0.00537517	k__Bacteria;p__Proteobacteria;c__Betaproteobacteria;o__Ellin6067;f__unclassified;g__unclassified
Bulk.Soil	246.667	159	169	147	0.00300624	0.00178175	0.00185728	0.00195905	k__Bacteria;p__Proteobacteria;c__Betaproteobacteria;o__MND1;f__unclassified;g__unclassified
Bulk.Soil	109	121.667	100.333	58.3333	0.00132843	0.00136339	0.00110264	0.000777401	k__Bacteria;p__Proteobacteria;c__Betaproteobacteria;o__Burkholderiales;f__Alcaligenaceae;g__unclassified
Bulk.Soil	37	68.3333	54.6667	73	0.000450935	0.00076574	0.000600777	0.000972862	k__Bacteria;p__Proteobacteria;c__Betaproteobacteria;o__Methylophilales;f__Methylophilaceae;g__unclassified
Bulk.Soil	4	7.33333	3.66667	2.33333	4.87498e-05	8.21769e-05	4.0296e-05	3.1096e-05	k__Bacteria;p__Proteobacteria;c__Betaproteobacteria;o__Methylophilales;f__unclassified;g__unclassified
Bulk.Soil	14	36	25.3333	37	0.000170624	0.000403414	0.000278409	0.000493094	k__Bacteria;p__Proteobacteria;c__Betaproteobacteria;o__A21b;f__UD5;g__unclassified
Bulk.Soil	9	19.3333	14.3333	17.3333	0.000109687	0.000216648	0.000157521	0.000230999	k__Bacteria;p__Proteobacteria;c__Betaproteobacteria;o__A21b;f__unclassified;g__unclassified
Bulk.Soil	439	576.667	437.333	542.667	0.00535029	0.0064621	0.00480621	0.00723205	k__Bacteria;p__Proteobacteria;c__Betaproteobacteria;o__SC-I-84;f__unclassified;g__unclassified
Bulk.Soil	16.3333	37.6667	17.6667	44.6667	0.000199062	0.000422091	0.000194153	0.000595267	k__Bacteria;p__Proteobacteria;c__Betaproteobacteria;o__A21b;f__EB1003;g__unclassified
Bulk.Soil	20.6667	21	14.6667	12.6667	0.000251874	0.000235325	0.000161184	0.000168807	k__Bacteria;p__Proteobacteria;c__Gammaproteobacteria;o__Legionellales;f__Coxiellaceae;g__Aquicella
Bulk.Soil	0	0	0.333333	0	0	0	3.66327e-06	0	k__Bacteria;p__Proteobacteria;c__Gammaproteobacteria;o__Pseudomonadales;f__Moraxellaceae;g__Acinetobacter
Bulk.Soil	19	7	9.66667	13	0.000231561	7.84416e-05	0.000106235	0.000173249	k__Bacteria;p__Proteobacteria;c__Gammaproteobacteria;o__Xanthomonadales;f__unclassified;g__unclassified
Bulk.Soil	42	28.3333	35.6667	20	0.000511873	0.000317502	0.00039197	0.000266538	k__Bacteria;p__Proteobacteria;c__unclassified;o__unclassified;f__unclassified;g__unclassified
Bulk.Soil	5707	9288.33	6073	6923	0.0695537	0.104085	0.0667412	0.092262	k__Bacteria;p__Proteobacteria;c__Alphaproteobacteria;o__Sphingomonadales;f__Sphingomonadaceae;g__Kaistobacter
Bulk.Soil	235.667	283.667	208	160	0.00287217	0.00317875	0.00228588	0.0021323	k__Bacteria;p__Proteobacteria;c__Alphaproteobacteria;o__Sphingomonadales;f__Sphingomonadaceae;g__Sphingomonas
Bulk.Soil	3288.33	5492.33	3838	3876	0.0400764	0.0615468	0.0421789	0.051655	k__Bacteria;p__Proteobacteria;c__Alphaproteobacteria;o__Sphingomonadales;f__Sphingomonadaceae;g__unclassified
Bulk.Soil	119.333	386	150.667	220.667	0.00145437	0.0043255	0.0016558	0.0029408	k__Bacteria;p__Proteobacteria;c__Alphaproteobacteria;o__Sphingomonadales;f__unclassified;g__unclassified
Bulk.Soil	342	547	359.667	371	0.00416811	0.00612965	0.00395267	0.00494427	k__Bacteria;p__Proteobacteria;c__Alphaproteobacteria;o__Sphingomonadales;f__Erythrobacteraceae;g__unclassified
Bulk.Soil	2	5	5	5	2.43749e-05	5.60297e-05	5.49491e-05	6.66344e-05	k__Bacteria;p__Proteobacteria;c__Alphaproteobacteria;o__Sphingomonadales;f__Sphingomonadaceae;g__Sphingobium
Bulk.Soil	80	64.3333	59	68	0.000974995	0.000720916	0.000648399	0.000906228	k__Bacteria;p__Proteobacteria;c__Alphaproteobacteria;o__Rhizobiales;f__Rhizobiaceae;g__Rhizobium
Bulk.Soil	16	13	12.3333	6	0.000194999	0.000145677	0.000135541	7.99613e-05	k__Bacteria;p__Proteobacteria;c__Alphaproteobacteria;o__Rhizobiales;f__Rhizobiaceae;g__Agrobacterium
Bulk.Soil	12	19.3333	24.3333	13.3333	0.000146249	0.000216648	0.000267419	0.000177692	k__Bacteria;p__Proteobacteria;c__Alphaproteobacteria;o__Rhizobiales;f__Rhizobiaceae;g__unclassified
Bulk.Soil	44.3333	68	40.3333	60.3333	0.00054031	0.000762004	0.000443256	0.000804055	k__Bacteria;p__Proteobacteria;c__Alphaproteobacteria;o__Rhizobiales;f__Phyllobacteriaceae;g__unclassified
Bulk.Soil	0.666667	0	0	0	8.12496e-06	0	0	0	k__Bacteria;p__Proteobacteria;c__Alphaproteobacteria;o__Rhizobiales;f__Brucellaceae;g__Ochrobactrum
Bulk.Soil	9.33333	9.66667	15.3333	6	0.000113749	0.000108324	0.000168511	7.99613e-05	k__Bacteria;p__Proteobacteria;c__Alphaproteobacteria;o__Rhizobiales;f__Methylocystaceae;g__unclassified
Bulk.Soil	466.333	448	497.667	399	0.00568341	0.00502026	0.00546927	0.00531742	k__Bacteria;p__Proteobacteria;c__Alphaproteobacteria;o__Rhizobiales;f__Hyphomicrobiaceae;g__Rhodoplanes
Bulk.Soil	395.667	250	362.667	215.667	0.00482216	0.00280149	0.00398564	0.00287416	k__Bacteria;p__Proteobacteria;c__Alphaproteobacteria;o__unclassified;f__unclassified;g__unclassified
Bulk.Soil	257	291	222	226.667	0.00313217	0.00326093	0.00243974	0.00302076	k__Bacteria;p__Proteobacteria;c__Alphaproteobacteria;o__Rhizobiales;f__Hyphomicrobiaceae;g__Devosia
Bulk.Soil	7	10.6667	6.33333	5	8.53121e-05	0.00011953	6.96022e-05	6.66344e-05	k__Bacteria;p__Proteobacteria;c__Alphaproteobacteria;o__Rhizobiales;f__Aurantimonadaceae;g__unclassified
Bulk.Soil	1554.67	1169.33	1880.33	958	0.0189474	0.0131035	0.0206645	0.0127671	k__Bacteria;p__Proteobacteria;c__Alphaproteobacteria;o__Rhizobiales;f__Bradyrhizobiaceae;g__unclassified
Bulk.Soil	1739	1408.67	2080.33	1297	0.021194	0.0157854	0.0228625	0.017285	k__Bacteria;p__Proteobacteria;c__Alphaproteobacteria;o__Rhizobiales;f__unclassified;g__unclassified
Bulk.Soil	333.667	180	316	124.667	0.00406654	0.00201707	0.00347278	0.00166142	k__Bacteria;p__Proteobacteria;c__Alphaproteobacteria;o__Rhizobiales;f__Beijerinckiaceae;g__unclassified
Bulk.Soil	243.333	150	229	136.667	0.00296561	0.00168089	0.00251667	0.00182134	k__Bacteria;p__Proteobacteria;c__Alphaproteobacteria;o__Rhizobiales;f__Hyphomicrobiaceae;g__unclassified
Bulk.Soil	2	1.66667	0	0.666667	2.43749e-05	1.86766e-05	0	8.88458e-06	k__Bacteria;p__Proteobacteria;c__Alphaproteobacteria;o__Rhizobiales;f__Methylocystaceae;g__Methylopila
Bulk.Soil	79	79.3333	95	43	0.000962808	0.000889005	0.00104403	0.000573056	k__Bacteria;p__Proteobacteria;c__Alphaproteobacteria;o__Rhizobiales;f__Rhodobiaceae;g__Afifella
Bulk.Soil	42.3333	23	31	19	0.000515935	0.000257737	0.000340684	0.000253211	k__Bacteria;p__Proteobacteria;c__Alphaproteobacteria;o__Rhizobiales;f__Rhodobiaceae;g__unclassified
Bulk.Soil	9.66667	9.33333	5.33333	5.66667	0.000117812	0.000104589	5.86124e-05	7.5519e-05	k__Bacteria;p__Proteobacteria;c__Alphaproteobacteria;o__Rhizobiales;f__Methylobacteriaceae;g__Methylobacterium
Bulk.Soil	3.66667	0.333333	0.333333	1.33333	4.46873e-05	3.73532e-06	3.66327e-06	1.77692e-05	k__Bacteria;p__Proteobacteria;c__Alphaproteobacteria;o__Rhodobacterales;f__Rhodobacteraceae;g__Rhodobacter
Bulk.Soil	3.66667	1	4.33333	0.666667	4.46873e-05	1.12059e-05	4.76225e-05	8.88458e-06	k__Bacteria;p__Proteobacteria;c__Alphaproteobacteria;o__Rhodobacterales;f__unclassified;g__unclassified
Bulk.Soil	286	362.333	411.333	266.333	0.00348561	0.00406029	0.00452048	0.00354939	k__Bacteria;p__Proteobacteria;c__Alphaproteobacteria;o__Rhodobacterales;f__Rhodobacteraceae;g__unclassified
Bulk.Soil	38	19.3333	29	16.3333	0.000463123	0.000216648	0.000318705	0.000217672	k__Bacteria;p__Proteobacteria;c__Alphaproteobacteria;o__Rhizobiales;f__Hyphomicrobiaceae;g__Hyphomicrobium
Bulk.Soil	17.6667	8.66667	15.3333	5.66667	0.000215311	9.71182e-05	0.000168511	7.5519e-05	k__Bacteria;p__Proteobacteria;c__Alphaproteobacteria;o__Rhizobiales;f__Hyphomicrobiaceae;g__Pedomicrobium
Bulk.Soil	1.33333	2	2.66667	1.33333	1.62499e-05	2.24119e-05	2.93062e-05	1.77692e-05	k__Bacteria;p__Proteobacteria;c__Alphaproteobacteria;o__Rhizobiales;f__Rhizobiaceae;g__Kaistia
Bulk.Soil	74.3333	52	91.6667	41.3333	0.000905933	0.000582709	0.0010074	0.000550844	k__Bacteria;p__Proteobacteria;c__Alphaproteobacteria;o__Rhizobiales;f__Xanthobacteraceae;g__unclassified
Bulk.Soil	441.667	752.333	498.333	498.333	0.00538279	0.00843061	0.00547659	0.00664123	k__Bacteria;p__Proteobacteria;c__Alphaproteobacteria;o__Caulobacterales;f__Caulobacteraceae;g__unclassified
Bulk.Soil	98	188.333	138.333	135.333	0.00119437	0.00211045	0.00152026	0.00180357	k__Bacteria;p__Proteobacteria;c__Alphaproteobacteria;o__Caulobacterales;f__Caulobacteraceae;g__Mycoplana
Bulk.Soil	338.333	436.667	352.667	428.667	0.00412342	0.00489326	0.00387574	0.00571279	k__Bacteria;p__Proteobacteria;c__Alphaproteobacteria;o__Caulobacterales;f__Caulobacteraceae;g__Phenylobacterium
Bulk.Soil	166.333	227.333	136.667	190.333	0.00202718	0.00254749	0.00150194	0.00253655	k__Bacteria;p__Proteobacteria;c__Alphaproteobacteria;o__Ellin329;f__unclassified;g__unclassified
Bulk.Soil	338.667	154	492.333	179.333	0.00412748	0.00172572	0.00541065	0.00238995	k__Bacteria;p__Proteobacteria;c__Alphaproteobacteria;o__Rhodospirillales;f__Rhodospirillaceae;g__Skermanella
Bulk.Soil	1086	817.333	1194.67	749	0.0132356	0.00915899	0.0131292	0.00998183	k__Bacteria;p__Proteobacteria;c__Alphaproteobacteria;o__Rhodospirillales;f__Rhodospirillaceae;g__unclassified
Bulk.Soil	43.6667	41.3333	38.3333	43	0.000532185	0.000463179	0.000421276	0.000573056	k__Bacteria;p__Proteobacteria;c__Alphaproteobacteria;o__Rhodospirillales;f__Rhodospirillaceae;g__Inquilinus
Bulk.Soil	614.667	418	697.333	333	0.00749121	0.00468409	0.00766357	0.00443785	k__Bacteria;p__Proteobacteria;c__Alphaproteobacteria;o__Rhodospirillales;f__unclassified;g__unclassified
Bulk.Soil	51.3333	33.6667	26	26	0.000625622	0.000377267	0.000285735	0.000346499	k__Bacteria;p__Proteobacteria;c__Alphaproteobacteria;o__Rhodobacterales;f__Hyphomonadaceae;g__unclassified
Bulk.Soil	122.667	128.667	165	158.667	0.00149499	0.00144183	0.00181332	0.00211453	k__Bacteria;p__Proteobacteria;c__Alphaproteobacteria;o__Rhodospirillales;f__Acetobacteraceae;g__Roseomonas
Bulk.Soil	296	301.667	405.333	255.333	0.00360748	0.00338046	0.00445454	0.0034028	k__Bacteria;p__Proteobacteria;c__Alphaproteobacteria;o__Rhodospirillales;f__Acetobacteraceae;g__unclassified
Bulk.Soil	6	6.33333	6	4	7.31247e-05	7.0971e-05	6.59389e-05	5.33075e-05	k__Bacteria;p__Proteobacteria;c__Alphaproteobacteria;o__Rickettsiales;f__unclassified;g__unclassified
Bulk.Soil	5	2.66667	4.33333	2	6.09372e-05	2.98825e-05	4.76225e-05	2.66538e-05	k__Bacteria;p__Proteobacteria;c__Alphaproteobacteria;o__BD7-3;f__unclassified;g__unclassified
Bulk.Soil	34.6667	46	63	41	0.000422498	0.000515474	0.000692358	0.000546402	k__Bacteria;p__Proteobacteria;c__Deltaproteobacteria;o__unclassified;f__unclassified;g__unclassified
Bulk.Soil	97	63	81.6667	49	0.00118218	0.000705975	0.000897502	0.000653017	k__Bacteria;p__Proteobacteria;c__Deltaproteobacteria;o__Myxococcales;f__OM27;g__unclassified
Bulk.Soil	47.6667	54.3333	48.6667	52	0.000580935	0.000608856	0.000534838	0.000692998	k__Bacteria;p__Proteobacteria;c__Deltaproteobacteria;o__Bdellovibrionales;f__Bdellovibrionaceae;g__Bdellovibrio
Bulk.Soil	1164	893.667	1426.67	933	0.0141862	0.0100144	0.0156788	0.012434	k__Bacteria;p__Chloroflexi;c__Ellin6529;o__unclassified;f__unclassified;g__unclassified
Bulk.Soil	239	175	262.333	122	0.0029128	0.00196104	0.002883	0.00162588	k__Bacteria;p__Chloroflexi;c__Gitt-GS-136;o__unclassified;f__unclassified;g__unclassified
Bulk.Soil	39.3333	27	40.3333	29.3333	0.000479373	0.000302561	0.000443256	0.000390922	k__Bacteria;p__Chloroflexi;c__TK17;o__mle1-48;f__unclassified;g__unclassified
Bulk.Soil	85	67.6667	93	57.6667	0.00103593	0.000758269	0.00102205	0.000768517	k__Bacteria;p__Chloroflexi;c__S085;o__unclassified;f__unclassified;g__unclassified
Bulk.Soil	16.3333	19	24	12.3333	0.000199062	0.000212913	0.000263756	0.000164365	k__Bacteria;p__Chloroflexi;c__TK17;o__unclassified;f__unclassified;g__unclassified
Bulk.Soil	973.333	681.667	1205.33	589	0.0118624	0.00763872	0.0132464	0.00784953	k__Bacteria;p__Chloroflexi;c__Thermomicrobia;o__JG30-KF-CM45;f__unclassified;g__unclassified
Bulk.Soil	44.6667	39	50	37.6667	0.000544372	0.000437032	0.000549491	0.000501979	k__Bacteria;p__Chloroflexi;c__Thermomicrobia;o__unclassified;f__unclassified;g__unclassified
Bulk.Soil	119	82.3333	146	82.6667	0.00145031	0.000922623	0.00160451	0.00110169	k__Bacteria;p__Chloroflexi;c__unclassified;o__unclassified;f__unclassified;g__unclassified
Bulk.Soil	35.6667	36.3333	41.6667	24	0.000434685	0.000407149	0.000457909	0.000319845	k__Bacteria;p__Chloroflexi;c__Thermomicrobia;o__AKYG1722;f__unclassified;g__unclassified
Bulk.Soil	70.3333	60.6667	89.3333	67.3333	0.000857183	0.000679827	0.000981757	0.000897343	k__Bacteria;p__Chloroflexi;c__TK10;o__unclassified;f__unclassified;g__unclassified
Bulk.Soil	26.3333	14.6667	26.3333	10.3333	0.000320936	0.000164354	0.000289398	0.000137711	k__Bacteria;p__Chloroflexi;c__TK10;o__AKYG885;f__unclassified;g__unclassified
Bulk.Soil	17.3333	12.3333	17.3333	14	0.000211249	0.000138207	0.00019049	0.000186576	k__Bacteria;p__Chloroflexi;c__TK10;o__AKYG885;f__5B-12;g__unclassified
Bulk.Soil	105.333	68.3333	129	72	0.00128374	0.00076574	0.00141769	0.000959535	k__Bacteria;p__Chloroflexi;c__TK10;o__AKYG885;f__Dolo_23;g__unclassified
Bulk.Soil	28.3333	19.6667	33.6667	26	0.000345311	0.000220384	0.00036999	0.000346499	k__Bacteria;p__Chloroflexi;c__TK10;o__B07_WMSP1;f__unclassified;g__unclassified
Bulk.Soil	16.6667	14	14.3333	14.3333	0.000203124	0.000156883	0.000157521	0.000191019	k__Bacteria;p__Chloroflexi;c__TK10;o__B07_WMSP1;f__FFCH4570;g__unclassified
Bulk.Soil	26	15.3333	16.3333	18.6667	0.000316874	0.000171825	0.0001795	0.000248768	k__Bacteria;p__Chloroflexi;c__P2-11E;o__unclassified;f__unclassified;g__unclassified
Bulk.Soil	116	102	149	85	0.00141374	0.00114301	0.00163748	0.00113278	k__Bacteria;p__Chloroflexi;c__Anaerolineae;o__Caldilineales;f__Caldilineaceae;g__unclassified
Bulk.Soil	15	4.66667	13.3333	5.66667	0.000182812	5.22944e-05	0.000146531	7.5519e-05	k__Bacteria;p__Chloroflexi;c__Anaerolineae;o__Caldilineales;f__Caldilineaceae;g__Caldilinea
Bulk.Soil	59.6667	48.6667	65.3333	42	0.000727184	0.000545356	0.000718001	0.000559729	k__Bacteria;p__Armatimonadetes;c__0319-6E2;o__unclassified;f__unclassified;g__unclassified
Bulk.Soil	9.33333	14.6667	16.6667	10	0.000113749	0.000164354	0.000183164	0.000133269	k__Bacteria;p__Armatimonadetes;c__unclassified;o__unclassified;f__unclassified;g__unclassified
Bulk.Soil	4.33333	5.33333	3.33333	2.66667	5.28123e-05	5.9765e-05	3.66327e-05	3.55383e-05	k__Bacteria;p__Armatimonadetes;c__OPB50;o__unclassified;f__unclassified;g__unclassified
Bulk.Soil	4.66667	1.33333	1.33333	1.33333	5.68747e-05	1.49413e-05	1.46531e-05	1.77692e-05	k__Bacteria;p__Acidobacteria;c__BPC102;o__MVS-40;f__unclassified;g__unclassified
Bulk.Soil	6.33333	4.33333	10	2.66667	7.71871e-05	4.85591e-05	0.000109898	3.55383e-05	k__Bacteria;p__Firmicutes;c__Clostridia;o__Clostridiales;f__Clostridiaceae;g__Clostridium
Bulk.Soil	2	0	2	0.333333	2.43749e-05	0	2.19796e-05	4.44229e-06	k__Bacteria;p__Firmicutes;c__Clostridia;o__Clostridiales;f__Gracilibacteraceae;g__unclassified
Bulk.Soil	3.66667	2.66667	2.66667	2.33333	4.46873e-05	2.98825e-05	2.93062e-05	3.1096e-05	k__Bacteria;p__Firmicutes;c__Clostridia;o__Clostridiales;f__[Tissierellaceae];g__Sporanaerobacter
Bulk.Soil	1.66667	1.33333	1.66667	1.66667	2.03124e-05	1.49413e-05	1.83164e-05	2.22115e-05	k__Bacteria;p__Firmicutes;c__Clostridia;o__Clostridiales;f__unclassified;g__unclassified
Bulk.Soil	31.6667	8.33333	32.6667	7.66667	0.000385936	9.33829e-05	0.000359001	0.000102173	k__Bacteria;p__Actinobacteria;c__Rubrobacteria;o__Rubrobacterales;f__Rubrobacteraceae;g__unclassified
Bulk.Soil	2	1.33333	2.33333	0.666667	2.43749e-05	1.49413e-05	2.56429e-05	8.88458e-06	k__Bacteria;p__Actinobacteria;c__Rubrobacteria;o__Rubrobacterales;f__unclassified;g__unclassified
Bulk.Soil	902.667	712.333	992.667	550.333	0.0110012	0.00798237	0.0109092	0.00733422	k__Bacteria;p__Gemmatimonadetes;c__Gemm-1;o__unclassified;f__unclassified;g__unclassified
Bulk.Soil	668.333	972.667	701.333	933.667	0.00814527	0.0108997	0.00770752	0.0124429	k__Bacteria;p__Gemmatimonadetes;c__Gemmatimonadetes;o__Gemmatimonadales;f__Ellin5301;g__unclassified
Bulk.Soil	260.667	359	333	311.667	0.00317686	0.00402293	0.00365961	0.00415354	k__Bacteria;p__Gemmatimonadetes;c__Gemmatimonadetes;o__Gemmatimonadales;f__unclassified;g__unclassified
Bulk.Soil	96.3333	146.667	143	129	0.00117406	0.00164354	0.00157154	0.00171917	k__Bacteria;p__Gemmatimonadetes;c__Gemmatimonadetes;o__Gemmatimonadales;f__Gemmatimonadaceae;g__Gemmatimonas
Bulk.Soil	5.66667	11.3333	6.66667	0	6.90622e-05	0.000127001	7.32654e-05	0	k__Bacteria;p__Gemmatimonadetes;c__Gemmatimonadetes;o__Gemmatimonadales;f__Gemmatimonadaceae;g__unclassified
Bulk.Soil	53	55.6667	46.3333	29	0.000645934	0.000623798	0.000509195	0.000386479	k__Bacteria;p__Gemmatimonadetes;c__Gemmatimonadetes;o__KD8-87;f__unclassified;g__unclassified
Bulk.Soil	266.333	308	291.333	305.333	0.00324592	0.00345143	0.0032017	0.00406914	k__Bacteria;p__Gemmatimonadetes;c__Gemmatimonadetes;o__Ellin5290;f__unclassified;g__unclassified
Bulk.Soil	1463.33	1794	1618	1439.67	0.0178343	0.0201035	0.0177815	0.0191863	k__Bacteria;p__Gemmatimonadetes;c__Gemmatimonadetes;o__unclassified;f__unclassified;g__unclassified
Bulk.Soil	6.33333	9	15	3.66667	7.71871e-05	0.000100854	0.000164847	4.88652e-05	k__Bacteria;p__Gemmatimonadetes;c__Gemmatimonadetes;o__Gemmatimonadales;f__A1-B1;g__unclassified
Bulk.Soil	253.333	297.667	265	234	0.00308749	0.00333564	0.0029123	0.00311849	k__Bacteria;p__Gemmatimonadetes;c__Gemmatimonadetes;o__N1423WL;f__unclassified;g__unclassified
Bulk.Soil	31	24	28.3333	17	0.000377811	0.000268943	0.000311378	0.000226557	k__Bacteria;p__Gemmatimonadetes;c__Gemmatimonadetes;o__C114;f__unclassified;g__unclassified
Bulk.Soil	2.33333	1	2	0	2.84374e-05	1.12059e-05	2.19796e-05	0	k__Bacteria;p__Chloroflexi;c__Chloroflexi;o__unclassified;f__unclassified;g__unclassified
Bulk.Soil	19.3333	33.3333	36.3333	29.6667	0.000235624	0.000373532	0.000399297	0.000395364	k__Bacteria;p__Chloroflexi;c__Chloroflexi;o__Herpetosiphonales;f__unclassified;g__unclassified
Bulk.Soil	118.333	101	129.667	93	0.00144218	0.0011318	0.00142501	0.0012394	k__Bacteria;p__Nitrospirae;c__Nitrospira;o__Nitrospirales;f__0319-6A21;g__unclassified
Bulk.Soil	3.66667	0.666667	1.33333	0.666667	4.46873e-05	7.47063e-06	1.46531e-05	8.88458e-06	k__Bacteria;p__Nitrospirae;c__Nitrospira;o__Nitrospirales;f__unclassified;g__unclassified
Bulk.Soil	84.3333	95	115.333	81	0.00102781	0.00106456	0.00126749	0.00107948	k__Bacteria;p__Chloroflexi;c__Chloroflexi;o__AKIW781;f__unclassified;g__unclassified
Bulk.Soil	150.333	129.333	142.667	135.667	0.00183218	0.0014493	0.00156788	0.00180801	k__Bacteria;p__Chloroflexi;c__Anaerolineae;o__envOPS12;f__unclassified;g__unclassified
Bulk.Soil	15.3333	15.3333	19	9	0.000186874	0.000171825	0.000208807	0.000119942	k__Bacteria;p__Chloroflexi;c__Anaerolineae;o__H39;f__unclassified;g__unclassified
Bulk.Soil	49	45	52.6667	38	0.000597185	0.000504268	0.000578797	0.000506421	k__Bacteria;p__Chloroflexi;c__Anaerolineae;o__SBR1031;f__A4b;g__unclassified
Bulk.Soil	1.33333	2.33333	3	1.33333	1.62499e-05	2.61472e-05	3.29694e-05	1.77692e-05	k__Bacteria;p__Chloroflexi;c__Anaerolineae;o__SBR1031;f__SJA-101;g__unclassified
Bulk.Soil	4.33333	6.33333	8.66667	1.33333	5.28123e-05	7.0971e-05	9.52451e-05	1.77692e-05	k__Bacteria;p__Chloroflexi;c__Anaerolineae;o__CFB-26;f__unclassified;g__unclassified
Bulk.Soil	378.667	510	412	305.333	0.00461498	0.00571503	0.0045278	0.00406914	k__Bacteria;p__Gemmatimonadetes;c__Gemm-3;o__unclassified;f__unclassified;g__unclassified
Bulk.Soil	36.3333	40	41.3333	23.6667	0.00044281	0.000448238	0.000454246	0.000315403	k__Bacteria;p__Gemmatimonadetes;c__Gemm-2;o__unclassified;f__unclassified;g__unclassified
Bulk.Soil	291.667	396.333	285.333	213.333	0.00355467	0.00444129	0.00313576	0.00284307	k__Bacteria;p__Gemmatimonadetes;c__Gemm-5;o__unclassified;f__unclassified;g__unclassified
Bulk.Soil	63.3333	79	69.6667	65.3333	0.000771871	0.00088527	0.000765624	0.000870689	k__Bacteria;p__Cyanobacteria;c__ML635J-21;o__unclassified;f__unclassified;g__unclassified
Bulk.Soil	5	2.66667	1.66667	3.33333	6.09372e-05	2.98825e-05	1.83164e-05	4.44229e-05	k__Bacteria;p__Cyanobacteria;c__4C0d-2;o__MLE1-12;f__unclassified;g__unclassified
Bulk.Soil	0.333333	0	0	0	4.06248e-06	0	0	0	k__Bacteria;p__Cyanobacteria;c__4C0d-2;o__unclassified;f__unclassified;g__unclassified
Bulk.Soil	0	1	0	0	0	1.12059e-05	0	0	k__Bacteria;p__Cyanobacteria;c__4C0d-2;o__SM1D11;f__unclassified;g__unclassified
Bulk.Soil	8	6	2.33333	3.66667	9.74995e-05	6.72357e-05	2.56429e-05	4.88652e-05	k__Bacteria;p__Chloroflexi;c__Chloroflexi;o__Chloroflexales;f__unclassified;g__unclassified
Bulk.Soil	166.333	126	181.667	136	0.00202718	0.00141195	0.00199648	0.00181246	k__Bacteria;p__Chloroflexi;c__Chloroflexi;o__[Roseiflexales];f__[Kouleothrixaceae];g__unclassified
Bulk.Soil	102.333	69	119	80.6667	0.00124718	0.00077321	0.00130779	0.00107503	k__Bacteria;p__Chloroflexi;c__Chloroflexi;o__[Roseiflexales];f__unclassified;g__unclassified
Bulk.Soil	40.6667	32.3333	29.3333	29	0.000495623	0.000362326	0.000322368	0.000386479	k__Bacteria;p__Gemmatimonadetes;c__unclassified;o__unclassified;f__unclassified;g__unclassified
Bulk.Soil	43.3333	16.3333	35.6667	27.6667	0.000528123	0.00018303	0.00039197	0.00036871	k__Bacteria;p__Firmicutes;c__Bacilli;o__Bacillales;f__unclassified;g__unclassified
Bulk.Soil	827.667	370	800.333	416	0.0100871	0.0041462	0.00879552	0.00554398	k__Bacteria;p__Firmicutes;c__Bacilli;o__Bacillales;f__Bacillaceae;g__Bacillus
Bulk.Soil	61	40.6667	60.6667	35.6667	0.000743434	0.000455708	0.000666716	0.000475325	k__Bacteria;p__Firmicutes;c__Bacilli;o__Bacillales;f__Bacillaceae;g__unclassified
Bulk.Soil	26.3333	14	18	9.33333	0.000320936	0.000156883	0.000197817	0.000124384	k__Bacteria;p__Firmicutes;c__Bacilli;o__Bacillales;f__Planococcaceae;g__Solibacillus
Bulk.Soil	68.6667	37.3333	67	34.6667	0.000836871	0.000418355	0.000736318	0.000461998	k__Bacteria;p__Firmicutes;c__Bacilli;o__Bacillales;f__Planococcaceae;g__unclassified
Bulk.Soil	12.3333	2.66667	7.33333	5.33333	0.000150312	2.98825e-05	8.0592e-05	7.10767e-05	k__Bacteria;p__Firmicutes;c__Bacilli;o__Bacillales;f__Planococcaceae;g__Sporosarcina
Bulk.Soil	0.666667	1	0.333333	0	8.12496e-06	1.12059e-05	3.66327e-06	0	k__Bacteria;p__Firmicutes;c__Bacilli;o__Bacillales;f__Staphylococcaceae;g__Staphylococcus
Bulk.Soil	9	1	5	1.66667	0.000109687	1.12059e-05	5.49491e-05	2.22115e-05	k__Bacteria;p__Firmicutes;c__Bacilli;o__Bacillales;f__Paenibacillaceae;g__Brevibacillus
Bulk.Soil	20	16.3333	27.6667	13	0.000243749	0.00018303	0.000304052	0.000173249	k__Bacteria;p__Firmicutes;c__Bacilli;o__Bacillales;f__Paenibacillaceae;g__unclassified
Bulk.Soil	139	79.6667	131	78.6667	0.00169405	0.00089274	0.00143967	0.00104838	k__Bacteria;p__Firmicutes;c__Bacilli;o__Bacillales;f__Paenibacillaceae;g__Paenibacillus
Bulk.Soil	10.3333	3	8.66667	4.66667	0.000125937	3.36178e-05	9.52451e-05	6.21921e-05	k__Bacteria;p__Firmicutes;c__Bacilli;o__Bacillales;f__Paenibacillaceae;g__Cohnella
Bulk.Soil	3.66667	1.33333	1.33333	1	4.46873e-05	1.49413e-05	1.46531e-05	1.33269e-05	k__Bacteria;p__Firmicutes;c__Bacilli;o__Turicibacterales;f__Turicibacteraceae;g__Turicibacter
Bulk.Soil	2.66667	1.33333	2.33333	2	3.24998e-05	1.49413e-05	2.56429e-05	2.66538e-05	k__Bacteria;p__Firmicutes;c__Bacilli;o__Bacillales;f__Paenibacillaceae;g__Ammoniphilus
Bulk.Soil	1.66667	0.666667	2.66667	1.33333	2.03124e-05	7.47063e-06	2.93062e-05	1.77692e-05	k__Bacteria;p__Firmicutes;c__Bacilli;o__Bacillales;f__Thermoactinomycetaceae;g__Planifilum
Bulk.Soil	4.33333	0	0	0.333333	5.28123e-05	0	0	4.44229e-06	k__Bacteria;p__Firmicutes;c__Bacilli;o__Lactobacillales;f__Streptococcaceae;g__Streptococcus
Bulk.Soil	11.6667	2.66667	9	3.66667	0.000142187	2.98825e-05	9.89083e-05	4.88652e-05	k__Bacteria;p__Firmicutes;c__Bacilli;o__Bacillales;f__Thermoactinomycetaceae;g__Shimazuella
Bulk.Soil	1	1.66667	3.66667	1.66667	1.21874e-05	1.86766e-05	4.0296e-05	2.22115e-05	k__Bacteria;p__Firmicutes;c__Bacilli;o__Bacillales;f__Thermoactinomycetaceae;g__unclassified
Bulk.Soil	144.667	53.6667	75	56	0.00176312	0.000601386	0.000824236	0.000746305	k__Bacteria;p__Firmicutes;c__Bacilli;o__Bacillales;f__Alicyclobacillaceae;g__Alicyclobacillus
Bulk.Soil	28.3333	38	35	25.3333	0.000345311	0.000425826	0.000384644	0.000337614	k__Bacteria;p__Armatimonadetes;c__[Fimbriimonadia];o__[Fimbriimonadales];f__[Fimbriimonadaceae];g__unclassified
Bulk.Soil	143.333	213.333	146.333	160.333	0.00174687	0.0023906	0.00160818	0.00213674	k__Bacteria;p__Armatimonadetes;c__[Fimbriimonadia];o__[Fimbriimonadales];f__[Fimbriimonadaceae];g__Fimbriimonas
Bulk.Soil	13.6667	19.6667	18.3333	14.6667	0.000166562	0.000220384	0.00020148	0.000195461	k__Bacteria;p__Proteobacteria;c__Deltaproteobacteria;o__MIZ46;f__unclassified;g__unclassified
Bulk.Soil	1	3.66667	0.666667	1.66667	1.21874e-05	4.10885e-05	7.32654e-06	2.22115e-05	k__Bacteria;p__Chloroflexi;c__Anaerolineae;o__SBR1031;f__oc28;g__unclassified
Bulk.Soil	52.3333	79.3333	74	93.3333	0.00063781	0.000889005	0.000813246	0.00124384	k__Bacteria;p__Chloroflexi;c__C0119;o__unclassified;f__unclassified;g__unclassified
Bulk.Soil	2.66667	1	4.33333	1.66667	3.24998e-05	1.12059e-05	4.76225e-05	2.22115e-05	k__Bacteria;p__WPS-2;c__unclassified;o__unclassified;f__unclassified;g__unclassified
Bulk.Soil	16.6667	12.6667	14.6667	5	0.000203124	0.000141942	0.000161184	6.66344e-05	k__Bacteria;p__Chloroflexi;c__Anaerolineae;o__Ardenscatenales;f__Ardenscatenaceae;g__Ardenscatena
Bulk.Soil	7.66667	9.66667	13.6667	7.66667	9.34371e-05	0.000108324	0.000150194	0.000102173	k__Bacteria;p__Chloroflexi;c__Anaerolineae;o__Ardenscatenales;f__unclassified;g__unclassified
Bulk.Soil	10.6667	20.3333	22.3333	13	0.000129999	0.000227854	0.000245439	0.000173249	k__Bacteria;p__Proteobacteria;c__Deltaproteobacteria;o__Spirobacillales;f__unclassified;g__unclassified
Bulk.Soil	30.3333	10.3333	27.6667	7.33333	0.000369686	0.000115795	0.000304052	9.77304e-05	k__Bacteria;p__Proteobacteria;c__Deltaproteobacteria;o__[Entotheonellales];f__[Entotheonellaceae];g__unclassified
Bulk.Soil	7	3.33333	6.66667	0.666667	8.53121e-05	3.73532e-05	7.32654e-05	8.88458e-06	k__Bacteria;p__Proteobacteria;c__Deltaproteobacteria;o__[Entotheonellales];f__unclassified;g__unclassified
Bulk.Soil	470.333	669.333	447.333	490.333	0.00573216	0.00750051	0.00491611	0.00653461	k__Bacteria;p__Verrucomicrobia;c__[Pedosphaerae];o__[Pedosphaerales];f__Ellin517;g__unclassified
Bulk.Soil	12.3333	13.6667	10	9.33333	0.000150312	0.000153148	0.000109898	0.000124384	k__Bacteria;p__Verrucomicrobia;c__[Pedosphaerae];o__[Pedosphaerales];f__Ellin515;g__unclassified
Bulk.Soil	628.667	741.667	626	621.333	0.00766184	0.00831108	0.00687962	0.00828043	k__Bacteria;p__Verrucomicrobia;c__[Pedosphaerae];o__[Pedosphaerales];f__unclassified;g__unclassified
Bulk.Soil	2.33333	2	0.333333	2	2.84374e-05	2.24119e-05	3.66327e-06	2.66538e-05	k__Bacteria;p__Verrucomicrobia;c__[Pedosphaerae];o__[Pedosphaerales];f__auto67_4W;g__unclassified
Bulk.Soil	2	2.66667	3	3.33333	2.43749e-05	2.98825e-05	3.29694e-05	4.44229e-05	k__Bacteria;p__Verrucomicrobia;c__[Pedosphaerae];o__[Pedosphaerales];f__R4-41B;g__unclassified
Bulk.Soil	123.333	137.667	106.333	121	0.00150312	0.00154269	0.00116858	0.00161255	k__Bacteria;p__Verrucomicrobia;c__Verrucomicrobiae;o__Verrucomicrobiales;f__Verrucomicrobiaceae;g__unclassified
Bulk.Soil	1.33333	2.33333	2.33333	5.33333	1.62499e-05	2.61472e-05	2.56429e-05	7.10767e-05	k__Bacteria;p__Verrucomicrobia;c__Verrucomicrobiae;o__Verrucomicrobiales;f__Verrucomicrobiaceae;g__Prosthecobacter
Bulk.Soil	41	74.6667	75.6667	84.3333	0.000499685	0.000836711	0.000831563	0.0011239	k__Bacteria;p__Verrucomicrobia;c__[Spartobacteria];o__[Chthoniobacterales];f__[Chthoniobacteraceae];g__DA101
Bulk.Soil	54	67	56.6667	53.6667	0.000658122	0.000750798	0.000622756	0.000715209	k__Bacteria;p__Verrucomicrobia;c__[Spartobacteria];o__[Chthoniobacterales];f__[Chthoniobacteraceae];g__Chthoniobacter
Bulk.Soil	63.6667	139.333	66.3333	104	0.000775934	0.00156136	0.000728991	0.001386	k__Bacteria;p__Verrucomicrobia;c__[Spartobacteria];o__[Chthoniobacterales];f__[Chthoniobacteraceae];g__Ellin506
Bulk.Soil	281.333	368	314.667	279.667	0.00342873	0.00412379	0.00345813	0.00372708	k__Bacteria;p__Verrucomicrobia;c__[Spartobacteria];o__[Chthoniobacterales];f__[Chthoniobacteraceae];g__unclassified
Bulk.Soil	6.66667	17.6667	9	5.66667	8.12496e-05	0.000197972	9.89083e-05	7.5519e-05	k__Bacteria;p__Verrucomicrobia;c__[Spartobacteria];o__unclassified;f__unclassified;g__unclassified
Bulk.Soil	19.6667	17.6667	21	14.3333	0.000239686	0.000197972	0.000230786	0.000191019	k__Bacteria;p__Verrucomicrobia;c__unclassified;o__unclassified;f__unclassified;g__unclassified
Bulk.Soil	21	42.6667	20	32.6667	0.000255936	0.00047812	0.000219796	0.000435345	k__Bacteria;p__Verrucomicrobia;c__[Spartobacteria];o__[Chthoniobacterales];f__[Chthoniobacteraceae];g__OR-59
Bulk.Soil	9.66667	5.33333	11	5	0.000117812	5.9765e-05	0.000120888	6.66344e-05	k__Bacteria;p__Verrucomicrobia;c__[Spartobacteria];o__[Chthoniobacterales];f__[Chthoniobacteraceae];g__Candidatus_Xiphinematobacter
Bulk.Soil	1.33333	2.33333	2.66667	2	1.62499e-05	2.61472e-05	2.93062e-05	2.66538e-05	k__Bacteria;p__Verrucomicrobia;c__Verrucomicrobiae;o__unclassified;f__unclassified;g__unclassified
Bulk.Soil	17	47.6667	21	42.3333	0.000207187	0.00053415	0.000230786	0.000564171	k__Bacteria;p__Verrucomicrobia;c__Verrucomicrobiae;o__Verrucomicrobiales;f__Verrucomicrobiaceae;g__Luteolibacter
Bulk.Soil	2	4.33333	1.66667	1	2.43749e-05	4.85591e-05	1.83164e-05	1.33269e-05	k__Bacteria;p__Verrucomicrobia;c__[Methylacidiphilae];o__S-BQ2-57;f__unclassified;g__unclassified
Bulk.Soil	12	15	17.6667	14.3333	0.000146249	0.000168089	0.000194153	0.000191019	k__Bacteria;p__Chloroflexi;c__Anaerolineae;o__unclassified;f__unclassified;g__unclassified
Bulk.Soil	680.333	1257	906.667	759.333	0.00829152	0.0140859	0.0099641	0.0101195	k__Bacteria;p__Acidobacteria;c__[Chloracidobacteria];o__RB41;f__Ellin6075;g__unclassified
Bulk.Soil	1181	1466.67	1324.33	1112	0.0143934	0.0164354	0.0145542	0.0148195	k__Bacteria;p__Acidobacteria;c__[Chloracidobacteria];o__RB41;f__unclassified;g__unclassified
Bulk.Soil	66.3333	61	93.3333	57.6667	0.000808434	0.000683563	0.00102572	0.000768517	k__Bacteria;p__Acidobacteria;c__[Chloracidobacteria];o__PK29;f__unclassified;g__unclassified
Bulk.Soil	77	98.3333	80.3333	93.6667	0.000938433	0.00110192	0.000882849	0.00124828	k__Bacteria;p__Acidobacteria;c__[Chloracidobacteria];o__DS-100;f__unclassified;g__unclassified
Bulk.Soil	20	19	15.3333	12.3333	0.000243749	0.000212913	0.000168511	0.000164365	k__Bacteria;p__Acidobacteria;c__[Chloracidobacteria];o__unclassified;f__unclassified;g__unclassified
Bulk.Soil	51.6667	57	60.3333	71	0.000629685	0.000638739	0.000663052	0.000946208	k__Bacteria;p__Acidobacteria;c__[Chloracidobacteria];o__11-24;f__unclassified;g__unclassified
Bulk.Soil	22.6667	18.3333	28	21.3333	0.000276249	0.000205442	0.000307715	0.000284307	k__Bacteria;p__Planctomycetes;c__OM190;o__agg27;f__unclassified;g__unclassified
Bulk.Soil	2	1.66667	3.33333	0.333333	2.43749e-05	1.86766e-05	3.66327e-05	4.44229e-06	k__Bacteria;p__Planctomycetes;c__028H05-P-BN-P5;o__unclassified;f__unclassified;g__unclassified
Bulk.Soil	7.33333	7	7	7	8.93746e-05	7.84416e-05	7.69287e-05	9.32881e-05	k__Bacteria;p__Planctomycetes;c__Pla3;o__unclassified;f__unclassified;g__unclassified
Bulk.Soil	4.66667	6	5.33333	2	5.68747e-05	6.72357e-05	5.86124e-05	2.66538e-05	k__Bacteria;p__Planctomycetes;c__OM190;o__CL500-15;f__unclassified;g__unclassified
Bulk.Soil	8.66667	5.33333	11.6667	3	0.000105625	5.9765e-05	0.000128215	3.99806e-05	k__Bacteria;p__Planctomycetes;c__BD7-11;o__unclassified;f__unclassified;g__unclassified
Bulk.Soil	7	8.66667	5	3	8.53121e-05	9.71182e-05	5.49491e-05	3.99806e-05	k__Bacteria;p__Planctomycetes;c__unclassified;o__unclassified;f__unclassified;g__unclassified
Bulk.Soil	35.3333	55.6667	48	45	0.000430623	0.000623798	0.000527511	0.000599709	k__Bacteria;p__Proteobacteria;c__Deltaproteobacteria;o__Bdellovibrionales;f__Bacteriovoracaceae;g__unclassified
Bulk.Soil	3.33333	7	5	4.33333	4.06248e-05	7.84416e-05	5.49491e-05	5.77498e-05	k__Bacteria;p__Proteobacteria;c__Deltaproteobacteria;o__Bdellovibrionales;f__unclassified;g__unclassified
Bulk.Soil	6	1.66667	5.33333	3.33333	7.31247e-05	1.86766e-05	5.86124e-05	4.44229e-05	k__Bacteria;p__WS3;c__PRR-12;o__Sediment-1;f__PRR-10;g__unclassified
Bulk.Soil	44	34.6667	35	28.6667	0.000536247	0.000388473	0.000384644	0.000382037	k__Bacteria;p__WS3;c__PRR-12;o__Sediment-1;f__unclassified;g__unclassified
Bulk.Soil	2.66667	1	0.666667	1	3.24998e-05	1.12059e-05	7.32654e-06	1.33269e-05	k__Bacteria;p__Proteobacteria;c__Deltaproteobacteria;o__Myxococcales;f__0319-6G20;g__unclassified
Bulk.Soil	8.66667	10	13	11.6667	0.000105625	0.000112059	0.000142868	0.00015548	k__Bacteria;p__Chloroflexi;c__Anaerolineae;o__A31;f__S47;g__unclassified
Bulk.Soil	195.667	287.333	181.333	239.333	0.00238468	0.00321984	0.00199282	0.00318957	k__Bacteria;p__Nitrospirae;c__Nitrospira;o__Nitrospirales;f__Nitrospiraceae;g__Nitrospira
Bulk.Soil	74.6667	103.667	74.6667	94.6667	0.000909996	0.00116168	0.000820573	0.00126161	k__Bacteria;p__Nitrospirae;c__Nitrospira;o__Nitrospirales;f__Nitrospiraceae;g__unclassified
Bulk.Soil	16.6667	28	18.6667	28	0.000203124	0.000313767	0.000205143	0.000373153	k__Bacteria;p__TM7;c__TM7-3;o__unclassified;f__unclassified;g__unclassified
Bulk.Soil	0.333333	1	0	0	4.06248e-06	1.12059e-05	0	0	k__Bacteria;p__TM7;c__TM7-3;o__EW055;f__unclassified;g__unclassified
Bulk.Soil	2.33333	2.66667	3.66667	3	2.84374e-05	2.98825e-05	4.0296e-05	3.99806e-05	k__Bacteria;p__TM7;c__unclassified;o__unclassified;f__unclassified;g__unclassified
Bulk.Soil	149.333	236	153.667	204.667	0.00181999	0.0026446	0.00168877	0.00272757	k__Bacteria;p__TM7;c__TM7-1;o__unclassified;f__unclassified;g__unclassified
Bulk.Soil	10.6667	21.6667	15.6667	15.6667	0.000129999	0.000242796	0.000172174	0.000208788	k__Bacteria;p__TM7;c__SC3;o__unclassified;f__unclassified;g__unclassified
Bulk.Soil	32	44.3333	21	28	0.000389998	0.000496797	0.000230786	0.000373153	k__Bacteria;p__Elusimicrobia;c__Elusimicrobia;o__FAC88;f__unclassified;g__unclassified
Bulk.Soil	18.3333	36.6667	31.3333	25	0.000223436	0.000410885	0.000344348	0.000333172	k__Bacteria;p__Elusimicrobia;c__Elusimicrobia;o__IIb;f__unclassified;g__unclassified
Bulk.Soil	4	6.66667	7	5	4.87498e-05	7.47063e-05	7.69287e-05	6.66344e-05	k__Bacteria;p__Elusimicrobia;c__unclassified;o__unclassified;f__unclassified;g__unclassified
Bulk.Soil	3	8.66667	4.66667	7	3.65623e-05	9.71182e-05	5.12858e-05	9.32881e-05	k__Bacteria;p__Elusimicrobia;c__Elusimicrobia;o__unclassified;f__unclassified;g__unclassified
Bulk.Soil	3.33333	0.333333	1	0.666667	4.06248e-05	3.73532e-06	1.09898e-05	8.88458e-06	k__Bacteria;p__Elusimicrobia;c__Elusimicrobia;o__Elusimicrobiales;f__unclassified;g__unclassified
Bulk.Soil	205	360	244	282.333	0.00249843	0.00403414	0.00268152	0.00376262	k__Bacteria;p__FBP;c__unclassified;o__unclassified;f__unclassified;g__unclassified
Bulk.Soil	8	2.33333	3	2	9.74995e-05	2.61472e-05	3.29694e-05	2.66538e-05	k__Bacteria;p__Planctomycetes;c__C6;o__d113;f__unclassified;g__unclassified
Bulk.Soil	3.33333	6.33333	6.66667	6	4.06248e-05	7.0971e-05	7.32654e-05	7.99613e-05	k__Bacteria;p__WS2;c__SHA-109;o__unclassified;f__unclassified;g__unclassified
Bulk.Soil	3.66667	1	0.666667	1.33333	4.46873e-05	1.12059e-05	7.32654e-06	1.77692e-05	k__Bacteria;p__[Thermi];c__Deinococci;o__Deinococcales;f__Deinococcaceae;g__Deinococcus
Bulk.Soil	56.3333	65.6667	26	47.3333	0.000686559	0.000735857	0.000285735	0.000630806	k__Bacteria;p__Bacteroidetes;c__Flavobacteriia;o__Flavobacteriales;f__Flavobacteriaceae;g__Flavobacterium
Bulk.Soil	0	6.33333	0	0.666667	0	7.0971e-05	0	8.88458e-06	k__Bacteria;p__Bacteroidetes;c__Flavobacteriia;o__Flavobacteriales;f__[Weeksellaceae];g__Chryseobacterium
Bulk.Soil	0	1	0	0	0	1.12059e-05	0	0	k__Bacteria;p__Bacteroidetes;c__Flavobacteriia;o__Flavobacteriales;f__[Weeksellaceae];g__unclassified
Bulk.Soil	1615.67	2471	2033	1988	0.0196908	0.0276899	0.0223423	0.0264938	k__Bacteria;p__Bacteroidetes;c__[Saprospirae];o__[Saprospirales];f__Chitinophagaceae;g__unclassified
Bulk.Soil	649	1179	833	826.667	0.00790965	0.0132118	0.00915452	0.0110169	k__Bacteria;p__Bacteroidetes;c__[Saprospirae];o__[Saprospirales];f__Chitinophagaceae;g__Flavisolibacter
Bulk.Soil	209.667	380.667	226.667	426.333	0.0025553	0.00426573	0.00249102	0.00568169	k__Bacteria;p__Bacteroidetes;c__[Saprospirae];o__[Saprospirales];f__Chitinophagaceae;g__Segetibacter
Bulk.Soil	16.3333	6.66667	6.66667	10.6667	0.000199062	7.47063e-05	7.32654e-05	0.000142153	k__Bacteria;p__Bacteroidetes;c__[Saprospirae];o__[Saprospirales];f__Chitinophagaceae;g__Chitinophaga
Bulk.Soil	1	0	6	4	1.21874e-05	0	6.59389e-05	5.33075e-05	k__Bacteria;p__Bacteroidetes;c__[Saprospirae];o__[Saprospirales];f__Chitinophagaceae;g__Sediminibacterium
Bulk.Soil	1.33333	4.33333	4	2.66667	1.62499e-05	4.85591e-05	4.39593e-05	3.55383e-05	k__Bacteria;p__Bacteroidetes;c__[Saprospirae];o__unclassified;f__unclassified;g__unclassified
Bulk.Soil	13.6667	39.6667	22.3333	29.6667	0.000166562	0.000444503	0.000245439	0.000395364	k__Bacteria;p__Bacteroidetes;c__At12OctB3;o__unclassified;f__unclassified;g__unclassified
Bulk.Soil	17	27.6667	12.6667	64	0.000207187	0.000310031	0.000139204	0.00085292	k__Bacteria;p__Bacteroidetes;c__Sphingobacteriia;o__Sphingobacteriales;f__Sphingobacteriaceae;g__Pedobacter
Bulk.Soil	227.667	419.333	183.333	377	0.00277467	0.00469903	0.0020148	0.00502423	k__Bacteria;p__Bacteroidetes;c__Sphingobacteriia;o__Sphingobacteriales;f__Sphingobacteriaceae;g__unclassified
Bulk.Soil	0	0	0	0.333333	0	0	0	4.44229e-06	k__Bacteria;p__Bacteroidetes;c__Sphingobacteriia;o__Sphingobacteriales;f__Sphingobacteriaceae;g__Sphingobacterium
Bulk.Soil	81	83	83	70.6667	0.000987183	0.000930094	0.000912155	0.000941766	k__Bacteria;p__Bacteroidetes;c__unclassified;o__unclassified;f__unclassified;g__unclassified
Bulk.Soil	168.333	223.333	185.667	171.333	0.00205155	0.00250266	0.00204044	0.00228334	k__Bacteria;p__Bacteroidetes;c__Sphingobacteriia;o__Sphingobacteriales;f__unclassified;g__unclassified
Bulk.Soil	2.33333	0	1.66667	1.66667	2.84374e-05	0	1.83164e-05	2.22115e-05	k__Bacteria;p__Bacteroidetes;c__Sphingobacteriia;o__unclassified;f__unclassified;g__unclassified
Bulk.Soil	3	1	1.66667	0.666667	3.65623e-05	1.12059e-05	1.83164e-05	8.88458e-06	k__Bacteria;p__Bacteroidetes;c__VC2_1_Bac22;o__unclassified;f__unclassified;g__unclassified
Bulk.Soil	427.667	711.667	517	500.333	0.00521216	0.0079749	0.00568173	0.00666788	k__Bacteria;p__Bacteroidetes;c__Cytophagia;o__Cytophagales;f__Cytophagaceae;g__Adhaeribacter
Bulk.Soil	135.333	186.667	73.3333	88.3333	0.00164937	0.00209178	0.00080592	0.00117721	k__Bacteria;p__Bacteroidetes;c__Cytophagia;o__Cytophagales;f__Cytophagaceae;g__Pontibacter
Bulk.Soil	234	361.333	314.667	352.667	0.00285186	0.00404908	0.00345813	0.00469995	k__Bacteria;p__Bacteroidetes;c__Cytophagia;o__Cytophagales;f__Cytophagaceae;g__Hymenobacter
Bulk.Soil	17.3333	27	19	16	0.000211249	0.000302561	0.000208807	0.00021323	k__Bacteria;p__Bacteroidetes;c__Cytophagia;o__Cytophagales;f__unclassified;g__unclassified
Bulk.Soil	7	7.33333	6.33333	3	8.53121e-05	8.21769e-05	6.96022e-05	3.99806e-05	k__Bacteria;p__Bacteroidetes;c__Cytophagia;o__Cytophagales;f__Cytophagaceae;g__Sporocytophaga
Bulk.Soil	36	36.3333	40.3333	30.3333	0.000438748	0.000407149	0.000443256	0.000404249	k__Bacteria;p__Bacteroidetes;c__Cytophagia;o__Cytophagales;f__Cytophagaceae;g__Rhodocytophaga
Bulk.Soil	418.667	436.667	436.333	317.333	0.00510248	0.00489326	0.00479522	0.00422906	k__Bacteria;p__Bacteroidetes;c__Cytophagia;o__Cytophagales;f__Cytophagaceae;g__unclassified
Bulk.Soil	8	8.33333	4	5.33333	9.74995e-05	9.33829e-05	4.39593e-05	7.10767e-05	k__Bacteria;p__Bacteroidetes;c__Flavobacteriia;o__Flavobacteriales;f__Cryomorphaceae;g__Fluviicola
Bulk.Soil	1	2.33333	2	1.66667	1.21874e-05	2.61472e-05	2.19796e-05	2.22115e-05	k__Bacteria;p__Bacteroidetes;c__Flavobacteriia;o__Flavobacteriales;f__Cryomorphaceae;g__unclassified
Bulk.Soil	6.33333	6.66667	3.66667	9	7.71871e-05	7.47063e-05	4.0296e-05	0.000119942	k__Bacteria;p__Bacteroidetes;c__[Saprospirae];o__[Saprospirales];f__unclassified;g__unclassified
Bulk.Soil	0	0	0.333333	0	0	0	3.66327e-06	0	k__Bacteria;p__Bacteroidetes;c__Cytophagia;o__Cytophagales;f__Cytophagaceae;g__Cytophaga
Bulk.Soil	116.667	167.667	179	105.667	0.00142187	0.00187886	0.00196718	0.00140821	k__Bacteria;p__Bacteroidetes;c__[Saprospirae];o__[Saprospirales];f__Saprospiraceae;g__unclassified
Bulk.Soil	11.6667	14.3333	6.66667	16	0.000142187	0.000160619	7.32654e-05	0.00021323	k__Bacteria;p__Bacteroidetes;c__Cytophagia;o__Cytophagales;f__Cytophagaceae;g__Dyadobacter
Bulk.Soil	181	182.333	245.333	217	0.00220593	0.00204322	0.00269617	0.00289193	k__Bacteria;p__Bacteroidetes;c__Cytophagia;o__Cytophagales;f__Cytophagaceae;g__Rudanella
Bulk.Soil	6	6.66667	6	7.66667	7.31247e-05	7.47063e-05	6.59389e-05	0.000102173	k__Bacteria;p__Bacteroidetes;c__Cytophagia;o__Cytophagales;f__Cytophagaceae;g__Spirosoma
Bulk.Soil	1	1.33333	1.33333	3	1.21874e-05	1.49413e-05	1.46531e-05	3.99806e-05	k__Bacteria;p__Bacteroidetes;c__Cytophagia;o__Cytophagales;f__Cytophagaceae;g__Larkinella
Bulk.Soil	74.6667	115.667	81	74.6667	0.000909996	0.00129615	0.000890175	0.000995073	k__Bacteria;p__Chlorobi;c__OPB56;o__unclassified;f__unclassified;g__unclassified
Bulk.Soil	12.6667	12.3333	12.6667	8	0.000154374	0.000138207	0.000139204	0.000106615	k__Bacteria;p__Bacteroidetes;c__[Rhodothermi];o__[Rhodothermales];f__Rhodothermaceae;g__Rubricoccus
Bulk.Soil	19	15.3333	21	10.3333	0.000231561	0.000171825	0.000230786	0.000137711	k__Bacteria;p__Chlorobi;c__SJA-28;o__unclassified;f__unclassified;g__unclassified
Bulk.Soil	9.66667	18	11.3333	9.66667	0.000117812	0.000201707	0.000124551	0.000128826	k__Bacteria;p__Chlorobi;c__unclassified;o__unclassified;f__unclassified;g__unclassified
Bulk.Soil	2.33333	8	3.66667	0.666667	2.84374e-05	8.96476e-05	4.0296e-05	8.88458e-06	k__Bacteria;p__TM6;c__SJA-4;o__unclassified;f__unclassified;g__unclassified
Bulk.Soil	15.6667	9.66667	11.3333	7	0.000190937	0.000108324	0.000124551	9.32881e-05	k__Bacteria;p__Planctomycetes;c__Pla4;o__unclassified;f__unclassified;g__unclassified
Bulk.Soil	4.66667	6	7	6.33333	5.68747e-05	6.72357e-05	7.69287e-05	8.44036e-05	k__Bacteria;p__Chlamydiae;c__Chlamydiia;o__Chlamydiales;f__unclassified;g__unclassified
Bulk.Soil	8.66667	5	6.33333	5.33333	0.000105625	5.60297e-05	6.96022e-05	7.10767e-05	k__Bacteria;p__Chlamydiae;c__Chlamydiia;o__Chlamydiales;f__Parachlamydiaceae;g__unclassified
Bulk.Soil	20	27	21	19	0.000243749	0.000302561	0.000230786	0.000253211	k__Bacteria;p__BRC1;c__PRR-11;o__unclassified;f__unclassified;g__unclassified
Bulk.Soil	332.333	463.333	359.667	346	0.00405029	0.00519209	0.00395267	0.0046111	k__Bacteria;p__Verrucomicrobia;c__Opitutae;o__Opitutales;f__Opitutaceae;g__Opitutus
Bulk.Soil	25.3333	21.3333	14	8	0.000308749	0.00023906	0.000153857	0.000106615	k__Bacteria;p__Verrucomicrobia;c__Opitutae;o__Opitutales;f__Opitutaceae;g__unclassified
Bulk.Soil	244	257	266.333	208.667	0.00297374	0.00287993	0.00292695	0.00278088	k__Bacteria;p__Planctomycetes;c__Planctomycetia;o__Gemmatales;f__Isosphaeraceae;g__unclassified
Bulk.Soil	16	24.3333	23	18.6667	0.000194999	0.000272678	0.000252766	0.000248768	k__Bacteria;p__Planctomycetes;c__Planctomycetia;o__unclassified;f__unclassified;g__unclassified
Bulk.Soil	310.333	396.333	343.333	296.333	0.00378217	0.00444129	0.00377317	0.0039492	k__Bacteria;p__Planctomycetes;c__Planctomycetia;o__Gemmatales;f__Gemmataceae;g__Gemmata
Bulk.Soil	4	5	4.33333	9	4.87498e-05	5.60297e-05	4.76225e-05	0.000119942	k__Bacteria;p__Planctomycetes;c__Planctomycetia;o__Gemmatales;f__unclassified;g__unclassified
Bulk.Soil	114.667	98.3333	115.667	72	0.00139749	0.00110192	0.00127116	0.000959535	k__Bacteria;p__Planctomycetes;c__Planctomycetia;o__Gemmatales;f__Gemmataceae;g__unclassified
Bulk.Soil	268	287	259	201	0.00326623	0.00321611	0.00284636	0.0026787	k__Bacteria;p__Planctomycetes;c__Planctomycetia;o__Pirellulales;f__Pirellulaceae;g__unclassified
Bulk.Soil	102.667	92.6667	77	55.6667	0.00125124	0.00103842	0.000846216	0.000741863	k__Bacteria;p__Planctomycetes;c__Planctomycetia;o__Pirellulales;f__Pirellulaceae;g__Pirellula
Bulk.Soil	2	3.33333	2	3.33333	2.43749e-05	3.73532e-05	2.19796e-05	4.44229e-05	k__Bacteria;p__Planctomycetes;c__Planctomycetia;o__Pirellulales;f__Pirellulaceae;g__A17
Bulk.Soil	99.6667	114	82.3333	94	0.00121468	0.00127748	0.000904828	0.00125273	k__Bacteria;p__Planctomycetes;c__Planctomycetia;o__Planctomycetales;f__Planctomycetaceae;g__Planctomyces
Bulk.Soil	6.66667	6.33333	11.6667	10	8.12496e-05	7.0971e-05	0.000128215	0.000133269	k__Bacteria;p__Planctomycetes;c__Planctomycetia;o__B97;f__unclassified;g__unclassified
Bulk.Soil	2	0.333333	5.33333	1	2.43749e-05	3.73532e-06	5.86124e-05	1.33269e-05	k__Bacteria;p__OP3;c__koll11;o__unclassified;f__unclassified;g__unclassified
Bulk.Soil	21.3333	14	28.3333	24.3333	0.000259999	0.000156883	0.000311378	0.000324287	k__Bacteria;p__BHI80-139;c__unclassified;o__unclassified;f__unclassified;g__unclassified
Bulk.Soil	63.6667	133.333	50	140.333	0.000775934	0.00149413	0.000549491	0.00187021	k__Bacteria;p__Fibrobacteres;c__Fibrobacteria;o__258ds10;f__unclassified;g__unclassified
Bulk.Soil	613.667	914	685.667	675.667	0.00747903	0.0102422	0.00753535	0.00900453	k__Bacteria;p__Planctomycetes;c__Phycisphaerae;o__WD2101;f__unclassified;g__unclassified
Bulk.Soil	39.3333	50.3333	44	33.6667	0.000479373	0.000564033	0.000483552	0.000448672	k__Bacteria;p__Planctomycetes;c__Phycisphaerae;o__Phycisphaerales;f__unclassified;g__unclassified
Bulk.Soil	6	7.33333	5.66667	7.66667	7.31247e-05	8.21769e-05	6.22756e-05	0.000102173	k__Bacteria;p__Planctomycetes;c__Phycisphaerae;o__CPla-3;f__unclassified;g__unclassified
Bulk.Soil	3	5.33333	4.66667	2.66667	3.65623e-05	5.9765e-05	5.12858e-05	3.55383e-05	k__Bacteria;p__OD1;c__unclassified;o__unclassified;f__unclassified;g__unclassified
Bulk.Soil	10.3333	8.33333	11	7	0.000125937	9.33829e-05	0.000120888	9.32881e-05	k__Bacteria;p__OD1;c__ZB2;o__unclassified;f__unclassified;g__unclassified
Bulk.Soil	22.6667	23.6667	17.6667	13.3333	0.000276249	0.000265207	0.000194153	0.000177692	k__Bacteria;p__Planctomycetes;c__vadinHA49;o__p04_C01;f__unclassified;g__unclassified
Bulk.Soil	0.666667	0	0	0	8.12496e-06	0	0	0	k__Bacteria;p__GN02;c__unclassified;o__unclassified;f__unclassified;g__unclassified
Bulk.Soil	23.3333	2.66667	5.66667	5.33333	0.000284374	2.98825e-05	6.22756e-05	7.10767e-05	k__Bacteria;p__Tenericutes;c__Mollicutes;o__Anaeroplasmatales;f__Anaeroplasmataceae;g__Asteroleplasma
Bulk.Soil	1.66667	1.66667	4	0.666667	2.03124e-05	1.86766e-05	4.39593e-05	8.88458e-06	k__Archaea;p__Crenarchaeota;c__Thaumarchaeota;o__Nitrososphaerales;f__Nitrososphaeraceae;g__Candidatus_Nitrososphaera
Bulk.Soil	6	1	6.33333	3.33333	7.31247e-05	1.12059e-05	6.96022e-05	4.44229e-05	k__Archaea;p__unclassified;c__unclassified;o__unclassified;f__unclassified;g__unclassified
Bulk.Soil	405.667	361	414.667	295	0.00494404	0.00404535	0.00455711	0.00393143	k__Bacteria;p__unclassified;c__unclassified;o__unclassified;f__unclassified;g__unclassified

## Sheet: Bulk.Soil-C1vsC2
				Median effect size and 95% confidence interval (low-high)			Significant Taxon according to effect size
rab.win.C1	rab.win.C2	diff.btw	diff.win	effect	effect.low	effect.high	Sig.Effect	Taxon
3.18104	3.437	0.670505	1.09797	0.62586	-3.72674	9.25134	No	k__Bacteria;p__Cyanobacteria;c__Oscillatoriophycideae;o__Oscillatoriales;f__Phormidiaceae;g__Phormidium
1.0141	1.56745	0.686539	0.726024	0.907413	-0.707611	10.4664	No	k__Bacteria;p__Cyanobacteria;c__unclassified;o__unclassified;f__unclassified;g__unclassified
-1.71573	-1.64273	0.0474784	0.943827	0.0471021	-3.89267	3.27726	No	k__Bacteria;p__Cyanobacteria;c__Oscillatoriophycideae;o__unclassified;f__unclassified;g__unclassified
-3.45038	-4.15094	-1.05952	4.01472	-0.215816	-3.65617	3.26659	No	k__Bacteria;p__Cyanobacteria;c__Synechococcophycideae;o__Pseudanabaenales;f__unclassified;g__unclassified
0.315519	-0.334713	-0.605712	1.25615	-0.302568	-4.47515	6.63671	No	k__Bacteria;p__Cyanobacteria;c__Synechococcophycideae;o__Pseudanabaenales;f__Pseudanabaenaceae;g__Leptolyngbya
5.39291	4.45182	-0.84286	0.337463	-2.32356	-17.3611	-0.604643	Yes	k__Bacteria;p__Actinobacteria;c__Actinobacteria;o__Actinomycetales;f__Streptomycetaceae;g__unclassified
3.3302	1.74052	-1.42761	0.588765	-1.82809	-21.1626	-0.196162	Yes	k__Bacteria;p__Actinobacteria;c__Actinobacteria;o__Actinomycetales;f__Streptomycetaceae;g__Streptomyces
3.17933	4.32358	1.10181	0.375176	2.91624	0.857836	18.2867	Yes	k__Bacteria;p__Actinobacteria;c__Actinobacteria;o__Actinomycetales;f__Sporichthyaceae;g__unclassified
-1.02485	-1.91313	-0.387511	3.94743	-0.114932	-4.53405	6.55845	No	k__Bacteria;p__Actinobacteria;c__Actinobacteria;o__Actinomycetales;f__Frankiaceae;g__unclassified
6.21911	5.56811	-0.656166	0.2291	-2.86001	-15.5662	-0.878443	Yes	k__Bacteria;p__Actinobacteria;c__Actinobacteria;o__Actinomycetales;f__Geodermatophilaceae;g__unclassified
2.4025	2.57692	0.173121	0.781295	0.195086	-3.35942	4.50094	No	k__Bacteria;p__Actinobacteria;c__Actinobacteria;o__Actinomycetales;f__Actinosynnemataceae;g__unclassified
0.946239	0.465454	-0.423814	1.17032	-0.279704	-5.27213	5.74605	No	k__Bacteria;p__Actinobacteria;c__Actinobacteria;o__Actinomycetales;f__Actinosynnemataceae;g__Saccharothrix
-1.58119	-2.35917	-0.698378	4.24854	-0.187761	-11.7324	6.02425	No	k__Bacteria;p__Actinobacteria;c__Actinobacteria;o__Actinomycetales;f__Pseudonocardiaceae;g__Amycolatopsis
-0.83588	-1.4259	-0.0219025	2.0781	-0.0100061	-3.39656	9.55344	No	k__Bacteria;p__Actinobacteria;c__Actinobacteria;o__Actinomycetales;f__Nocardiaceae;g__Nocardia
-1.07499	-5.13821	-3.81267	3.81494	-0.80377	-9.58477	1.32525	No	k__Bacteria;p__Actinobacteria;c__Actinobacteria;o__Actinomycetales;f__Williamsiaceae;g__Williamsia
-1.37195	-2.42357	-0.837753	1.51722	-0.49422	-5.90623	2.12509	No	k__Bacteria;p__Actinobacteria;c__Actinobacteria;o__Actinomycetales;f__Nakamurellaceae;g__unclassified
2.82287	2.21721	-0.578475	0.300081	-1.82001	-11.2406	-0.0576508	Yes	k__Bacteria;p__Actinobacteria;c__Actinobacteria;o__Actinomycetales;f__Cellulomonadaceae;g__Cellulomonas
3.39551	3.30777	-0.121828	0.439707	-0.204184	-5.45216	2.83982	No	k__Bacteria;p__Actinobacteria;c__Actinobacteria;o__Actinomycetales;f__Microbacteriaceae;g__unclassified
5.92543	5.31868	-0.432274	0.371054	-1.40059	-12.8042	0.770652	No	k__Bacteria;p__Actinobacteria;c__Actinobacteria;o__Actinomycetales;f__Micrococcaceae;g__unclassified
3.63393	3.83394	0.134042	0.810139	0.179228	-2.89809	6.8351	No	k__Bacteria;p__Actinobacteria;c__Actinobacteria;o__Actinomycetales;f__Intrasporangiaceae;g__unclassified
4.10949	3.01811	-0.897091	0.44754	-2.08584	-13.0526	-0.236913	Yes	k__Bacteria;p__Actinobacteria;c__Actinobacteria;o__Actinomycetales;f__Micromonosporaceae;g__unclassified
1.01654	0.250735	-0.716654	0.871872	-0.743072	-5.8547	1.48336	No	k__Bacteria;p__Actinobacteria;c__Actinobacteria;o__Actinomycetales;f__Micromonosporaceae;g__Dactylosporangium
1.41008	-0.167243	-1.33754	0.975492	-1.41189	-12.3324	0.332991	No	k__Bacteria;p__Actinobacteria;c__Actinobacteria;o__Actinomycetales;f__Micromonosporaceae;g__Virgisporangium
0.910261	0.654525	-0.28227	0.557437	-0.456137	-5.34769	2.18107	No	k__Bacteria;p__Actinobacteria;c__Actinobacteria;o__Actinomycetales;f__Nocardiaceae;g__unclassified
-1.28526	-1.55803	-0.0587589	1.84641	-0.0303435	-3.83328	2.96142	No	k__Bacteria;p__Actinobacteria;c__Actinobacteria;o__Actinomycetales;f__Nocardiaceae;g__Rhodococcus
3.29649	3.24058	-0.0560306	0.589435	-0.096468	-3.93661	3.83123	No	k__Bacteria;p__Actinobacteria;c__Actinobacteria;o__Actinomycetales;f__Mycobacteriaceae;g__Mycobacterium
-1.10586	-1.06108	0.0561553	0.962996	0.0648086	-3.33532	6.24769	No	k__Bacteria;p__Actinobacteria;c__Actinobacteria;o__Actinomycetales;f__Mycobacteriaceae;g__unclassified
3.94213	3.45028	-0.485889	0.336352	-1.41603	-13.1849	0.301507	No	k__Bacteria;p__Actinobacteria;c__Actinobacteria;o__Actinomycetales;f__Pseudonocardiaceae;g__Pseudonocardia
-5.24191	-4.52259	0.691416	3.5566	0.170514	-3.93723	5.23928	No	k__Bacteria;p__Actinobacteria;c__Actinobacteria;o__Actinomycetales;f__Pseudonocardiaceae;g__Saccharopolyspora
0.97267	0.563934	-0.429813	0.70813	-0.509078	-4.54701	2.01775	No	k__Bacteria;p__Actinobacteria;c__Actinobacteria;o__Actinomycetales;f__Microbacteriaceae;g__Agromyces
0.662094	0.288098	-0.334233	0.56788	-0.534162	-5.42516	1.82471	No	k__Bacteria;p__Actinobacteria;c__Actinobacteria;o__Actinomycetales;f__Pseudonocardiaceae;g__Actinomycetospora
0.828237	0.158343	-0.683414	0.586798	-1.15363	-6.82749	0.770727	No	k__Bacteria;p__Actinobacteria;c__Actinobacteria;o__Actinomycetales;f__Pseudonocardiaceae;g__unclassified
-0.588846	-2.50586	-2.09556	1.4221	-1.5159	-12.2734	0.0292526	No	k__Bacteria;p__Actinobacteria;c__Actinobacteria;o__Actinomycetales;f__Micromonosporaceae;g__Catellatospora
-2.0119	-1.57052	0.38035	1.45542	0.24878	-1.98138	3.7438	No	k__Bacteria;p__Actinobacteria;c__Actinobacteria;o__Actinomycetales;f__Thermomonosporaceae;g__Actinocorallia
1.86995	0.463159	-1.39218	0.844707	-1.33125	-20.3333	0.235891	No	k__Bacteria;p__Actinobacteria;c__Actinobacteria;o__Actinomycetales;f__Thermomonosporaceae;g__unclassified
1.22898	0.0436255	-1.19271	0.438809	-2.58061	-15.9091	-0.649588	Yes	k__Bacteria;p__Actinobacteria;c__Actinobacteria;o__Actinomycetales;f__Streptosporangiaceae;g__Nonomuraea
-2.18275	-2.74627	-0.630089	1.66664	-0.308345	-5.64803	2.18216	No	k__Bacteria;p__Actinobacteria;c__Actinobacteria;o__Actinomycetales;f__Streptosporangiaceae;g__unclassified
-0.133782	-1.05227	-0.898949	0.651955	-1.40957	-7.65182	0.298183	No	k__Bacteria;p__Actinobacteria;c__Actinobacteria;o__Actinomycetales;f__Streptosporangiaceae;g__Streptosporangium
3.65032	4.36086	0.717582	0.183308	3.77147	0.908862	19.4509	Yes	k__Bacteria;p__Actinobacteria;c__Actinobacteria;o__Actinomycetales;f__Nocardioidaceae;g__Aeromicrobium
6.22599	6.37169	0.0765369	0.378086	0.197252	-4.15776	6.18673	No	k__Bacteria;p__Actinobacteria;c__Actinobacteria;o__Actinomycetales;f__Nocardioidaceae;g__unclassified
5.55613	5.49397	-0.0233604	0.525417	-0.0502944	-4.7773	5.36139	No	k__Bacteria;p__Actinobacteria;c__Actinobacteria;o__Actinomycetales;f__unclassified;g__unclassified
0.685877	1.23635	0.62677	1.89354	0.375504	-6.11223	14.2806	No	k__Bacteria;p__Actinobacteria;c__Actinobacteria;o__Actinomycetales;f__Nocardioidaceae;g__Nocardioides
1.35225	0.792049	-0.546605	0.692124	-0.733497	-5.22388	1.99104	No	k__Bacteria;p__Actinobacteria;c__Actinobacteria;o__Actinomycetales;f__Nocardioidaceae;g__Kribbella
-1.03359	-1.37654	-0.325122	0.987951	-0.323666	-5.17363	3.85964	No	k__Bacteria;p__Actinobacteria;c__Actinobacteria;o__Actinomycetales;f__Propionibacteriaceae;g__unclassified
-2.48638	-3.34855	-0.528094	2.81792	-0.145041	-5.94028	5.23594	No	k__Bacteria;p__Actinobacteria;c__Actinobacteria;o__Actinomycetales;f__Nocardioidaceae;g__Friedmanniella
3.90389	3.25254	-0.684306	0.600978	-1.18387	-10.9785	0.288617	No	k__Bacteria;p__Actinobacteria;c__MB-A2-108;o__0319-7L14;f__unclassified;g__unclassified
0.52792	0.600732	-0.0431561	1.06638	-0.0385227	-3.14751	4.43234	No	k__Bacteria;p__Actinobacteria;c__MB-A2-108;o__unclassified;f__unclassified;g__unclassified
0.0508867	0.436952	0.298376	5.02839	0.0517803	-11.2468	14.2795	No	k__Bacteria;p__Actinobacteria;c__Nitriliruptoria;o__Euzebyales;f__Euzebyaceae;g__Euzebya
-4.59782	-3.15419	1.1178	3.23512	0.283025	-4.26062	5.16619	No	k__Bacteria;p__Actinobacteria;c__Nitriliruptoria;o__Euzebyales;f__Euzebyaceae;g__unclassified
4.37855	4.28673	-0.128609	0.443153	-0.29934	-7.0443	3.96947	No	k__Bacteria;p__Actinobacteria;c__Acidimicrobiia;o__Acidimicrobiales;f__C111;g__unclassified
6.00238	6.41438	0.429577	0.288845	1.50872	0.0720406	15.435	Yes	k__Bacteria;p__Actinobacteria;c__Acidimicrobiia;o__Acidimicrobiales;f__unclassified;g__unclassified
2.59147	2.91737	0.215078	1.51891	0.155847	-8.00047	7.43222	No	k__Bacteria;p__Actinobacteria;c__Acidimicrobiia;o__Acidimicrobiales;f__Iamiaceae;g__Iamia
-2.024	-2.23266	-0.28674	1.86979	-0.146731	-4.44187	2.47024	No	k__Bacteria;p__Actinobacteria;c__Acidimicrobiia;o__Acidimicrobiales;f__Iamiaceae;g__unclassified
2.53454	2.46211	-0.157697	0.607743	-0.300291	-4.3008	3.02085	No	k__Bacteria;p__Actinobacteria;c__unclassified;o__unclassified;f__unclassified;g__unclassified
2.0417	1.84688	-0.15484	0.481734	-0.259439	-3.33298	3.73719	No	k__Bacteria;p__Actinobacteria;c__Acidimicrobiia;o__Acidimicrobiales;f__EB1017;g__unclassified
-0.671539	-1.63087	-1.0189	1.24631	-0.787778	-6.94674	1.34175	No	k__Bacteria;p__Actinobacteria;c__Acidimicrobiia;o__Acidimicrobiales;f__AKIW874;g__unclassified
-3.44078	-4.21783	-0.720592	2.91543	-0.174316	-4.6583	4.22979	No	k__Bacteria;p__Actinobacteria;c__Acidimicrobiia;o__Acidimicrobiales;f__Microthrixaceae;g__unclassified
0.980492	1.6949	0.700138	0.462704	1.49189	-0.0974781	10.5061	No	k__Bacteria;p__Actinobacteria;c__Acidimicrobiia;o__unclassified;f__unclassified;g__unclassified
1.4311	0.198965	-1.23704	0.620519	-2.0783	-14.296	-0.336064	Yes	k__Bacteria;p__Actinobacteria;c__Actinobacteria;o__Micrococcales;f__unclassified;g__unclassified
-0.617429	-2.44322	-2.07569	2.76062	-0.670822	-10.6396	0.879077	No	k__Bacteria;p__Actinobacteria;c__Actinobacteria;o__unclassified;f__unclassified;g__unclassified
6.98689	6.74423	-0.2362	0.202754	-1.15267	-6.55611	0.741931	No	k__Bacteria;p__Actinobacteria;c__Thermoleophilia;o__Solirubrobacterales;f__unclassified;g__unclassified
5.4088	4.39372	-1.01256	0.13271	-7.72937	-42.6031	-2.85981	Yes	k__Bacteria;p__Actinobacteria;c__Thermoleophilia;o__Solirubrobacterales;f__Solirubrobacteraceae;g__unclassified
2.46717	1.98744	-0.551996	0.399835	-1.37725	-7.76304	0.586743	No	k__Bacteria;p__Actinobacteria;c__Thermoleophilia;o__Solirubrobacterales;f__Conexibacteraceae;g__unclassified
0.992373	0.128115	-0.7535	1.69784	-0.438967	-6.60725	4.8069	No	k__Bacteria;p__Actinobacteria;c__Thermoleophilia;o__Solirubrobacterales;f__Patulibacteraceae;g__unclassified
-2.87465	-3.09222	-0.291247	1.60031	-0.141726	-2.98248	3.19509	No	k__Bacteria;p__Actinobacteria;c__Thermoleophilia;o__unclassified;f__unclassified;g__unclassified
-6.67691	-5.66839	1.07956	3.83358	0.249989	-2.85691	5.72627	No	k__Bacteria;p__Actinobacteria;c__Thermoleophilia;o__Solirubrobacterales;f__Patulibacteraceae;g__Patulibacter
6.31416	5.78913	-0.53225	0.388079	-1.32247	-13.9897	0.353613	No	k__Bacteria;p__Actinobacteria;c__Thermoleophilia;o__Gaiellales;f__Gaiellaceae;g__unclassified
1.46149	0.804294	-0.676173	1.26966	-0.607081	-9.26981	3.23323	No	k__Bacteria;p__Actinobacteria;c__Thermoleophilia;o__Gaiellales;f__unclassified;g__unclassified
-0.740788	0.51771	1.09597	0.951854	1.0598	-1.02853	10.0126	No	k__Bacteria;p__Actinobacteria;c__Thermoleophilia;o__Gaiellales;f__AK1AB1_02E;g__unclassified
4.84057	3.74613	-1.12401	0.393859	-2.85315	-20.8451	-1.04408	Yes	k__Bacteria;p__Actinobacteria;c__Rubrobacteria;o__Rubrobacterales;f__Rubrobacteraceae;g__Rubrobacter
5.7056	6.23495	0.516759	0.382238	1.3824	0.167011	21.5899	Yes	k__Bacteria;p__Acidobacteria;c__Solibacteres;o__Solibacterales;f__unclassified;g__unclassified
0.116703	-0.151593	-0.0898867	1.76611	-0.0709049	-4.94575	10.7794	No	k__Bacteria;p__Acidobacteria;c__Solibacteres;o__Solibacterales;f__[Bryobacteraceae];g__unclassified
-1.3004	-1.83963	0.27479	2.73015	0.11081	-3.01987	6.21152	No	k__Bacteria;p__Acidobacteria;c__Solibacteres;o__Solibacterales;f__Solibacteraceae;g__unclassified
0.818451	1.30731	0.561202	1.9507	0.274776	-4.21278	9.27364	No	k__Bacteria;p__Acidobacteria;c__Solibacteres;o__Solibacterales;f__Solibacteraceae;g__Candidatus_Solibacter
-5.67844	-5.16	0.91826	5.26365	0.143199	-3.12661	5.12716	No	k__Bacteria;p__Acidobacteria;c__Solibacteres;o__Solibacterales;f__[Bryobacteraceae];g__Bryobacter
-2.13661	-2.92356	-0.765644	1.98574	-0.348875	-6.93241	1.74989	No	k__Bacteria;p__Actinobacteria;c__Actinobacteria;o__Actinomycetales;f__Glycomycetaceae;g__Glycomyces
1.46574	0.966015	-0.546903	1.23557	-0.434395	-5.6453	1.8205	No	k__Bacteria;p__Acidobacteria;c__Acidobacteriia;o__Acidobacteriales;f__Koribacteraceae;g__Candidatus_Koribacter
0.0281168	-0.335396	-0.469292	1.07065	-0.45743	-5.26304	2.7513	No	k__Bacteria;p__Acidobacteria;c__Acidobacteriia;o__Acidobacteriales;f__Koribacteraceae;g__unclassified
-5.07869	-5.00908	-0.471935	5.3989	-0.0781487	-4.27606	3.46934	No	k__Bacteria;p__Acidobacteria;c__Acidobacteriia;o__Acidobacteriales;f__Acidobacteriaceae;g__unclassified
2.34556	2.4387	0.134779	0.400784	0.329612	-2.18999	4.92108	No	k__Bacteria;p__Acidobacteria;c__Acidobacteria-5;o__unclassified;f__unclassified;g__unclassified
-2.86816	-3.97	-1.13182	2.03983	-0.498669	-8.14034	1.14277	No	k__Bacteria;p__Acidobacteria;c__PAUC37f;o__unclassified;f__unclassified;g__unclassified
0.42459	1.37543	1.08058	0.770695	1.54493	0.00867906	11.0137	Yes	k__Bacteria;p__Armatimonadetes;c__Armatimonadia;o__Armatimonadales;f__Armatimonadaceae;g__unclassified
-5.27982	-5.0969	0.689526	5.0267	0.140725	-2.75624	5.67763	No	k__Bacteria;p__Armatimonadetes;c__Armatimonadia;o__FW68;f__unclassified;g__unclassified
-1.24414	-0.417135	0.742773	2.06512	0.292539	-3.79039	3.74879	No	k__Bacteria;p__Armatimonadetes;c__Chthonomonadetes;o__Chthonomonadales;f__Chthonomonadaceae;g__unclassified
-1.67234	-2.12216	-0.299866	1.37606	-0.193415	-3.92285	3.99269	No	k__Bacteria;p__Armatimonadetes;c__Chthonomonadetes;o__Chthonomonadales;f__unclassified;g__unclassified
-2.34199	-3.78282	-1.05217	3.8578	-0.220926	-5.84911	4.96637	No	k__Bacteria;p__Armatimonadetes;c__Chthonomonadetes;o__Chthonomonadales;f__Chthonomonadaceae;g__Chthonomonas
-0.958206	0.00946616	1.08686	0.90578	1.07288	-0.781283	9.17346	No	k__Bacteria;p__Armatimonadetes;c__Chthonomonadetes;o__SJA-22;f__unclassified;g__unclassified
-2.07004	-2.21337	0.0333	1.4813	0.021906	-3.64605	4.3974	No	k__Bacteria;p__Armatimonadetes;c__Chthonomonadetes;o__unclassified;f__unclassified;g__unclassified
4.34282	4.67036	0.300668	0.353915	0.771715	-1.5722	8.26089	No	k__Bacteria;p__Proteobacteria;c__Deltaproteobacteria;o__Syntrophobacterales;f__Syntrophobacteraceae;g__unclassified
-3.16552	-2.75853	0.404945	1.53661	0.204143	-1.99117	6.07705	No	k__Bacteria;p__Proteobacteria;c__Deltaproteobacteria;o__Desulfuromonadales;f__Geobacteraceae;g__unclassified
2.62697	2.56423	-0.0322539	0.239815	-0.150402	-3.97453	2.98652	No	k__Bacteria;p__Proteobacteria;c__Deltaproteobacteria;o__Myxococcales;f__Polyangiaceae;g__unclassified
0.383321	-0.0488488	-0.49018	0.757798	-0.586851	-4.729	1.36415	No	k__Bacteria;p__Proteobacteria;c__Deltaproteobacteria;o__Myxococcales;f__Polyangiaceae;g__Sorangium
3.57967	3.82897	0.172147	0.335592	0.458218	-2.74096	7.06045	No	k__Bacteria;p__Proteobacteria;c__Deltaproteobacteria;o__Myxococcales;f__Haliangiaceae;g__unclassified
-0.00342458	-1.75583	-1.86106	1.13089	-1.64572	-14.6521	-0.0560563	Yes	k__Bacteria;p__Proteobacteria;c__Deltaproteobacteria;o__Myxococcales;f__Haliangiaceae;g__Haliangium
5.92747	5.87208	-0.0501813	0.396251	-0.174901	-7.65758	3.08005	No	k__Bacteria;p__Proteobacteria;c__Deltaproteobacteria;o__Myxococcales;f__unclassified;g__unclassified
0.421452	-0.360075	-0.756343	0.529047	-1.44218	-9.19186	0.0200667	No	k__Bacteria;p__Proteobacteria;c__Deltaproteobacteria;o__Myxococcales;f__Myxococcaceae;g__unclassified
-0.599586	-3.89274	-3.19488	1.6261	-1.78149	-13.4394	-0.103633	Yes	k__Bacteria;p__Proteobacteria;c__Deltaproteobacteria;o__Myxococcales;f__Cystobacteraceae;g__unclassified
-1.99507	-1.85782	0.0929965	1.99678	0.0328244	-5.03748	4.25569	No	k__Bacteria;p__Proteobacteria;c__Deltaproteobacteria;o__Myxococcales;f__Myxococcaceae;g__Anaeromyxobacter
-0.830371	0.188687	1.00878	0.740296	1.3603	-0.14123	8.84521	No	k__Bacteria;p__Proteobacteria;c__Deltaproteobacteria;o__Myxococcales;f__Nannocystaceae;g__Nannocystis
0.483273	-0.314759	-0.674036	2.65616	-0.237343	-11.3161	3.77027	No	k__Bacteria;p__Proteobacteria;c__Deltaproteobacteria;o__Myxococcales;f__Nannocystaceae;g__Plesiocystis
-0.761919	-1.72262	-0.938068	1.10635	-0.594789	-6.62449	2.78144	No	k__Bacteria;p__Proteobacteria;c__Deltaproteobacteria;o__NB1-j;f__unclassified;g__unclassified
-2.90675	-4.70704	-1.95714	2.09406	-0.803368	-8.87647	0.931464	No	k__Bacteria;p__Proteobacteria;c__Deltaproteobacteria;o__NB1-j;f__NB1-i;g__unclassified
-2.22385	-3.35541	-1.19407	1.84033	-0.588378	-5.12116	1.319	No	k__Bacteria;p__Proteobacteria;c__Deltaproteobacteria;o__NB1-j;f__MND4;g__unclassified
-3.33331	-3.98145	-0.221429	3.66129	-0.0417713	-5.94911	5.61879	No	k__Bacteria;p__Proteobacteria;c__Deltaproteobacteria;o__FAC87;f__unclassified;g__unclassified
-3.57305	-3.51109	0.661863	4.04272	0.142355	-5.79445	4.92241	No	k__Bacteria;p__Proteobacteria;c__Deltaproteobacteria;o__PB19;f__unclassified;g__unclassified
4.85032	5.39585	0.541963	1.03698	0.492253	-6.58846	23.0688	No	k__Bacteria;p__Acidobacteria;c__Acidobacteria-6;o__iii1-15;f__mb2424;g__unclassified
7.01386	7.38049	0.402493	0.228118	1.79358	0.24192	9.63679	Yes	k__Bacteria;p__Acidobacteria;c__Acidobacteria-6;o__iii1-15;f__unclassified;g__unclassified
2.89271	2.95263	-0.0118686	0.698027	-0.00933879	-9.08136	4.05798	No	k__Bacteria;p__Acidobacteria;c__Acidobacteria-6;o__iii1-15;f__RB40;g__unclassified
2.06374	2.02407	-0.140589	0.719963	-0.178849	-8.62805	2.34781	No	k__Bacteria;p__Acidobacteria;c__Acidobacteria-6;o__CCU21;f__unclassified;g__unclassified
4.19659	4.71557	0.403326	0.477569	0.746342	-2.24738	7.51428	No	k__Bacteria;p__Acidobacteria;c__Sva0725;o__Sva0725;f__unclassified;g__unclassified
-1.6318	-3.27525	-1.03233	3.46421	-0.23894	-5.38732	6.75698	No	k__Bacteria;p__Acidobacteria;c__Sva0725;o__unclassified;f__unclassified;g__unclassified
0.000102427	-0.854514	-0.750308	1.11068	-0.559706	-4.98606	1.82323	No	k__Bacteria;p__Acidobacteria;c__unclassified;o__unclassified;f__unclassified;g__unclassified
5.38008	5.5741	0.332408	0.864342	0.47179	-3.70218	9.03528	No	k__Bacteria;p__Acidobacteria;c__iii1-8;o__DS-18;f__unclassified;g__unclassified
-2.02755	-0.808559	0.62639	5.01492	0.110151	-9.19759	4.95155	No	k__Bacteria;p__Acidobacteria;c__iii1-8;o__unclassified;f__unclassified;g__unclassified
1.23401	1.18464	-0.327609	0.87296	-0.383677	-7.67624	1.48732	No	k__Bacteria;p__Acidobacteria;c__iii1-8;o__32-20;f__unclassified;g__unclassified
-3.39604	-2.7906	0.393982	2.36372	0.113313	-5.89903	4.43666	No	k__Bacteria;p__Acidobacteria;c__RB25;o__unclassified;f__unclassified;g__unclassified
0.822523	-0.142451	-0.461589	1.48667	-0.343037	-5.37477	3.03497	No	k__Bacteria;p__Acidobacteria;c__S035;o__unclassified;f__unclassified;g__unclassified
-4.96641	-3.31419	2.21371	3.14262	0.64494	-1.48427	8.77725	No	k__Bacteria;p__Proteobacteria;c__Gammaproteobacteria;o__Enterobacteriales;f__Enterobacteriaceae;g__unclassified
-1.6784	0.799166	1.78816	1.67079	1.21956	-0.486364	11.0198	No	k__Bacteria;p__Proteobacteria;c__Gammaproteobacteria;o__Alteromonadales;f__Alteromonadaceae;g__Cellvibrio
-7.23641	-3.58868	3.09341	3.63396	0.720076	-1.6737	8.46728	No	k__Bacteria;p__Proteobacteria;c__Gammaproteobacteria;o__Pseudomonadales;f__Pseudomonadaceae;g__unclassified
-0.379369	0.828634	1.44283	2.25316	0.704482	-1.60936	7.47937	No	k__Bacteria;p__Proteobacteria;c__Gammaproteobacteria;o__Pseudomonadales;f__Pseudomonadaceae;g__Pseudomonas
5.3641	6.11532	0.74835	0.223265	3.17687	0.615515	30.3312	Yes	k__Bacteria;p__Proteobacteria;c__Gammaproteobacteria;o__Xanthomonadales;f__Xanthomonadaceae;g__unclassified
-0.0163721	1.30925	1.50518	1.28878	1.19891	-0.202196	14.2888	No	k__Bacteria;p__Proteobacteria;c__Gammaproteobacteria;o__Xanthomonadales;f__Xanthomonadaceae;g__Lysobacter
-1.56174	-1.35718	0.191884	0.948895	0.185835	-2.89252	5.43241	No	k__Bacteria;p__Proteobacteria;c__Gammaproteobacteria;o__Xanthomonadales;f__Xanthomonadaceae;g__Dokdonella
-4.30448	-3.41494	0.18413	3.9112	0.0294761	-3.91572	5.24954	No	k__Bacteria;p__Proteobacteria;c__Gammaproteobacteria;o__Xanthomonadales;f__Xanthomonadaceae;g__Luteibacter
-1.66301	-0.948638	1.01557	1.49857	0.585336	-1.02204	5.68298	No	k__Bacteria;p__Proteobacteria;c__Gammaproteobacteria;o__Legionellales;f__Coxiellaceae;g__unclassified
[truncated: 289 more rows]

## Sheet: Bulk.Soil-C1vsC3
				Median effect size and 95% confidence interval (low-high)			Significant Taxon according to effect size
[truncated: 414 more rows]

[truncated: 9 more sheets: Bulk.Soil-C1vsC4, Rhizosphere-All-Conditions, Rhizosphere-C1vsC2, Rhizosphere-C1vsC3, Rhizosphere-C1vsC4, Endosphere-Conditions, Endosphere-C1vsC2, Endosphere-C1vsC3, Endosphere-C1vsC4]
