# Supplementary material for: Effect of Inorganic N Top Dressing and Trichoderma harzianum Seed-Inoculation on Crop Yield and the Shaping of Root Microbial Communities of Wheat Plants Cultivated Under High Basal N Fertilization
Source: Front Plant Sci. 2020 Oct 23;11:575861. doi: 10.3389/fpls.2020.575861 (PMC7644891; doi:10.3389/fpls.2020.575861)
Supplement: Supplementary Table 5 — Bacterial taxa enriched in compartments (bulk soil, rhizosphere, endosphere) and conditions (C1, C2, C3, C4) within a given compartment, inferred from a LEfSe analysis at the genus level. LDA threshold score > 4.0 for compartments and >2.0 for conditions (P < 0.05) (n = 3). [file Table_5.XLSX]

## Sheet: Compartments
Taxon	Compartments	LDA.Score	p.value
k__Bacteria_p__Proteobacteria_c__Alphaproteobacteria_o__Rhizobiales_f__unclassified_g__unclassified	Rhizosphere	4.06889	1.87775e-06
k__Bacteria_p__Bacteroidetes_c__Sphingobacteriia_o__Sphingobacteriales_f__Sphingobacteriaceae_g__Pedobacter	Endosphere	4.10618	2.55649e-06
k__Bacteria_p__Proteobacteria_c__Betaproteobacteria_o__Burkholderiales_f__Oxalobacteraceae_g__Janthinobacterium	Endosphere	4.12642	1.61838e-06
k__Bacteria_p__Actinobacteria_c__Thermoleophilia_o__Solirubrobacterales_f__unclassified_g__unclassified	Bulk.Soil	4.16726	3.56263e-07
k__Bacteria_p__Proteobacteria_c__Alphaproteobacteria_o__Sphingomonadales_f__Sphingomonadaceae_g__unclassified	Bulk.Soil	4.24993	1.61838e-06
k__Bacteria_p__Actinobacteria_c__Actinobacteria_o__Actinomycetales_f__Nocardioidaceae_g__unclassified	Rhizosphere	4.26386	3.38775e-06
k__Bacteria_p__Acidobacteria_c__Acidobacteria_6_o__iii1_15_f__unclassified_g__unclassified	Bulk.Soil	4.27096	1.73417e-07
k__Bacteria_p__Proteobacteria_c__Gammaproteobacteria_o__Enterobacteriales_f__Enterobacteriaceae_g__unclassified	Endosphere	4.39073	0.00102102
k__Bacteria_p__Actinobacteria_c__Actinobacteria_o__Actinomycetales_f__unclassified_g__unclassified	Endosphere	4.48276	1.73672e-06
k__Bacteria_p__Proteobacteria_c__Alphaproteobacteria_o__Sphingomonadales_f__Sphingomonadaceae_g__Kaistobacter	Bulk.Soil	4.58614	1.73417e-07
k__Bacteria_p__Actinobacteria_c__Actinobacteria_o__Actinomycetales_f__Streptomycetaceae_g__unclassified	Endosphere	5.09541	1.73417e-07

## Sheet: Bulk.Soil-Conditions
Taxon	Conditions	Score	p.value
k__Bacteria_p__Actinobacteria_c__Actinobacteria_o__Actinomycetales_f__Micromonosporaceae_g__Virgisporangium	C1	2.78331	0.0498705
k__Bacteria_p__Actinobacteria_c__Actinobacteria_o__Actinomycetales_f__Thermomonosporaceae_g__unclassified	C1	2.85821	0.0444484
k__Bacteria_p__Proteobacteria_c__Deltaproteobacteria_o__Myxococcales_f__Haliangiaceae_g__Haliangium	C3	2.86417	0.0378118
k__Bacteria_p__Actinobacteria_c__Rubrobacteria_o__Rubrobacterales_f__Rubrobacteraceae_g__unclassified	C1	2.91963	0.0396024
k__Bacteria_p__Proteobacteria_c__Betaproteobacteria_o__Nitrosomonadales_f__Nitrosomonadaceae_g__unclassified	C4	2.93448	0.0378118
k__Bacteria_p__Fibrobacteres_c__Fibrobacteria_o__258ds10_f__unclassified_g__unclassified	C4	2.94009	0.0216228
k__Bacteria_p__Proteobacteria_c__Alphaproteobacteria_o__Rhizobiales_f__Xanthobacteraceae_g__unclassified	C3	2.94793	0.0329016
k__Bacteria_p__Actinobacteria_c__Actinobacteria_o__Actinomycetales_f__Micromonosporaceae_g__Catellatospora	C1	2.95812	0.0434351
k__Bacteria_p__Chloroflexi_c__TK10_o__AKYG885_f__Dolo_23_g__unclassified	C3	2.95873	0.0396024
k__Bacteria_p__Actinobacteria_c__MB_A2_108_o__0319_7L14_f__unclassified_g__unclassified	C1	3.07723	0.0378118
k__Bacteria_p__Firmicutes_c__Bacilli_o__Bacillales_f__unclassified_g__unclassified	C1	3.12962	0.0434351
k__Bacteria_p__Proteobacteria_c__Alphaproteobacteria_o__Rhizobiales_f__Beijerinckiaceae_g__unclassified	C1	3.1353	0.0329016
k__Bacteria_p__Planctomycetes_c__Phycisphaerae_o__WD2101_f__unclassified_g__unclassified	C2	3.15006	0.0361004
k__Bacteria_p__Actinobacteria_c__Actinobacteria_o__Actinomycetales_f__Streptosporangiaceae_g__Streptosporangium	C3	3.15847	0.0378118
k__Bacteria_p__Actinobacteria_c__Actinobacteria_o__Micrococcales_f__unclassified_g__unclassified	C3	3.16707	0.0329016
k__Bacteria_p__Proteobacteria_c__Alphaproteobacteria_o__Sphingomonadales_f__unclassified_g__unclassified	C2	3.19618	0.0378118
k__Bacteria_p__Actinobacteria_c__Actinobacteria_o__Actinomycetales_f__Pseudonocardiaceae_g__unclassified	C3	3.21567	0.0444484
k__Bacteria_p__Proteobacteria_c__Deltaproteobacteria_o___Entotheonellales__f___Entotheonellaceae__g__unclassified	C1	3.21715	0.0361004
k__Bacteria_p__Bacteroidetes_c__Sphingobacteriia_o__Sphingobacteriales_f__Sphingobacteriaceae_g__unclassified	C4	3.21851	0.0248799
k__Bacteria_p__Bacteroidetes_c__At12OctB3_o__unclassified_f__unclassified_g__unclassified	C2	3.22925	0.0237441
k__Bacteria_p__Proteobacteria_c__Alphaproteobacteria_o__Rhodospirillales_f__Rhodospirillaceae_g__unclassified	C1	3.30523	0.0378118
k__Bacteria_p__Firmicutes_c__Bacilli_o__Bacillales_f__Bacillaceae_g__Bacillus	C1	3.46313	0.0444484
k__Bacteria_p__Proteobacteria_c__Deltaproteobacteria_o__Myxococcales_f__unclassified_g__unclassified	C3	3.47746	0.0329016
k__Bacteria_p__Proteobacteria_c__Alphaproteobacteria_o__Rhizobiales_f__Bradyrhizobiaceae_g__unclassified	C3	3.49914	0.0344647
k__Bacteria_p__Proteobacteria_c__Gammaproteobacteria_o__Xanthomonadales_f__Xanthomonadaceae_g__unclassified	C4	3.5403	0.0361004
k__Bacteria_p__Actinobacteria_c__Rubrobacteria_o__Rubrobacterales_f__Rubrobacteraceae_g__Rubrobacter	C3	3.56815	0.0344647
k__Bacteria_p__Proteobacteria_c__Alphaproteobacteria_o__Rhizobiales_f__unclassified_g__unclassified	C3	3.59047	0.0414756
k__Bacteria_p__Actinobacteria_c__Thermoleophilia_o__Solirubrobacterales_f__Solirubrobacteraceae_g__unclassified	C3	3.6463	0.0396024
k__Bacteria_p__Chloroflexi_c__Chloroflexi_o__unclassified_f__unclassified_g__unclassified	C1	3.69978	0.0273138
k__Bacteria_p__Firmicutes_c__Clostridia_o__Clostridiales_f___Tissierellaceae__g__unclassified	C1	3.85756	0.0444198
k__Bacteria_p__Proteobacteria_c__Betaproteobacteria_o__Burkholderiales_f__Oxalobacteraceae_g__unclassified	C4	3.94458	0.0396024
k__Bacteria_p__Proteobacteria_c__Alphaproteobacteria_o__Sphingomonadales_f__Sphingomonadaceae_g__Kaistobacter	C2	4.27257	0.0344647

## Sheet: Rhizosphere-Conditions
Taxon	Conditions	Score	p.value
k__Bacteria_p__Chlorobi_c__unclassified_o__unclassified_f__unclassified_g__unclassified	C3	2.00323	0.0498705
k__Bacteria_p__Tenericutes_c__Mollicutes_o__Anaeroplasmatales_f__Anaeroplasmataceae_g__Asteroleplasma	C3	2.16159	0.0299805
k__Bacteria_p__Cyanobacteria_c__4C0d_2_o__MLE1_12_f__unclassified_g__unclassified	C3	2.2039	0.0324476
k__Bacteria_p__Actinobacteria_c__Actinobacteria_o__Actinomycetales_f__Nocardiaceae_g__unclassified	C4	2.23936	0.0396024
k__Bacteria_p__Chloroflexi_c__Chloroflexi_o___Roseiflexales__f__unclassified_g__unclassified	C1	2.41796	0.0414756
k__Bacteria_p__Firmicutes_c__Bacilli_o__Bacillales_f__Paenibacillaceae_g__Paenibacillus	C1	2.68734	0.0306861
k__Bacteria_p__Verrucomicrobia_c__Verrucomicrobiae_o__Verrucomicrobiales_f__Verrucomicrobiaceae_g__Luteolibacter	C4	2.89212	0.0260691
k__Bacteria_p__Acidobacteria_c___Chloracidobacteria__o__RB41_f__Ellin6075_g__unclassified	C3	2.96701	0.0237441
k__Bacteria_p__Acidobacteria_c__iii1_8_o__DS_18_f__unclassified_g__unclassified	C3	3.13755	0.0498705

## Sheet: Endosphere-Conditions
Taxon	Conditions	Score	p.value
k__Bacteria_p__Actinobacteria_c__Actinobacteria_o__Actinomycetales_f__Mycobacteriaceae_g__unclassified	C1	2.31973	0.0421641
k__Bacteria_p__Chloroflexi_c__Chloroflexi_o__AKIW781_f__unclassified_g__unclassified	C4	2.35498	0.0318457
k__Bacteria_p__Chloroflexi_c__Chloroflexi_o__Herpetosiphonales_f__unclassified_g__unclassified	C2	2.38808	0.0324476
k__Bacteria_p__Proteobacteria_c__Betaproteobacteria_o__Burkholderiales_f__unclassified_g__unclassified	C4	2.53023	0.0434351
k__Bacteria_p__Proteobacteria_c__Alphaproteobacteria_o__Rhizobiales_f__Methylocystaceae_g__Methylopila	C1	2.60496	0.0266674
k__Bacteria_p__Proteobacteria_c__Betaproteobacteria_o__Burkholderiales_f__Burkholderiaceae_g__unclassified	C1	3.03294	0.0295564
k__Bacteria_p__Proteobacteria_c__Alphaproteobacteria_o__Rhizobiales_f__Aurantimonadaceae_g__unclassified	C2	3.07665	0.0428813
k__Bacteria_p__Tenericutes_c__Mollicutes_o__Anaeroplasmatales_f__Anaeroplasmataceae_g__Asteroleplasma	C3	3.42177	0.0329016
