# Supplementary material for: Effect of Inorganic N Top Dressing and Trichoderma harzianum Seed-Inoculation on Crop Yield and the Shaping of Root Microbial Communities of Wheat Plants Cultivated Under High Basal N Fertilization
Source: Front Plant Sci. 2020 Oct 23;11:575861. doi: 10.3389/fpls.2020.575861 (PMC7644891; doi:10.3389/fpls.2020.575861)
Supplement: Supplementary Table 6 — Fungal OTU lists, assigned at phylum and family levels, showing differences in percentage of relative abundance among bulk soil, rhizosphere and root endosphere samples of wheat crop plants (ALDEx2 analysis, P < 0.05, n = 3). [file Table_6.XLSX]

## Sheet: Phylum
LabID	OTU	Compartments	Conditions (C1, C2, C3, C4)	Phylum	Other	Abundance	Abund.Pct
ITS-28	Otu3	Bulk Soil	Chemical + Biological (C4)	p__Ascomycota	p__Ascomycota	0.390398	39.04
ITS-14	Otu4	Rhizosphere	Untreated (C1)	p__Olpidiomycota	p__Olpidiomycota	0.374065	37.41
ITS-34	Otu3	Bulk Soil	Chemical + Biological (C4)	p__Ascomycota	p__Ascomycota	0.367176	36.72
ITS-14	Otu1	Rhizosphere	Untreated (C1)	p__	Others	0.362077	36.21
ITS-23	Otu3	Rhizosphere	Chemical + Biological (C4)	p__Ascomycota	p__Ascomycota	0.353307	35.33
ITS-25	Otu3	Bulk Soil	Untreated (C1)	p__Ascomycota	p__Ascomycota	0.353288	35.33
ITS-27	Otu3	Bulk Soil	Untreated (C1)	p__Ascomycota	p__Ascomycota	0.348591	34.86
ITS-32	Otu3	Bulk Soil	Biological (C3)	p__Ascomycota	p__Ascomycota	0.345802	34.58
ITS-17	Otu3	Rhizosphere	Chemical (C2)	p__Ascomycota	p__Ascomycota	0.333663	33.37
ITS-19	Otu3	Rhizosphere	Biological (C3)	p__Ascomycota	p__Ascomycota	0.323222	32.32
ITS-18	Otu3	Rhizosphere	Chemical (C2)	p__Ascomycota	p__Ascomycota	0.312411	31.24
ITS-22	Otu3	Rhizosphere	Chemical + Biological (C4)	p__Ascomycota	p__Ascomycota	0.306382	30.64
ITS-31	Otu3	Bulk Soil	Biological (C3)	p__Ascomycota	p__Ascomycota	0.303788	30.38
ITS-26	Otu3	Bulk Soil	Untreated (C1)	p__Ascomycota	p__Ascomycota	0.293979	29.4
ITS-33	Otu3	Bulk Soil	Biological (C3)	p__Ascomycota	p__Ascomycota	0.288361	28.84
ITS-36	Otu3	Bulk Soil	Chemical + Biological (C4)	p__Ascomycota	p__Ascomycota	0.286933	28.69
ITS-30	Otu3	Bulk Soil	Chemical (C2)	p__Ascomycota	p__Ascomycota	0.275157	27.52
ITS-16	Otu3	Rhizosphere	Chemical (C2)	p__Ascomycota	p__Ascomycota	0.266925	26.69
ITS-35	Otu3	Bulk Soil	Chemical + Biological (C4)	p__Ascomycota	p__Ascomycota	0.254277	25.43
ITS-13	Otu3	Rhizosphere	Untreated (C1)	p__Ascomycota	p__Ascomycota	0.253079	25.31
ITS-21	Otu3	Rhizosphere	Biological (C3)	p__Ascomycota	p__Ascomycota	0.249799	24.98
ITS-15	Otu3	Rhizosphere	Untreated (C1)	p__Ascomycota	p__Ascomycota	0.241591	24.16
ITS-20	Otu3	Rhizosphere	Biological (C3)	p__Ascomycota	p__Ascomycota	0.220415	22.04
ITS-24	Otu4	Rhizosphere	Chemical + Biological (C4)	p__Olpidiomycota	p__Olpidiomycota	0.214072	21.41
ITS-29	Otu3	Bulk Soil	Chemical (C2)	p__Ascomycota	p__Ascomycota	0.205004	20.5
ITS-24	Otu3	Rhizosphere	Chemical + Biological (C4)	p__Ascomycota	p__Ascomycota	0.201728	20.17
ITS-20	Otu4	Rhizosphere	Biological (C3)	p__Olpidiomycota	p__Olpidiomycota	0.191165	19.12
ITS-14	Otu3	Rhizosphere	Untreated (C1)	p__Ascomycota	p__Ascomycota	0.180617	18.06
ITS-15	Otu4	Rhizosphere	Untreated (C1)	p__Olpidiomycota	p__Olpidiomycota	0.170309	17.03
ITS-13	Otu14	Rhizosphere	Untreated (C1)	p__Basidiomycota	p__Basidiomycota	0.145172	14.52
ITS-24	Otu14	Rhizosphere	Chemical + Biological (C4)	p__Basidiomycota	p__Basidiomycota	0.139972	14
ITS-19	Otu4	Rhizosphere	Biological (C3)	p__Olpidiomycota	p__Olpidiomycota	0.138598	13.86
ITS-13	Otu4	Rhizosphere	Untreated (C1)	p__Olpidiomycota	p__Olpidiomycota	0.124274	12.43
ITS-16	Otu14	Rhizosphere	Chemical (C2)	p__Basidiomycota	p__Basidiomycota	0.0941321	9.41
ITS-18	Otu4	Rhizosphere	Chemical (C2)	p__Olpidiomycota	p__Olpidiomycota	0.0929245	9.29
ITS-23	Otu14	Rhizosphere	Chemical + Biological (C4)	p__Basidiomycota	p__Basidiomycota	0.0919578	9.2
ITS-27	Otu14	Bulk Soil	Untreated (C1)	p__Basidiomycota	p__Basidiomycota	0.0911896	9.12
ITS-17	Otu4	Rhizosphere	Chemical (C2)	p__Olpidiomycota	p__Olpidiomycota	0.0889085	8.89
ITS-25	Otu14	Bulk Soil	Untreated (C1)	p__Basidiomycota	p__Basidiomycota	0.0780168	7.8
ITS-22	Otu4	Rhizosphere	Chemical + Biological (C4)	p__Olpidiomycota	p__Olpidiomycota	0.075474	7.55
ITS-35	Otu14	Bulk Soil	Chemical + Biological (C4)	p__Basidiomycota	p__Basidiomycota	0.0749513	7.5
ITS-05	Otu3	Endosphere	Chemical (C2)	p__Ascomycota	p__Ascomycota	0.074769	7.48
ITS-17	Otu14	Rhizosphere	Chemical (C2)	p__Basidiomycota	p__Basidiomycota	0.0716365	7.16
ITS-14	Otu14	Rhizosphere	Untreated (C1)	p__Basidiomycota	p__Basidiomycota	0.0716262	7.16
ITS-15	Otu14	Rhizosphere	Untreated (C1)	p__Basidiomycota	p__Basidiomycota	0.0702141	7.02
ITS-21	Otu4	Rhizosphere	Biological (C3)	p__Olpidiomycota	p__Olpidiomycota	0.0632686	6.33
ITS-30	Otu14	Bulk Soil	Chemical (C2)	p__Basidiomycota	p__Basidiomycota	0.0607467	6.07
ITS-18	Otu14	Rhizosphere	Chemical (C2)	p__Basidiomycota	p__Basidiomycota	0.0570462	5.7
ITS-20	Otu14	Rhizosphere	Biological (C3)	p__Basidiomycota	p__Basidiomycota	0.0558481	5.58
ITS-26	Otu14	Bulk Soil	Untreated (C1)	p__Basidiomycota	p__Basidiomycota	0.0558043	5.58
ITS-27	Otu24	Bulk Soil	Untreated (C1)	p__Mortierellomycota	p__Mortierellomycota	0.0549534	5.5
ITS-34	Otu14	Bulk Soil	Chemical + Biological (C4)	p__Basidiomycota	p__Basidiomycota	0.0531102	5.31
ITS-03	Otu3	Endosphere	Untreated (C1)	p__Ascomycota	p__Ascomycota	0.0509767	5.1
ITS-32	Otu14	Bulk Soil	Biological (C3)	p__Basidiomycota	p__Basidiomycota	0.0500946	5.01
ITS-30	Otu42	Bulk Soil	Chemical (C2)	p__Chytridiomycota	p__Chytridiomycota	0.0497036	4.97
ITS-22	Otu14	Rhizosphere	Chemical + Biological (C4)	p__Basidiomycota	p__Basidiomycota	0.0488686	4.89
ITS-33	Otu14	Bulk Soil	Biological (C3)	p__Basidiomycota	p__Basidiomycota	0.0483426	4.83
ITS-16	Otu4	Rhizosphere	Chemical (C2)	p__Olpidiomycota	p__Olpidiomycota	0.0460494	4.6
ITS-11	Otu3	Endosphere	Chemical + Biological (C4)	p__Ascomycota	p__Ascomycota	0.0460048	4.6
ITS-29	Otu4	Bulk Soil	Chemical (C2)	p__Olpidiomycota	p__Olpidiomycota	0.0431364	4.31
ITS-21	Otu14	Rhizosphere	Biological (C3)	p__Basidiomycota	p__Basidiomycota	0.042589	4.26
ITS-28	Otu14	Bulk Soil	Chemical (C2)	p__Basidiomycota	p__Basidiomycota	0.0411829	4.12
ITS-19	Otu14	Rhizosphere	Biological (C3)	p__Basidiomycota	p__Basidiomycota	0.040661	4.07
ITS-36	Otu42	Bulk Soil	Chemical + Biological (C4)	p__Chytridiomycota	p__Chytridiomycota	0.0402887	4.03
ITS-26	Otu24	Bulk Soil	Untreated (C1)	p__Mortierellomycota	p__Mortierellomycota	0.0383643	3.84
ITS-32	Otu24	Bulk Soil	Biological (C3)	p__Mortierellomycota	p__Mortierellomycota	0.0383485	3.83
ITS-23	Otu4	Rhizosphere	Chemical + Biological (C4)	p__Olpidiomycota	p__Olpidiomycota	0.0371768	3.72
ITS-29	Otu14	Bulk Soil	Chemical (C2)	p__Basidiomycota	p__Basidiomycota	0.036366	3.64
ITS-06	Otu3	Endosphere	Chemical (C2)	p__Ascomycota	p__Ascomycota	0.0361196	3.61
ITS-10	Otu3	Endosphere	Chemical + Biological (C4)	p__Ascomycota	p__Ascomycota	0.0358074	3.58
ITS-36	Otu14	Bulk Soil	Chemical + Biological (C4)	p__Basidiomycota	p__Basidiomycota	0.0354168	3.54
ITS-32	Otu4	Bulk Soil	Biological (C3)	p__Olpidiomycota	p__Olpidiomycota	0.0333552	3.34
ITS-29	Otu24	Bulk Soil	Chemical (C2)	p__Mortierellomycota	p__Mortierellomycota	0.0330421	3.3
ITS-09	Otu3	Endosphere	Biological (C3)	p__Ascomycota	p__Ascomycota	0.0330151	3.3
ITS-30	Otu24	Bulk Soil	Chemical (C2)	p__Mortierellomycota	p__Mortierellomycota	0.0328096	3.28
ITS-34	Otu24	Bulk Soil	Chemical + Biological (C4)	p__Mortierellomycota	p__Mortierellomycota	0.0321298	3.21
ITS-31	Otu14	Bulk Soil	Biological (C3)	p__Basidiomycota	p__Basidiomycota	0.0319824	3.2
ITS-12	Otu3	Endosphere	Chemical + Biological (C4)	p__Ascomycota	p__Ascomycota	0.0306201	3.06
ITS-21	Otu24	Rhizosphere	Biological (C3)	p__Mortierellomycota	p__Mortierellomycota	0.0301037	3.01
ITS-36	Otu24	Bulk Soil	Chemical + Biological (C4)	p__Mortierellomycota	p__Mortierellomycota	0.029783	2.98
ITS-04	Otu3	Endosphere	Chemical (C2)	p__Ascomycota	p__Ascomycota	0.0277077	2.77
ITS-28	Otu24	Bulk Soil	Chemical (C2)	p__Mortierellomycota	p__Mortierellomycota	0.0269303	2.69
ITS-34	Otu42	Bulk Soil	Chemical + Biological (C4)	p__Chytridiomycota	p__Chytridiomycota	0.0266133	2.66
ITS-25	Otu24	Bulk Soil	Untreated (C1)	p__Mortierellomycota	p__Mortierellomycota	0.0260581	2.61
ITS-33	Otu42	Bulk Soil	Biological (C3)	p__Chytridiomycota	p__Chytridiomycota	0.0247758	2.48
ITS-35	Otu24	Bulk Soil	Chemical + Biological (C4)	p__Mortierellomycota	p__Mortierellomycota	0.0243803	2.44
ITS-27	Otu42	Bulk Soil	Untreated (C1)	p__Chytridiomycota	p__Chytridiomycota	0.0242565	2.43
ITS-26	Otu42	Bulk Soil	Untreated (C1)	p__Chytridiomycota	p__Chytridiomycota	0.0233345	2.33
ITS-33	Otu24	Bulk Soil	Biological (C3)	p__Mortierellomycota	p__Mortierellomycota	0.0231913	2.32
ITS-28	Otu42	Bulk Soil	Chemical (C2)	p__Chytridiomycota	p__Chytridiomycota	0.0205355	2.05
ITS-29	Otu42	Bulk Soil	Chemical (C2)	p__Chytridiomycota	p__Chytridiomycota	0.0204806	2.05
ITS-01	Otu3	Endosphere	Untreated (C1)	p__Ascomycota	p__Ascomycota	0.0189361	1.89
ITS-02	Otu3	Endosphere	Untreated (C1)	p__Ascomycota	p__Ascomycota	0.0184038	1.84
ITS-32	Otu42	Bulk Soil	Biological (C3)	p__Chytridiomycota	p__Chytridiomycota	0.0172816	1.73
ITS-08	Otu3	Endosphere	Biological (C3)	p__Ascomycota	p__Ascomycota	0.0162671	1.63
ITS-22	Otu24	Rhizosphere	Chemical + Biological (C4)	p__Mortierellomycota	p__Mortierellomycota	0.0156671	1.57
ITS-27	Otu222	Bulk Soil	Untreated (C1)	p__Glomeromycota	p__Glomeromycota	0.0147878	1.48
ITS-07	Otu3	Endosphere	Biological (C3)	p__Ascomycota	p__Ascomycota	0.0143166	1.43
ITS-31	Otu24	Bulk Soil	Biological (C3)	p__Mortierellomycota	p__Mortierellomycota	0.0142071	1.42
ITS-35	Otu42	Bulk Soil	Chemical + Biological (C4)	p__Chytridiomycota	p__Chytridiomycota	0.0138364	1.38
ITS-25	Otu42	Bulk Soil	Untreated (C1)	p__Chytridiomycota	p__Chytridiomycota	0.0135712	1.36
ITS-23	Otu24	Rhizosphere	Chemical + Biological (C4)	p__Mortierellomycota	p__Mortierellomycota	0.0134675	1.35
ITS-15	Otu24	Rhizosphere	Untreated (C1)	p__Mortierellomycota	p__Mortierellomycota	0.0118759	1.19
ITS-18	Otu24	Rhizosphere	Chemical (C2)	p__Mortierellomycota	p__Mortierellomycota	0.0114399	1.14
ITS-17	Otu24	Rhizosphere	Chemical (C2)	p__Mortierellomycota	p__Mortierellomycota	0.0107014	1.07
ITS-20	Otu24	Rhizosphere	Biological (C3)	p__Mortierellomycota	p__Mortierellomycota	0.010634	1.06
ITS-24	Otu24	Rhizosphere	Chemical + Biological (C4)	p__Mortierellomycota	p__Mortierellomycota	0.010202	1.02
ITS-31	Otu42	Bulk Soil	Biological (C3)	p__Chytridiomycota	p__Chytridiomycota	0.00989361	0.99
ITS-11	Otu14	Endosphere	Chemical + Biological (C4)	p__Basidiomycota	p__Basidiomycota	0.0094005	0.94
ITS-13	Otu24	Rhizosphere	Untreated (C1)	p__Mortierellomycota	p__Mortierellomycota	0.0093725	0.94
ITS-26	Otu222	Bulk Soil	Untreated (C1)	p__Glomeromycota	p__Glomeromycota	0.00899079	0.9
ITS-14	Otu24	Rhizosphere	Untreated (C1)	p__Mortierellomycota	p__Mortierellomycota	0.00875155	0.88
ITS-36	Otu4	Bulk Soil	Chemical + Biological (C4)	p__Olpidiomycota	p__Olpidiomycota	0.00841061	0.84
ITS-16	Otu24	Rhizosphere	Chemical (C2)	p__Mortierellomycota	p__Mortierellomycota	0.00737868	0.74
ITS-19	Otu24	Rhizosphere	Biological (C3)	p__Mortierellomycota	p__Mortierellomycota	0.00706695	0.71
ITS-25	Otu222	Bulk Soil	Untreated (C1)	p__Glomeromycota	p__Glomeromycota	0.00706541	0.71
ITS-18	Otu67	Rhizosphere	Chemical (C2)	p__Mucoromycota	p__Mucoromycota	0.00592869	0.59
ITS-12	Otu4	Endosphere	Chemical + Biological (C4)	p__Olpidiomycota	p__Olpidiomycota	0.0053456	0.53
ITS-05	Otu14	Endosphere	Chemical (C2)	p__Basidiomycota	p__Basidiomycota	0.00476256	0.48
ITS-34	Otu67	Bulk Soil	Chemical + Biological (C4)	p__Mucoromycota	p__Mucoromycota	0.00448887	0.45
ITS-01	Otu14	Endosphere	Untreated (C1)	p__Basidiomycota	p__Basidiomycota	0.00365367	0.37
ITS-26	Otu67	Bulk Soil	Untreated (C1)	p__Mucoromycota	p__Mucoromycota	0.00361076	0.36
ITS-30	Otu67	Bulk Soil	Chemical (C2)	p__Mucoromycota	p__Mucoromycota	0.00349698	0.35
ITS-33	Otu67	Bulk Soil	Biological (C3)	p__Mucoromycota	p__Mucoromycota	0.00340725	0.34
ITS-08	Otu14	Endosphere	Biological (C3)	p__Basidiomycota	p__Basidiomycota	0.00335269	0.34
ITS-30	Otu4	Bulk Soil	Chemical (C2)	p__Olpidiomycota	p__Olpidiomycota	0.00326449	0.33
ITS-04	Otu14	Endosphere	Chemical (C2)	p__Basidiomycota	p__Basidiomycota	0.00319376	0.32
ITS-35	Otu67	Bulk Soil	Chemical + Biological (C4)	p__Mucoromycota	p__Mucoromycota	0.00283492	0.28
ITS-05	Otu4	Endosphere	Chemical (C2)	p__Olpidiomycota	p__Olpidiomycota	0.00281087	0.28
ITS-21	Otu67	Rhizosphere	Biological (C3)	p__Mucoromycota	p__Mucoromycota	0.00280719	0.28
ITS-28	Otu67	Bulk Soil	Chemical (C2)	p__Mucoromycota	p__Mucoromycota	0.00277995	0.28
ITS-32	Otu67	Bulk Soil	Biological (C3)	p__Mucoromycota	p__Mucoromycota	0.00271065	0.27
ITS-19	Otu42	Rhizosphere	Biological (C3)	p__Chytridiomycota	p__Chytridiomycota	0.00267609	0.27
ITS-02	Otu14	Endosphere	Untreated (C1)	p__Basidiomycota	p__Basidiomycota	0.00233797	0.23
ITS-25	Otu67	Bulk Soil	Untreated (C1)	p__Mucoromycota	p__Mucoromycota	0.00231724	0.23
ITS-29	Otu386	Bulk Soil	Chemical (C2)	p__Rozellomycota	p__Rozellomycota	0.00223168	0.22
ITS-22	Otu42	Rhizosphere	Chemical + Biological (C4)	p__Chytridiomycota	p__Chytridiomycota	0.0021766	0.22
ITS-12	Otu14	Endosphere	Chemical + Biological (C4)	p__Basidiomycota	p__Basidiomycota	0.00211422	0.21
ITS-26	Otu4	Bulk Soil	Untreated (C1)	p__Olpidiomycota	p__Olpidiomycota	0.00193176	0.19
ITS-36	Otu67	Bulk Soil	Chemical + Biological (C4)	p__Mucoromycota	p__Mucoromycota	0.00184452	0.18
ITS-18	Otu42	Rhizosphere	Chemical (C2)	p__Chytridiomycota	p__Chytridiomycota	0.00180922	0.18
ITS-06	Otu14	Endosphere	Chemical (C2)	p__Basidiomycota	p__Basidiomycota	0.00179796	0.18
ITS-36	Otu222	Bulk Soil	Chemical + Biological (C4)	p__Glomeromycota	p__Glomeromycota	0.00172422	0.17
ITS-32	Otu222	Bulk Soil	Biological (C3)	p__Glomeromycota	p__Glomeromycota	0.00161688	0.16
ITS-03	Otu14	Endosphere	Untreated (C1)	p__Basidiomycota	p__Basidiomycota	0.00156311	0.16
ITS-27	Otu67	Bulk Soil	Untreated (C1)	p__Mucoromycota	p__Mucoromycota	0.00151424	0.15
ITS-21	Otu222	Rhizosphere	Biological (C3)	p__Glomeromycota	p__Glomeromycota	0.00151053	0.15
ITS-23	Otu42	Rhizosphere	Chemical + Biological (C4)	p__Chytridiomycota	p__Chytridiomycota	0.00140324	0.14
ITS-13	Otu42	Rhizosphere	Untreated (C1)	p__Chytridiomycota	p__Chytridiomycota	0.00136482	0.14
ITS-13	Otu222	Rhizosphere	Untreated (C1)	p__Glomeromycota	p__Glomeromycota	0.00133284	0.13
ITS-21	Otu42	Rhizosphere	Biological (C3)	p__Chytridiomycota	p__Chytridiomycota	0.00129665	0.13
ITS-20	Otu222	Rhizosphere	Biological (C3)	p__Glomeromycota	p__Glomeromycota	0.001287	0.13
ITS-01	Otu4	Endosphere	Untreated (C1)	p__Olpidiomycota	p__Olpidiomycota	0.00122107	0.12
ITS-29	Otu67	Bulk Soil	Chemical (C2)	p__Mucoromycota	p__Mucoromycota	0.00117705	0.12
ITS-26	Otu699	Bulk Soil	Untreated (C1)	p__Kickxellomycota	p__Kickxellomycota	0.00115544	0.12
ITS-14	Otu222	Rhizosphere	Untreated (C1)	p__Glomeromycota	p__Glomeromycota	0.00112609	0.11
ITS-14	Otu42	Rhizosphere	Untreated (C1)	p__Chytridiomycota	p__Chytridiomycota	0.00109949	0.11
ITS-16	Otu386	Rhizosphere	Chemical (C2)	p__Rozellomycota	p__Rozellomycota	0.00107718	0.11
ITS-06	Otu4	Endosphere	Chemical (C2)	p__Olpidiomycota	p__Olpidiomycota	0.00105358	0.11
ITS-31	Otu67	Bulk Soil	Biological (C3)	p__Mucoromycota	p__Mucoromycota	0.000952105	0.1
ITS-19	Otu222	Rhizosphere	Biological (C3)	p__Glomeromycota	p__Glomeromycota	0.000948323	0.09
ITS-16	Otu42	Rhizosphere	Chemical (C2)	p__Chytridiomycota	p__Chytridiomycota	0.000888673	0.09
ITS-10	Otu4	Endosphere	Chemical + Biological (C4)	p__Olpidiomycota	p__Olpidiomycota	0.000881088	0.09
ITS-24	Otu222	Rhizosphere	Chemical + Biological (C4)	p__Glomeromycota	p__Glomeromycota	0.00084714	0.08
ITS-17	Otu42	Rhizosphere	Chemical (C2)	p__Chytridiomycota	p__Chytridiomycota	0.000821325	0.08
ITS-13	Otu67	Rhizosphere	Untreated (C1)	p__Mucoromycota	p__Mucoromycota	0.000778376	0.08
ITS-30	Otu386	Bulk Soil	Chemical (C2)	p__Rozellomycota	p__Rozellomycota	0.00075558	0.08
ITS-30	Otu222	Bulk Soil	Chemical (C2)	p__Glomeromycota	p__Glomeromycota	0.000716832	0.07
ITS-33	Otu222	Bulk Soil	Biological (C3)	p__Glomeromycota	p__Glomeromycota	0.000714423	0.07
ITS-06	Otu24	Endosphere	Chemical (C2)	p__Mortierellomycota	p__Mortierellomycota	0.000675668	0.07
ITS-15	Otu222	Rhizosphere	Untreated (C1)	p__Glomeromycota	p__Glomeromycota	0.00067222	0.07
ITS-16	Otu67	Rhizosphere	Chemical (C2)	p__Mucoromycota	p__Mucoromycota	0.000646308	0.06
ITS-25	Otu4	Bulk Soil	Untreated (C1)	p__Olpidiomycota	p__Olpidiomycota	0.000612102	0.06
ITS-13	Otu386	Rhizosphere	Untreated (C1)	p__Rozellomycota	p__Rozellomycota	0.000543797	0.05
ITS-14	Otu67	Rhizosphere	Untreated (C1)	p__Mucoromycota	p__Mucoromycota	0.000540876	0.05
ITS-31	Otu222	Bulk Soil	Biological (C3)	p__Glomeromycota	p__Glomeromycota	0.000538146	0.05
ITS-24	Otu42	Rhizosphere	Chemical + Biological (C4)	p__Chytridiomycota	p__Chytridiomycota	0.000532488	0.05
ITS-15	Otu67	Rhizosphere	Untreated (C1)	p__Mucoromycota	p__Mucoromycota	0.000527232	0.05
ITS-36	Otu386	Bulk Soil	Chemical + Biological (C4)	p__Rozellomycota	p__Rozellomycota	0.000501228	0.05
ITS-27	Otu4	Bulk Soil	Untreated (C1)	p__Olpidiomycota	p__Olpidiomycota	0.000498356	0.05
ITS-23	Otu67	Rhizosphere	Chemical + Biological (C4)	p__Mucoromycota	p__Mucoromycota	0.000492045	0.05
ITS-17	Otu67	Rhizosphere	Chemical (C2)	p__Mucoromycota	p__Mucoromycota	0.000471054	0.05
ITS-34	Otu4	Bulk Soil	Chemical + Biological (C4)	p__Olpidiomycota	p__Olpidiomycota	0.000455674	0.05
ITS-31	Otu4	Bulk Soil	Biological (C3)	p__Olpidiomycota	p__Olpidiomycota	0.000447075	0.04
ITS-29	Otu222	Bulk Soil	Chemical (C2)	p__Glomeromycota	p__Glomeromycota	0.00044257	0.04
ITS-18	Otu222	Rhizosphere	Chemical (C2)	p__Glomeromycota	p__Glomeromycota	0.00043143	0.04
ITS-20	Otu67	Rhizosphere	Biological (C3)	p__Mucoromycota	p__Mucoromycota	0.000429	0.04
ITS-28	Otu222	Bulk Soil	Chemical (C2)	p__Glomeromycota	p__Glomeromycota	0.00041312	0.04
ITS-34	Otu222	Bulk Soil	Chemical + Biological (C4)	p__Glomeromycota	p__Glomeromycota	0.000397503	0.04
ITS-19	Otu67	Rhizosphere	Biological (C3)	p__Mucoromycota	p__Mucoromycota	0.00035075	0.04
ITS-10	Otu14	Endosphere	Chemical + Biological (C4)	p__Basidiomycota	p__Basidiomycota	0.000340687	0.03
ITS-35	Otu4	Bulk Soil	Chemical + Biological (C4)	p__Olpidiomycota	p__Olpidiomycota	0.000338201	0.03
ITS-22	Otu67	Rhizosphere	Chemical + Biological (C4)	p__Mucoromycota	p__Mucoromycota	0.000331462	0.03
ITS-15	Otu42	Rhizosphere	Untreated (C1)	p__Chytridiomycota	p__Chytridiomycota	0.000316339	0.03
ITS-34	Otu386	Bulk Soil	Chemical + Biological (C4)	p__Rozellomycota	p__Rozellomycota	0.000310246	0.03
ITS-04	Otu24	Endosphere	Chemical (C2)	p__Mortierellomycota	p__Mortierellomycota	0.000304748	0.03
ITS-17	Otu222	Rhizosphere	Chemical (C2)	p__Glomeromycota	p__Glomeromycota	0.000277801	0.03
ITS-22	Otu222	Rhizosphere	Chemical + Biological (C4)	p__Glomeromycota	p__Glomeromycota	0.000276219	0.03
ITS-20	Otu42	Rhizosphere	Biological (C3)	p__Chytridiomycota	p__Chytridiomycota	0.000273	0.03
ITS-35	Otu222	Bulk Soil	Chemical + Biological (C4)	p__Glomeromycota	p__Glomeromycota	0.000248677	0.02
ITS-08	Otu4	Endosphere	Biological (C3)	p__Olpidiomycota	p__Olpidiomycota	0.000234126	0.02
ITS-27	Otu386	Bulk Soil	Untreated (C1)	p__Rozellomycota	p__Rozellomycota	0.000230011	0.02
ITS-24	Otu67	Rhizosphere	Chemical + Biological (C4)	p__Mucoromycota	p__Mucoromycota	0.000229938	0.02
ITS-25	Otu386	Bulk Soil	Untreated (C1)	p__Rozellomycota	p__Rozellomycota	0.000227352	0.02
ITS-28	Otu4	Bulk Soil	Chemical (C2)	p__Olpidiomycota	p__Olpidiomycota	0.000223773	0.02
ITS-07	Otu14	Endosphere	Biological (C3)	p__Basidiomycota	p__Basidiomycota	0.000221554	0.02
ITS-09	Otu14	Endosphere	Biological (C3)	p__Basidiomycota	p__Basidiomycota	0.000203378	0.02
ITS-28	Otu386	Bulk Soil	Chemical (C2)	p__Rozellomycota	p__Rozellomycota	0.000189347	0.02
ITS-35	Otu386	Bulk Soil	Chemical + Biological (C4)	p__Rozellomycota	p__Rozellomycota	0.000179047	0.02
ITS-11	Otu4	Endosphere	Chemical + Biological (C4)	p__Olpidiomycota	p__Olpidiomycota	0.000166282	0.02
ITS-03	Otu4	Endosphere	Untreated (C1)	p__Olpidiomycota	p__Olpidiomycota	0.000148868	0.01
ITS-11	Otu24	Endosphere	Chemical + Biological (C4)	p__Mortierellomycota	p__Mortierellomycota	0.000144111	0.01
ITS-02	Otu4	Endosphere	Untreated (C1)	p__Olpidiomycota	p__Olpidiomycota	0.000141161	0.01
ITS-08	Otu222	Endosphere	Biological (C3)	p__Glomeromycota	p__Glomeromycota	0.000131111	0.01
ITS-23	Otu222	Rhizosphere	Chemical + Biological (C4)	p__Glomeromycota	p__Glomeromycota	0.000127567	0.01
ITS-24	Otu699	Rhizosphere	Chemical + Biological (C4)	p__Kickxellomycota	p__Kickxellomycota	0.00012102	0.01
ITS-10	Otu24	Endosphere	Chemical + Biological (C4)	p__Mortierellomycota	p__Mortierellomycota	0.000105731	0.01
ITS-25	Otu699	Bulk Soil	Untreated (C1)	p__Kickxellomycota	p__Kickxellomycota	9.61875e-05	0.01
ITS-32	Otu699	Bulk Soil	Biological (C3)	p__Kickxellomycota	p__Kickxellomycota	9.51104e-05	0.01
ITS-14	Otu699	Rhizosphere	Untreated (C1)	p__Kickxellomycota	p__Kickxellomycota	8.86682e-05	0.01
ITS-04	Otu4	Endosphere	Chemical (C2)	p__Olpidiomycota	p__Olpidiomycota	8.53294e-05	0.01
ITS-16	Otu222	Rhizosphere	Chemical (C2)	p__Glomeromycota	p__Glomeromycota	8.07885e-05	0.01
ITS-09	Otu222	Endosphere	Biological (C3)	p__Glomeromycota	p__Glomeromycota	7.90916e-05	0.01
ITS-07	Otu222	Endosphere	Biological (C3)	p__Glomeromycota	p__Glomeromycota	7.38513e-05	0.01
ITS-33	Otu386	Bulk Soil	Biological (C3)	p__Rozellomycota	p__Rozellomycota	7.32742e-05	0.01
ITS-34	Otu1652	Bulk Soil	Chemical + Biological (C4)	p__Monoblepharomycota	p__Monoblepharomycota	6.78663e-05	0.01
ITS-19	Otu386	Rhizosphere	Biological (C3)	p__Rozellomycota	p__Rozellomycota	6.49536e-05	0.01
ITS-33	Otu4	Bulk Soil	Biological (C3)	p__Olpidiomycota	p__Olpidiomycota	6.41149e-05	0.01
ITS-07	Otu4	Endosphere	Biological (C3)	p__Olpidiomycota	p__Olpidiomycota	6.33012e-05	0.01
ITS-02	Otu222	Endosphere	Untreated (C1)	p__Glomeromycota	p__Glomeromycota	6.17578e-05	0.01
ITS-12	Otu24	Endosphere	Chemical + Biological (C4)	p__Mortierellomycota	p__Mortierellomycota	6.00629e-05	0.01
ITS-26	Otu386	Bulk Soil	Untreated (C1)	p__Rozellomycota	p__Rozellomycota	5.41614e-05	0.01
ITS-16	Otu1652	Rhizosphere	Chemical (C2)	p__Monoblepharomycota	p__Monoblepharomycota	5.3859e-05	0.01
ITS-20	Otu699	Rhizosphere	Biological (C3)	p__Kickxellomycota	p__Kickxellomycota	5.20001e-05	0.01
ITS-34	Otu699	Bulk Soil	Chemical + Biological (C4)	p__Kickxellomycota	p__Kickxellomycota	4.84759e-05	0
ITS-17	Otu386	Rhizosphere	Chemical (C2)	p__Rozellomycota	p__Rozellomycota	4.83133e-05	0
ITS-13	Otu699	Rhizosphere	Untreated (C1)	p__Kickxellomycota	p__Kickxellomycota	4.26507e-05	0
ITS-31	Otu1652	Bulk Soil	Biological (C3)	p__Monoblepharomycota	p__Monoblepharomycota	4.13959e-05	0
ITS-01	Otu222	Endosphere	Untreated (C1)	p__Glomeromycota	p__Glomeromycota	3.81585e-05	0
ITS-10	Otu42	Endosphere	Chemical + Biological (C4)	p__Chytridiomycota	p__Chytridiomycota	3.52435e-05	0
ITS-32	Otu386	Bulk Soil	Biological (C3)	p__Rozellomycota	p__Rozellomycota	2.85331e-05	0
ITS-19	Otu1652	Rhizosphere	Biological (C3)	p__Monoblepharomycota	p__Monoblepharomycota	2.59814e-05	0
ITS-19	Otu699	Rhizosphere	Biological (C3)	p__Kickxellomycota	p__Kickxellomycota	2.59814e-05	0
ITS-09	Otu4	Endosphere	Biological (C3)	p__Olpidiomycota	p__Olpidiomycota	2.25976e-05	0
ITS-11	Otu222	Endosphere	Chemical + Biological (C4)	p__Glomeromycota	p__Glomeromycota	2.2171e-05	0
ITS-13	Otu1652	Rhizosphere	Untreated (C1)	p__Monoblepharomycota	p__Monoblepharomycota	2.13254e-05	0
ITS-05	Otu222	Endosphere	Chemical (C2)	p__Glomeromycota	p__Glomeromycota	2.12141e-05	0
ITS-05	Otu24	Endosphere	Chemical (C2)	p__Mortierellomycota	p__Mortierellomycota	2.12141e-05	0
ITS-18	Otu386	Rhizosphere	Chemical (C2)	p__Rozellomycota	p__Rozellomycota	1.39171e-05	0
ITS-18	Otu699	Rhizosphere	Chemical (C2)	p__Kickxellomycota	p__Kickxellomycota	1.39171e-05	0
ITS-04	Otu222	Endosphere	Chemical (C2)	p__Glomeromycota	p__Glomeromycota	1.21899e-05	0
ITS-10	Otu67	Endosphere	Chemical + Biological (C4)	p__Mucoromycota	p__Mucoromycota	1.17478e-05	0
ITS-22	Otu386	Rhizosphere	Chemical + Biological (C4)	p__Rozellomycota	p__Rozellomycota	1.10487e-05	0
ITS-03	Otu222	Endosphere	Untreated (C1)	p__Glomeromycota	p__Glomeromycota	1.06334e-05	0
ITS-03	Otu24	Endosphere	Untreated (C1)	p__Mortierellomycota	p__Mortierellomycota	1.06334e-05	0
ITS-03	Otu42	Endosphere	Untreated (C1)	p__Chytridiomycota	p__Chytridiomycota	1.06334e-05	0
ITS-05	Otu42	Endosphere	Chemical (C2)	p__Chytridiomycota	p__Chytridiomycota	1.0607e-05	0
ITS-07	Otu67	Endosphere	Biological (C3)	p__Mucoromycota	p__Mucoromycota	1.05502e-05	0
ITS-01	Otu24	Endosphere	Untreated (C1)	p__Mortierellomycota	p__Mortierellomycota	9.53962e-06	0
ITS-08	Otu24	Endosphere	Biological (C3)	p__Mortierellomycota	p__Mortierellomycota	9.36505e-06	0
ITS-14	Otu386	Rhizosphere	Untreated (C1)	p__Rozellomycota	p__Rozellomycota	8.86682e-06	0
ITS-31	Otu386	Bulk Soil	Biological (C3)	p__Rozellomycota	p__Rozellomycota	8.27917e-06	0
ITS-29	Otu1652	Bulk Soil	Chemical (C2)	p__Monoblepharomycota	p__Monoblepharomycota	0	0
ITS-01	Otu1652	Endosphere	Untreated (C1)	p__Monoblepharomycota	p__Monoblepharomycota	0	0
ITS-23	Otu1652	Rhizosphere	Chemical + Biological (C4)	p__Monoblepharomycota	p__Monoblepharomycota	0	0
ITS-30	Otu1652	Bulk Soil	Chemical (C2)	p__Monoblepharomycota	p__Monoblepharomycota	0	0
ITS-05	Otu1652	Endosphere	Chemical (C2)	p__Monoblepharomycota	p__Monoblepharomycota	0	0
ITS-12	Otu1652	Endosphere	Chemical + Biological (C4)	p__Monoblepharomycota	p__Monoblepharomycota	0	0
ITS-04	Otu1652	Endosphere	Chemical (C2)	p__Monoblepharomycota	p__Monoblepharomycota	0	0
ITS-26	Otu1652	Bulk Soil	Untreated (C1)	p__Monoblepharomycota	p__Monoblepharomycota	0	0
ITS-33	Otu1652	Bulk Soil	Biological (C3)	p__Monoblepharomycota	p__Monoblepharomycota	0	0
ITS-02	Otu1652	Endosphere	Untreated (C1)	p__Monoblepharomycota	p__Monoblepharomycota	0	0
ITS-24	Otu1652	Rhizosphere	Chemical + Biological (C4)	p__Monoblepharomycota	p__Monoblepharomycota	0	0
ITS-35	Otu1652	Bulk Soil	Chemical + Biological (C4)	p__Monoblepharomycota	p__Monoblepharomycota	0	0
ITS-06	Otu1652	Endosphere	Chemical (C2)	p__Monoblepharomycota	p__Monoblepharomycota	0	0
ITS-17	Otu1652	Rhizosphere	Chemical (C2)	p__Monoblepharomycota	p__Monoblepharomycota	0	0
ITS-28	Otu1652	Bulk Soil	Chemical (C2)	p__Monoblepharomycota	p__Monoblepharomycota	0	0
ITS-27	Otu1652	Bulk Soil	Untreated (C1)	p__Monoblepharomycota	p__Monoblepharomycota	0	0
ITS-15	Otu1652	Rhizosphere	Untreated (C1)	p__Monoblepharomycota	p__Monoblepharomycota	0	0
ITS-32	Otu1652	Bulk Soil	Biological (C3)	p__Monoblepharomycota	p__Monoblepharomycota	0	0
ITS-03	Otu1652	Endosphere	Untreated (C1)	p__Monoblepharomycota	p__Monoblepharomycota	0	0
ITS-14	Otu1652	Rhizosphere	Untreated (C1)	p__Monoblepharomycota	p__Monoblepharomycota	0	0
ITS-25	Otu1652	Bulk Soil	Untreated (C1)	p__Monoblepharomycota	p__Monoblepharomycota	0	0
ITS-36	Otu1652	Bulk Soil	Chemical + Biological (C4)	p__Monoblepharomycota	p__Monoblepharomycota	0	0
ITS-07	Otu1652	Endosphere	Biological (C3)	p__Monoblepharomycota	p__Monoblepharomycota	0	0
ITS-18	Otu1652	Rhizosphere	Chemical (C2)	p__Monoblepharomycota	p__Monoblepharomycota	0	0
ITS-20	Otu1652	Rhizosphere	Biological (C3)	p__Monoblepharomycota	p__Monoblepharomycota	0	0
ITS-10	Otu1652	Endosphere	Chemical + Biological (C4)	p__Monoblepharomycota	p__Monoblepharomycota	0	0
ITS-11	Otu1652	Endosphere	Chemical + Biological (C4)	p__Monoblepharomycota	p__Monoblepharomycota	0	0
ITS-22	Otu1652	Rhizosphere	Chemical + Biological (C4)	p__Monoblepharomycota	p__Monoblepharomycota	0	0
ITS-08	Otu1652	Endosphere	Biological (C3)	p__Monoblepharomycota	p__Monoblepharomycota	0	0
ITS-21	Otu1652	Rhizosphere	Biological (C3)	p__Monoblepharomycota	p__Monoblepharomycota	0	0
ITS-09	Otu1652	Endosphere	Biological (C3)	p__Monoblepharomycota	p__Monoblepharomycota	0	0
ITS-06	Otu222	Endosphere	Chemical (C2)	p__Glomeromycota	p__Glomeromycota	0	0
ITS-12	Otu222	Endosphere	Chemical + Biological (C4)	p__Glomeromycota	p__Glomeromycota	0	0
ITS-10	Otu222	Endosphere	Chemical + Biological (C4)	p__Glomeromycota	p__Glomeromycota	0	0
ITS-07	Otu24	Endosphere	Biological (C3)	p__Mortierellomycota	p__Mortierellomycota	0	0
ITS-02	Otu24	Endosphere	Untreated (C1)	p__Mortierellomycota	p__Mortierellomycota	0	0
ITS-09	Otu24	Endosphere	Biological (C3)	p__Mortierellomycota	p__Mortierellomycota	0	0
ITS-01	Otu386	Endosphere	Untreated (C1)	p__Rozellomycota	p__Rozellomycota	0	0
ITS-12	Otu386	Endosphere	Chemical + Biological (C4)	p__Rozellomycota	p__Rozellomycota	0	0
ITS-23	Otu386	Rhizosphere	Chemical + Biological (C4)	p__Rozellomycota	p__Rozellomycota	0	0
ITS-05	Otu386	Endosphere	Chemical (C2)	p__Rozellomycota	p__Rozellomycota	0	0
ITS-04	Otu386	Endosphere	Chemical (C2)	p__Rozellomycota	p__Rozellomycota	0	0
ITS-15	Otu386	Rhizosphere	Untreated (C1)	p__Rozellomycota	p__Rozellomycota	0	0
ITS-20	Otu386	Rhizosphere	Biological (C3)	p__Rozellomycota	p__Rozellomycota	0	0
ITS-02	Otu386	Endosphere	Untreated (C1)	p__Rozellomycota	p__Rozellomycota	0	0
ITS-24	Otu386	Rhizosphere	Chemical + Biological (C4)	p__Rozellomycota	p__Rozellomycota	0	0
ITS-06	Otu386	Endosphere	Chemical (C2)	p__Rozellomycota	p__Rozellomycota	0	0
ITS-21	Otu386	Rhizosphere	Biological (C3)	p__Rozellomycota	p__Rozellomycota	0	0
ITS-03	Otu386	Endosphere	Untreated (C1)	p__Rozellomycota	p__Rozellomycota	0	0
ITS-07	Otu386	Endosphere	Biological (C3)	p__Rozellomycota	p__Rozellomycota	0	0
ITS-09	Otu386	Endosphere	Biological (C3)	p__Rozellomycota	p__Rozellomycota	0	0
ITS-10	Otu386	Endosphere	Chemical + Biological (C4)	p__Rozellomycota	p__Rozellomycota	0	0
ITS-11	Otu386	Endosphere	Chemical + Biological (C4)	p__Rozellomycota	p__Rozellomycota	0	0
ITS-08	Otu386	Endosphere	Biological (C3)	p__Rozellomycota	p__Rozellomycota	0	0
ITS-06	Otu42	Endosphere	Chemical (C2)	p__Chytridiomycota	p__Chytridiomycota	0	0
ITS-07	Otu42	Endosphere	Biological (C3)	p__Chytridiomycota	p__Chytridiomycota	0	0
ITS-04	Otu42	Endosphere	Chemical (C2)	p__Chytridiomycota	p__Chytridiomycota	0	0
ITS-08	Otu42	Endosphere	Biological (C3)	p__Chytridiomycota	p__Chytridiomycota	0	0
ITS-01	Otu42	Endosphere	Untreated (C1)	p__Chytridiomycota	p__Chytridiomycota	0	0
ITS-12	Otu42	Endosphere	Chemical + Biological (C4)	p__Chytridiomycota	p__Chytridiomycota	0	0
ITS-11	Otu42	Endosphere	Chemical + Biological (C4)	p__Chytridiomycota	p__Chytridiomycota	0	0
ITS-09	Otu42	Endosphere	Biological (C3)	p__Chytridiomycota	p__Chytridiomycota	0	0
ITS-02	Otu42	Endosphere	Untreated (C1)	p__Chytridiomycota	p__Chytridiomycota	0	0
ITS-05	Otu67	Endosphere	Chemical (C2)	p__Mucoromycota	p__Mucoromycota	0	0
ITS-12	Otu67	Endosphere	Chemical + Biological (C4)	p__Mucoromycota	p__Mucoromycota	0	0
ITS-06	Otu67	Endosphere	Chemical (C2)	p__Mucoromycota	p__Mucoromycota	0	0
ITS-11	Otu67	Endosphere	Chemical + Biological (C4)	p__Mucoromycota	p__Mucoromycota	0	0
ITS-04	Otu67	Endosphere	Chemical (C2)	p__Mucoromycota	p__Mucoromycota	0	0
ITS-09	Otu67	Endosphere	Biological (C3)	p__Mucoromycota	p__Mucoromycota	0	0
ITS-08	Otu67	Endosphere	Biological (C3)	p__Mucoromycota	p__Mucoromycota	0	0
ITS-01	Otu67	Endosphere	Untreated (C1)	p__Mucoromycota	p__Mucoromycota	0	0
ITS-03	Otu67	Endosphere	Untreated (C1)	p__Mucoromycota	p__Mucoromycota	0	0
ITS-02	Otu67	Endosphere	Untreated (C1)	p__Mucoromycota	p__Mucoromycota	0	0
ITS-07	Otu699	Endosphere	Biological (C3)	p__Kickxellomycota	p__Kickxellomycota	0	0
ITS-22	Otu699	Rhizosphere	Chemical + Biological (C4)	p__Kickxellomycota	p__Kickxellomycota	0	0
ITS-04	Otu699	Endosphere	Chemical (C2)	p__Kickxellomycota	p__Kickxellomycota	0	0
ITS-11	Otu699	Endosphere	Chemical + Biological (C4)	p__Kickxellomycota	p__Kickxellomycota	0	0
ITS-29	Otu699	Bulk Soil	Chemical (C2)	p__Kickxellomycota	p__Kickxellomycota	0	0
ITS-08	Otu699	Endosphere	Biological (C3)	p__Kickxellomycota	p__Kickxellomycota	0	0
ITS-30	Otu699	Bulk Soil	Chemical (C2)	p__Kickxellomycota	p__Kickxellomycota	0	0
ITS-01	Otu699	Endosphere	Untreated (C1)	p__Kickxellomycota	p__Kickxellomycota	0	0
ITS-12	Otu699	Endosphere	Chemical + Biological (C4)	p__Kickxellomycota	p__Kickxellomycota	0	0
ITS-23	Otu699	Rhizosphere	Chemical + Biological (C4)	p__Kickxellomycota	p__Kickxellomycota	0	0
ITS-05	Otu699	Endosphere	Chemical (C2)	p__Kickxellomycota	p__Kickxellomycota	0	0
ITS-33	Otu699	Bulk Soil	Biological (C3)	p__Kickxellomycota	p__Kickxellomycota	0	0
ITS-27	Otu699	Bulk Soil	Untreated (C1)	p__Kickxellomycota	p__Kickxellomycota	0	0
ITS-15	Otu699	Rhizosphere	Untreated (C1)	p__Kickxellomycota	p__Kickxellomycota	0	0
ITS-09	Otu699	Endosphere	Biological (C3)	p__Kickxellomycota	p__Kickxellomycota	0	0
ITS-31	Otu699	Bulk Soil	Biological (C3)	p__Kickxellomycota	p__Kickxellomycota	0	0
ITS-02	Otu699	Endosphere	Untreated (C1)	p__Kickxellomycota	p__Kickxellomycota	0	0
ITS-35	Otu699	Bulk Soil	Chemical + Biological (C4)	p__Kickxellomycota	p__Kickxellomycota	0	0
ITS-06	Otu699	Endosphere	Chemical (C2)	p__Kickxellomycota	p__Kickxellomycota	0	0
ITS-17	Otu699	Rhizosphere	Chemical (C2)	p__Kickxellomycota	p__Kickxellomycota	0	0
ITS-28	Otu699	Bulk Soil	Chemical (C2)	p__Kickxellomycota	p__Kickxellomycota	0	0
ITS-16	Otu699	Rhizosphere	Chemical (C2)	p__Kickxellomycota	p__Kickxellomycota	0	0
ITS-10	Otu699	Endosphere	Chemical + Biological (C4)	p__Kickxellomycota	p__Kickxellomycota	0	0
ITS-21	Otu699	Rhizosphere	Biological (C3)	p__Kickxellomycota	p__Kickxellomycota	0	0
ITS-03	Otu699	Endosphere	Untreated (C1)	p__Kickxellomycota	p__Kickxellomycota	0	0
ITS-36	Otu699	Bulk Soil	Chemical + Biological (C4)	p__Kickxellomycota	p__Kickxellomycota	0	0

## Sheet: Family
LabID	OTU	Compartments	Conditions (C1, C2, C3, C4)	Family	Other	Abundance	Abund.Pct
ITS-14	Otu4	Rhizosphere	Untreated (C1)	f__Olpidiaceae	f__Olpidiaceae	0.374065	37.41
ITS-14	Otu1	Rhizosphere	Untreated (C1)	f__	Others	0.362077	36.21
ITS-24	Otu4	Rhizosphere	Chemical + Biological (C4)	f__Olpidiaceae	f__Olpidiaceae	0.214072	21.41
ITS-17	Otu3	Rhizosphere	Chemical (C2)	f__Mycosphaerellaceae	f__Mycosphaerellaceae	0.199365	19.94
ITS-20	Otu4	Rhizosphere	Biological (C3)	f__Olpidiaceae	f__Olpidiaceae	0.191165	19.12
ITS-15	Otu4	Rhizosphere	Untreated (C1)	f__Olpidiaceae	f__Olpidiaceae	0.170309	17.03
ITS-31	Otu8	Bulk Soil	Biological (C3)	f__	Others	0.140696	14.07
ITS-19	Otu4	Rhizosphere	Biological (C3)	f__Olpidiaceae	f__Olpidiaceae	0.138598	13.86
ITS-27	Otu8	Bulk Soil	Untreated (C1)	f__	Others	0.135783	13.58
ITS-34	Otu8	Bulk Soil	Chemical + Biological (C4)	f__	Others	0.133794	13.38
ITS-13	Otu4	Rhizosphere	Untreated (C1)	f__Olpidiaceae	f__Olpidiaceae	0.124274	12.43
ITS-32	Otu8	Bulk Soil	Biological (C3)	f__	Others	0.121608	12.16
ITS-20	Otu8	Rhizosphere	Biological (C3)	f__	Others	0.119015	11.9
ITS-28	Otu101	Bulk Soil	Chemical (C2)	f__	Others	0.116672	11.67
ITS-21	Otu8	Rhizosphere	Biological (C3)	f__	Others	0.116565	11.66
ITS-23	Otu37	Rhizosphere	Chemical + Biological (C4)	f__Aspergillaceae	f__Aspergillaceae	0.115029	11.5
ITS-19	Otu8	Rhizosphere	Biological (C3)	f__	Others	0.108862	10.89
ITS-19	Otu3	Rhizosphere	Biological (C3)	f__Mycosphaerellaceae	f__Mycosphaerellaceae	0.105809	10.58
ITS-25	Otu8	Bulk Soil	Untreated (C1)	f__	Others	0.104696	10.47
ITS-33	Otu8	Bulk Soil	Biological (C3)	f__	Others	0.10469	10.47
ITS-15	Otu3	Rhizosphere	Untreated (C1)	f__Mycosphaerellaceae	f__Mycosphaerellaceae	0.103456	10.35
ITS-24	Otu36	Rhizosphere	Chemical + Biological (C4)	f__Bolbitiaceae	f__Bolbitiaceae	0.0987402	9.87
ITS-36	Otu8	Bulk Soil	Chemical + Biological (C4)	f__	Others	0.0971781	9.72
ITS-26	Otu8	Bulk Soil	Untreated (C1)	f__	Others	0.0953782	9.54
ITS-18	Otu4	Rhizosphere	Chemical (C2)	f__Olpidiaceae	f__Olpidiaceae	0.0929245	9.29
ITS-30	Otu8	Bulk Soil	Chemical (C2)	f__	Others	0.0890906	8.91
ITS-17	Otu4	Rhizosphere	Chemical (C2)	f__Olpidiaceae	f__Olpidiaceae	0.0889085	8.89
ITS-14	Otu8	Rhizosphere	Untreated (C1)	f__	Others	0.0872584	8.73
ITS-35	Otu8	Bulk Soil	Chemical + Biological (C4)	f__	Others	0.0841523	8.42
ITS-18	Otu8	Rhizosphere	Chemical (C2)	f__	Others	0.0821527	8.22
ITS-22	Otu8	Rhizosphere	Chemical + Biological (C4)	f__	Others	0.0819596	8.2
ITS-18	Otu3	Rhizosphere	Chemical (C2)	f__Mycosphaerellaceae	f__Mycosphaerellaceae	0.0783951	7.84
ITS-23	Otu8	Rhizosphere	Chemical + Biological (C4)	f__	Others	0.0766133	7.66
ITS-22	Otu4	Rhizosphere	Chemical + Biological (C4)	f__Olpidiaceae	f__Olpidiaceae	0.075474	7.55
ITS-24	Otu8	Rhizosphere	Chemical + Biological (C4)	f__	Others	0.0743789	7.44
ITS-28	Otu8	Bulk Soil	Chemical (C2)	f__	Others	0.0741378	7.41
ITS-15	Otu8	Rhizosphere	Untreated (C1)	f__	Others	0.0716771	7.17
ITS-36	Otu31	Bulk Soil	Chemical + Biological (C4)	f__	Others	0.0697609	6.98
ITS-16	Otu8	Rhizosphere	Chemical (C2)	f__	Others	0.0692761	6.93
ITS-29	Otu8	Bulk Soil	Chemical (C2)	f__	Others	0.0686454	6.86
ITS-22	Otu3	Rhizosphere	Chemical + Biological (C4)	f__Mycosphaerellaceae	f__Mycosphaerellaceae	0.06574	6.57
ITS-23	Otu3	Rhizosphere	Chemical + Biological (C4)	f__Mycosphaerellaceae	f__Mycosphaerellaceae	0.0638383	6.38
ITS-21	Otu4	Rhizosphere	Biological (C3)	f__Olpidiaceae	f__Olpidiaceae	0.0632686	6.33
ITS-24	Otu3	Rhizosphere	Chemical + Biological (C4)	f__Mycosphaerellaceae	f__Mycosphaerellaceae	0.0621558	6.22
ITS-16	Otu3	Rhizosphere	Chemical (C2)	f__Mycosphaerellaceae	f__Mycosphaerellaceae	0.0579254	5.79
ITS-18	Otu23	Rhizosphere	Chemical (C2)	f__	Others	0.0572828	5.73
ITS-17	Otu8	Rhizosphere	Chemical (C2)	f__	Others	0.0568526	5.69
ITS-05	Otu3	Endosphere	Chemical (C2)	f__Mycosphaerellaceae	f__Mycosphaerellaceae	0.0555491	5.55
ITS-27	Otu24	Bulk Soil	Untreated (C1)	f__Mortierellaceae	f__Mortierellaceae	0.0549534	5.5
ITS-27	Otu9	Bulk Soil	Untreated (C1)	f__Nectriaceae	f__Nectriaceae	0.0529983	5.3
ITS-13	Otu8	Rhizosphere	Untreated (C1)	f__	Others	0.0514901	5.15
ITS-16	Otu16	Rhizosphere	Chemical (C2)	f__	Others	0.0506679	5.07
ITS-22	Otu34	Rhizosphere	Chemical + Biological (C4)	f__Helotiaceae	f__Helotiaceae	0.0489128	4.89
ITS-34	Otu9	Bulk Soil	Chemical + Biological (C4)	f__Nectriaceae	f__Nectriaceae	0.0484371	4.84
ITS-27	Otu14	Bulk Soil	Untreated (C1)	f__Piskurozymaceae	f__Piskurozymaceae	0.0477751	4.78
ITS-26	Otu14	Bulk Soil	Untreated (C1)	f__Piskurozymaceae	f__Piskurozymaceae	0.0476711	4.77
ITS-28	Otu31	Bulk Soil	Chemical (C2)	f__	Others	0.0466998	4.67
ITS-16	Otu4	Rhizosphere	Chemical (C2)	f__Olpidiaceae	f__Olpidiaceae	0.0460494	4.6
ITS-25	Otu31	Bulk Soil	Untreated (C1)	f__	Others	0.0460476	4.6
ITS-13	Otu2857	Rhizosphere	Untreated (C1)	f__	Others	0.0457429	4.57
ITS-17	Otu16	Rhizosphere	Chemical (C2)	f__	Others	0.0452695	4.53
ITS-29	Otu4	Bulk Soil	Chemical (C2)	f__Olpidiaceae	f__Olpidiaceae	0.0431364	4.31
ITS-32	Otu9	Bulk Soil	Biological (C3)	f__Nectriaceae	f__Nectriaceae	0.043104	4.31
ITS-26	Otu9	Bulk Soil	Untreated (C1)	f__Nectriaceae	f__Nectriaceae	0.0424445	4.24
ITS-26	Otu31	Bulk Soil	Untreated (C1)	f__	Others	0.0419931	4.2
ITS-14	Otu36	Rhizosphere	Untreated (C1)	f__Bolbitiaceae	f__Bolbitiaceae	0.0414081	4.14
ITS-34	Otu14	Bulk Soil	Chemical + Biological (C4)	f__Piskurozymaceae	f__Piskurozymaceae	0.0410009	4.1
ITS-32	Otu23	Bulk Soil	Biological (C3)	f__	Others	0.0408309	4.08
ITS-30	Otu61	Bulk Soil	Chemical (C2)	f__	Others	0.0407916	4.08
ITS-13	Otu9	Rhizosphere	Untreated (C1)	f__Nectriaceae	f__Nectriaceae	0.0405182	4.05
ITS-32	Otu14	Bulk Soil	Biological (C3)	f__Piskurozymaceae	f__Piskurozymaceae	0.0399368	3.99
ITS-15	Otu16	Rhizosphere	Untreated (C1)	f__	Others	0.0389756	3.9
ITS-03	Otu3	Endosphere	Untreated (C1)	f__Mycosphaerellaceae	f__Mycosphaerellaceae	0.0385249	3.85
ITS-26	Otu24	Bulk Soil	Untreated (C1)	f__Mortierellaceae	f__Mortierellaceae	0.0382831	3.83
ITS-32	Otu24	Bulk Soil	Biological (C3)	f__Mortierellaceae	f__Mortierellaceae	0.0381773	3.82
ITS-29	Otu3	Bulk Soil	Chemical (C2)	f__Mycosphaerellaceae	f__Mycosphaerellaceae	0.0375525	3.76
ITS-23	Otu4	Rhizosphere	Chemical + Biological (C4)	f__Olpidiaceae	f__Olpidiaceae	0.0371768	3.72
ITS-34	Otu31	Bulk Soil	Chemical + Biological (C4)	f__	Others	0.0369096	3.69
ITS-13	Otu3	Rhizosphere	Untreated (C1)	f__Mycosphaerellaceae	f__Mycosphaerellaceae	0.0367543	3.68
ITS-33	Otu9	Bulk Soil	Biological (C3)	f__Nectriaceae	f__Nectriaceae	0.0362982	3.63
ITS-25	Otu9	Bulk Soil	Untreated (C1)	f__Nectriaceae	f__Nectriaceae	0.0357293	3.57
ITS-33	Otu23	Bulk Soil	Biological (C3)	f__	Others	0.0356296	3.56
ITS-32	Otu31	Bulk Soil	Biological (C3)	f__	Others	0.035324	3.53
ITS-27	Otu23	Bulk Soil	Untreated (C1)	f__	Others	0.0344153	3.44
ITS-32	Otu4	Bulk Soil	Biological (C3)	f__Olpidiaceae	f__Olpidiaceae	0.0333552	3.34
ITS-29	Otu24	Bulk Soil	Chemical (C2)	f__Mortierellaceae	f__Mortierellaceae	0.0322793	3.23
ITS-30	Otu24	Bulk Soil	Chemical (C2)	f__Mortierellaceae	f__Mortierellaceae	0.0320443	3.2
ITS-27	Otu31	Bulk Soil	Untreated (C1)	f__	Others	0.0319331	3.19
ITS-30	Otu31	Bulk Soil	Chemical (C2)	f__	Others	0.0309594	3.1
ITS-20	Otu23	Rhizosphere	Biological (C3)	f__	Others	0.03094	3.09
ITS-33	Otu14	Bulk Soil	Biological (C3)	f__Piskurozymaceae	f__Piskurozymaceae	0.030592	3.06
ITS-31	Otu9	Bulk Soil	Biological (C3)	f__Nectriaceae	f__Nectriaceae	0.0305915	3.06
ITS-30	Otu42	Bulk Soil	Chemical (C2)	f__Rhizophlyctidaceae	f__Rhizophlyctidaceae	0.0305913	3.06
ITS-25	Otu23	Bulk Soil	Untreated (C1)	f__	Others	0.0305701	3.06
ITS-34	Otu24	Bulk Soil	Chemical + Biological (C4)	f__Mortierellaceae	f__Mortierellaceae	0.0301132	3.01
ITS-21	Otu24	Rhizosphere	Biological (C3)	f__Mortierellaceae	f__Mortierellaceae	0.0296626	2.97
ITS-18	Otu16	Rhizosphere	Chemical (C2)	f__	Others	0.0294069	2.94
ITS-35	Otu2857	Bulk Soil	Chemical + Biological (C4)	f__	Others	0.029324	2.93
ITS-25	Otu70	Bulk Soil	Untreated (C1)	f__	Others	0.0290749	2.91
ITS-16	Otu9	Rhizosphere	Chemical (C2)	f__Nectriaceae	f__Nectriaceae	0.0287742	2.88
ITS-35	Otu9	Bulk Soil	Chemical + Biological (C4)	f__Nectriaceae	f__Nectriaceae	0.028568	2.86
ITS-23	Otu16	Rhizosphere	Chemical + Biological (C4)	f__	Others	0.0280101	2.8
ITS-34	Otu23	Bulk Soil	Chemical + Biological (C4)	f__	Others	0.0279803	2.8
ITS-28	Otu22	Bulk Soil	Chemical (C2)	f__Coniochaetaceae	f__Coniochaetaceae	0.0277221	2.77
ITS-25	Otu14	Bulk Soil	Untreated (C1)	f__Piskurozymaceae	f__Piskurozymaceae	0.0275971	2.76
ITS-26	Otu23	Bulk Soil	Untreated (C1)	f__	Others	0.0275591	2.76
ITS-36	Otu24	Bulk Soil	Chemical + Biological (C4)	f__Mortierellaceae	f__Mortierellaceae	0.027357	2.74
ITS-36	Otu9	Bulk Soil	Chemical + Biological (C4)	f__Nectriaceae	f__Nectriaceae	0.0272969	2.73
ITS-31	Otu101	Bulk Soil	Biological (C3)	f__	Others	0.0267417	2.67
ITS-30	Otu23	Bulk Soil	Chemical (C2)	f__	Others	0.0267068	2.67
ITS-28	Otu24	Bulk Soil	Chemical (C2)	f__Mortierellaceae	f__Mortierellaceae	0.0265774	2.66
ITS-25	Otu24	Bulk Soil	Untreated (C1)	f__Mortierellaceae	f__Mortierellaceae	0.0256995	2.57
ITS-21	Otu23	Rhizosphere	Biological (C3)	f__	Others	0.0253181	2.53
ITS-33	Otu31	Bulk Soil	Biological (C3)	f__	Others	0.0251972	2.52
ITS-13	Otu70	Rhizosphere	Untreated (C1)	f__	Others	0.02494	2.49
ITS-28	Otu9	Bulk Soil	Chemical (C2)	f__Nectriaceae	f__Nectriaceae	0.0249163	2.49
ITS-21	Otu3	Rhizosphere	Biological (C3)	f__Mycosphaerellaceae	f__Mycosphaerellaceae	0.0248102	2.48
ITS-22	Otu9	Rhizosphere	Chemical + Biological (C4)	f__Nectriaceae	f__Nectriaceae	0.024484	2.45
ITS-25	Otu49	Bulk Soil	Untreated (C1)	f__Herpotrichiellaceae	f__Herpotrichiellaceae	0.0241168	2.41
ITS-36	Otu3	Bulk Soil	Chemical + Biological (C4)	f__Mycosphaerellaceae	f__Mycosphaerellaceae	0.0240489	2.4
ITS-31	Otu31	Bulk Soil	Biological (C3)	f__	Others	0.0235294	2.35
ITS-22	Otu73	Rhizosphere	Chemical + Biological (C4)	f__	Others	0.0232466	2.32
ITS-30	Otu14	Bulk Soil	Chemical (C2)	f__Piskurozymaceae	f__Piskurozymaceae	0.0232099	2.32
ITS-29	Otu9	Bulk Soil	Chemical (C2)	f__Nectriaceae	f__Nectriaceae	0.0231925	2.32
ITS-28	Otu14	Bulk Soil	Chemical (C2)	f__Piskurozymaceae	f__Piskurozymaceae	0.0231003	2.31
ITS-13	Otu16	Rhizosphere	Untreated (C1)	f__	Others	0.0230954	2.31
ITS-27	Otu60	Bulk Soil	Untreated (C1)	f__	Others	0.0228094	2.28
ITS-34	Otu22	Bulk Soil	Chemical + Biological (C4)	f__Coniochaetaceae	f__Coniochaetaceae	0.0227546	2.28
ITS-24	Otu16	Rhizosphere	Chemical + Biological (C4)	f__	Others	0.0226912	2.27
ITS-18	Otu9	Rhizosphere	Chemical (C2)	f__Nectriaceae	f__Nectriaceae	0.0225596	2.26
ITS-14	Otu3	Rhizosphere	Untreated (C1)	f__Mycosphaerellaceae	f__Mycosphaerellaceae	0.0225217	2.25
ITS-33	Otu24	Bulk Soil	Biological (C3)	f__Mortierellaceae	f__Mortierellaceae	0.0223761	2.24
ITS-31	Otu23	Bulk Soil	Biological (C3)	f__	Others	0.0219646	2.2
ITS-21	Otu9	Rhizosphere	Biological (C3)	f__Nectriaceae	f__Nectriaceae	0.0219362	2.19
ITS-35	Otu24	Bulk Soil	Chemical + Biological (C4)	f__Mortierellaceae	f__Mortierellaceae	0.0216747	2.17
ITS-36	Otu92	Bulk Soil	Chemical + Biological (C4)	f__	Others	0.0214526	2.15
ITS-13	Otu36	Rhizosphere	Untreated (C1)	f__Bolbitiaceae	f__Bolbitiaceae	0.0213893	2.14
ITS-23	Otu36	Rhizosphere	Chemical + Biological (C4)	f__Bolbitiaceae	f__Bolbitiaceae	0.0210304	2.1
ITS-31	Otu14	Bulk Soil	Biological (C3)	f__Piskurozymaceae	f__Piskurozymaceae	0.0210043	2.1
ITS-17	Otu9	Rhizosphere	Chemical (C2)	f__Nectriaceae	f__Nectriaceae	0.0210042	2.1
ITS-35	Otu3	Bulk Soil	Chemical + Biological (C4)	f__Mycosphaerellaceae	f__Mycosphaerellaceae	0.0205407	2.05
ITS-16	Otu101	Rhizosphere	Chemical (C2)	f__	Others	0.0201702	2.02
ITS-13	Otu31	Rhizosphere	Untreated (C1)	f__	Others	0.0201205	2.01
ITS-35	Otu14	Bulk Soil	Chemical + Biological (C4)	f__Piskurozymaceae	f__Piskurozymaceae	0.0200732	2.01
ITS-20	Otu103	Rhizosphere	Biological (C3)	f__	Others	0.019656	1.97
ITS-36	Otu14	Bulk Soil	Chemical + Biological (C4)	f__Piskurozymaceae	f__Piskurozymaceae	0.019578	1.96
ITS-25	Otu25	Bulk Soil	Untreated (C1)	f__	Others	0.01929	1.93
ITS-09	Otu8	Endosphere	Biological (C3)	f__	Others	0.019208	1.92
ITS-13	Otu25	Rhizosphere	Untreated (C1)	f__	Others	0.0188836	1.89
ITS-30	Otu9	Bulk Soil	Chemical (C2)	f__Nectriaceae	f__Nectriaceae	0.0187829	1.88
ITS-27	Otu28	Bulk Soil	Untreated (C1)	f__Chaetomiaceae	f__Chaetomiaceae	0.0185254	1.85
ITS-06	Otu8	Endosphere	Chemical (C2)	f__	Others	0.0184492	1.84
ITS-25	Otu22	Bulk Soil	Untreated (C1)	f__Coniochaetaceae	f__Coniochaetaceae	0.0179084	1.79
ITS-19	Otu9	Rhizosphere	Biological (C3)	f__Nectriaceae	f__Nectriaceae	0.0177193	1.77
ITS-35	Otu22	Bulk Soil	Chemical + Biological (C4)	f__Coniochaetaceae	f__Coniochaetaceae	0.017676	1.77
ITS-21	Otu14	Rhizosphere	Biological (C3)	f__Piskurozymaceae	f__Piskurozymaceae	0.0176318	1.76
ITS-23	Otu9	Rhizosphere	Chemical + Biological (C4)	f__Nectriaceae	f__Nectriaceae	0.0175496	1.75
ITS-29	Otu14	Bulk Soil	Chemical (C2)	f__Piskurozymaceae	f__Piskurozymaceae	0.0173355	1.73
ITS-19	Otu25	Rhizosphere	Biological (C3)	f__	Others	0.0172907	1.73
ITS-28	Otu25	Bulk Soil	Chemical (C2)	f__	Others	0.0172305	1.72
ITS-13	Otu23	Rhizosphere	Untreated (C1)	f__	Others	0.0171882	1.72
ITS-13	Otu101	Rhizosphere	Untreated (C1)	f__	Others	0.0171136	1.71
ITS-35	Otu25	Bulk Soil	Chemical + Biological (C4)	f__	Others	0.0170493	1.7
ITS-22	Otu16	Rhizosphere	Chemical + Biological (C4)	f__	Others	0.0168714	1.69
ITS-29	Otu23	Bulk Soil	Chemical (C2)	f__	Others	0.0166858	1.67
ITS-16	Otu31	Rhizosphere	Chemical (C2)	f__	Others	0.0164809	1.65
ITS-35	Otu23	Bulk Soil	Chemical + Biological (C4)	f__	Others	0.0163132	1.63
ITS-15	Otu23	Rhizosphere	Untreated (C1)	f__	Others	0.0161596	1.62
ITS-18	Otu56	Rhizosphere	Chemical (C2)	f__	Others	0.0159351	1.59
ITS-36	Otu23	Bulk Soil	Chemical + Biological (C4)	f__	Others	0.0157586	1.58
ITS-29	Otu31	Bulk Soil	Chemical (C2)	f__	Others	0.0157065	1.57
ITS-28	Otu23	Bulk Soil	Chemical (C2)	f__	Others	0.0153629	1.54
ITS-22	Otu70	Rhizosphere	Chemical + Biological (C4)	f__	Others	0.0152141	1.52
ITS-19	Otu16	Rhizosphere	Biological (C3)	f__	Others	0.0150822	1.51
ITS-24	Otu23	Rhizosphere	Chemical + Biological (C4)	f__	Others	0.0149944	1.5
ITS-04	Otu3	Endosphere	Chemical (C2)	f__Mycosphaerellaceae	f__Mycosphaerellaceae	0.0149936	1.5
ITS-30	Otu60	Bulk Soil	Chemical (C2)	f__	Others	0.0148113	1.48
ITS-15	Otu9	Rhizosphere	Untreated (C1)	f__Nectriaceae	f__Nectriaceae	0.0146834	1.47
ITS-20	Otu3	Rhizosphere	Biological (C3)	f__Mycosphaerellaceae	f__Mycosphaerellaceae	0.014677	1.47
ITS-22	Otu24	Rhizosphere	Chemical + Biological (C4)	f__Mortierellaceae	f__Mortierellaceae	0.0143855	1.44
ITS-17	Otu23	Rhizosphere	Chemical (C2)	f__	Others	0.0142645	1.43
ITS-31	Otu24	Bulk Soil	Biological (C3)	f__Mortierellaceae	f__Mortierellaceae	0.014116	1.41
ITS-28	Otu49	Bulk Soil	Chemical (C2)	f__Herpotrichiellaceae	f__Herpotrichiellaceae	0.013917	1.39
ITS-31	Otu22	Bulk Soil	Biological (C3)	f__Coniochaetaceae	f__Coniochaetaceae	0.0138925	1.39
ITS-34	Otu42	Bulk Soil	Chemical + Biological (C4)	f__Rhizophlyctidaceae	f__Rhizophlyctidaceae	0.0138059	1.38
ITS-14	Otu23	Rhizosphere	Untreated (C1)	f__	Others	0.0137702	1.38
ITS-19	Otu34	Rhizosphere	Biological (C3)	f__Helotiaceae	f__Helotiaceae	0.0133804	1.34
ITS-11	Otu8	Endosphere	Chemical + Biological (C4)	f__	Others	0.013358	1.34
ITS-12	Otu8	Endosphere	Chemical + Biological (C4)	f__	Others	0.0132379	1.32
ITS-34	Otu28	Bulk Soil	Chemical + Biological (C4)	f__Chaetomiaceae	f__Chaetomiaceae	0.0132048	1.32
ITS-16	Otu86	Rhizosphere	Chemical (C2)	f__Cystofilobasidiaceae	f__Cystofilobasidiaceae	0.0130743	1.31
ITS-14	Otu9	Rhizosphere	Untreated (C1)	f__Nectriaceae	f__Nectriaceae	0.012786	1.28
ITS-33	Otu28	Bulk Soil	Biological (C3)	f__Chaetomiaceae	f__Chaetomiaceae	0.0126764	1.27
ITS-16	Otu72	Rhizosphere	Chemical (C2)	f__Pleosporaceae	f__Pleosporaceae	0.0124549	1.25
ITS-35	Otu31	Bulk Soil	Chemical + Biological (C4)	f__	Others	0.0124339	1.24
ITS-23	Otu170	Rhizosphere	Chemical + Biological (C4)	f__Atheliaceae	f__Atheliaceae	0.0123376	1.23
ITS-30	Otu92	Bulk Soil	Chemical (C2)	f__	Others	0.0122443	1.22
ITS-28	Otu3	Bulk Soil	Chemical (C2)	f__Mycosphaerellaceae	f__Mycosphaerellaceae	0.0122215	1.22
ITS-35	Otu37	Bulk Soil	Chemical + Biological (C4)	f__Aspergillaceae	f__Aspergillaceae	0.0121155	1.21
ITS-10	Otu9	Endosphere	Chemical + Biological (C4)	f__Nectriaceae	f__Nectriaceae	0.0117713	1.18
ITS-23	Otu56	Rhizosphere	Chemical + Biological (C4)	f__	Others	0.0115357	1.15
ITS-20	Otu9	Rhizosphere	Biological (C3)	f__Nectriaceae	f__Nectriaceae	0.011531	1.15
ITS-14	Otu16	Rhizosphere	Untreated (C1)	f__	Others	0.0114825	1.15
ITS-23	Otu23	Rhizosphere	Chemical + Biological (C4)	f__	Others	0.0114628	1.15
ITS-19	Otu23	Rhizosphere	Biological (C3)	f__	Others	0.0114059	1.14
ITS-23	Otu25	Rhizosphere	Chemical + Biological (C4)	f__	Others	0.0113717	1.14
ITS-05	Otu8	Endosphere	Chemical (C2)	f__	Others	0.0113601	1.14
ITS-24	Otu9	Rhizosphere	Chemical + Biological (C4)	f__Nectriaceae	f__Nectriaceae	0.0111822	1.12
ITS-15	Otu24	Rhizosphere	Untreated (C1)	f__Mortierellaceae	f__Mortierellaceae	0.0111641	1.12
ITS-18	Otu24	Rhizosphere	Chemical (C2)	f__Mortierellaceae	f__Mortierellaceae	0.0111476	1.11
ITS-18	Otu31	Rhizosphere	Chemical (C2)	f__	Others	0.0111476	1.11
ITS-16	Otu23	Rhizosphere	Chemical (C2)	f__	Others	0.0110815	1.11
ITS-24	Otu31	Rhizosphere	Chemical + Biological (C4)	f__	Others	0.0110612	1.11
ITS-19	Otu101	Rhizosphere	Biological (C3)	f__	Others	0.0110551	1.11
ITS-32	Otu61	Bulk Soil	Biological (C3)	f__	Others	0.0108521	1.09
ITS-09	Otu3	Endosphere	Biological (C3)	f__Mycosphaerellaceae	f__Mycosphaerellaceae	0.0107452	1.07
ITS-35	Otu28	Bulk Soil	Chemical + Biological (C4)	f__Chaetomiaceae	f__Chaetomiaceae	0.0107031	1.07
ITS-11	Otu3	Endosphere	Chemical + Biological (C4)	f__Mycosphaerellaceae	f__Mycosphaerellaceae	0.0106753	1.07
ITS-32	Otu28	Bulk Soil	Biological (C3)	f__Chaetomiaceae	f__Chaetomiaceae	0.0106524	1.07
ITS-29	Otu92	Bulk Soil	Chemical (C2)	f__	Others	0.0105652	1.06
ITS-15	Otu69	Rhizosphere	Untreated (C1)	f__	Others	0.0105578	1.06
ITS-08	Otu8	Endosphere	Biological (C3)	f__	Others	0.0105544	1.06
ITS-25	Otu28	Bulk Soil	Untreated (C1)	f__Chaetomiaceae	f__Chaetomiaceae	0.0105369	1.05
ITS-16	Otu25	Rhizosphere	Chemical (C2)	f__	Others	0.0104756	1.05
ITS-27	Otu16	Bulk Soil	Untreated (C1)	f__	Others	0.0103121	1.03
ITS-20	Otu24	Rhizosphere	Biological (C3)	f__Mortierellaceae	f__Mortierellaceae	0.01001	1
ITS-10	Otu3	Endosphere	Chemical + Biological (C4)	f__Mycosphaerellaceae	f__Mycosphaerellaceae	0.00975071	0.98
ITS-32	Otu49	Bulk Soil	Biological (C3)	f__Herpotrichiellaceae	f__Herpotrichiellaceae	0.00969175	0.97
ITS-27	Otu92	Bulk Soil	Untreated (C1)	f__	Others	0.00966045	0.97
ITS-24	Otu24	Rhizosphere	Chemical + Biological (C4)	f__Mortierellaceae	f__Mortierellaceae	0.00954847	0.95
ITS-17	Otu37	Rhizosphere	Chemical (C2)	f__Aspergillaceae	f__Aspergillaceae	0.00950563	0.95
ITS-26	Otu28	Bulk Soil	Untreated (C1)	f__Chaetomiaceae	f__Chaetomiaceae	0.00947825	0.95
ITS-21	Otu16	Rhizosphere	Biological (C3)	f__	Others	0.00946423	0.95
ITS-36	Otu112	Bulk Soil	Chemical + Biological (C4)	f__Powellomycetaceae	f__Powellomycetaceae	0.00945316	0.95
ITS-33	Otu42	Bulk Soil	Biological (C3)	f__Rhizophlyctidaceae	f__Rhizophlyctidaceae	0.00942489	0.94
ITS-27	Otu112	Bulk Soil	Untreated (C1)	f__Powellomycetaceae	f__Powellomycetaceae	0.00925793	0.93
ITS-06	Otu3	Endosphere	Chemical (C2)	f__Mycosphaerellaceae	f__Mycosphaerellaceae	0.00923031	0.92
ITS-23	Otu24	Rhizosphere	Chemical + Biological (C4)	f__Mortierellaceae	f__Mortierellaceae	0.00918485	0.92
ITS-27	Otu222	Bulk Soil	Untreated (C1)	f__Claroideoglomeraceae	f__Claroideoglomeraceae	0.00916209	0.92
ITS-16	Otu73	Rhizosphere	Chemical (C2)	f__	Others	0.00914256	0.91
ITS-22	Otu37	Rhizosphere	Chemical + Biological (C4)	f__Aspergillaceae	f__Aspergillaceae	0.00911522	0.91
ITS-17	Otu24	Rhizosphere	Chemical (C2)	f__Mortierellaceae	f__Mortierellaceae	0.00907082	0.91
ITS-28	Otu36	Bulk Soil	Chemical (C2)	f__Bolbitiaceae	f__Bolbitiaceae	0.00906282	0.91
ITS-36	Otu28	Bulk Soil	Chemical + Biological (C4)	f__Chaetomiaceae	f__Chaetomiaceae	0.00895193	0.9
ITS-34	Otu101	Bulk Soil	Chemical + Biological (C4)	f__	Others	0.0088517	0.89
ITS-12	Otu3	Endosphere	Chemical + Biological (C4)	f__Mycosphaerellaceae	f__Mycosphaerellaceae	0.00875718	0.88
ITS-28	Otu42	Bulk Soil	Chemical (C2)	f__Rhizophlyctidaceae	f__Rhizophlyctidaceae	0.00870134	0.87
ITS-30	Otu16	Bulk Soil	Chemical (C2)	f__	Others	0.00868917	0.87
ITS-23	Otu34	Rhizosphere	Chemical + Biological (C4)	f__Helotiaceae	f__Helotiaceae	0.0086199	0.86
ITS-26	Otu37	Bulk Soil	Untreated (C1)	f__Aspergillaceae	f__Aspergillaceae	0.00860264	0.86
ITS-02	Otu3	Endosphere	Untreated (C1)	f__Mycosphaerellaceae	f__Mycosphaerellaceae	0.00856669	0.86
ITS-25	Otu121	Bulk Soil	Untreated (C1)	f__	Others	0.00852571	0.85
ITS-13	Otu49	Rhizosphere	Untreated (C1)	f__Herpotrichiellaceae	f__Herpotrichiellaceae	0.00845551	0.85
ITS-36	Otu4	Bulk Soil	Chemical + Biological (C4)	f__Olpidiaceae	f__Olpidiaceae	0.00841061	0.84
ITS-03	Otu8	Endosphere	Untreated (C1)	f__	Others	0.00836851	0.84
ITS-22	Otu101	Rhizosphere	Chemical + Biological (C4)	f__	Others	0.0083639	0.84
ITS-18	Otu25	Rhizosphere	Chemical (C2)	f__	Others	0.0082946	0.83
ITS-26	Otu92	Bulk Soil	Untreated (C1)	f__	Others	0.00807005	0.81
ITS-30	Otu107	Bulk Soil	Chemical (C2)	f__Cantharellales_fam_Incertae_sedis	f__Cantharellales_fam_Incertae_sedis	0.00800139	0.8
ITS-33	Otu3	Bulk Soil	Biological (C3)	f__Mycosphaerellaceae	f__Mycosphaerellaceae	0.00799604	0.8
ITS-13	Otu14	Rhizosphere	Untreated (C1)	f__Piskurozymaceae	f__Piskurozymaceae	0.00795436	0.8
ITS-33	Otu170	Bulk Soil	Biological (C3)	f__Atheliaceae	f__Atheliaceae	0.00793193	0.79
ITS-11	Otu31	Endosphere	Chemical + Biological (C4)	f__	Others	0.00792613	0.79
ITS-34	Otu3	Bulk Soil	Chemical + Biological (C4)	f__Mycosphaerellaceae	f__Mycosphaerellaceae	0.00791127	0.79
ITS-13	Otu24	Rhizosphere	Untreated (C1)	f__Mortierellaceae	f__Mortierellaceae	0.00787972	0.79
ITS-22	Otu56	Rhizosphere	Chemical + Biological (C4)	f__	Others	0.00786671	0.79
ITS-21	Otu56	Rhizosphere	Biological (C3)	f__	Others	0.00779328	0.78
ITS-14	Otu24	Rhizosphere	Untreated (C1)	f__Mortierellaceae	f__Mortierellaceae	0.00776733	0.78
ITS-20	Otu16	Rhizosphere	Biological (C3)	f__	Others	0.00767001	0.77
ITS-21	Otu37	Rhizosphere	Biological (C3)	f__Aspergillaceae	f__Aspergillaceae	0.00765961	0.77
ITS-30	Otu28	Bulk Soil	Chemical (C2)	f__Chaetomiaceae	f__Chaetomiaceae	0.00763329	0.76
ITS-25	Otu3	Bulk Soil	Untreated (C1)	f__Mycosphaerellaceae	f__Mycosphaerellaceae	0.00759881	0.76
ITS-32	Otu25	Bulk Soil	Biological (C3)	f__	Others	0.00758981	0.76
ITS-20	Otu36	Rhizosphere	Biological (C3)	f__Bolbitiaceae	f__Bolbitiaceae	0.00756601	0.76
ITS-19	Otu14	Rhizosphere	Biological (C3)	f__Piskurozymaceae	f__Piskurozymaceae	0.00750864	0.75
ITS-26	Otu25	Bulk Soil	Untreated (C1)	f__	Others	0.00739303	0.74
ITS-27	Otu56	Bulk Soil	Untreated (C1)	f__	Others	0.00734117	0.73
ITS-20	Otu70	Rhizosphere	Biological (C3)	f__	Others	0.00733201	0.73
ITS-31	Otu28	Bulk Soil	Biological (C3)	f__Chaetomiaceae	f__Chaetomiaceae	0.00731879	0.73
ITS-02	Otu8	Endosphere	Untreated (C1)	f__	Others	0.00726978	0.73
ITS-18	Otu126	Rhizosphere	Chemical (C2)	f__Hypocreales_fam_Incertae_sedis	f__Hypocreales_fam_Incertae_sedis	0.00720906	0.72
ITS-36	Otu42	Bulk Soil	Chemical + Biological (C4)	f__Rhizophlyctidaceae	f__Rhizophlyctidaceae	0.00716756	0.72
ITS-15	Otu14	Rhizosphere	Untreated (C1)	f__Piskurozymaceae	f__Piskurozymaceae	0.00713081	0.71
ITS-20	Otu31	Rhizosphere	Biological (C3)	f__	Others	0.00712401	0.71
ITS-33	Otu112	Bulk Soil	Biological (C3)	f__Powellomycetaceae	f__Powellomycetaceae	0.00711675	0.71
ITS-32	Otu22	Bulk Soil	Biological (C3)	f__Coniochaetaceae	f__Coniochaetaceae	0.00711426	0.71
ITS-22	Otu23	Rhizosphere	Chemical + Biological (C4)	f__	Others	0.0070712	0.71
ITS-21	Otu31	Rhizosphere	Biological (C3)	f__	Others	0.0070447	0.7
ITS-25	Otu101	Bulk Soil	Untreated (C1)	f__	Others	0.00703917	0.7
ITS-26	Otu42	Bulk Soil	Untreated (C1)	f__Rhizophlyctidaceae	f__Rhizophlyctidaceae	0.00700487	0.7
ITS-32	Otu92	Bulk Soil	Biological (C3)	f__	Others	0.00695257	0.7
ITS-22	Otu31	Rhizosphere	Chemical + Biological (C4)	f__	Others	0.00679498	0.68
ITS-27	Otu22	Bulk Soil	Untreated (C1)	f__Coniochaetaceae	f__Coniochaetaceae	0.00673739	0.67
ITS-30	Otu37	Bulk Soil	Chemical (C2)	f__Aspergillaceae	f__Aspergillaceae	0.00673241	0.67
ITS-29	Otu25	Bulk Soil	Chemical (C2)	f__	Others	0.00669504	0.67
ITS-27	Otu73	Bulk Soil	Untreated (C1)	f__	Others	0.00667989	0.67
ITS-17	Otu14	Rhizosphere	Chemical (C2)	f__Piskurozymaceae	f__Piskurozymaceae	0.00667931	0.67
ITS-22	Otu25	Rhizosphere	Chemical + Biological (C4)	f__	Others	0.00665135	0.67
ITS-11	Otu237	Endosphere	Chemical + Biological (C4)	f__Ceratobasidiaceae	f__Ceratobasidiaceae	0.00660695	0.66
ITS-13	Otu22	Rhizosphere	Untreated (C1)	f__Coniochaetaceae	f__Coniochaetaceae	0.00658954	0.66
ITS-32	Otu83	Bulk Soil	Biological (C3)	f__Sordariaceae	f__Sordariaceae	0.00658164	0.66
ITS-28	Otu28	Bulk Soil	Chemical (C2)	f__Chaetomiaceae	f__Chaetomiaceae	0.00656689	0.66
ITS-16	Otu24	Rhizosphere	Chemical (C2)	f__Mortierellaceae	f__Mortierellaceae	0.00650347	0.65
ITS-34	Otu92	Bulk Soil	Chemical + Biological (C4)	f__	Others	0.00645699	0.65
ITS-26	Otu22	Bulk Soil	Untreated (C1)	f__Coniochaetaceae	f__Coniochaetaceae	0.0064091	0.64
ITS-26	Otu49	Bulk Soil	Untreated (C1)	f__Herpotrichiellaceae	f__Herpotrichiellaceae	0.0064091	0.64
ITS-32	Otu37	Bulk Soil	Biological (C3)	f__Aspergillaceae	f__Aspergillaceae	0.0063724	0.64
ITS-14	Otu14	Rhizosphere	Untreated (C1)	f__Piskurozymaceae	f__Piskurozymaceae	0.00636638	0.64
ITS-24	Otu86	Rhizosphere	Chemical + Biological (C4)	f__Cystofilobasidiaceae	f__Cystofilobasidiaceae	0.00632934	0.63
ITS-23	Otu101	Rhizosphere	Chemical + Biological (C4)	f__	Others	0.00626902	0.63
ITS-36	Otu37	Bulk Soil	Chemical + Biological (C4)	f__Aspergillaceae	f__Aspergillaceae	0.00622525	0.62
ITS-28	Otu92	Bulk Soil	Chemical (C2)	f__	Others	0.00617959	0.62
ITS-27	Otu107	Bulk Soil	Untreated (C1)	f__Cantharellales_fam_Incertae_sedis	f__Cantharellales_fam_Incertae_sedis	0.00616237	0.62
ITS-33	Otu37	Bulk Soil	Biological (C3)	f__Aspergillaceae	f__Aspergillaceae	0.00610923	0.61
ITS-19	Otu24	Rhizosphere	Biological (C3)	f__Mortierellaceae	f__Mortierellaceae	0.00606667	0.61
ITS-17	Otu25	Rhizosphere	Chemical (C2)	f__	Others	0.00591837	0.59
ITS-13	Otu91	Rhizosphere	Untreated (C1)	f__Stachybotryaceae	f__Stachybotryaceae	0.00590713	0.59
ITS-26	Otu222	Bulk Soil	Untreated (C1)	f__Claroideoglomeraceae	f__Claroideoglomeraceae	0.00590359	0.59
ITS-30	Otu22	Bulk Soil	Chemical (C2)	f__Coniochaetaceae	f__Coniochaetaceae	0.00588965	0.59
ITS-18	Otu67	Rhizosphere	Chemical (C2)	f__Rhizopodaceae	f__Rhizopodaceae	0.00588694	0.59
ITS-21	Otu28	Rhizosphere	Biological (C3)	f__Chaetomiaceae	f__Chaetomiaceae	0.00585499	0.59
ITS-23	Otu31	Rhizosphere	Chemical + Biological (C4)	f__	Others	0.00581342	0.58
ITS-19	Otu56	Rhizosphere	Biological (C3)	f__	Others	0.00580685	0.58
ITS-18	Otu37	Rhizosphere	Chemical (C2)	f__Aspergillaceae	f__Aspergillaceae	0.00576168	0.58
ITS-35	Otu198	Bulk Soil	Chemical + Biological (C4)	f__Strophariaceae	f__Strophariaceae	0.00574941	0.57
ITS-28	Otu121	Bulk Soil	Chemical (C2)	f__	Others	0.00574925	0.57
ITS-34	Otu49	Bulk Soil	Chemical + Biological (C4)	f__Herpotrichiellaceae	f__Herpotrichiellaceae	0.00573955	0.57
ITS-20	Otu56	Rhizosphere	Biological (C3)	f__	Others	0.00572001	0.57
ITS-15	Otu56	Rhizosphere	Untreated (C1)	f__	Others	0.00566774	0.57
ITS-14	Otu25	Rhizosphere	Untreated (C1)	f__	Others	0.0056659	0.57
ITS-14	Otu37	Rhizosphere	Untreated (C1)	f__Aspergillaceae	f__Aspergillaceae	0.00565703	0.57
ITS-13	Otu60	Rhizosphere	Untreated (C1)	f__	Others	0.00565122	0.57
ITS-28	Otu66	Bulk Soil	Chemical (C2)	f__Trichocomaceae	f__Trichocomaceae	0.00564597	0.56
ITS-34	Otu74	Bulk Soil	Chemical + Biological (C4)	f__	Others	0.0056426	0.56
ITS-21	Otu36	Rhizosphere	Biological (C3)	f__Bolbitiaceae	f__Bolbitiaceae	0.00560101	0.56
ITS-22	Otu14	Rhizosphere	Chemical + Biological (C4)	f__Piskurozymaceae	f__Piskurozymaceae	0.00559067	0.56
ITS-32	Otu121	Bulk Soil	Biological (C3)	f__	Others	0.00552591	0.55
ITS-20	Otu37	Rhizosphere	Biological (C3)	f__Aspergillaceae	f__Aspergillaceae	0.00551201	0.55
ITS-20	Otu101	Rhizosphere	Biological (C3)	f__	Others	0.00548601	0.55
ITS-16	Otu69	Rhizosphere	Chemical (C2)	f__	Others	0.00548015	0.55
ITS-35	Otu16	Bulk Soil	Chemical + Biological (C4)	f__	Others	0.00543111	0.54
ITS-30	Otu139	Bulk Soil	Chemical (C2)	f__	Others	0.00541499	0.54
ITS-35	Otu92	Bulk Soil	Chemical + Biological (C4)	f__	Others	0.00541121	0.54
ITS-16	Otu34	Rhizosphere	Chemical (C2)	f__Helotiaceae	f__Helotiaceae	0.00539936	0.54
ITS-07	Otu3	Endosphere	Biological (C3)	f__Mycosphaerellaceae	f__Mycosphaerellaceae	0.00539115	0.54
ITS-12	Otu4	Endosphere	Chemical + Biological (C4)	f__Olpidiaceae	f__Olpidiaceae	0.0053456	0.53
ITS-23	Otu14	Rhizosphere	Chemical + Biological (C4)	f__Piskurozymaceae	f__Piskurozymaceae	0.00532138	0.53
ITS-25	Otu42	Bulk Soil	Untreated (C1)	f__Rhizophlyctidaceae	f__Rhizophlyctidaceae	0.00531654	0.53
ITS-21	Otu126	Rhizosphere	Biological (C3)	f__Hypocreales_fam_Incertae_sedis	f__Hypocreales_fam_Incertae_sedis	0.00529355	0.53
ITS-36	Otu61	Bulk Soil	Chemical + Biological (C4)	f__	Others	0.00528294	0.53
ITS-17	Otu31	Rhizosphere	Chemical (C2)	f__	Others	0.00527822	0.53
ITS-14	Otu73	Rhizosphere	Untreated (C1)	f__	Others	0.00527576	0.53
ITS-18	Otu14	Rhizosphere	Chemical (C2)	f__Piskurozymaceae	f__Piskurozymaceae	0.00526067	0.53
ITS-25	Otu66	Bulk Soil	Untreated (C1)	f__Trichocomaceae	f__Trichocomaceae	0.00525533	0.53
ITS-27	Otu37	Bulk Soil	Untreated (C1)	f__Aspergillaceae	f__Aspergillaceae	0.00525191	0.53
ITS-01	Otu8	Endosphere	Untreated (C1)	f__	Others	0.00523725	0.52
ITS-33	Otu92	Bulk Soil	Biological (C3)	f__	Others	0.00522994	0.52
ITS-25	Otu92	Bulk Soil	Untreated (C1)	f__	Others	0.00517664	0.52
ITS-33	Otu16	Bulk Soil	Biological (C3)	f__	Others	0.00517499	0.52
ITS-33	Otu83	Bulk Soil	Biological (C3)	f__Sordariaceae	f__Sordariaceae	0.00517499	0.52
ITS-32	Otu42	Bulk Soil	Biological (C3)	f__Rhizophlyctidaceae	f__Rhizophlyctidaceae	0.00515498	0.52
ITS-29	Otu16	Bulk Soil	Chemical (C2)	f__	Others	0.00515076	0.52
ITS-15	Otu37	Rhizosphere	Untreated (C1)	f__Aspergillaceae	f__Aspergillaceae	0.00514051	0.51
ITS-30	Otu3	Bulk Soil	Chemical (C2)	f__Mycosphaerellaceae	f__Mycosphaerellaceae	0.00513407	0.51
ITS-16	Otu237	Rhizosphere	Chemical (C2)	f__Ceratobasidiaceae	f__Ceratobasidiaceae	0.00503582	0.5
ITS-31	Otu60	Bulk Soil	Biological (C3)	f__	Others	0.00500062	0.5
ITS-18	Otu101	Rhizosphere	Chemical (C2)	f__	Others	0.00499624	0.5
ITS-30	Otu25	Bulk Soil	Chemical (C2)	f__	Others	0.00496939	0.5
ITS-18	Otu151	Rhizosphere	Chemical (C2)	f__Psathyrellaceae	f__Psathyrellaceae	0.00496841	0.5
ITS-25	Otu37	Bulk Soil	Untreated (C1)	f__Aspergillaceae	f__Aspergillaceae	0.00495803	0.5
ITS-27	Otu105	Bulk Soil	Untreated (C1)	f__Niessliaceae	f__Niessliaceae	0.00492606	0.49
ITS-34	Otu121	Bulk Soil	Chemical + Biological (C4)	f__	Others	0.00489607	0.49
ITS-20	Otu14	Rhizosphere	Biological (C3)	f__Piskurozymaceae	f__Piskurozymaceae	0.004888	0.49
ITS-15	Otu36	Rhizosphere	Untreated (C1)	f__Bolbitiaceae	f__Bolbitiaceae	0.00486371	0.49
ITS-10	Otu8	Endosphere	Chemical + Biological (C4)	f__	Others	0.00486361	0.49
ITS-13	Otu170	Rhizosphere	Untreated (C1)	f__Atheliaceae	f__Atheliaceae	0.00485152	0.49
ITS-14	Otu91	Rhizosphere	Untreated (C1)	f__Stachybotryaceae	f__Stachybotryaceae	0.00484128	0.48
ITS-17	Otu86	Rhizosphere	Chemical (C2)	f__Cystofilobasidiaceae	f__Cystofilobasidiaceae	0.00478301	0.48
ITS-16	Otu14	Rhizosphere	Chemical (C2)	f__Piskurozymaceae	f__Piskurozymaceae	0.00473959	0.47
ITS-34	Otu37	Bulk Soil	Chemical + Biological (C4)	f__Aspergillaceae	f__Aspergillaceae	0.00473125	0.47
ITS-35	Otu42	Bulk Soil	Chemical + Biological (C4)	f__Rhizophlyctidaceae	f__Rhizophlyctidaceae	0.00470497	0.47
ITS-26	Otu121	Bulk Soil	Untreated (C1)	f__	Others	0.00468496	0.47
ITS-16	Otu36	Rhizosphere	Chemical (C2)	f__Bolbitiaceae	f__Bolbitiaceae	0.00460494	0.46
ITS-29	Otu121	Bulk Soil	Chemical (C2)	f__	Others	0.00458577	0.46
ITS-26	Otu273	Bulk Soil	Untreated (C1)	f__Pyronemataceae	f__Pyronemataceae	0.00458567	0.46
ITS-20	Otu25	Rhizosphere	Biological (C3)	f__	Others	0.004576	0.46
ITS-29	Otu69	Bulk Soil	Chemical (C2)	f__	Others	0.00456694	0.46
ITS-04	Otu101	Endosphere	Chemical (C2)	f__	Others	0.00453465	0.45
ITS-35	Otu60	Bulk Soil	Chemical + Biological (C4)	f__	Others	0.00451598	0.45
ITS-15	Otu86	Rhizosphere	Untreated (C1)	f__Cystofilobasidiaceae	f__Cystofilobasidiaceae	0.00450783	0.45
ITS-33	Otu61	Bulk Soil	Biological (C3)	f__	Others	0.00450636	0.45
ITS-11	Otu88	Endosphere	Chemical + Biological (C4)	f__Phaeosphaeriaceae	f__Phaeosphaeriaceae	0.00450071	0.45
ITS-27	Otu42	Bulk Soil	Untreated (C1)	f__Rhizophlyctidaceae	f__Rhizophlyctidaceae	0.00448521	0.45
ITS-14	Otu151	Rhizosphere	Untreated (C1)	f__Psathyrellaceae	f__Psathyrellaceae	0.00442454	0.44
ITS-33	Otu25	Bulk Soil	Biological (C3)	f__	Others	0.00442393	0.44
ITS-25	Otu91	Bulk Soil	Untreated (C1)	f__Stachybotryaceae	f__Stachybotryaceae	0.00441588	0.44
ITS-26	Otu83	Bulk Soil	Untreated (C1)	f__Sordariaceae	f__Sordariaceae	0.00440513	0.44
ITS-36	Otu22	Bulk Soil	Chemical + Biological (C4)	f__Coniochaetaceae	f__Coniochaetaceae	0.00438073	0.44
ITS-29	Otu28	Bulk Soil	Chemical (C2)	f__Chaetomiaceae	f__Chaetomiaceae	0.00437861	0.44
ITS-27	Otu3	Bulk Soil	Untreated (C1)	f__Mycosphaerellaceae	f__Mycosphaerellaceae	0.0043702	0.44
ITS-21	Otu25	Rhizosphere	Biological (C3)	f__	Others	0.00435782	0.44
ITS-23	Otu86	Rhizosphere	Chemical + Biological (C4)	f__Cystofilobasidiaceae	f__Cystofilobasidiaceae	0.00435551	0.44
ITS-33	Otu89	Bulk Soil	Biological (C3)	f__Hypocreaceae	f__Hypocreaceae	0.00433233	0.43
ITS-34	Otu112	Bulk Soil	Chemical + Biological (C4)	f__Powellomycetaceae	f__Powellomycetaceae	0.00430466	0.43
ITS-14	Otu31	Rhizosphere	Untreated (C1)	f__	Others	0.00429154	0.43
ITS-23	Otu165	Rhizosphere	Chemical + Biological (C4)	f__	Others	0.00428262	0.43
ITS-25	Otu60	Bulk Soil	Untreated (C1)	f__	Others	0.00423225	0.42
ITS-17	Otu56	Rhizosphere	Chemical (C2)	f__	Others	0.00422741	0.42
ITS-34	Otu34	Bulk Soil	Chemical + Biological (C4)	f__Helotiaceae	f__Helotiaceae	0.0042271	0.42
ITS-25	Otu170	Bulk Soil	Untreated (C1)	f__Atheliaceae	f__Atheliaceae	0.00421476	0.42
ITS-23	Otu72	Rhizosphere	Chemical + Biological (C4)	f__Pleosporaceae	f__Pleosporaceae	0.00420972	0.42
ITS-33	Otu49	Bulk Soil	Biological (C3)	f__Herpotrichiellaceae	f__Herpotrichiellaceae	0.00419495	0.42
ITS-36	Otu16	Bulk Soil	Chemical + Biological (C4)	f__	Others	0.00417022	0.42
ITS-26	Otu73	Bulk Soil	Untreated (C1)	f__	Others	0.0041614	0.42
ITS-27	Otu49	Bulk Soil	Untreated (C1)	f__Herpotrichiellaceae	f__Herpotrichiellaceae	0.00413061	0.41
ITS-33	Otu22	Bulk Soil	Biological (C3)	f__Coniochaetaceae	f__Coniochaetaceae	0.00412167	0.41
ITS-32	Otu112	Bulk Soil	Biological (C3)	f__Powellomycetaceae	f__Powellomycetaceae	0.00411828	0.41
ITS-23	Otu107	Rhizosphere	Chemical + Biological (C4)	f__Cantharellales_fam_Incertae_sedis	f__Cantharellales_fam_Incertae_sedis	0.00410038	0.41
ITS-28	Otu37	Bulk Soil	Chemical (C2)	f__Aspergillaceae	f__Aspergillaceae	0.00401931	0.4
ITS-32	Otu89	Bulk Soil	Biological (C3)	f__Hypocreaceae	f__Hypocreaceae	0.00400415	0.4
ITS-34	Otu72	Bulk Soil	Chemical + Biological (C4)	f__Pleosporaceae	f__Pleosporaceae	0.00396533	0.4
ITS-28	Otu16	Bulk Soil	Chemical (C2)	f__	Others	0.00395907	0.4
ITS-25	Otu16	Bulk Soil	Untreated (C1)	f__	Others	0.0039262	0.39
ITS-24	Otu72	Rhizosphere	Chemical + Biological (C4)	f__Pleosporaceae	f__Pleosporaceae	0.00390894	0.39
ITS-34	Otu89	Bulk Soil	Chemical + Biological (C4)	f__Hypocreaceae	f__Hypocreaceae	0.00389746	0.39
ITS-19	Otu31	Rhizosphere	Biological (C3)	f__	Others	0.00389722	0.39
ITS-32	Otu74	Bulk Soil	Biological (C3)	f__	Others	0.0038805	0.39
ITS-24	Otu14	Rhizosphere	Chemical + Biological (C4)	f__Piskurozymaceae	f__Piskurozymaceae	0.00386054	0.39
ITS-33	Otu105	Bulk Soil	Biological (C3)	f__Niessliaceae	f__Niessliaceae	0.00385605	0.39
ITS-36	Otu168	Bulk Soil	Chemical + Biological (C4)	f__Lasiosphaeriaceae	f__Lasiosphaeriaceae	0.00382938	0.38
ITS-29	Otu112	Bulk Soil	Chemical (C2)	f__Powellomycetaceae	f__Powellomycetaceae	0.00381363	0.38
ITS-16	Otu22	Rhizosphere	Chemical (C2)	f__Coniochaetaceae	f__Coniochaetaceae	0.00379706	0.38
ITS-31	Otu49	Bulk Soil	Biological (C3)	f__Herpotrichiellaceae	f__Herpotrichiellaceae	0.00378358	0.38
ITS-35	Otu49	Bulk Soil	Chemical + Biological (C4)	f__Herpotrichiellaceae	f__Herpotrichiellaceae	0.00377989	0.38
ITS-24	Otu101	Rhizosphere	Chemical + Biological (C4)	f__	Others	0.00376372	0.38
ITS-34	Otu70	Bulk Soil	Chemical + Biological (C4)	f__	Others	0.00376173	0.38
ITS-32	Otu144	Bulk Soil	Biological (C3)	f__Microascaceae	f__Microascaceae	0.00374735	0.37
ITS-29	Otu42	Bulk Soil	Chemical (C2)	f__Rhizophlyctidaceae	f__Rhizophlyctidaceae	0.0037383	0.37
ITS-27	Otu273	Bulk Soil	Untreated (C1)	f__Pyronemataceae	f__Pyronemataceae	0.00368017	0.37
ITS-13	Otu37	Rhizosphere	Untreated (C1)	f__Aspergillaceae	f__Aspergillaceae	0.00367863	0.37
ITS-18	Otu36	Rhizosphere	Chemical (C2)	f__Bolbitiaceae	f__Bolbitiaceae	0.00367412	0.37
ITS-35	Otu121	Bulk Soil	Chemical + Biological (C4)	f__	Others	0.00365058	0.37
ITS-24	Otu56	Rhizosphere	Chemical + Biological (C4)	f__	Others	0.0036185	0.36
ITS-23	Otu22	Rhizosphere	Chemical + Biological (C4)	f__Coniochaetaceae	f__Coniochaetaceae	0.00360833	0.36
ITS-35	Otu86	Bulk Soil	Chemical + Biological (C4)	f__Cystofilobasidiaceae	f__Cystofilobasidiaceae	0.00360084	0.36
ITS-27	Otu101	Bulk Soil	Untreated (C1)	f__	Others	0.00356516	0.36
ITS-19	Otu37	Rhizosphere	Biological (C3)	f__Aspergillaceae	f__Aspergillaceae	0.00353348	0.35
ITS-34	Otu67	Bulk Soil	Chemical + Biological (C4)	f__Rhizopodaceae	f__Rhizopodaceae	0.00352905	0.35
ITS-16	Otu56	Rhizosphere	Chemical (C2)	f__	Others	0.00352776	0.35
ITS-18	Otu69	Rhizosphere	Chemical (C2)	f__	Others	0.00352103	0.35
ITS-31	Otu3	Bulk Soil	Biological (C3)	f__Mycosphaerellaceae	f__Mycosphaerellaceae	0.00350209	0.35
ITS-26	Otu66	Bulk Soil	Untreated (C1)	f__Trichocomaceae	f__Trichocomaceae	0.00347536	0.35
ITS-19	Otu73	Rhizosphere	Biological (C3)	f__	Others	0.00346852	0.35
ITS-26	Otu139	Bulk Soil	Untreated (C1)	f__	Others	0.00346633	0.35
ITS-26	Otu67	Bulk Soil	Untreated (C1)	f__Rhizopodaceae	f__Rhizopodaceae	0.00346633	0.35
ITS-13	Otu69	Rhizosphere	Untreated (C1)	f__	Others	0.00346537	0.35
ITS-26	Otu233	Bulk Soil	Untreated (C1)	f__Spizellomycetaceae	f__Spizellomycetaceae	0.00343925	0.34
ITS-31	Otu42	Bulk Soil	Biological (C3)	f__Rhizophlyctidaceae	f__Rhizophlyctidaceae	0.00343586	0.34
ITS-26	Otu144	Bulk Soil	Untreated (C1)	f__Microascaceae	f__Microascaceae	0.00339411	0.34
ITS-17	Otu69	Rhizosphere	Chemical (C2)	f__	Others	0.00339401	0.34
ITS-32	Otu101	Bulk Soil	Biological (C3)	f__	Others	0.00338593	0.34
ITS-13	Otu88	Rhizosphere	Untreated (C1)	f__Phaeosphaeriaceae	f__Phaeosphaeriaceae	0.00338007	0.34
ITS-26	Otu112	Bulk Soil	Untreated (C1)	f__Powellomycetaceae	f__Powellomycetaceae	0.00335801	0.34
ITS-24	Otu25	Rhizosphere	Chemical + Biological (C4)	f__	Others	0.00335225	0.34
ITS-14	Otu56	Rhizosphere	Untreated (C1)	f__	Others	0.00334279	0.33
ITS-25	Otu107	Bulk Soil	Untreated (C1)	f__Cantharellales_fam_Incertae_sedis	f__Cantharellales_fam_Incertae_sedis	0.00334033	0.33
ITS-23	Otu198	Rhizosphere	Chemical + Biological (C4)	f__Strophariaceae	f__Strophariaceae	0.00333497	0.33
ITS-19	Otu88	Rhizosphere	Biological (C3)	f__Phaeosphaeriaceae	f__Phaeosphaeriaceae	0.00332563	0.33
ITS-27	Otu144	Bulk Soil	Untreated (C1)	f__Microascaceae	f__Microascaceae	0.00331599	0.33
ITS-31	Otu25	Bulk Soil	Biological (C3)	f__	Others	0.00328683	0.33
ITS-28	Otu223	Bulk Soil	Chemical (C2)	f__	Others	0.00327914	0.33
ITS-30	Otu4	Bulk Soil	Chemical (C2)	f__Olpidiaceae	f__Olpidiaceae	0.00326449	0.33
ITS-31	Otu37	Bulk Soil	Biological (C3)	f__Aspergillaceae	f__Aspergillaceae	0.00323716	0.32
ITS-16	Otu37	Rhizosphere	Chemical (C2)	f__Aspergillaceae	f__Aspergillaceae	0.00321808	0.32
ITS-07	Otu8	Endosphere	Biological (C3)	f__	Others	0.00319671	0.32
ITS-35	Otu91	Bulk Soil	Chemical + Biological (C4)	f__Stachybotryaceae	f__Stachybotryaceae	0.00319301	0.32
ITS-24	Otu70	Rhizosphere	Chemical + Biological (C4)	f__	Others	0.00318282	0.32
ITS-31	Otu92	Bulk Soil	Biological (C3)	f__	Others	0.00313781	0.31
ITS-05	Otu72	Endosphere	Chemical (C2)	f__Pleosporaceae	f__Pleosporaceae	0.00311847	0.31
ITS-16	Otu49	Rhizosphere	Chemical (C2)	f__Herpotrichiellaceae	f__Herpotrichiellaceae	0.00311036	0.31
ITS-01	Otu9	Endosphere	Untreated (C1)	f__Nectriaceae	f__Nectriaceae	0.00310992	0.31
ITS-15	Otu88	Rhizosphere	Untreated (C1)	f__Phaeosphaeriaceae	f__Phaeosphaeriaceae	0.00309749	0.31
ITS-33	Otu273	Bulk Soil	Biological (C3)	f__Pyronemataceae	f__Pyronemataceae	0.00308667	0.31
ITS-17	Otu60	Rhizosphere	Chemical (C2)	f__	Others	0.00307997	0.31
ITS-30	Otu67	Bulk Soil	Chemical (C2)	f__Rhizopodaceae	f__Rhizopodaceae	0.00304169	0.3
ITS-29	Otu70	Bulk Soil	Chemical (C2)	f__	Others	0.00303207	0.3
ITS-30	Otu101	Bulk Soil	Chemical (C2)	f__	Others	0.00303201	0.3
ITS-33	Otu74	Bulk Soil	Biological (C3)	f__	Others	0.00303172	0.3
ITS-10	Otu49	Endosphere	Chemical + Biological (C4)	f__Herpotrichiellaceae	f__Herpotrichiellaceae	0.00303094	0.3
ITS-19	Otu60	Rhizosphere	Biological (C3)	f__	Others	0.00298787	0.3
ITS-32	Otu60	Bulk Soil	Biological (C3)	f__	Others	0.00298647	0.3
ITS-23	Otu295	Rhizosphere	Chemical + Biological (C4)	f__Xylariaceae	f__Xylariaceae	0.0029705	0.3
ITS-33	Otu67	Bulk Soil	Biological (C3)	f__Rhizopodaceae	f__Rhizopodaceae	0.00295844	0.3
ITS-32	Otu3	Bulk Soil	Biological (C3)	f__Mycosphaerellaceae	f__Mycosphaerellaceae	0.00295793	0.3
ITS-15	Otu25	Rhizosphere	Untreated (C1)	f__	Others	0.00291295	0.29
ITS-31	Otu74	Bulk Soil	Biological (C3)	f__	Others	0.00289771	0.29
ITS-36	Otu60	Bulk Soil	Chemical + Biological (C4)	f__	Others	0.0028971	0.29
ITS-21	Otu105	Rhizosphere	Biological (C3)	f__Niessliaceae	f__Niessliaceae	0.00286066	0.29
ITS-34	Otu66	Bulk Soil	Chemical + Biological (C4)	f__Trichocomaceae	f__Trichocomaceae	0.00286008	0.29
ITS-34	Otu16	Bulk Soil	Chemical + Biological (C4)	f__	Others	0.00284069	0.28
ITS-31	Otu121	Bulk Soil	Biological (C3)	f__	Others	0.00283976	0.28
ITS-34	Otu25	Bulk Soil	Chemical + Biological (C4)	f__	Others	0.00283099	0.28
ITS-15	Otu72	Rhizosphere	Untreated (C1)	f__Pleosporaceae	f__Pleosporaceae	0.00282069	0.28
ITS-35	Otu66	Bulk Soil	Chemical + Biological (C4)	f__Trichocomaceae	f__Trichocomaceae	0.00281502	0.28
ITS-05	Otu4	Endosphere	Chemical (C2)	f__Olpidiaceae	f__Olpidiaceae	0.00281087	0.28
ITS-25	Otu83	Bulk Soil	Untreated (C1)	f__Sordariaceae	f__Sordariaceae	0.00280693	0.28
ITS-34	Otu56	Bulk Soil	Chemical + Biological (C4)	f__	Others	0.00280191	0.28
ITS-10	Otu34	Endosphere	Chemical + Biological (C4)	f__Helotiaceae	f__Helotiaceae	0.00279599	0.28
ITS-35	Otu72	Bulk Soil	Chemical + Biological (C4)	f__Pleosporaceae	f__Pleosporaceae	0.00279513	0.28
ITS-21	Otu101	Rhizosphere	Biological (C3)	f__	Others	0.00279382	0.28
ITS-27	Otu488	Bulk Soil	Untreated (C1)	f__	Others	0.0027793	0.28
ITS-22	Otu28	Rhizosphere	Chemical + Biological (C4)	f__Chaetomiaceae	f__Chaetomiaceae	0.00277324	0.28
ITS-18	Otu34	Rhizosphere	Chemical (C2)	f__Helotiaceae	f__Helotiaceae	0.0027695	0.28
ITS-18	Otu72	Rhizosphere	Chemical (C2)	f__Pleosporaceae	f__Pleosporaceae	0.00274167	0.27
ITS-19	Otu36	Rhizosphere	Biological (C3)	f__Bolbitiaceae	f__Bolbitiaceae	0.00272805	0.27
ITS-13	Otu126	Rhizosphere	Untreated (C1)	f__Hypocreales_fam_Incertae_sedis	f__Hypocreales_fam_Incertae_sedis	0.00269766	0.27
ITS-35	Otu74	Bulk Soil	Chemical + Biological (C4)	f__	Others	0.00269566	0.27
ITS-28	Otu67	Bulk Soil	Chemical (C2)	f__Rhizopodaceae	f__Rhizopodaceae	0.00269389	0.27
ITS-19	Otu69	Rhizosphere	Biological (C3)	f__	Others	0.00268908	0.27
ITS-06	Otu72	Endosphere	Chemical (C2)	f__Pleosporaceae	f__Pleosporaceae	0.00267977	0.27
ITS-33	Otu101	Bulk Soil	Biological (C3)	f__	Others	0.00267451	0.27
ITS-30	Otu112	Bulk Soil	Chemical (C2)	f__Powellomycetaceae	f__Powellomycetaceae	0.00267359	0.27
ITS-23	Otu237	Rhizosphere	Chemical + Biological (C4)	f__Ceratobasidiaceae	f__Ceratobasidiaceae	0.00266069	0.27
ITS-16	Otu250	Rhizosphere	Chemical (C2)	f__Mrakiaceae	f__Mrakiaceae	0.00263909	0.26
ITS-35	Otu237	Bulk Soil	Chemical + Biological (C4)	f__Ceratobasidiaceae	f__Ceratobasidiaceae	0.00263598	0.26
ITS-18	Otu86	Rhizosphere	Chemical (C2)	f__Cystofilobasidiaceae	f__Cystofilobasidiaceae	0.00263033	0.26
ITS-35	Otu73	Bulk Soil	Chemical + Biological (C4)	f__	Others	0.00261608	0.26
ITS-31	Otu66	Bulk Soil	Biological (C3)	f__Trichocomaceae	f__Trichocomaceae	0.00260794	0.26
ITS-20	Otu91	Rhizosphere	Biological (C3)	f__Stachybotryaceae	f__Stachybotryaceae	0.002587	0.26
ITS-26	Otu16	Bulk Soil	Untreated (C1)	f__	Others	0.00258169	0.26
ITS-28	Otu60	Bulk Soil	Chemical (C2)	f__	Others	0.00256479	0.26
ITS-26	Otu89	Bulk Soil	Untreated (C1)	f__Hypocreaceae	f__Hypocreaceae	0.00256364	0.26
ITS-13	Otu28	Rhizosphere	Untreated (C1)	f__Chaetomiaceae	f__Chaetomiaceae	0.00255904	0.26
ITS-23	Otu69	Rhizosphere	Chemical + Biological (C4)	f__	Others	0.00255135	0.26
ITS-01	Otu101	Endosphere	Untreated (C1)	f__	Others	0.00254708	0.25
ITS-35	Otu112	Bulk Soil	Chemical + Biological (C4)	f__Powellomycetaceae	f__Powellomycetaceae	0.00252656	0.25
ITS-36	Otu86	Bulk Soil	Chemical + Biological (C4)	f__Cystofilobasidiaceae	f__Cystofilobasidiaceae	0.00252619	0.25
ITS-25	Otu112	Bulk Soil	Untreated (C1)	f__Powellomycetaceae	f__Powellomycetaceae	0.00251836	0.25
ITS-18	Otu250	Rhizosphere	Chemical (C2)	f__Mrakiaceae	f__Mrakiaceae	0.00247725	0.25
ITS-19	Otu72	Rhizosphere	Biological (C3)	f__Pleosporaceae	f__Pleosporaceae	0.00246824	0.25
ITS-36	Otu49	Bulk Soil	Chemical + Biological (C4)	f__Herpotrichiellaceae	f__Herpotrichiellaceae	0.00246604	0.25
ITS-19	Otu91	Rhizosphere	Biological (C3)	f__Stachybotryaceae	f__Stachybotryaceae	0.00245525	0.25
ITS-32	Otu67	Bulk Soil	Biological (C3)	f__Rhizopodaceae	f__Rhizopodaceae	0.00245385	0.25
ITS-13	Otu34	Rhizosphere	Untreated (C1)	f__Helotiaceae	f__Helotiaceae	0.00244176	0.24
ITS-32	Otu56	Bulk Soil	Biological (C3)	f__	Others	0.00243483	0.24
ITS-12	Otu72	Endosphere	Chemical + Biological (C4)	f__Pleosporaceae	f__Pleosporaceae	0.00242654	0.24
ITS-34	Otu144	Bulk Soil	Chemical + Biological (C4)	f__Microascaceae	f__Microascaceae	0.0024141	0.24
ITS-32	Otu107	Bulk Soil	Biological (C3)	f__Cantharellales_fam_Incertae_sedis	f__Cantharellales_fam_Incertae_sedis	0.00240629	0.24
ITS-25	Otu625	Bulk Soil	Untreated (C1)	f__Archaeosporaceae	f__Archaeosporaceae	0.00240469	0.24
ITS-16	Otu91	Rhizosphere	Chemical (C2)	f__Stachybotryaceae	f__Stachybotryaceae	0.00239673	0.24
ITS-07	Otu72	Endosphere	Biological (C3)	f__Pleosporaceae	f__Pleosporaceae	0.00237379	0.24
ITS-36	Otu66	Bulk Soil	Chemical + Biological (C4)	f__Trichocomaceae	f__Trichocomaceae	0.0023658	0.24
ITS-15	Otu31	Rhizosphere	Untreated (C1)	f__	Others	0.00235936	0.24
ITS-25	Otu139	Bulk Soil	Untreated (C1)	f__	Others	0.00235222	0.24
ITS-13	Otu89	Rhizosphere	Untreated (C1)	f__Hypocreaceae	f__Hypocreaceae	0.00234579	0.23
ITS-05	Otu31	Endosphere	Chemical (C2)	f__	Others	0.00232294	0.23
ITS-32	Otu105	Bulk Soil	Biological (C3)	f__Niessliaceae	f__Niessliaceae	0.00232069	0.23
ITS-27	Otu61	Bulk Soil	Untreated (C1)	f__	Others	0.00231927	0.23
ITS-20	Otu69	Rhizosphere	Biological (C3)	f__	Others	0.002314	0.23
ITS-19	Otu92	Rhizosphere	Biological (C3)	f__	Others	0.00231235	0.23
ITS-33	Otu56	Bulk Soil	Biological (C3)	f__	Others	0.00230814	0.23
ITS-19	Otu22	Rhizosphere	Biological (C3)	f__Coniochaetaceae	f__Coniochaetaceae	0.00229936	0.23
ITS-35	Otu165	Bulk Soil	Chemical + Biological (C4)	f__	Others	0.00229778	0.23
ITS-13	Otu86	Rhizosphere	Untreated (C1)	f__Cystofilobasidiaceae	f__Cystofilobasidiaceae	0.00229248	0.23
ITS-06	Otu23	Endosphere	Chemical (C2)	f__	Others	0.0022904	0.23
ITS-33	Otu144	Bulk Soil	Biological (C3)	f__Microascaceae	f__Microascaceae	0.00228982	0.23
ITS-36	Otu25	Bulk Soil	Chemical + Biological (C4)	f__	Others	0.0022856	0.23
ITS-25	Otu304	Bulk Soil	Untreated (C1)	f__	Others	0.00228227	0.23
ITS-25	Otu89	Bulk Soil	Untreated (C1)	f__Hypocreaceae	f__Hypocreaceae	0.00228227	0.23
ITS-22	Otu36	Rhizosphere	Chemical + Biological (C4)	f__Bolbitiaceae	f__Bolbitiaceae	0.00227604	0.23
ITS-22	Otu66	Rhizosphere	Chemical + Biological (C4)	f__Trichocomaceae	f__Trichocomaceae	0.00227604	0.23
ITS-05	Otu103	Endosphere	Chemical (C2)	f__	Others	0.0022593	0.23
ITS-30	Otu74	Bulk Soil	Chemical (C2)	f__	Others	0.00224737	0.22
ITS-36	Otu101	Bulk Soil	Chemical + Biological (C4)	f__	Others	0.0022455	0.22
ITS-33	Otu318	Bulk Soil	Biological (C3)	f__	Others	0.00224402	0.22
ITS-36	Otu165	Bulk Soil	Chemical + Biological (C4)	f__	Others	0.00223548	0.22
ITS-29	Otu386	Bulk Soil	Chemical (C2)	f__	Others	0.00223168	0.22
ITS-25	Otu74	Bulk Soil	Untreated (C1)	f__	Others	0.0022298	0.22
ITS-31	Otu2857	Bulk Soil	Biological (C3)	f__	Others	0.0022271	0.22
ITS-31	Otu112	Bulk Soil	Biological (C3)	f__Powellomycetaceae	f__Powellomycetaceae	0.00221882	0.22
ITS-27	Otu354	Bulk Soil	Untreated (C1)	f__Ascodesmidaceae	f__Ascodesmidaceae	0.00221385	0.22
ITS-30	Otu233	Bulk Soil	Chemical (C2)	f__Spizellomycetaceae	f__Spizellomycetaceae	0.00220862	0.22
ITS-30	Otu375	Bulk Soil	Chemical (C2)	f__Ophiocordycipitaceae	f__Ophiocordycipitaceae	0.00220862	0.22
ITS-25	Otu222	Bulk Soil	Untreated (C1)	f__Claroideoglomeraceae	f__Claroideoglomeraceae	0.0021511	0.22
ITS-34	Otu91	Bulk Soil	Chemical + Biological (C4)	f__Stachybotryaceae	f__Stachybotryaceae	0.00214264	0.21
ITS-25	Otu72	Bulk Soil	Untreated (C1)	f__Pleosporaceae	f__Pleosporaceae	0.00212487	0.21
ITS-15	Otu101	Rhizosphere	Untreated (C1)	f__	Others	0.00212211	0.21
ITS-04	Otu8	Endosphere	Chemical (C2)	f__	Others	0.00212105	0.21
ITS-31	Otu73	Bulk Soil	Biological (C3)	f__	Others	0.00211947	0.21
ITS-24	Otu91	Rhizosphere	Chemical + Biological (C4)	f__Stachybotryaceae	f__Stachybotryaceae	0.00211785	0.21
ITS-36	Otu56	Bulk Soil	Chemical + Biological (C4)	f__	Others	0.00211518	0.21
ITS-13	Otu72	Rhizosphere	Untreated (C1)	f__Pleosporaceae	f__Pleosporaceae	0.00211121	0.21
ITS-33	Otu223	Bulk Soil	Biological (C3)	f__	Others	0.00210663	0.21
ITS-19	Otu170	Rhizosphere	Biological (C3)	f__Atheliaceae	f__Atheliaceae	0.0021045	0.21
ITS-19	Otu49	Rhizosphere	Biological (C3)	f__Herpotrichiellaceae	f__Herpotrichiellaceae	0.0021045	0.21
ITS-28	Otu91	Bulk Soil	Chemical (C2)	f__Stachybotryaceae	f__Stachybotryaceae	0.00209142	0.21
ITS-29	Otu37	Bulk Soil	Chemical (C2)	f__Aspergillaceae	f__Aspergillaceae	0.00209043	0.21
ITS-17	Otu72	Rhizosphere	Chemical (C2)	f__Pleosporaceae	f__Pleosporaceae	0.00208955	0.21
ITS-08	Otu70	Endosphere	Biological (C3)	f__	Others	0.00207904	0.21
ITS-30	Otu49	Bulk Soil	Chemical (C2)	f__Herpotrichiellaceae	f__Herpotrichiellaceae	0.002073	0.21
ITS-29	Otu101	Bulk Soil	Chemical (C2)	f__	Others	0.0020716	0.21
ITS-30	Otu72	Bulk Soil	Chemical (C2)	f__Pleosporaceae	f__Pleosporaceae	0.00204394	0.2
ITS-17	Otu101	Rhizosphere	Chemical (C2)	f__	Others	0.00204124	0.2
ITS-20	Otu28	Rhizosphere	Biological (C3)	f__Chaetomiaceae	f__Chaetomiaceae	0.002028	0.2
ITS-34	Otu73	Bulk Soil	Chemical + Biological (C4)	f__	Others	0.00202629	0.2
ITS-31	Otu89	Bulk Soil	Biological (C3)	f__Hypocreaceae	f__Hypocreaceae	0.00202012	0.2
ITS-21	Otu70	Rhizosphere	Biological (C3)	f__	Others	0.0020185	0.2
ITS-34	Otu165	Bulk Soil	Chemical + Biological (C4)	f__	Others	0.0020166	0.2
ITS-26	Otu318	Bulk Soil	Untreated (C1)	f__	Others	0.002013	0.2
ITS-17	Otu103	Rhizosphere	Chemical (C2)	f__	Others	0.002005	0.2
ITS-26	Otu105	Bulk Soil	Untreated (C1)	f__Niessliaceae	f__Niessliaceae	0.00198592	0.2
ITS-30	Otu223	Bulk Soil	Chemical (C2)	f__	Others	0.00198582	0.2
ITS-32	Otu91	Bulk Soil	Biological (C3)	f__Stachybotryaceae	f__Stachybotryaceae	0.0019783	0.2
ITS-29	Otu66	Bulk Soil	Chemical (C2)	f__Trichocomaceae	f__Trichocomaceae	0.00197744	0.2
ITS-21	Otu144	Rhizosphere	Biological (C3)	f__Microascaceae	f__Microascaceae	0.00196503	0.2
ITS-04	Otu72	Endosphere	Chemical (C2)	f__Pleosporaceae	f__Pleosporaceae	0.00196258	0.2
ITS-31	Otu83	Bulk Soil	Biological (C3)	f__Sordariaceae	f__Sordariaceae	0.00195389	0.2
ITS-20	Otu60	Rhizosphere	Biological (C3)	f__	Others	0.00195	0.2
ITS-35	Otu101	Bulk Soil	Chemical + Biological (C4)	f__	Others	0.00194963	0.19
ITS-34	Otu273	Bulk Soil	Chemical + Biological (C4)	f__Pyronemataceae	f__Pyronemataceae	0.00193904	0.19
ITS-14	Otu101	Rhizosphere	Untreated (C1)	f__	Others	0.00193297	0.19
ITS-26	Otu4	Bulk Soil	Untreated (C1)	f__Olpidiaceae	f__Olpidiaceae	0.00193176	0.19
ITS-26	Otu60	Bulk Soil	Untreated (C1)	f__	Others	0.00193176	0.19
ITS-23	Otu273	Rhizosphere	Chemical + Biological (C4)	f__Pyronemataceae	f__Pyronemataceae	0.00193173	0.19
ITS-29	Otu72	Bulk Soil	Chemical (C2)	f__Pleosporaceae	f__Pleosporaceae	0.00192094	0.19
ITS-13	Otu56	Rhizosphere	Untreated (C1)	f__	Others	0.00191928	0.19
ITS-27	Otu121	Bulk Soil	Untreated (C1)	f__	Others	0.00191676	0.19
ITS-36	Otu121	Bulk Soil	Chemical + Biological (C4)	f__	Others	0.00191469	0.19
ITS-16	Otu70	Rhizosphere	Chemical (C2)	f__	Others	0.00191199	0.19
ITS-21	Otu22	Rhizosphere	Biological (C3)	f__Coniochaetaceae	f__Coniochaetaceae	0.00191156	0.19
ITS-05	Otu16	Endosphere	Chemical (C2)	f__	Others	0.00190927	0.19
ITS-27	Otu74	Bulk Soil	Untreated (C1)	f__	Others	0.00187842	0.19
ITS-34	Otu161	Bulk Soil	Chemical + Biological (C4)	f__Ascobolaceae	f__Ascobolaceae	0.00186148	0.19
ITS-30	Otu126	Bulk Soil	Chemical (C2)	f__Hypocreales_fam_Incertae_sedis	f__Hypocreales_fam_Incertae_sedis	0.00185989	0.19
ITS-23	Otu88	Rhizosphere	Chemical + Biological (C4)	f__Phaeosphaeriaceae	f__Phaeosphaeriaceae	0.00185884	0.19
ITS-32	Otu66	Bulk Soil	Biological (C3)	f__Trichocomaceae	f__Trichocomaceae	0.00184514	0.18
ITS-19	Otu86	Rhizosphere	Biological (C3)	f__Cystofilobasidiaceae	f__Cystofilobasidiaceae	0.00184468	0.18
ITS-23	Otu200	Rhizosphere	Chemical + Biological (C4)	f__Sporidiobolaceae	f__Sporidiobolaceae	0.00184061	0.18
ITS-25	Otu67	Bulk Soil	Untreated (C1)	f__Rhizopodaceae	f__Rhizopodaceae	0.00181882	0.18
ITS-30	Otu83	Bulk Soil	Chemical (C2)	f__Sordariaceae	f__Sordariaceae	0.00181145	0.18
ITS-14	Otu170	Rhizosphere	Untreated (C1)	f__Atheliaceae	f__Atheliaceae	0.0017911	0.18
ITS-29	Otu105	Bulk Soil	Chemical (C2)	f__Niessliaceae	f__Niessliaceae	0.00178911	0.18
ITS-34	Otu105	Bulk Soil	Chemical + Biological (C4)	f__Niessliaceae	f__Niessliaceae	0.00178391	0.18
ITS-24	Otu126	Rhizosphere	Chemical + Biological (C4)	f__Hypocreales_fam_Incertae_sedis	f__Hypocreales_fam_Incertae_sedis	0.00177899	0.18
ITS-30	Otu89	Bulk Soil	Chemical (C2)	f__Hypocreaceae	f__Hypocreaceae	0.00177271	0.18
ITS-22	Otu22	Rhizosphere	Chemical + Biological (C4)	f__Coniochaetaceae	f__Coniochaetaceae	0.0017678	0.18
ITS-18	Otu28	Rhizosphere	Chemical (C2)	f__Chaetomiaceae	f__Chaetomiaceae	0.00176747	0.18
ITS-19	Otu66	Rhizosphere	Biological (C3)	f__Trichocomaceae	f__Trichocomaceae	0.00175375	0.18
ITS-15	Otu126	Rhizosphere	Untreated (C1)	f__Hypocreales_fam_Incertae_sedis	f__Hypocreales_fam_Incertae_sedis	0.00175304	0.18
ITS-30	Otu168	Bulk Soil	Chemical (C2)	f__Lasiosphaeriaceae	f__Lasiosphaeriaceae	0.00174365	0.17
ITS-31	Otu16	Bulk Soil	Biological (C3)	f__	Others	0.00173863	0.17
ITS-34	Otu204	Bulk Soil	Chemical + Biological (C4)	f__Gymnoascaceae	f__Gymnoascaceae	0.00173544	0.17
ITS-27	Otu161	Bulk Soil	Untreated (C1)	f__Ascobolaceae	f__Ascobolaceae	0.00172508	0.17
ITS-16	Otu66	Rhizosphere	Chemical (C2)	f__Trichocomaceae	f__Trichocomaceae	0.00172349	0.17
ITS-32	Otu16	Bulk Soil	Biological (C3)	f__	Others	0.0017215	0.17
ITS-24	Otu69	Rhizosphere	Chemical + Biological (C4)	f__	Others	0.00171848	0.17
ITS-36	Otu469	Bulk Soil	Chemical + Biological (C4)	f__	Others	0.0017142	0.17
ITS-29	Otu22	Bulk Soil	Chemical (C2)	f__Coniochaetaceae	f__Coniochaetaceae	0.00171378	0.17
ITS-28	Otu304	Bulk Soil	Chemical (C2)	f__	Others	0.00170412	0.17
ITS-33	Otu121	Bulk Soil	Biological (C3)	f__	Others	0.00169447	0.17
ITS-36	Otu144	Bulk Soil	Chemical + Biological (C4)	f__Microascaceae	f__Microascaceae	0.00169415	0.17
ITS-22	Otu92	Rhizosphere	Chemical + Biological (C4)	f__	Others	0.00169046	0.17
ITS-11	Otu101	Endosphere	Chemical + Biological (C4)	f__	Others	0.00168499	0.17
ITS-11	Otu255	Endosphere	Chemical + Biological (C4)	f__Glomerellaceae	f__Glomerellaceae	0.00168499	0.17
ITS-14	Otu70	Rhizosphere	Untreated (C1)	f__	Others	0.00167583	0.17
ITS-15	Otu28	Rhizosphere	Untreated (C1)	f__Chaetomiaceae	f__Chaetomiaceae	0.00167396	0.17
ITS-17	Otu126	Rhizosphere	Chemical (C2)	f__Hypocreales_fam_Incertae_sedis	f__Hypocreales_fam_Incertae_sedis	0.00166681	0.17
ITS-32	Otu273	Bulk Soil	Biological (C3)	f__Pyronemataceae	f__Pyronemataceae	0.00166443	0.17
ITS-36	Otu67	Bulk Soil	Chemical + Biological (C4)	f__Rhizopodaceae	f__Rhizopodaceae	0.00165405	0.17
ITS-11	Otu16	Endosphere	Chemical + Biological (C4)	f__	Others	0.00165174	0.17
ITS-29	Otu49	Bulk Soil	Chemical (C2)	f__Herpotrichiellaceae	f__Herpotrichiellaceae	0.00164787	0.16
ITS-32	Otu73	Bulk Soil	Biological (C3)	f__	Others	0.00164541	0.16
ITS-34	Otu233	Bulk Soil	Chemical + Biological (C4)	f__Spizellomycetaceae	f__Spizellomycetaceae	0.00163849	0.16
ITS-17	Otu165	Rhizosphere	Chemical (C2)	f__	Others	0.00163057	0.16
ITS-11	Otu9	Endosphere	Chemical + Biological (C4)	f__Nectriaceae	f__Nectriaceae	0.00162957	0.16
ITS-36	Otu72	Bulk Soil	Chemical + Biological (C4)	f__Pleosporaceae	f__Pleosporaceae	0.00162398	0.16
ITS-27	Otu139	Bulk Soil	Untreated (C1)	f__	Others	0.00161966	0.16
ITS-30	Otu36	Bulk Soil	Chemical (C2)	f__Bolbitiaceae	f__Bolbitiaceae	0.00161772	0.16
ITS-03	Otu72	Endosphere	Untreated (C1)	f__Pleosporaceae	f__Pleosporaceae	0.00161628	0.16
ITS-22	Otu86	Rhizosphere	Chemical + Biological (C4)	f__Cystofilobasidiaceae	f__Cystofilobasidiaceae	0.00161312	0.16
ITS-21	Otu72	Rhizosphere	Biological (C3)	f__Pleosporaceae	f__Pleosporaceae	0.00160411	0.16
ITS-32	Otu161	Bulk Soil	Biological (C3)	f__Ascobolaceae	f__Ascobolaceae	0.00159785	0.16
ITS-01	Otu88	Endosphere	Untreated (C1)	f__Phaeosphaeriaceae	f__Phaeosphaeriaceae	0.00159312	0.16
ITS-21	Otu67	Rhizosphere	Biological (C3)	f__Rhizopodaceae	f__Rhizopodaceae	0.00159074	0.16
ITS-23	Otu60	Rhizosphere	Chemical + Biological (C4)	f__	Others	0.00158548	0.16
ITS-28	Otu72	Bulk Soil	Chemical (C2)	f__Pleosporaceae	f__Pleosporaceae	0.00158363	0.16
ITS-28	Otu233	Bulk Soil	Chemical (C2)	f__Spizellomycetaceae	f__Spizellomycetaceae	0.00157502	0.16
ITS-29	Otu61	Bulk Soil	Chemical (C2)	f__	Others	0.00157253	0.16
ITS-21	Otu66	Rhizosphere	Biological (C3)	f__Trichocomaceae	f__Trichocomaceae	0.001564	0.16
ITS-20	Otu49	Rhizosphere	Biological (C3)	f__Herpotrichiellaceae	f__Herpotrichiellaceae	0.00156	0.16
ITS-25	Otu488	Bulk Soil	Untreated (C1)	f__	Others	0.00155649	0.16
ITS-20	Otu72	Rhizosphere	Biological (C3)	f__Pleosporaceae	f__Pleosporaceae	0.001547	0.15
ITS-29	Otu139	Bulk Soil	Chemical (C2)	f__	Others	0.00154429	0.15
ITS-28	Otu348	Bulk Soil	Chemical (C2)	f__Clavicipitaceae	f__Clavicipitaceae	0.00154059	0.15
ITS-33	Otu86	Bulk Soil	Biological (C3)	f__Cystofilobasidiaceae	f__Cystofilobasidiaceae	0.00153876	0.15
ITS-01	Otu2857	Endosphere	Untreated (C1)	f__	Others	0.00153588	0.15
ITS-25	Otu161	Bulk Soil	Untreated (C1)	f__Ascobolaceae	f__Ascobolaceae	0.00153026	0.15
ITS-01	Otu3	Endosphere	Untreated (C1)	f__Mycosphaerellaceae	f__Mycosphaerellaceae	0.00152634	0.15
ITS-34	Otu139	Bulk Soil	Chemical + Biological (C4)	f__	Others	0.00152214	0.15
ITS-18	Otu60	Rhizosphere	Chemical (C2)	f__	Others	0.00151696	0.15
ITS-01	Otu31	Endosphere	Untreated (C1)	f__	Others	0.0015168	0.15
ITS-12	Otu70	Endosphere	Chemical + Biological (C4)	f__	Others	0.00151359	0.15
ITS-21	Otu250	Rhizosphere	Biological (C3)	f__Mrakiaceae	f__Mrakiaceae	0.00151053	0.15
ITS-16	Otu28	Rhizosphere	Chemical (C2)	f__Chaetomiaceae	f__Chaetomiaceae	0.00150805	0.15
ITS-18	Otu49	Rhizosphere	Chemical (C2)	f__Herpotrichiellaceae	f__Herpotrichiellaceae	0.00150305	0.15
ITS-23	Otu49	Rhizosphere	Chemical + Biological (C4)	f__Herpotrichiellaceae	f__Herpotrichiellaceae	0.00149436	0.15
ITS-17	Otu250	Rhizosphere	Chemical (C2)	f__Mrakiaceae	f__Mrakiaceae	0.00148563	0.15
ITS-36	Otu70	Bulk Soil	Chemical + Biological (C4)	f__	Others	0.00148363	0.15
ITS-26	Otu61	Bulk Soil	Untreated (C1)	f__	Others	0.00147138	0.15
ITS-30	Otu73	Bulk Soil	Chemical (C2)	f__	Others	0.00146272	0.15
ITS-26	Otu402	Bulk Soil	Untreated (C1)	f__Sordariales_fam_Incertae_sedis	f__Sordariales_fam_Incertae_sedis	0.00146236	0.15
ITS-13	Otu165	Rhizosphere	Untreated (C1)	f__	Others	0.00146079	0.15
ITS-13	Otu295	Rhizosphere	Untreated (C1)	f__Xylariaceae	f__Xylariaceae	0.00146079	0.15
ITS-34	Otu364	Bulk Soil	Chemical + Biological (C4)	f__Melanommataceae	f__Melanommataceae	0.00145428	0.15
ITS-21	Otu69	Rhizosphere	Biological (C3)	f__	Others	0.00143033	0.14
ITS-19	Otu2857	Rhizosphere	Biological (C3)	f__	Others	0.00141599	0.14
ITS-09	Otu72	Endosphere	Biological (C3)	f__Pleosporaceae	f__Pleosporaceae	0.00141235	0.14
ITS-29	Otu223	Bulk Soil	Chemical (C2)	f__	Others	0.00140304	0.14
ITS-35	Otu304	Bulk Soil	Chemical + Biological (C4)	f__	Others	0.00140254	0.14
ITS-34	Otu107	Bulk Soil	Chemical + Biological (C4)	f__Cantharellales_fam_Incertae_sedis	f__Cantharellales_fam_Incertae_sedis	0.00138641	0.14
ITS-34	Otu83	Bulk Soil	Chemical + Biological (C4)	f__Sordariaceae	f__Sordariaceae	0.00138641	0.14
ITS-14	Otu89	Rhizosphere	Untreated (C1)	f__Hypocreaceae	f__Hypocreaceae	0.00138322	0.14
ITS-33	Otu72	Bulk Soil	Biological (C3)	f__Pleosporaceae	f__Pleosporaceae	0.00138305	0.14
ITS-12	Otu31	Endosphere	Chemical + Biological (C4)	f__	Others	0.00138145	0.14
ITS-27	Otu89	Bulk Soil	Untreated (C1)	f__Hypocreaceae	f__Hypocreaceae	0.00138006	0.14
ITS-21	Otu318	Rhizosphere	Biological (C3)	f__	Others	0.00137686	0.14
ITS-26	Otu56	Bulk Soil	Untreated (C1)	f__	Others	0.00137209	0.14
ITS-34	Otu318	Bulk Soil	Chemical + Biological (C4)	f__	Others	0.00136702	0.14
ITS-23	Otu91	Rhizosphere	Chemical + Biological (C4)	f__Stachybotryaceae	f__Stachybotryaceae	0.00136679	0.14
ITS-29	Otu36	Bulk Soil	Chemical (C2)	f__Bolbitiaceae	f__Bolbitiaceae	0.00135596	0.14
ITS-26	Otu223	Bulk Soil	Untreated (C1)	f__	Others	0.00134501	0.13
ITS-11	Otu72	Endosphere	Chemical + Biological (C4)	f__Pleosporaceae	f__Pleosporaceae	0.00134134	0.13
ITS-02	Otu151	Endosphere	Untreated (C1)	f__Psathyrellaceae	f__Psathyrellaceae	0.00134103	0.13
ITS-30	Otu121	Bulk Soil	Chemical (C2)	f__	Others	0.00133679	0.13
ITS-30	Otu318	Bulk Soil	Chemical (C2)	f__	Others	0.00133679	0.13
ITS-31	Otu144	Bulk Soil	Biological (C3)	f__Microascaceae	f__Microascaceae	0.00133295	0.13
ITS-20	Otu151	Rhizosphere	Biological (C3)	f__Psathyrellaceae	f__Psathyrellaceae	0.001326	0.13
ITS-36	Otu89	Bulk Soil	Chemical + Biological (C4)	f__Hypocreaceae	f__Hypocreaceae	0.00132324	0.13
ITS-22	Otu72	Rhizosphere	Chemical + Biological (C4)	f__Pleosporaceae	f__Pleosporaceae	0.0013148	0.13
ITS-33	Otu204	Bulk Soil	Biological (C3)	f__Gymnoascaceae	f__Gymnoascaceae	0.00130978	0.13
ITS-31	Otu91	Bulk Soil	Biological (C3)	f__Stachybotryaceae	f__Stachybotryaceae	0.00130811	0.13
ITS-04	Otu86	Endosphere	Chemical (C2)	f__Cystofilobasidiaceae	f__Cystofilobasidiaceae	0.00130432	0.13
ITS-27	Otu66	Bulk Soil	Untreated (C1)	f__Trichocomaceae	f__Trichocomaceae	0.00130339	0.13
ITS-35	Otu105	Bulk Soil	Chemical + Biological (C4)	f__Niessliaceae	f__Niessliaceae	0.00130307	0.13
ITS-30	Otu478	Bulk Soil	Chemical (C2)	f__Sporormiaceae	f__Sporormiaceae	0.00129805	0.13
ITS-08	Otu255	Endosphere	Biological (C3)	f__Glomerellaceae	f__Glomerellaceae	0.00129238	0.13
ITS-07	Otu255	Endosphere	Biological (C3)	f__Glomerellaceae	f__Glomerellaceae	0.00128712	0.13
ITS-22	Otu165	Rhizosphere	Chemical + Biological (C4)	f__	Others	0.00128165	0.13
ITS-21	Otu89	Rhizosphere	Biological (C3)	f__Hypocreaceae	f__Hypocreaceae	0.00126992	0.13
ITS-25	Otu2857	Bulk Soil	Untreated (C1)	f__	Others	0.00126793	0.13
ITS-15	Otu250	Rhizosphere	Untreated (C1)	f__Mrakiaceae	f__Mrakiaceae	0.00126536	0.13
ITS-27	Otu25	Bulk Soil	Untreated (C1)	f__	Others	0.00126506	0.13
ITS-27	Otu596	Bulk Soil	Untreated (C1)	f__Diversisporaceae	f__Diversisporaceae	0.00126506	0.13
ITS-12	Otu101	Endosphere	Chemical + Biological (C4)	f__	Others	0.00126132	0.13
ITS-06	Otu31	Endosphere	Chemical (C2)	f__	Others	0.00125972	0.13
ITS-30	Otu105	Bulk Soil	Chemical (C2)	f__Niessliaceae	f__Niessliaceae	0.0012593	0.13
ITS-14	Otu69	Rhizosphere	Untreated (C1)	f__	Others	0.00125909	0.13
ITS-23	Otu28	Rhizosphere	Chemical + Biological (C4)	f__Chaetomiaceae	f__Chaetomiaceae	0.00125745	0.13
ITS-17	Otu34	Rhizosphere	Chemical (C2)	f__Helotiaceae	f__Helotiaceae	0.00125614	0.13
ITS-03	Otu16	Endosphere	Untreated (C1)	f__	Others	0.00125475	0.13
ITS-27	Otu168	Bulk Soil	Untreated (C1)	f__Lasiosphaeriaceae	f__Lasiosphaeriaceae	0.00124589	0.12
ITS-10	Otu101	Endosphere	Chemical + Biological (C4)	f__	Others	0.00123352	0.12
ITS-35	Otu89	Bulk Soil	Chemical + Biological (C4)	f__Hypocreaceae	f__Hypocreaceae	0.00123344	0.12
ITS-32	Otu168	Bulk Soil	Biological (C3)	f__Lasiosphaeriaceae	f__Lasiosphaeriaceae	0.00122692	0.12
ITS-08	Otu101	Endosphere	Biological (C3)	f__	Others	0.00122682	0.12
ITS-25	Otu105	Bulk Soil	Untreated (C1)	f__Niessliaceae	f__Niessliaceae	0.0012242	0.12
ITS-14	Otu88	Rhizosphere	Untreated (C1)	f__Phaeosphaeriaceae	f__Phaeosphaeriaceae	0.00122362	0.12
ITS-24	Otu37	Rhizosphere	Chemical + Biological (C4)	f__Aspergillaceae	f__Aspergillaceae	0.0012223	0.12
ITS-28	Otu144	Bulk Soil	Chemical (C2)	f__Microascaceae	f__Microascaceae	0.00122215	0.12
ITS-01	Otu4	Endosphere	Untreated (C1)	f__Olpidiaceae	f__Olpidiaceae	0.00122107	0.12
ITS-21	Otu393	Rhizosphere	Biological (C3)	f__	Others	0.00121645	0.12
ITS-28	Otu105	Bulk Soil	Chemical (C2)	f__Niessliaceae	f__Niessliaceae	0.00121354	0.12
ITS-03	Otu88	Endosphere	Untreated (C1)	f__Phaeosphaeriaceae	f__Phaeosphaeriaceae	0.00120158	0.12
ITS-26	Otu107	Bulk Soil	Untreated (C1)	f__Cantharellales_fam_Incertae_sedis	f__Cantharellales_fam_Incertae_sedis	0.00120058	0.12
ITS-31	Otu105	Bulk Soil	Biological (C3)	f__Niessliaceae	f__Niessliaceae	0.00120048	0.12
ITS-20	Otu86	Rhizosphere	Biological (C3)	f__Cystofilobasidiaceae	f__Cystofilobasidiaceae	0.001196	0.12
ITS-29	Otu89	Bulk Soil	Chemical (C2)	f__Hypocreaceae	f__Hypocreaceae	0.00119588	0.12
ITS-17	Otu88	Rhizosphere	Chemical (C2)	f__Phaeosphaeriaceae	f__Phaeosphaeriaceae	0.00119575	0.12
ITS-04	Otu16	Endosphere	Chemical (C2)	f__	Others	0.00119461	0.12
ITS-22	Otu69	Rhizosphere	Chemical + Biological (C4)	f__	Others	0.00119326	0.12
ITS-30	Otu56	Bulk Soil	Chemical (C2)	f__	Others	0.00119149	0.12
ITS-30	Otu70	Bulk Soil	Chemical (C2)	f__	Others	0.00119149	0.12
ITS-21	Otu236	Rhizosphere	Biological (C3)	f__	Others	0.00118971	0.12
ITS-28	Otu236	Bulk Soil	Chemical (C2)	f__	Others	0.00118772	0.12
ITS-28	Otu83	Bulk Soil	Chemical (C2)	f__Sordariaceae	f__Sordariaceae	0.00118772	0.12
ITS-29	Otu56	Bulk Soil	Chemical (C2)	f__	Others	0.00118646	0.12
ITS-17	Otu200	Rhizosphere	Chemical (C2)	f__Sporidiobolaceae	f__Sporidiobolaceae	0.00118367	0.12
ITS-22	Otu49	Rhizosphere	Chemical + Biological (C4)	f__Herpotrichiellaceae	f__Herpotrichiellaceae	0.00118222	0.12
ITS-16	Otu170	Rhizosphere	Chemical (C2)	f__Atheliaceae	f__Atheliaceae	0.00117143	0.12
ITS-18	Otu66	Rhizosphere	Chemical (C2)	f__Trichocomaceae	f__Trichocomaceae	0.00116904	0.12
ITS-23	Otu126	Rhizosphere	Chemical + Biological (C4)	f__Hypocreales_fam_Incertae_sedis	f__Hypocreales_fam_Incertae_sedis	0.00116633	0.12
ITS-35	Otu223	Bulk Soil	Chemical + Biological (C4)	f__	Others	0.00116381	0.12
ITS-21	Otu92	Rhizosphere	Biological (C3)	f__	Others	0.00116298	0.12
ITS-36	Otu36	Bulk Soil	Chemical + Biological (C4)	f__Bolbitiaceae	f__Bolbitiaceae	0.00116285	0.12
ITS-27	Otu67	Bulk Soil	Untreated (C1)	f__Rhizopodaceae	f__Rhizopodaceae	0.00115964	0.12
ITS-26	Otu488	Bulk Soil	Untreated (C1)	f__	Others	0.00115544	0.12
ITS-26	Otu699	Bulk Soil	Untreated (C1)	f__Kickxellaceae	f__Kickxellaceae	0.00115544	0.12
ITS-18	Otu88	Rhizosphere	Chemical (C2)	f__Phaeosphaeriaceae	f__Phaeosphaeriaceae	0.00115512	0.12
ITS-25	Otu500	Bulk Soil	Untreated (C1)	f__Erysiphaceae	f__Erysiphaceae	0.00115425	0.12
ITS-21	Otu204	Rhizosphere	Biological (C3)	f__Gymnoascaceae	f__Gymnoascaceae	0.00114961	0.11
ITS-21	Otu73	Rhizosphere	Biological (C3)	f__	Others	0.00114961	0.11
ITS-28	Otu89	Bulk Soil	Chemical (C2)	f__Hypocreaceae	f__Hypocreaceae	0.00114469	0.11
ITS-30	Otu161	Bulk Soil	Chemical (C2)	f__Ascobolaceae	f__Ascobolaceae	0.00114306	0.11
ITS-30	Otu66	Bulk Soil	Chemical (C2)	f__Trichocomaceae	f__Trichocomaceae	0.00114306	0.11
ITS-27	Otu36	Bulk Soil	Untreated (C1)	f__Bolbitiaceae	f__Bolbitiaceae	0.00114047	0.11
ITS-14	Otu49	Rhizosphere	Untreated (C1)	f__Herpotrichiellaceae	f__Herpotrichiellaceae	0.00113495	0.11
ITS-30	Otu151	Bulk Soil	Chemical (C2)	f__Psathyrellaceae	f__Psathyrellaceae	0.00112368	0.11
ITS-21	Otu791	Rhizosphere	Biological (C3)	f__Marasmiaceae	f__Marasmiaceae	0.00112287	0.11
ITS-04	Otu31	Endosphere	Chemical (C2)	f__	Others	0.00112147	0.11
ITS-11	Otu34	Endosphere	Chemical + Biological (C4)	f__Helotiaceae	f__Helotiaceae	0.00111963	0.11
ITS-26	Otu101	Bulk Soil	Untreated (C1)	f__	Others	0.00111031	0.11
ITS-26	Otu91	Bulk Soil	Untreated (C1)	f__Stachybotryaceae	f__Stachybotryaceae	0.00111031	0.11
ITS-14	Otu402	Rhizosphere	Untreated (C1)	f__Sordariales_fam_Incertae_sedis	f__Sordariales_fam_Incertae_sedis	0.00110835	0.11
ITS-32	Otu72	Bulk Soil	Biological (C3)	f__Pleosporaceae	f__Pleosporaceae	0.00109377	0.11
ITS-29	Otu73	Bulk Soil	Chemical (C2)	f__	Others	0.00108288	0.11
ITS-29	Otu74	Bulk Soil	Chemical (C2)	f__	Others	0.00108288	0.11
ITS-13	Otu427	Rhizosphere	Untreated (C1)	f__Chionosphaeraceae	f__Chionosphaeraceae	0.00107693	0.11
ITS-35	Otu67	Bulk Soil	Chemical + Biological (C4)	f__Rhizopodaceae	f__Rhizopodaceae	0.00107428	0.11
ITS-06	Otu70	Endosphere	Chemical (C2)	f__	Others	0.00106504	0.11
ITS-35	Otu671	Bulk Soil	Chemical + Biological (C4)	f__Mucoraceae	f__Mucoraceae	0.00106434	0.11
ITS-06	Otu4	Endosphere	Chemical (C2)	f__Olpidiaceae	f__Olpidiaceae	0.00105358	0.11
ITS-33	Otu354	Bulk Soil	Biological (C3)	f__Ascodesmidaceae	f__Ascodesmidaceae	0.00105332	0.11
ITS-31	Otu107	Bulk Soil	Biological (C3)	f__Cantharellales_fam_Incertae_sedis	f__Cantharellales_fam_Incertae_sedis	0.00105146	0.11
ITS-17	Otu151	Rhizosphere	Chemical (C2)	f__Psathyrellaceae	f__Psathyrellaceae	0.00105081	0.11
ITS-22	Otu88	Rhizosphere	Chemical + Biological (C4)	f__Phaeosphaeriaceae	f__Phaeosphaeriaceae	0.00104963	0.1
ITS-27	Otu126	Bulk Soil	Untreated (C1)	f__Hypocreales_fam_Incertae_sedis	f__Hypocreales_fam_Incertae_sedis	0.00104463	0.1
ITS-33	Otu250	Bulk Soil	Biological (C3)	f__Mrakiaceae	f__Mrakiaceae	0.00104416	0.1
ITS-25	Otu168	Bulk Soil	Untreated (C1)	f__Lasiosphaeriaceae	f__Lasiosphaeriaceae	0.00104057	0.1
ITS-16	Otu386	Rhizosphere	Chemical (C2)	f__	Others	0.00103679	0.1
ITS-24	Otu200	Rhizosphere	Chemical + Biological (C4)	f__Sporidiobolaceae	f__Sporidiobolaceae	0.00102867	0.1
ITS-32	Otu223	Bulk Soil	Biological (C3)	f__	Others	0.00102719	0.1
ITS-25	Otu144	Bulk Soil	Untreated (C1)	f__Microascaceae	f__Microascaceae	0.00101434	0.1
ITS-26	Otu204	Bulk Soil	Untreated (C1)	f__Gymnoascaceae	f__Gymnoascaceae	0.00101101	0.1
ITS-35	Otu273	Bulk Soil	Chemical + Biological (C4)	f__Pyronemataceae	f__Pyronemataceae	0.00100466	0.1
ITS-19	Otu165	Rhizosphere	Biological (C3)	f__	Others	0.00100029	0.1
ITS-16	Otu200	Rhizosphere	Chemical (C2)	f__Sporidiobolaceae	f__Sporidiobolaceae	0.000996391	0.1
ITS-22	Otu170	Rhizosphere	Chemical + Biological (C4)	f__Atheliaceae	f__Atheliaceae	0.000994387	0.1
ITS-01	Otu23	Endosphere	Untreated (C1)	f__	Others	0.00099212	0.1
ITS-21	Otu222	Rhizosphere	Biological (C3)	f__Claroideoglomeraceae	f__Claroideoglomeraceae	0.000989199	0.1
ITS-04	Otu9	Endosphere	Chemical (C2)	f__Nectriaceae	f__Nectriaceae	0.000987383	0.1
ITS-27	Otu204	Bulk Soil	Untreated (C1)	f__Gymnoascaceae	f__Gymnoascaceae	0.000987129	0.1
ITS-14	Otu165	Rhizosphere	Untreated (C1)	f__	Others	0.000984217	0.1
ITS-23	Otu376	Rhizosphere	Chemical + Biological (C4)	f__Holtermanniales_fam_Incertae_sedis	f__Holtermanniales_fam_Incertae_sedis	0.000984091	0.1
ITS-16	Otu295	Rhizosphere	Chemical (C2)	f__Xylariaceae	f__Xylariaceae	0.000982927	0.1
ITS-28	Otu73	Bulk Soil	Chemical (C2)	f__	Others	0.00098116	0.1
ITS-17	Otu70	Rhizosphere	Chemical (C2)	f__	Others	0.000978344	0.1
ITS-15	Otu105	Rhizosphere	Untreated (C1)	f__Niessliaceae	f__Niessliaceae	0.000975378	0.1
ITS-28	Otu298	Bulk Soil	Chemical (C2)	f__Chaetosphaeriaceae	f__Chaetosphaeriaceae	0.000972553	0.1
ITS-34	Otu304	Bulk Soil	Chemical + Biological (C4)	f__	Others	0.000969518	0.1
ITS-26	Otu625	Bulk Soil	Untreated (C1)	f__Archaeosporaceae	f__Archaeosporaceae	0.000965878	0.1
ITS-08	Otu31	Endosphere	Biological (C3)	f__	Others	0.0009646	0.1
ITS-19	Otu28	Rhizosphere	Biological (C3)	f__Chaetomiaceae	f__Chaetomiaceae	0.000961314	0.1
ITS-29	Otu233	Bulk Soil	Chemical (C2)	f__Spizellomycetaceae	f__Spizellomycetaceae	0.00096047	0.1
ITS-29	Otu60	Bulk Soil	Chemical (C2)	f__	Others	0.00096047	0.1
ITS-15	Otu200	Rhizosphere	Untreated (C1)	f__Sporidiobolaceae	f__Sporidiobolaceae	0.000949017	0.09
ITS-14	Otu28	Rhizosphere	Untreated (C1)	f__Chaetomiaceae	f__Chaetomiaceae	0.00094875	0.09
ITS-13	Otu250	Rhizosphere	Untreated (C1)	f__Mrakiaceae	f__Mrakiaceae	0.000938316	0.09
ITS-36	Otu105	Bulk Soil	Chemical + Biological (C4)	f__Niessliaceae	f__Niessliaceae	0.000932284	0.09
ITS-26	Otu161	Bulk Soil	Untreated (C1)	f__Ascobolaceae	f__Ascobolaceae	0.000929771	0.09
ITS-25	Otu376	Bulk Soil	Untreated (C1)	f__Holtermanniales_fam_Incertae_sedis	f__Holtermanniales_fam_Incertae_sedis	0.000926898	0.09
ITS-33	Otu66	Bulk Soil	Biological (C3)	f__Trichocomaceae	f__Trichocomaceae	0.000925086	0.09
ITS-14	Otu92	Rhizosphere	Untreated (C1)	f__	Others	0.000922149	0.09
ITS-28	Otu151	Bulk Soil	Chemical (C2)	f__Psathyrellaceae	f__Psathyrellaceae	0.000920913	0.09
ITS-25	Otu36	Bulk Soil	Untreated (C1)	f__Bolbitiaceae	f__Bolbitiaceae	0.000918153	0.09
ITS-17	Otu36	Rhizosphere	Chemical (C2)	f__Bolbitiaceae	f__Bolbitiaceae	0.000917952	0.09
ITS-22	Otu126	Rhizosphere	Chemical + Biological (C4)	f__Hypocreales_fam_Incertae_sedis	f__Hypocreales_fam_Incertae_sedis	0.000917046	0.09
ITS-13	Otu66	Rhizosphere	Untreated (C1)	f__Trichocomaceae	f__Trichocomaceae	0.000916991	0.09
ITS-32	Otu402	Bulk Soil	Biological (C3)	f__Sordariales_fam_Incertae_sedis	f__Sordariales_fam_Incertae_sedis	0.00091306	0.09
ITS-24	Otu28	Rhizosphere	Chemical + Biological (C4)	f__Chaetomiaceae	f__Chaetomiaceae	0.00090765	0.09
ITS-17	Otu22	Rhizosphere	Chemical (C2)	f__Coniochaetaceae	f__Coniochaetaceae	0.000905874	0.09
ITS-16	Otu103	Rhizosphere	Chemical (C2)	f__	Others	0.000902138	0.09
ITS-27	Otu83	Bulk Soil	Untreated (C1)	f__Sordariaceae	f__Sordariaceae	0.000900875	0.09
ITS-21	Otu88	Rhizosphere	Biological (C3)	f__Phaeosphaeriaceae	f__Phaeosphaeriaceae	0.000895626	0.09
ITS-10	Otu4	Endosphere	Chemical + Biological (C4)	f__Olpidiaceae	f__Olpidiaceae	0.000881088	0.09
ITS-29	Otu67	Bulk Soil	Chemical (C2)	f__Rhizopodaceae	f__Rhizopodaceae	0.000866306	0.09
ITS-25	Otu273	Bulk Soil	Untreated (C1)	f__Pyronemataceae	f__Pyronemataceae	0.000865687	0.09
ITS-16	Otu165	Rhizosphere	Chemical (C2)	f__	Others	0.000861744	0.09
ITS-14	Otu34	Rhizosphere	Untreated (C1)	f__Helotiaceae	f__Helotiaceae	0.000860082	0.09
ITS-25	Otu73	Bulk Soil	Untreated (C1)	f__	Others	0.000856943	0.09
ITS-32	Otu222	Bulk Soil	Biological (C3)	f__Claroideoglomeraceae	f__Claroideoglomeraceae	0.000855993	0.09
ITS-35	Otu204	Bulk Soil	Chemical + Biological (C4)	f__Gymnoascaceae	f__Gymnoascaceae	0.000855449	0.09
ITS-27	Otu625	Bulk Soil	Untreated (C1)	f__Archaeosporaceae	f__Archaeosporaceae	0.000852956	0.09
ITS-31	Otu318	Bulk Soil	Biological (C3)	f__	Others	0.000852755	0.09
ITS-30	Otu551	Bulk Soil	Chemical (C2)	f__Magnaporthaceae	f__Magnaporthaceae	0.000852449	0.09
ITS-36	Otu126	Bulk Soil	Chemical + Biological (C4)	f__Hypocreales_fam_Incertae_sedis	f__Hypocreales_fam_Incertae_sedis	0.000852088	0.09
ITS-36	Otu88	Bulk Soil	Chemical + Biological (C4)	f__Phaeosphaeriaceae	f__Phaeosphaeriaceae	0.000852088	0.09
ITS-33	Otu168	Bulk Soil	Biological (C3)	f__Lasiosphaeriaceae	f__Lasiosphaeriaceae	0.000851812	0.09
ITS-18	Otu91	Rhizosphere	Chemical (C2)	f__Stachybotryaceae	f__Stachybotryaceae	0.000848944	0.08
ITS-32	Otu318	Bulk Soil	Biological (C3)	f__	Others	0.000846482	0.08
ITS-33	Otu233	Bulk Soil	Biological (C3)	f__Spizellomycetaceae	f__Spizellomycetaceae	0.000842653	0.08
ITS-22	Otu237	Rhizosphere	Chemical + Biological (C4)	f__Ceratobasidiaceae	f__Ceratobasidiaceae	0.000839705	0.08
ITS-23	Otu250	Rhizosphere	Chemical + Biological (C4)	f__Mrakiaceae	f__Mrakiaceae	0.000838299	0.08
ITS-16	Otu92	Rhizosphere	Chemical (C2)	f__	Others	0.000834814	0.08
ITS-14	Otu86	Rhizosphere	Untreated (C1)	f__Cystofilobasidiaceae	f__Cystofilobasidiaceae	0.000833481	0.08
ITS-22	Otu91	Rhizosphere	Chemical + Biological (C4)	f__Stachybotryaceae	f__Stachybotryaceae	0.000828656	0.08
ITS-13	Otu304	Rhizosphere	Untreated (C1)	f__	Others	0.000821027	0.08
ITS-35	Otu170	Bulk Soil	Chemical + Biological (C4)	f__Atheliaceae	f__Atheliaceae	0.000815661	0.08
ITS-21	Otu49	Rhizosphere	Biological (C3)	f__Herpotrichiellaceae	f__Herpotrichiellaceae	0.000815421	0.08
ITS-33	Otu438	Bulk Soil	Biological (C3)	f__Pezizaceae	f__Pezizaceae	0.000815175	0.08
ITS-30	Otu91	Bulk Soil	Chemical (C2)	f__Stachybotryaceae	f__Stachybotryaceae	0.000813701	0.08
ITS-18	Otu236	Rhizosphere	Chemical (C2)	f__	Others	0.000807192	0.08
ITS-18	Otu42	Rhizosphere	Chemical (C2)	f__Rhizophlyctidaceae	f__Rhizophlyctidaceae	0.000807192	0.08
ITS-33	Otu126	Bulk Soil	Biological (C3)	f__Hypocreales_fam_Incertae_sedis	f__Hypocreales_fam_Incertae_sedis	0.000806016	0.08
ITS-19	Otu200	Rhizosphere	Biological (C3)	f__Sporidiobolaceae	f__Sporidiobolaceae	0.000805425	0.08
ITS-28	Otu112	Bulk Soil	Chemical (C2)	f__Powellomycetaceae	f__Powellomycetaceae	0.00080042	0.08
ITS-24	Otu49	Rhizosphere	Chemical + Biological (C4)	f__Herpotrichiellaceae	f__Herpotrichiellaceae	0.000798732	0.08
ITS-18	Otu200	Rhizosphere	Chemical (C2)	f__Sporidiobolaceae	f__Sporidiobolaceae	0.000793275	0.08
ITS-07	Otu101	Endosphere	Biological (C3)	f__	Others	0.000791264	0.08
ITS-29	Otu144	Bulk Soil	Chemical (C2)	f__Microascaceae	f__Microascaceae	0.000790975	0.08
ITS-29	Otu91	Bulk Soil	Chemical (C2)	f__Stachybotryaceae	f__Stachybotryaceae	0.000790975	0.08
ITS-32	Otu204	Bulk Soil	Biological (C3)	f__Gymnoascaceae	f__Gymnoascaceae	0.000789416	0.08
ITS-13	Otu92	Rhizosphere	Untreated (C1)	f__	Others	0.000789039	0.08
ITS-21	Otu170	Rhizosphere	Biological (C3)	f__Atheliaceae	f__Atheliaceae	0.000788686	0.08
ITS-24	Otu34	Rhizosphere	Chemical + Biological (C4)	f__Helotiaceae	f__Helotiaceae	0.00078663	0.08
ITS-31	Otu304	Bulk Soil	Biological (C3)	f__	Others	0.000786522	0.08
ITS-17	Otu73	Rhizosphere	Chemical (C2)	f__	Others	0.000785091	0.08
ITS-18	Otu22	Rhizosphere	Chemical (C2)	f__Coniochaetaceae	f__Coniochaetaceae	0.000779358	0.08
ITS-18	Otu92	Rhizosphere	Chemical (C2)	f__	Others	0.000779358	0.08
ITS-34	Otu151	Bulk Soil	Chemical + Biological (C4)	f__Psathyrellaceae	f__Psathyrellaceae	0.000775615	0.08
ITS-16	Otu427	Rhizosphere	Chemical (C2)	f__Chionosphaeraceae	f__Chionosphaeraceae	0.000767491	0.08
ITS-30	Otu892	Bulk Soil	Chemical (C2)	f__	Others	0.000765267	0.08
ITS-29	Otu376	Bulk Soil	Chemical (C2)	f__Holtermanniales_fam_Incertae_sedis	f__Holtermanniales_fam_Incertae_sedis	0.000762726	0.08
ITS-24	Otu22	Rhizosphere	Chemical + Biological (C4)	f__Coniochaetaceae	f__Coniochaetaceae	0.000762426	0.08
ITS-31	Otu67	Bulk Soil	Biological (C3)	f__Rhizopodaceae	f__Rhizopodaceae	0.000761684	0.08
ITS-08	Otu23	Endosphere	Biological (C3)	f__	Others	0.000758569	0.08
ITS-13	Otu121	Rhizosphere	Untreated (C1)	f__	Others	0.000757051	0.08
ITS-30	Otu386	Bulk Soil	Chemical (C2)	f__	Others	0.00075558	0.08
ITS-20	Otu222	Rhizosphere	Biological (C3)	f__Claroideoglomeraceae	f__Claroideoglomeraceae	0.000754001	0.08
ITS-11	Otu151	Endosphere	Chemical + Biological (C4)	f__Psathyrellaceae	f__Psathyrellaceae	0.000753813	0.08
ITS-17	Otu688	Rhizosphere	Chemical (C2)	f__Dissoconiaceae	f__Dissoconiaceae	0.000748856	0.07
ITS-27	Otu88	Bulk Soil	Untreated (C1)	f__Phaeosphaeriaceae	f__Phaeosphaeriaceae	0.000747535	0.07
ITS-23	Otu73	Rhizosphere	Chemical + Biological (C4)	f__	Others	0.00074718	0.07
ITS-14	Otu250	Rhizosphere	Untreated (C1)	f__Mrakiaceae	f__Mrakiaceae	0.000744813	0.07
ITS-14	Otu60	Rhizosphere	Untreated (C1)	f__	Others	0.000744813	0.07
ITS-17	Otu66	Rhizosphere	Chemical (C2)	f__Trichocomaceae	f__Trichocomaceae	0.000736777	0.07
ITS-36	Otu222	Bulk Soil	Chemical + Biological (C4)	f__Claroideoglomeraceae	f__Claroideoglomeraceae	0.000731793	0.07
ITS-26	Otu806	Bulk Soil	Untreated (C1)	f__Glomeraceae	f__Glomeraceae	0.000731179	0.07
ITS-23	Otu92	Rhizosphere	Chemical + Biological (C4)	f__	Others	0.000728956	0.07
ITS-34	Otu237	Bulk Soil	Chemical + Biological (C4)	f__Ceratobasidiaceae	f__Ceratobasidiaceae	0.000727139	0.07
ITS-16	Otu304	Rhizosphere	Chemical (C2)	f__	Others	0.000727096	0.07
ITS-14	Otu222	Rhizosphere	Untreated (C1)	f__Claroideoglomeraceae	f__Claroideoglomeraceae	0.000727079	0.07
ITS-35	Otu56	Bulk Soil	Chemical + Biological (C4)	f__	Others	0.000726137	0.07
ITS-13	Otu200	Rhizosphere	Untreated (C1)	f__Sporidiobolaceae	f__Sporidiobolaceae	0.000725063	0.07
ITS-18	Otu73	Rhizosphere	Chemical (C2)	f__	Others	0.00072369	0.07
ITS-11	Otu23	Endosphere	Chemical + Biological (C4)	f__	Others	0.000720557	0.07
ITS-14	Otu126	Rhizosphere	Untreated (C1)	f__Hypocreales_fam_Incertae_sedis	f__Hypocreales_fam_Incertae_sedis	0.000718212	0.07
ITS-20	Otu144	Rhizosphere	Biological (C3)	f__Microascaceae	f__Microascaceae	0.000715001	0.07
ITS-15	Otu165	Rhizosphere	Untreated (C1)	f__	Others	0.000711763	0.07
ITS-31	Otu204	Bulk Soil	Biological (C3)	f__Gymnoascaceae	f__Gymnoascaceae	0.00070373	0.07
ITS-20	Otu73	Rhizosphere	Biological (C3)	f__	Others	0.000702001	0.07
ITS-01	Otu25	Endosphere	Untreated (C1)	f__	Others	0.000696392	0.07
ITS-24	Otu66	Rhizosphere	Chemical + Biological (C4)	f__Trichocomaceae	f__Trichocomaceae	0.000689814	0.07
ITS-17	Otu28	Rhizosphere	Chemical (C2)	f__Chaetomiaceae	f__Chaetomiaceae	0.000688464	0.07
ITS-29	Otu165	Bulk Soil	Chemical (C2)	f__	Others	0.000687395	0.07
ITS-14	Otu144	Rhizosphere	Untreated (C1)	f__Microascaceae	f__Microascaceae	0.000682745	0.07
ITS-14	Otu72	Rhizosphere	Untreated (C1)	f__Pleosporaceae	f__Pleosporaceae	0.000682745	0.07
ITS-21	Otu539	Rhizosphere	Biological (C3)	f__	Others	0.000681745	0.07
ITS-27	Otu223	Bulk Soil	Untreated (C1)	f__	Others	0.000680448	0.07
ITS-35	Otu250	Bulk Soil	Chemical + Biological (C4)	f__Mrakiaceae	f__Mrakiaceae	0.000676402	0.07
ITS-19	Otu250	Rhizosphere	Biological (C3)	f__Mrakiaceae	f__Mrakiaceae	0.000675518	0.07
ITS-31	Otu273	Bulk Soil	Biological (C3)	f__Pyronemataceae	f__Pyronemataceae	0.000670613	0.07
ITS-29	Otu204	Bulk Soil	Chemical (C2)	f__Gymnoascaceae	f__Gymnoascaceae	0.000668562	0.07
ITS-30	Otu204	Bulk Soil	Chemical (C2)	f__Gymnoascaceae	f__Gymnoascaceae	0.000668397	0.07
ITS-18	Otu170	Rhizosphere	Chemical (C2)	f__Atheliaceae	f__Atheliaceae	0.000668021	0.07
ITS-22	Otu107	Rhizosphere	Chemical + Biological (C4)	f__Cantharellales_fam_Incertae_sedis	f__Cantharellales_fam_Incertae_sedis	0.000662925	0.07
ITS-13	Otu73	Rhizosphere	Untreated (C1)	f__	Others	0.000661087	0.07
ITS-30	Otu959	Bulk Soil	Chemical (C2)	f__Lycoperdaceae	f__Lycoperdaceae	0.00065871	0.07
ITS-31	Otu34	Bulk Soil	Biological (C3)	f__Helotiaceae	f__Helotiaceae	0.000654055	0.07
ITS-33	Otu161	Bulk Soil	Biological (C3)	f__Ascobolaceae	f__Ascobolaceae	0.000650308	0.07
ITS-26	Otu532	Bulk Soil	Untreated (C1)	f__	Others	0.000649937	0.06
ITS-05	Otu88	Endosphere	Chemical (C2)	f__Phaeosphaeriaceae	f__Phaeosphaeriaceae	0.000647029	0.06
ITS-35	Otu126	Bulk Soil	Chemical + Biological (C4)	f__Hypocreales_fam_Incertae_sedis	f__Hypocreales_fam_Incertae_sedis	0.00064656	0.06
ITS-16	Otu74	Rhizosphere	Chemical (C2)	f__	Others	0.000646308	0.06
ITS-26	Otu74	Bulk Soil	Untreated (C1)	f__	Others	0.00064091	0.06
ITS-08	Otu16	Endosphere	Biological (C3)	f__	Others	0.000636823	0.06
ITS-05	Otu61	Endosphere	Chemical (C2)	f__	Others	0.000636422	0.06
ITS-34	Otu348	Bulk Soil	Chemical + Biological (C4)	f__Clavicipitaceae	f__Clavicipitaceae	0.000630187	0.06
ITS-22	Otu200	Rhizosphere	Chemical + Biological (C4)	f__Sporidiobolaceae	f__Sporidiobolaceae	0.000629779	0.06
ITS-24	Otu165	Rhizosphere	Chemical + Biological (C4)	f__	Others	0.000629304	0.06
ITS-36	Otu74	Bulk Soil	Chemical + Biological (C4)	f__	Others	0.000621523	0.06
ITS-16	Otu121	Rhizosphere	Chemical (C2)	f__	Others	0.000619378	0.06
ITS-22	Otu60	Rhizosphere	Chemical + Biological (C4)	f__	Others	0.00061873	0.06
ITS-32	Otu391	Bulk Soil	Biological (C3)	f__Melanosporaceae	f__Melanosporaceae	0.000618217	0.06
ITS-35	Otu393	Bulk Soil	Chemical + Biological (C4)	f__	Others	0.000616719	0.06
ITS-17	Otu49	Rhizosphere	Chemical (C2)	f__Herpotrichiellaceae	f__Herpotrichiellaceae	0.000615994	0.06
ITS-25	Otu4	Bulk Soil	Untreated (C1)	f__Olpidiaceae	f__Olpidiaceae	0.000612102	0.06
ITS-36	Otu756	Bulk Soil	Chemical + Biological (C4)	f__Agaricomycetes_fam_Incertae_sedis	f__Agaricomycetes_fam_Incertae_sedis	0.000611498	0.06
ITS-28	Otu139	Bulk Soil	Chemical (C2)	f__	Others	0.000611073	0.06
ITS-19	Otu236	Rhizosphere	Biological (C3)	f__	Others	0.000610564	0.06
ITS-19	Otu504	Rhizosphere	Biological (C3)	f__Protomycetaceae	f__Protomycetaceae	0.000610564	0.06
ITS-32	Otu236	Bulk Soil	Biological (C3)	f__	Others	0.000608706	0.06
ITS-13	Otu504	Rhizosphere	Untreated (C1)	f__Protomycetaceae	f__Protomycetaceae	0.000607773	0.06
ITS-16	Otu60	Rhizosphere	Chemical (C2)	f__	Others	0.000605914	0.06
ITS-17	Otu92	Rhizosphere	Chemical (C2)	f__	Others	0.000603916	0.06
ITS-23	Otu103	Rhizosphere	Chemical + Biological (C4)	f__	Others	0.000601389	0.06
ITS-25	Otu236	Bulk Soil	Untreated (C1)	f__	Others	0.000594614	0.06
ITS-25	Otu56	Bulk Soil	Untreated (C1)	f__	Others	0.000594614	0.06
ITS-16	Otu67	Rhizosphere	Chemical (C2)	f__Rhizopodaceae	f__Rhizopodaceae	0.000592449	0.06
ITS-26	Otu36	Bulk Soil	Untreated (C1)	f__Bolbitiaceae	f__Bolbitiaceae	0.000586749	0.06
ITS-28	Otu74	Bulk Soil	Chemical (C2)	f__	Others	0.000585253	0.06
ITS-20	Otu165	Rhizosphere	Biological (C3)	f__	Others	0.000585001	0.06
ITS-20	Otu402	Rhizosphere	Biological (C3)	f__Sordariales_fam_Incertae_sedis	f__Sordariales_fam_Incertae_sedis	0.000585001	0.06
ITS-18	Otu70	Rhizosphere	Chemical (C2)	f__	Others	0.000584519	0.06
ITS-23	Otu70	Rhizosphere	Chemical + Biological (C4)	f__	Others	0.000583165	0.06
ITS-32	Otu126	Bulk Soil	Biological (C3)	f__Hypocreales_fam_Incertae_sedis	f__Hypocreales_fam_Incertae_sedis	0.000580173	0.06
ITS-31	Otu233	Bulk Soil	Biological (C3)	f__Spizellomycetaceae	f__Spizellomycetaceae	0.000579542	0.06
ITS-12	Otu34	Endosphere	Chemical + Biological (C4)	f__Helotiaceae	f__Helotiaceae	0.000576604	0.06
ITS-27	Otu200	Bulk Soil	Untreated (C1)	f__Sporidiobolaceae	f__Sporidiobolaceae	0.000575027	0.06
ITS-21	Otu103	Rhizosphere	Biological (C3)	f__	Others	0.000574805	0.06
ITS-02	Otu9	Endosphere	Untreated (C1)	f__Nectriaceae	f__Nectriaceae	0.000573465	0.06
ITS-06	Otu24	Endosphere	Chemical (C2)	f__Mortierellaceae	f__Mortierellaceae	0.0005726	0.06
ITS-34	Otu671	Bulk Soil	Chemical + Biological (C4)	f__Mucoraceae	f__Mucoraceae	0.000572016	0.06
ITS-20	Otu200	Rhizosphere	Biological (C3)	f__Sporidiobolaceae	f__Sporidiobolaceae	0.000572001	0.06
ITS-26	Otu168	Bulk Soil	Untreated (C1)	f__Lasiosphaeriaceae	f__Lasiosphaeriaceae	0.000568695	0.06
ITS-28	Otu168	Bulk Soil	Chemical (C2)	f__Lasiosphaeriaceae	f__Lasiosphaeriaceae	0.00056804	0.06
ITS-15	Otu22	Rhizosphere	Untreated (C1)	f__Coniochaetaceae	f__Coniochaetaceae	0.000566774	0.06
ITS-11	Otu25	Endosphere	Chemical + Biological (C4)	f__	Others	0.00056536	0.06
ITS-29	Otu706	Bulk Soil	Chemical (C2)	f__	Others	0.000564982	0.06
ITS-23	Otu66	Rhizosphere	Chemical + Biological (C4)	f__Trichocomaceae	f__Trichocomaceae	0.000564941	0.06
ITS-04	Otu25	Endosphere	Chemical (C2)	f__	Others	0.000560736	0.06
ITS-25	Otu223	Bulk Soil	Untreated (C1)	f__	Others	0.000559636	0.06
ITS-27	Otu348	Bulk Soil	Untreated (C1)	f__Clavicipitaceae	f__Clavicipitaceae	0.000555859	0.06
ITS-15	Otu318	Rhizosphere	Untreated (C1)	f__	Others	0.000553593	0.06
ITS-15	Otu34	Rhizosphere	Untreated (C1)	f__Helotiaceae	f__Helotiaceae	0.000553593	0.06
ITS-33	Otu579	Bulk Soil	Biological (C3)	f__	Others	0.000549556	0.05
ITS-35	Otu236	Bulk Soil	Chemical + Biological (C4)	f__	Others	0.000547089	0.05
ITS-13	Otu386	Rhizosphere	Untreated (C1)	f__	Others	0.000543797	0.05
ITS-34	Otu69	Bulk Soil	Chemical + Biological (C4)	f__	Others	0.00054293	0.05
ITS-18	Otu427	Rhizosphere	Chemical (C2)	f__Chionosphaeraceae	f__Chionosphaeraceae	0.000542767	0.05
ITS-12	Otu25	Endosphere	Chemical + Biological (C4)	f__	Others	0.000540567	0.05
ITS-16	Otu126	Rhizosphere	Chemical (C2)	f__Hypocreales_fam_Incertae_sedis	f__Hypocreales_fam_Incertae_sedis	0.00053859	0.05
ITS-35	Otu318	Bulk Soil	Chemical + Biological (C4)	f__	Others	0.000537142	0.05
ITS-25	Otu438	Bulk Soil	Untreated (C1)	f__Pezizaceae	f__Pezizaceae	0.000533403	0.05
ITS-19	Otu222	Rhizosphere	Biological (C3)	f__Claroideoglomeraceae	f__Claroideoglomeraceae	0.00053262	0.05
ITS-19	Otu70	Rhizosphere	Biological (C3)	f__	Others	0.00053262	0.05
ITS-14	Otu22	Rhizosphere	Untreated (C1)	f__Coniochaetaceae	f__Coniochaetaceae	0.000532009	0.05
ITS-17	Otu105	Rhizosphere	Chemical (C2)	f__Niessliaceae	f__Niessliaceae	0.000531446	0.05
ITS-17	Otu121	Rhizosphere	Chemical (C2)	f__	Others	0.000531446	0.05
ITS-23	Otu364	Rhizosphere	Chemical + Biological (C4)	f__Melanommataceae	f__Melanommataceae	0.000528493	0.05
ITS-29	Otu168	Bulk Soil	Chemical (C2)	f__Lasiosphaeriaceae	f__Lasiosphaeriaceae	0.000527317	0.05
ITS-35	Otu88	Bulk Soil	Chemical + Biological (C4)	f__Phaeosphaeriaceae	f__Phaeosphaeriaceae	0.000527195	0.05
ITS-34	Otu60	Bulk Soil	Chemical + Biological (C4)	f__	Others	0.00052354	0.05
ITS-30	Otu806	Bulk Soil	Chemical (C2)	f__Glomeraceae	f__Glomeraceae	0.000523094	0.05
ITS-31	Otu223	Bulk Soil	Biological (C3)	f__	Others	0.000521588	0.05
ITS-36	Otu625	Bulk Soil	Chemical + Biological (C4)	f__Archaeosporaceae	f__Archaeosporaceae	0.000521277	0.05
ITS-20	Otu88	Rhizosphere	Biological (C3)	f__Phaeosphaeriaceae	f__Phaeosphaeriaceae	0.000520001	0.05
ITS-10	Otu72	Endosphere	Chemical + Biological (C4)	f__Pleosporaceae	f__Pleosporaceae	0.000516905	0.05
ITS-28	Otu559	Bulk Soil	Chemical (C2)	f__	Others	0.0005164	0.05
ITS-04	Otu88	Endosphere	Chemical (C2)	f__Phaeosphaeriaceae	f__Phaeosphaeriaceae	0.000511977	0.05
ITS-16	Otu826	Rhizosphere	Chemical (C2)	f__Leucosporidiaceae	f__Leucosporidiaceae	0.00051166	0.05
ITS-23	Otu2857	Rhizosphere	Chemical + Biological (C4)	f__	Others	0.000510269	0.05
ITS-22	Otu2857	Rhizosphere	Chemical + Biological (C4)	f__	Others	0.000508242	0.05
ITS-17	Otu74	Rhizosphere	Chemical (C2)	f__	Others	0.000507289	0.05
ITS-26	Otu354	Bulk Soil	Untreated (C1)	f__Ascodesmidaceae	f__Ascodesmidaceae	0.000505506	0.05
ITS-32	Otu139	Bulk Soil	Biological (C3)	f__	Others	0.000504085	0.05
ITS-32	Otu86	Bulk Soil	Biological (C3)	f__Cystofilobasidiaceae	f__Cystofilobasidiaceae	0.000504085	0.05
ITS-36	Otu170	Bulk Soil	Chemical + Biological (C4)	f__Atheliaceae	f__Atheliaceae	0.000501228	0.05
ITS-36	Otu386	Bulk Soil	Chemical + Biological (C4)	f__	Others	0.000501228	0.05
ITS-29	Otu88	Bulk Soil	Chemical (C2)	f__Phaeosphaeriaceae	f__Phaeosphaeriaceae	0.000499068	0.05
ITS-27	Otu4	Bulk Soil	Untreated (C1)	f__Olpidiaceae	f__Olpidiaceae	0.000498356	0.05
ITS-27	Otu72	Bulk Soil	Untreated (C1)	f__Pleosporaceae	f__Pleosporaceae	0.000498356	0.05
ITS-08	Otu103	Endosphere	Biological (C3)	f__	Others	0.000496348	0.05
ITS-01	Otu16	Endosphere	Untreated (C1)	f__	Others	0.00049606	0.05
ITS-33	Otu298	Bulk Soil	Biological (C3)	f__Chaetosphaeriaceae	f__Chaetosphaeriaceae	0.000494601	0.05
ITS-33	Otu892	Bulk Soil	Biological (C3)	f__	Others	0.000494601	0.05
ITS-15	Otu121	Rhizosphere	Untreated (C1)	f__	Others	0.000487689	0.05
ITS-35	Otu144	Bulk Soil	Chemical + Biological (C4)	f__Microascaceae	f__Microascaceae	0.000487407	0.05
ITS-35	Otu402	Bulk Soil	Chemical + Biological (C4)	f__Sordariales_fam_Incertae_sedis	f__Sordariales_fam_Incertae_sedis	0.000487407	0.05
ITS-18	Otu83	Rhizosphere	Chemical (C2)	f__Sordariaceae	f__Sordariaceae	0.000487099	0.05
ITS-08	Otu72	Endosphere	Biological (C3)	f__Pleosporaceae	f__Pleosporaceae	0.000486983	0.05
ITS-21	Otu34	Rhizosphere	Biological (C3)	f__Helotiaceae	f__Helotiaceae	0.000481232	0.05
ITS-31	Otu72	Bulk Soil	Biological (C3)	f__Pleosporaceae	f__Pleosporaceae	0.000480192	0.05
ITS-01	Otu34	Endosphere	Untreated (C1)	f__Helotiaceae	f__Helotiaceae	0.000476981	0.05
ITS-33	Otu139	Bulk Soil	Biological (C3)	f__	Others	0.000476282	0.05
ITS-33	Otu222	Bulk Soil	Biological (C3)	f__Claroideoglomeraceae	f__Claroideoglomeraceae	0.000476282	0.05
ITS-32	Otu587	Bulk Soil	Biological (C3)	f__Geminibasidiaceae	f__Geminibasidiaceae	0.000475552	0.05
ITS-34	Otu236	Bulk Soil	Chemical + Biological (C4)	f__	Others	0.000475064	0.05
ITS-15	Otu236	Rhizosphere	Untreated (C1)	f__	Others	0.000474508	0.05
ITS-23	Otu121	Rhizosphere	Chemical + Biological (C4)	f__	Others	0.000473821	0.05
ITS-24	Otu139	Rhizosphere	Chemical + Biological (C4)	f__	Others	0.000471978	0.05
ITS-24	Otu539	Rhizosphere	Chemical + Biological (C4)	f__	Others	0.000471978	0.05
ITS-14	Otu105	Rhizosphere	Untreated (C1)	f__Niessliaceae	f__Niessliaceae	0.000469941	0.05
ITS-10	Otu31	Endosphere	Chemical + Biological (C4)	f__	Others	0.000469914	0.05
ITS-13	Otu236	Rhizosphere	Untreated (C1)	f__	Others	0.000469158	0.05
ITS-20	Otu66	Rhizosphere	Biological (C3)	f__Trichocomaceae	f__Trichocomaceae	0.000468	0.05
ITS-19	Otu74	Rhizosphere	Biological (C3)	f__	Others	0.000467666	0.05
ITS-19	Otu89	Rhizosphere	Biological (C3)	f__Hypocreaceae	f__Hypocreaceae	0.000467666	0.05
ITS-15	Otu151	Rhizosphere	Untreated (C1)	f__Psathyrellaceae	f__Psathyrellaceae	0.000461328	0.05
ITS-26	Otu34	Bulk Soil	Untreated (C1)	f__Helotiaceae	f__Helotiaceae	0.000460372	0.05
ITS-27	Otu391	Bulk Soil	Untreated (C1)	f__Melanosporaceae	f__Melanosporaceae	0.000460021	0.05
ITS-27	Otu86	Bulk Soil	Untreated (C1)	f__Cystofilobasidiaceae	f__Cystofilobasidiaceae	0.000460021	0.05
ITS-18	Otu318	Rhizosphere	Chemical (C2)	f__	Others	0.000459265	0.05
ITS-35	Otu103	Bulk Soil	Chemical + Biological (C4)	f__	Others	0.000457566	0.05
ITS-34	Otu4	Bulk Soil	Chemical + Biological (C4)	f__Olpidiaceae	f__Olpidiaceae	0.000455674	0.05
ITS-34	Otu61	Bulk Soil	Chemical + Biological (C4)	f__	Others	0.000455674	0.05
ITS-30	Otu393	Bulk Soil	Chemical (C2)	f__	Others	0.000455285	0.05
ITS-29	Otu318	Bulk Soil	Chemical (C2)	f__	Others	0.000451986	0.05
ITS-02	Otu31	Endosphere	Untreated (C1)	f__	Others	0.00044995	0.04
ITS-15	Otu222	Rhizosphere	Untreated (C1)	f__Claroideoglomeraceae	f__Claroideoglomeraceae	0.000448147	0.04
ITS-24	Otu88	Rhizosphere	Chemical + Biological (C4)	f__Phaeosphaeriaceae	f__Phaeosphaeriaceae	0.000447774	0.04
ITS-31	Otu4	Bulk Soil	Biological (C3)	f__Olpidiaceae	f__Olpidiaceae	0.000447075	0.04
ITS-31	Otu61	Bulk Soil	Biological (C3)	f__	Others	0.000447075	0.04
ITS-06	Otu101	Endosphere	Chemical (C2)	f__	Others	0.000446628	0.04
ITS-25	Otu88	Bulk Soil	Untreated (C1)	f__Phaeosphaeriaceae	f__Phaeosphaeriaceae	0.00044596	0.04
ITS-12	Otu23	Endosphere	Chemical + Biological (C4)	f__	Others	0.000444466	0.04
ITS-29	Otu304	Bulk Soil	Chemical (C2)	f__	Others	0.00044257	0.04
ITS-21	Otu165	Rhizosphere	Biological (C3)	f__	Others	0.000441129	0.04
ITS-36	Otu223	Bulk Soil	Chemical + Biological (C4)	f__	Others	0.000441081	0.04
ITS-09	Otu101	Endosphere	Biological (C3)	f__	Others	0.000440653	0.04
ITS-33	Otu677	Bulk Soil	Biological (C3)	f__Plectosphaerellaceae	f__Plectosphaerellaceae	0.000439645	0.04
ITS-32	Otu298	Bulk Soil	Biological (C3)	f__Chaetosphaeriaceae	f__Chaetosphaeriaceae	0.000437508	0.04
ITS-14	Otu66	Rhizosphere	Untreated (C1)	f__Trichocomaceae	f__Trichocomaceae	0.000434474	0.04
ITS-12	Otu36	Endosphere	Chemical + Biological (C4)	f__Bolbitiaceae	f__Bolbitiaceae	0.000432453	0.04
ITS-27	Otu792	Bulk Soil	Untreated (C1)	f__Entolomataceae	f__Entolomataceae	0.00043127	0.04
ITS-27	Otu91	Bulk Soil	Untreated (C1)	f__Stachybotryaceae	f__Stachybotryaceae	0.00043127	0.04
ITS-36	Otu69	Bulk Soil	Chemical + Biological (C4)	f__	Others	0.000431056	0.04
ITS-22	Otu236	Rhizosphere	Chemical + Biological (C4)	f__	Others	0.000430901	0.04
ITS-33	Otu393	Bulk Soil	Biological (C3)	f__	Others	0.000430486	0.04
ITS-20	Otu22	Rhizosphere	Biological (C3)	f__Coniochaetaceae	f__Coniochaetaceae	0.000429	0.04
ITS-20	Otu250	Rhizosphere	Biological (C3)	f__Mrakiaceae	f__Mrakiaceae	0.000429	0.04
ITS-20	Otu89	Rhizosphere	Biological (C3)	f__Hypocreaceae	f__Hypocreaceae	0.000429	0.04
ITS-21	Otu151	Rhizosphere	Biological (C3)	f__Psathyrellaceae	f__Psathyrellaceae	0.000427762	0.04
ITS-34	Otu86	Bulk Soil	Chemical + Biological (C4)	f__Cystofilobasidiaceae	f__Cystofilobasidiaceae	0.000426588	0.04
ITS-13	Otu574	Rhizosphere	Untreated (C1)	f__	Others	0.000426507	0.04
ITS-13	Otu625	Rhizosphere	Untreated (C1)	f__Archaeosporaceae	f__Archaeosporaceae	0.000426507	0.04
ITS-24	Otu222	Rhizosphere	Chemical + Biological (C4)	f__Claroideoglomeraceae	f__Claroideoglomeraceae	0.00042357	0.04
ITS-24	Otu60	Rhizosphere	Chemical + Biological (C4)	f__	Others	0.00042357	0.04
ITS-24	Otu92	Rhizosphere	Chemical + Biological (C4)	f__	Others	0.00042357	0.04
ITS-15	Otu91	Rhizosphere	Untreated (C1)	f__Stachybotryaceae	f__Stachybotryaceae	0.000421785	0.04
ITS-12	Otu255	Endosphere	Chemical + Biological (C4)	f__Glomerellaceae	f__Glomerellaceae	0.000420441	0.04
ITS-25	Otu318	Bulk Soil	Untreated (C1)	f__	Others	0.000419727	0.04
ITS-23	Otu112	Rhizosphere	Chemical + Biological (C4)	f__Powellomycetaceae	f__Powellomycetaceae	0.00041915	0.04
ITS-23	Otu504	Rhizosphere	Chemical + Biological (C4)	f__Protomycetaceae	f__Protomycetaceae	0.00041915	0.04
ITS-16	Otu88	Rhizosphere	Chemical (C2)	f__Phaeosphaeriaceae	f__Phaeosphaeriaceae	0.000417407	0.04
ITS-13	Otu237	Rhizosphere	Untreated (C1)	f__Ceratobasidiaceae	f__Ceratobasidiaceae	0.000415845	0.04
ITS-13	Otu67	Rhizosphere	Untreated (C1)	f__Rhizopodaceae	f__Rhizopodaceae	0.000415845	0.04
ITS-28	Otu625	Bulk Soil	Chemical (C2)	f__Archaeosporaceae	f__Archaeosporaceae	0.00041312	0.04
ITS-06	Otu25	Endosphere	Chemical (C2)	f__	Others	0.000412272	0.04
ITS-07	Otu34	Endosphere	Biological (C3)	f__Helotiaceae	f__Helotiaceae	0.000411458	0.04
ITS-10	Otu25	Endosphere	Chemical + Biological (C4)	f__	Others	0.000411175	0.04
ITS-17	Otu91	Rhizosphere	Chemical (C2)	f__Stachybotryaceae	f__Stachybotryaceae	0.000410663	0.04
ITS-14	Otu236	Rhizosphere	Untreated (C1)	f__	Others	0.000407874	0.04
ITS-35	Otu892	Bulk Soil	Chemical + Biological (C4)	f__	Others	0.00040783	0.04
ITS-34	Otu223	Bulk Soil	Chemical + Biological (C4)	f__	Others	0.000407198	0.04
ITS-26	Otu237	Bulk Soil	Untreated (C1)	f__Ceratobasidiaceae	f__Ceratobasidiaceae	0.000406211	0.04
ITS-13	Otu139	Rhizosphere	Untreated (C1)	f__	Others	0.000405182	0.04
ITS-18	Otu121	Rhizosphere	Chemical (C2)	f__	Others	0.000403596	0.04
ITS-18	Otu168	Rhizosphere	Chemical (C2)	f__Lasiosphaeriaceae	f__Lasiosphaeriaceae	0.000403596	0.04
ITS-18	Otu273	Rhizosphere	Chemical (C2)	f__Pyronemataceae	f__Pyronemataceae	0.000403596	0.04
ITS-19	Otu204	Rhizosphere	Biological (C3)	f__Gymnoascaceae	f__Gymnoascaceae	0.000402712	0.04
ITS-27	Otu236	Bulk Soil	Untreated (C1)	f__	Others	0.000402519	0.04
ITS-27	Otu318	Bulk Soil	Untreated (C1)	f__	Others	0.000402519	0.04
ITS-27	Otu769	Bulk Soil	Untreated (C1)	f__Parmeliaceae	f__Parmeliaceae	0.000402519	0.04
ITS-27	Otu806	Bulk Soil	Untreated (C1)	f__Glomeraceae	f__Glomeraceae	0.000402519	0.04
ITS-36	Otu391	Bulk Soil	Chemical + Biological (C4)	f__Melanosporaceae	f__Melanosporaceae	0.000400982	0.04
ITS-01	Otu576	Endosphere	Untreated (C1)	f__Bulleribasidiaceae	f__Bulleribasidiaceae	0.000400664	0.04
ITS-22	Otu144	Rhizosphere	Chemical + Biological (C4)	f__Microascaceae	f__Microascaceae	0.000397755	0.04
ITS-34	Otu298	Bulk Soil	Chemical + Biological (C4)	f__Chaetosphaeriaceae	f__Chaetosphaeriaceae	0.000397503	0.04
ITS-29	Otu250	Bulk Soil	Chemical (C2)	f__Mrakiaceae	f__Mrakiaceae	0.000395488	0.04
ITS-29	Otu765	Bulk Soil	Chemical (C2)	f__Corticiaceae	f__Corticiaceae	0.000395488	0.04
ITS-15	Otu73	Rhizosphere	Untreated (C1)	f__	Others	0.000395424	0.04
ITS-13	Otu348	Rhizosphere	Untreated (C1)	f__Clavicipitaceae	f__Clavicipitaceae	0.000394519	0.04
ITS-13	Otu576	Rhizosphere	Untreated (C1)	f__Bulleribasidiaceae	f__Bulleribasidiaceae	0.000394519	0.04
ITS-25	Otu706	Bulk Soil	Untreated (C1)	f__	Others	0.000393494	0.04
ITS-14	Otu67	Rhizosphere	Untreated (C1)	f__Rhizopodaceae	f__Rhizopodaceae	0.00039014	0.04
ITS-32	Otu488	Bulk Soil	Biological (C3)	f__	Others	0.000389953	0.04
ITS-26	Otu348	Bulk Soil	Untreated (C1)	f__Clavicipitaceae	f__Clavicipitaceae	0.000388157	0.04
ITS-35	Otu200	Bulk Soil	Chemical + Biological (C4)	f__Sporidiobolaceae	f__Sporidiobolaceae	0.000387936	0.04
ITS-34	Otu991	Bulk Soil	Chemical + Biological (C4)	f__	Others	0.000387807	0.04
ITS-10	Otu88	Endosphere	Chemical + Biological (C4)	f__Phaeosphaeriaceae	f__Phaeosphaeriaceae	0.000387679	0.04
ITS-30	Otu304	Bulk Soil	Chemical (C2)	f__	Others	0.000387477	0.04
ITS-28	Otu56	Bulk Soil	Chemical (C2)	f__	Others	0.0003873	0.04
ITS-24	Otu168	Rhizosphere	Chemical + Biological (C4)	f__Lasiosphaeriaceae	f__Lasiosphaeriaceae	0.000387264	0.04
ITS-24	Otu364	Rhizosphere	Chemical + Biological (C4)	f__Melanommataceae	f__Melanommataceae	0.000387264	0.04
ITS-17	Otu402	Rhizosphere	Chemical (C2)	f__Sordariales_fam_Incertae_sedis	f__Sordariales_fam_Incertae_sedis	0.000386506	0.04
ITS-09	Otu23	Endosphere	Biological (C3)	f__	Others	0.000384159	0.04
ITS-13	Otu455	Rhizosphere	Untreated (C1)	f__Cordycipitaceae	f__Cordycipitaceae	0.000383857	0.04
ITS-15	Otu168	Rhizosphere	Untreated (C1)	f__Lasiosphaeriaceae	f__Lasiosphaeriaceae	0.000382243	0.04
ITS-15	Otu67	Rhizosphere	Untreated (C1)	f__Rhizopodaceae	f__Rhizopodaceae	0.000382243	0.04
ITS-36	Otu354	Bulk Soil	Chemical + Biological (C4)	f__Ascodesmidaceae	f__Ascodesmidaceae	0.000380933	0.04
ITS-28	Otu478	Bulk Soil	Chemical (C2)	f__Sporormiaceae	f__Sporormiaceae	0.000378693	0.04
ITS-06	Otu88	Endosphere	Chemical (C2)	f__Phaeosphaeriaceae	f__Phaeosphaeriaceae	0.000377916	0.04
ITS-30	Otu250	Bulk Soil	Chemical (C2)	f__Mrakiaceae	f__Mrakiaceae	0.00037779	0.04
ITS-16	Otu236	Rhizosphere	Chemical (C2)	f__	Others	0.000377013	0.04
ITS-25	Otu671	Bulk Soil	Untreated (C1)	f__Mucoraceae	f__Mucoraceae	0.000376006	0.04
ITS-33	Otu69	Bulk Soil	Biological (C3)	f__	Others	0.00037553	0.04
ITS-33	Otu91	Bulk Soil	Biological (C3)	f__Stachybotryaceae	f__Stachybotryaceae	0.00037553	0.04
ITS-13	Otu1188	Rhizosphere	Untreated (C1)	f__Serendipitaceae	f__Serendipitaceae	0.000373194	0.04
ITS-31	Otu222	Bulk Soil	Biological (C3)	f__Claroideoglomeraceae	f__Claroideoglomeraceae	0.000372563	0.04
ITS-31	Otu364	Bulk Soil	Biological (C3)	f__Melanommataceae	f__Melanommataceae	0.000372563	0.04
ITS-32	Otu69	Bulk Soil	Biological (C3)	f__	Others	0.00037093	0.04
ITS-02	Otu70	Endosphere	Untreated (C1)	f__	Others	0.000370547	0.04
ITS-33	Otu751	Bulk Soil	Biological (C3)	f__	Others	0.000366371	0.04
ITS-20	Otu34	Rhizosphere	Biological (C3)	f__Helotiaceae	f__Helotiaceae	0.000364	0.04
ITS-17	Otu579	Rhizosphere	Chemical (C2)	f__	Others	0.000362349	0.04
ITS-12	Otu9	Endosphere	Chemical + Biological (C4)	f__Nectriaceae	f__Nectriaceae	0.000360378	0.04
ITS-34	Otu36	Bulk Soil	Chemical + Biological (C4)	f__Bolbitiaceae	f__Bolbitiaceae	0.000358722	0.04
ITS-34	Otu438	Bulk Soil	Chemical + Biological (C4)	f__Pezizaceae	f__Pezizaceae	0.000358722	0.04
ITS-25	Otu165	Bulk Soil	Untreated (C1)	f__	Others	0.000358517	0.04
ITS-29	Otu151	Bulk Soil	Chemical (C2)	f__Psathyrellaceae	f__Psathyrellaceae	0.000357822	0.04
ITS-15	Otu89	Rhizosphere	Untreated (C1)	f__Hypocreaceae	f__Hypocreaceae	0.000355881	0.04
ITS-06	Otu9	Endosphere	Chemical (C2)	f__Nectriaceae	f__Nectriaceae	0.000355012	0.04
ITS-27	Otu455	Bulk Soil	Untreated (C1)	f__Cordycipitaceae	f__Cordycipitaceae	0.0003546	0.04
ITS-27	Otu556	Bulk Soil	Untreated (C1)	f__	Others	0.0003546	0.04
ITS-01	Otu49	Endosphere	Untreated (C1)	f__Herpotrichiellaceae	f__Herpotrichiellaceae	0.000352966	0.04
ITS-02	Otu25	Endosphere	Untreated (C1)	f__	Others	0.000352902	0.04
ITS-13	Otu376	Rhizosphere	Untreated (C1)	f__Holtermanniales_fam_Incertae_sedis	f__Holtermanniales_fam_Incertae_sedis	0.000351869	0.04
ITS-20	Otu121	Rhizosphere	Biological (C3)	f__	Others	0.000351	0.04
ITS-25	Otu298	Bulk Soil	Untreated (C1)	f__Chaetosphaeriaceae	f__Chaetosphaeriaceae	0.000349773	0.03
ITS-35	Otu376	Bulk Soil	Chemical + Biological (C4)	f__Holtermanniales_fam_Incertae_sedis	f__Holtermanniales_fam_Incertae_sedis	0.000348148	0.03
ITS-23	Otu105	Rhizosphere	Chemical + Biological (C4)	f__Niessliaceae	f__Niessliaceae	0.000346254	0.03
ITS-27	Otu69	Bulk Soil	Untreated (C1)	f__	Others	0.000345016	0.03
ITS-28	Otu126	Bulk Soil	Chemical (C2)	f__Hypocreales_fam_Incertae_sedis	f__Hypocreales_fam_Incertae_sedis	0.000344267	0.03
ITS-15	Otu60	Rhizosphere	Untreated (C1)	f__	Others	0.0003427	0.03
ITS-36	Otu488	Bulk Soil	Chemical + Biological (C4)	f__	Others	0.000340835	0.03
ITS-33	Otu73	Bulk Soil	Biological (C3)	f__	Others	0.000338893	0.03
ITS-35	Otu4	Bulk Soil	Chemical + Biological (C4)	f__Olpidiaceae	f__Olpidiaceae	0.000338201	0.03
ITS-19	Otu121	Rhizosphere	Biological (C3)	f__	Others	0.000337759	0.03
ITS-14	Otu204	Rhizosphere	Untreated (C1)	f__Gymnoascaceae	f__Gymnoascaceae	0.000336939	0.03
ITS-14	Otu295	Rhizosphere	Untreated (C1)	f__Xylariaceae	f__Xylariaceae	0.000336939	0.03
ITS-21	Otu792	Rhizosphere	Biological (C3)	f__Entolomataceae	f__Entolomataceae	0.000334189	0.03
ITS-36	Otu204	Bulk Soil	Chemical + Biological (C4)	f__Gymnoascaceae	f__Gymnoascaceae	0.00033081	0.03
ITS-36	Otu376	Bulk Soil	Chemical + Biological (C4)	f__Holtermanniales_fam_Incertae_sedis	f__Holtermanniales_fam_Incertae_sedis	0.00033081	0.03
ITS-03	Otu23	Endosphere	Untreated (C1)	f__	Others	0.000329636	0.03
ITS-15	Otu66	Rhizosphere	Untreated (C1)	f__Trichocomaceae	f__Trichocomaceae	0.00032952	0.03
ITS-35	Otu34	Bulk Soil	Chemical + Biological (C4)	f__Helotiaceae	f__Helotiaceae	0.000328254	0.03
ITS-23	Otu304	Rhizosphere	Chemical + Biological (C4)	f__	Others	0.00032803	0.03
ITS-23	Otu67	Rhizosphere	Chemical + Biological (C4)	f__Rhizopodaceae	f__Rhizopodaceae	0.00032803	0.03
ITS-20	Otu236	Rhizosphere	Biological (C3)	f__	Others	0.000325	0.03
ITS-19	Otu103	Rhizosphere	Biological (C3)	f__	Others	0.000324768	0.03
ITS-31	Otu56	Bulk Soil	Biological (C3)	f__	Others	0.000322888	0.03
ITS-33	Otu151	Bulk Soil	Biological (C3)	f__Psathyrellaceae	f__Psathyrellaceae	0.000320574	0.03
ITS-33	Otu165	Bulk Soil	Biological (C3)	f__	Others	0.000320574	0.03
ITS-22	Otu121	Rhizosphere	Chemical + Biological (C4)	f__	Others	0.000320414	0.03
ITS-18	Otu107	Rhizosphere	Chemical (C2)	f__Cantharellales_fam_Incertae_sedis	f__Cantharellales_fam_Incertae_sedis	0.000320094	0.03
ITS-18	Otu74	Rhizosphere	Chemical (C2)	f__	Others	0.000320094	0.03
ITS-13	Otu105	Rhizosphere	Untreated (C1)	f__Niessliaceae	f__Niessliaceae	0.000319881	0.03
ITS-24	Otu250	Rhizosphere	Chemical + Biological (C4)	f__Mrakiaceae	f__Mrakiaceae	0.000314652	0.03
ITS-19	Otu42	Rhizosphere	Biological (C3)	f__Rhizophlyctidaceae	f__Rhizophlyctidaceae	0.000311777	0.03
ITS-34	Otu1161	Bulk Soil	Chemical + Biological (C4)	f__	Others	0.000310246	0.03
ITS-34	Otu386	Bulk Soil	Chemical + Biological (C4)	f__	Others	0.000310246	0.03
ITS-28	Otu427	Bulk Soil	Chemical (C2)	f__Chionosphaeraceae	f__Chionosphaeraceae	0.00030984	0.03
ITS-23	Otu89	Rhizosphere	Chemical + Biological (C4)	f__Hypocreaceae	f__Hypocreaceae	0.000309806	0.03
ITS-22	Otu103	Rhizosphere	Chemical + Biological (C4)	f__	Others	0.000309365	0.03
ITS-22	Otu112	Rhizosphere	Chemical + Biological (C4)	f__Powellomycetaceae	f__Powellomycetaceae	0.000309365	0.03
ITS-22	Otu198	Rhizosphere	Chemical + Biological (C4)	f__Strophariaceae	f__Strophariaceae	0.000309365	0.03
ITS-13	Otu222	Rhizosphere	Untreated (C1)	f__Claroideoglomeraceae	f__Claroideoglomeraceae	0.000309218	0.03
ITS-21	Otu121	Rhizosphere	Biological (C3)	f__	Others	0.000307454	0.03
ITS-21	Otu364	Rhizosphere	Biological (C3)	f__Melanommataceae	f__Melanommataceae	0.000307454	0.03
ITS-26	Otu69	Bulk Soil	Untreated (C1)	f__	Others	0.000306915	0.03
ITS-18	Otu376	Rhizosphere	Chemical (C2)	f__Holtermanniales_fam_Incertae_sedis	f__Holtermanniales_fam_Incertae_sedis	0.000306176	0.03
ITS-04	Otu34	Endosphere	Chemical (C2)	f__Helotiaceae	f__Helotiaceae	0.000304748	0.03
ITS-32	Otu806	Bulk Soil	Biological (C3)	f__Glomeraceae	f__Glomeraceae	0.000304353	0.03
ITS-33	Otu107	Bulk Soil	Biological (C3)	f__Cantharellales_fam_Incertae_sedis	f__Cantharellales_fam_Incertae_sedis	0.000302256	0.03
ITS-34	Otu556	Bulk Soil	Chemical + Biological (C4)	f__	Others	0.000300551	0.03
ITS-20	Otu67	Rhizosphere	Biological (C3)	f__Rhizopodaceae	f__Rhizopodaceae	0.000299	0.03
ITS-19	Otu144	Rhizosphere	Biological (C3)	f__Microascaceae	f__Microascaceae	0.000298787	0.03
ITS-19	Otu348	Rhizosphere	Biological (C3)	f__Clavicipitaceae	f__Clavicipitaceae	0.000298787	0.03
ITS-13	Otu112	Rhizosphere	Untreated (C1)	f__Powellomycetaceae	f__Powellomycetaceae	0.000298555	0.03
ITS-22	Otu304	Rhizosphere	Chemical + Biological (C4)	f__	Others	0.000298316	0.03
ITS-22	Otu376	Rhizosphere	Chemical + Biological (C4)	f__Holtermanniales_fam_Incertae_sedis	f__Holtermanniales_fam_Incertae_sedis	0.000298316	0.03
ITS-26	Otu478	Bulk Soil	Untreated (C1)	f__Sporormiaceae	f__Sporormiaceae	0.000297888	0.03
ITS-21	Otu304	Rhizosphere	Biological (C3)	f__	Others	0.000294086	0.03
ITS-21	Otu806	Rhizosphere	Biological (C3)	f__Glomeraceae	f__Glomeraceae	0.000294086	0.03
ITS-18	Otu139	Rhizosphere	Chemical (C2)	f__	Others	0.000292259	0.03
ITS-02	Otu16	Endosphere	Untreated (C1)	f__	Others	0.000291144	0.03
ITS-36	Otu200	Bulk Soil	Chemical + Biological (C4)	f__Sporidiobolaceae	f__Sporidiobolaceae	0.000290712	0.03
ITS-08	Otu3	Endosphere	Biological (C3)	f__Mycosphaerellaceae	f__Mycosphaerellaceae	0.000290317	0.03
ITS-15	Otu49	Rhizosphere	Untreated (C1)	f__Herpotrichiellaceae	f__Herpotrichiellaceae	0.000289977	0.03
ITS-35	Otu438	Bulk Soil	Chemical + Biological (C4)	f__Pezizaceae	f__Pezizaceae	0.000288465	0.03
ITS-35	Otu792	Bulk Soil	Chemical + Biological (C4)	f__Entolomataceae	f__Entolomataceae	0.000288465	0.03
ITS-13	Otu671	Rhizosphere	Untreated (C1)	f__Mucoraceae	f__Mucoraceae	0.000287893	0.03
ITS-27	Otu376	Bulk Soil	Untreated (C1)	f__Holtermanniales_fam_Incertae_sedis	f__Holtermanniales_fam_Incertae_sedis	0.000287513	0.03
ITS-22	Otu364	Rhizosphere	Chemical + Biological (C4)	f__Melanommataceae	f__Melanommataceae	0.000287267	0.03
ITS-03	Otu34	Endosphere	Untreated (C1)	f__Helotiaceae	f__Helotiaceae	0.000287103	0.03
ITS-20	Otu168	Rhizosphere	Biological (C3)	f__Lasiosphaeriaceae	f__Lasiosphaeriaceae	0.000286	0.03
ITS-36	Otu273	Bulk Soil	Chemical + Biological (C4)	f__Pyronemataceae	f__Pyronemataceae	0.000280688	0.03
ITS-04	Otu103	Endosphere	Chemical (C2)	f__	Others	0.000280368	0.03
ITS-18	Otu144	Rhizosphere	Chemical (C2)	f__Microascaceae	f__Microascaceae	0.000278342	0.03
ITS-18	Otu391	Rhizosphere	Chemical (C2)	f__Melanosporaceae	f__Melanosporaceae	0.000278342	0.03
ITS-27	Otu587	Bulk Soil	Untreated (C1)	f__Geminibasidiaceae	f__Geminibasidiaceae	0.00027793	0.03
ITS-17	Otu236	Rhizosphere	Chemical (C2)	f__	Others	0.000277801	0.03
ITS-17	Otu393	Rhizosphere	Chemical (C2)	f__	Others	0.000277801	0.03
ITS-13	Otu151	Rhizosphere	Untreated (C1)	f__Psathyrellaceae	f__Psathyrellaceae	0.00027723	0.03
ITS-13	Otu223	Rhizosphere	Untreated (C1)	f__	Others	0.00027723	0.03
ITS-28	Otu165	Bulk Soil	Chemical (C2)	f__	Others	0.000275413	0.03
ITS-06	Otu16	Endosphere	Chemical (C2)	f__	Others	0.000274848	0.03
ITS-23	Otu236	Rhizosphere	Chemical + Biological (C4)	f__	Others	0.000273358	0.03
ITS-23	Otu74	Rhizosphere	Chemical + Biological (C4)	f__	Others	0.000273358	0.03
ITS-29	Otu786	Bulk Soil	Chemical (C2)	f__Tricholomataceae	f__Tricholomataceae	0.000273075	0.03
ITS-20	Otu204	Rhizosphere	Biological (C3)	f__Gymnoascaceae	f__Gymnoascaceae	0.000273	0.03
ITS-19	Otu105	Rhizosphere	Biological (C3)	f__Niessliaceae	f__Niessliaceae	0.000272805	0.03
ITS-19	Otu126	Rhizosphere	Biological (C3)	f__Hypocreales_fam_Incertae_sedis	f__Hypocreales_fam_Incertae_sedis	0.000272805	0.03
ITS-19	Otu574	Rhizosphere	Biological (C3)	f__	Others	0.000272805	0.03
ITS-34	Otu745	Bulk Soil	Chemical + Biological (C4)	f__Apiosporaceae	f__Apiosporaceae	0.000271465	0.03
ITS-30	Otu1343	Bulk Soil	Chemical (C2)	f__Malasseziaceae	f__Malasseziaceae	0.000271234	0.03
ITS-36	Otu236	Bulk Soil	Chemical + Biological (C4)	f__	Others	0.000270663	0.03
ITS-10	Otu73	Endosphere	Chemical + Biological (C4)	f__	Others	0.0002702	0.03
ITS-27	Otu34	Bulk Soil	Untreated (C1)	f__Helotiaceae	f__Helotiaceae	0.000268346	0.03
ITS-21	Otu427	Rhizosphere	Biological (C3)	f__Chionosphaeraceae	f__Chionosphaeraceae	0.000267351	0.03
ITS-01	Otu60	Endosphere	Untreated (C1)	f__	Others	0.000267109	0.03
ITS-13	Otu318	Rhizosphere	Untreated (C1)	f__	Others	0.000266567	0.03
ITS-24	Otu121	Rhizosphere	Chemical + Biological (C4)	f__	Others	0.000266244	0.03
ITS-11	Otu22	Endosphere	Chemical + Biological (C4)	f__Coniochaetaceae	f__Coniochaetaceae	0.000266052	0.03
ITS-03	Otu25	Endosphere	Untreated (C1)	f__	Others	0.000265836	0.03
ITS-33	Otu60	Bulk Soil	Biological (C3)	f__	Others	0.000265619	0.03
ITS-05	Otu23	Endosphere	Chemical (C2)	f__	Others	0.000265176	0.03
ITS-05	Otu9	Endosphere	Chemical (C2)	f__Nectriaceae	f__Nectriaceae	0.000265176	0.03
ITS-31	Otu168	Bulk Soil	Biological (C3)	f__Lasiosphaeriaceae	f__Lasiosphaeriaceae	0.000264934	0.03
ITS-18	Otu165	Rhizosphere	Chemical (C2)	f__	Others	0.000264425	0.03
ITS-29	Otu200	Bulk Soil	Chemical (C2)	f__Sporidiobolaceae	f__Sporidiobolaceae	0.000263658	0.03
ITS-06	Otu60	Endosphere	Chemical (C2)	f__	Others	0.000263396	0.03
ITS-25	Otu596	Bulk Soil	Untreated (C1)	f__Diversisporaceae	f__Diversisporaceae	0.000262329	0.03
ITS-25	Otu86	Bulk Soil	Untreated (C1)	f__Cystofilobasidiaceae	f__Cystofilobasidiaceae	0.000262329	0.03
ITS-34	Otu126	Bulk Soil	Chemical + Biological (C4)	f__Hypocreales_fam_Incertae_sedis	f__Hypocreales_fam_Incertae_sedis	0.00026177	0.03
ITS-30	Otu348	Bulk Soil	Chemical (C2)	f__Clavicipitaceae	f__Clavicipitaceae	0.000261547	0.03
ITS-30	Otu786	Bulk Soil	Chemical (C2)	f__Tricholomataceae	f__Tricholomataceae	0.000261547	0.03
ITS-19	Otu304	Rhizosphere	Biological (C3)	f__	Others	0.000259814	0.03
ITS-19	Otu539	Rhizosphere	Biological (C3)	f__	Others	0.000259814	0.03
ITS-19	Otu67	Rhizosphere	Biological (C3)	f__Rhizopodaceae	f__Rhizopodaceae	0.000259814	0.03
ITS-27	Otu959	Bulk Soil	Untreated (C1)	f__Lycoperdaceae	f__Lycoperdaceae	0.000258762	0.03
ITS-32	Otu574	Bulk Soil	Biological (C3)	f__	Others	0.000256798	0.03
ITS-31	Otu69	Bulk Soil	Biological (C3)	f__	Others	0.000256654	0.03
ITS-23	Otu427	Rhizosphere	Chemical + Biological (C4)	f__Chionosphaeraceae	f__Chionosphaeraceae	0.000255135	0.03
ITS-22	Otu74	Rhizosphere	Chemical + Biological (C4)	f__	Others	0.000254121	0.03
ITS-21	Otu86	Rhizosphere	Biological (C3)	f__Cystofilobasidiaceae	f__Cystofilobasidiaceae	0.000253984	0.03
ITS-07	Otu25	Endosphere	Biological (C3)	f__	Others	0.000253205	0.03
ITS-12	Otu364	Endosphere	Chemical + Biological (C4)	f__Melanommataceae	f__Melanommataceae	0.000252264	0.03
ITS-34	Otu391	Bulk Soil	Chemical + Biological (C4)	f__Melanosporaceae	f__Melanosporaceae	0.000252075	0.03
ITS-34	Otu402	Bulk Soil	Chemical + Biological (C4)	f__Sordariales_fam_Incertae_sedis	f__Sordariales_fam_Incertae_sedis	0.000252075	0.03
ITS-18	Otu89	Rhizosphere	Chemical (C2)	f__Hypocreaceae	f__Hypocreaceae	0.000250508	0.03
ITS-15	Otu204	Rhizosphere	Untreated (C1)	f__Gymnoascaceae	f__Gymnoascaceae	0.000250435	0.03
ITS-15	Otu504	Rhizosphere	Untreated (C1)	f__Protomycetaceae	f__Protomycetaceae	0.000250435	0.03
ITS-15	Otu551	Rhizosphere	Untreated (C1)	f__Magnaporthaceae	f__Magnaporthaceae	0.000250435	0.03
ITS-15	Otu74	Rhizosphere	Untreated (C1)	f__	Others	0.000250435	0.03
ITS-33	Otu391	Bulk Soil	Biological (C3)	f__Melanosporaceae	f__Melanosporaceae	0.0002473	0.02
ITS-32	Otu393	Bulk Soil	Biological (C3)	f__	Others	0.000247287	0.02
ITS-20	Otu488	Rhizosphere	Biological (C3)	f__	Others	0.000247	0.02
ITS-19	Otu1031	Rhizosphere	Biological (C3)	f__Helotiales_fam_Incertae_sedis	f__Helotiales_fam_Incertae_sedis	0.000246824	0.02
ITS-19	Otu107	Rhizosphere	Biological (C3)	f__Cantharellales_fam_Incertae_sedis	f__Cantharellales_fam_Incertae_sedis	0.000246824	0.02
ITS-13	Otu1406	Rhizosphere	Untreated (C1)	f__	Others	0.000245242	0.02
ITS-25	Otu126	Bulk Soil	Untreated (C1)	f__Hypocreales_fam_Incertae_sedis	f__Hypocreales_fam_Incertae_sedis	0.000244841	0.02
ITS-25	Otu532	Bulk Soil	Untreated (C1)	f__	Others	0.000244841	0.02
ITS-25	Otu959	Bulk Soil	Untreated (C1)	f__Lycoperdaceae	f__Lycoperdaceae	0.000244841	0.02
ITS-29	Otu1099	Bulk Soil	Chemical (C2)	f__Lentitheciaceae	f__Lentitheciaceae	0.000244826	0.02
ITS-29	Otu816	Bulk Soil	Chemical (C2)	f__Kondoaceae	f__Kondoaceae	0.000244826	0.02
ITS-29	Otu83	Bulk Soil	Chemical (C2)	f__Sordariaceae	f__Sordariaceae	0.000244826	0.02
ITS-04	Otu892	Endosphere	Chemical (C2)	f__	Others	0.000243798	0.02
ITS-26	Otu3	Bulk Soil	Untreated (C1)	f__Mycosphaerellaceae	f__Mycosphaerellaceae	0.000243726	0.02
ITS-34	Otu706	Bulk Soil	Chemical + Biological (C4)	f__	Others	0.00024238	0.02
ITS-16	Otu139	Rhizosphere	Chemical (C2)	f__	Others	0.000242365	0.02
ITS-16	Otu364	Rhizosphere	Chemical (C2)	f__Melanommataceae	f__Melanommataceae	0.000242365	0.02
ITS-30	Otu745	Bulk Soil	Chemical (C2)	f__Apiosporaceae	f__Apiosporaceae	0.000242173	0.02
ITS-24	Otu151	Rhizosphere	Chemical + Biological (C4)	f__Psathyrellaceae	f__Psathyrellaceae	0.00024204	0.02
ITS-24	Otu236	Rhizosphere	Chemical + Biological (C4)	f__	Others	0.00024204	0.02
ITS-24	Otu625	Rhizosphere	Chemical + Biological (C4)	f__Archaeosporaceae	f__Archaeosporaceae	0.00024204	0.02
ITS-33	Otu625	Bulk Soil	Biological (C3)	f__Archaeosporaceae	f__Archaeosporaceae	0.000238141	0.02
ITS-32	Otu250	Bulk Soil	Biological (C3)	f__Mrakiaceae	f__Mrakiaceae	0.000237776	0.02
ITS-23	Otu574	Rhizosphere	Chemical + Biological (C4)	f__	Others	0.000236911	0.02
ITS-25	Otu1379	Bulk Soil	Untreated (C1)	f__Pacisporaceae	f__Pacisporaceae	0.000236097	0.02
ITS-29	Otu348	Bulk Soil	Chemical (C2)	f__Clavicipitaceae	f__Clavicipitaceae	0.000235409	0.02
ITS-29	Otu455	Bulk Soil	Chemical (C2)	f__Cordycipitaceae	f__Cordycipitaceae	0.000235409	0.02
ITS-26	Otu236	Bulk Soil	Untreated (C1)	f__	Others	0.000234699	0.02
ITS-26	Otu847	Bulk Soil	Untreated (C1)	f__	Others	0.000234699	0.02
ITS-13	Otu488	Rhizosphere	Untreated (C1)	f__	Others	0.000234579	0.02
ITS-08	Otu4	Endosphere	Biological (C3)	f__Olpidiaceae	f__Olpidiaceae	0.000234126	0.02
ITS-20	Otu504	Rhizosphere	Biological (C3)	f__Protomycetaceae	f__Protomycetaceae	0.000234	0.02
ITS-19	Otu625	Rhizosphere	Biological (C3)	f__Archaeosporaceae	f__Archaeosporaceae	0.000233833	0.02
ITS-34	Otu455	Bulk Soil	Chemical + Biological (C4)	f__Cordycipitaceae	f__Cordycipitaceae	0.000232684	0.02
ITS-30	Otu69	Bulk Soil	Chemical (C2)	f__	Others	0.000232486	0.02
ITS-28	Otu318	Bulk Soil	Chemical (C2)	f__	Others	0.00023238	0.02
ITS-36	Otu734	Bulk Soil	Chemical + Biological (C4)	f__Filobasidiaceae	f__Filobasidiaceae	0.000230565	0.02
ITS-36	Otu792	Bulk Soil	Chemical + Biological (C4)	f__Entolomataceae	f__Entolomataceae	0.000230565	0.02
ITS-14	Otu121	Rhizosphere	Untreated (C1)	f__	Others	0.000230537	0.02
ITS-27	Otu386	Bulk Soil	Untreated (C1)	f__	Others	0.000230011	0.02
ITS-16	Otu792	Rhizosphere	Chemical (C2)	f__Entolomataceae	f__Entolomataceae	0.000228901	0.02
ITS-32	Otu304	Bulk Soil	Biological (C3)	f__	Others	0.000228265	0.02
ITS-32	Otu34	Bulk Soil	Biological (C3)	f__Helotiaceae	f__Helotiaceae	0.000228265	0.02
ITS-32	Otu438	Bulk Soil	Biological (C3)	f__Pezizaceae	f__Pezizaceae	0.000228265	0.02
ITS-25	Otu847	Bulk Soil	Untreated (C1)	f__	Others	0.000227352	0.02
ITS-26	Otu959	Bulk Soil	Untreated (C1)	f__Lycoperdaceae	f__Lycoperdaceae	0.000225673	0.02
ITS-13	Otu144	Rhizosphere	Untreated (C1)	f__Microascaceae	f__Microascaceae	0.000223916	0.02
ITS-28	Otu4	Bulk Soil	Chemical (C2)	f__Olpidiaceae	f__Olpidiaceae	0.000223773	0.02
ITS-34	Otu88	Bulk Soil	Chemical + Biological (C4)	f__Phaeosphaeriaceae	f__Phaeosphaeriaceae	0.000222989	0.02
ITS-30	Otu144	Bulk Soil	Chemical (C2)	f__Microascaceae	f__Microascaceae	0.000222799	0.02
ITS-18	Otu488	Rhizosphere	Chemical (C2)	f__	Others	0.000222674	0.02
ITS-14	Otu504	Rhizosphere	Untreated (C1)	f__Protomycetaceae	f__Protomycetaceae	0.000221671	0.02
ITS-14	Otu551	Rhizosphere	Untreated (C1)	f__Magnaporthaceae	f__Magnaporthaceae	0.000221671	0.02
ITS-20	Otu391	Rhizosphere	Biological (C3)	f__Melanosporaceae	f__Melanosporaceae	0.000221	0.02
ITS-20	Otu510	Rhizosphere	Biological (C3)	f__Botryosphaeriaceae	f__Botryosphaeriaceae	0.000221	0.02
ITS-22	Otu295	Rhizosphere	Chemical + Biological (C4)	f__Xylariaceae	f__Xylariaceae	0.000220975	0.02
ITS-22	Otu318	Rhizosphere	Chemical + Biological (C4)	f__	Others	0.000220975	0.02
ITS-19	Otu427	Rhizosphere	Biological (C3)	f__Chionosphaeraceae	f__Chionosphaeraceae	0.000220842	0.02
ITS-02	Otu23	Endosphere	Untreated (C1)	f__	Others	0.000220564	0.02
ITS-33	Otu478	Bulk Soil	Biological (C3)	f__Sporormiaceae	f__Sporormiaceae	0.000219822	0.02
ITS-35	Otu1093	Bulk Soil	Chemical + Biological (C4)	f__	Others	0.000218836	0.02
ITS-32	Otu1343	Bulk Soil	Biological (C3)	f__Malasseziaceae	f__Malasseziaceae	0.000218754	0.02
ITS-23	Otu151	Rhizosphere	Chemical + Biological (C4)	f__Psathyrellaceae	f__Psathyrellaceae	0.000218687	0.02
ITS-25	Otu200	Bulk Soil	Untreated (C1)	f__Sporidiobolaceae	f__Sporidiobolaceae	0.000218608	0.02
ITS-25	Otu69	Bulk Soil	Untreated (C1)	f__	Others	0.000218608	0.02
ITS-25	Otu704	Bulk Soil	Untreated (C1)	f__Orbiliaceae	f__Orbiliaceae	0.000218608	0.02
ITS-24	Otu105	Rhizosphere	Chemical + Biological (C4)	f__Niessliaceae	f__Niessliaceae	0.000217836	0.02
ITS-24	Otu304	Rhizosphere	Chemical + Biological (C4)	f__	Others	0.000217836	0.02
ITS-24	Otu74	Rhizosphere	Chemical + Biological (C4)	f__	Others	0.000217836	0.02
ITS-17	Otu504	Rhizosphere	Chemical (C2)	f__Protomycetaceae	f__Protomycetaceae	0.00021741	0.02
ITS-26	Otu1343	Bulk Soil	Untreated (C1)	f__Malasseziaceae	f__Malasseziaceae	0.000216646	0.02
ITS-26	Otu70	Bulk Soil	Untreated (C1)	f__	Others	0.000216646	0.02
ITS-29	Otu488	Bulk Soil	Chemical (C2)	f__	Others	0.000216577	0.02
ITS-16	Otu455	Rhizosphere	Chemical (C2)	f__Cordycipitaceae	f__Cordycipitaceae	0.000215436	0.02
ITS-31	Otu438	Bulk Soil	Biological (C3)	f__Pezizaceae	f__Pezizaceae	0.000215259	0.02
ITS-28	Otu70	Bulk Soil	Chemical (C2)	f__	Others	0.000215167	0.02
ITS-28	Otu786	Bulk Soil	Chemical (C2)	f__Tricholomataceae	f__Tricholomataceae	0.000215167	0.02
ITS-02	Otu101	Endosphere	Untreated (C1)	f__	Others	0.000211741	0.02
ITS-27	Otu250	Bulk Soil	Untreated (C1)	f__Mrakiaceae	f__Mrakiaceae	0.000210843	0.02
ITS-27	Otu847	Bulk Soil	Untreated (C1)	f__	Others	0.000210843	0.02
ITS-22	Otu67	Rhizosphere	Chemical + Biological (C4)	f__Rhizopodaceae	f__Rhizopodaceae	0.000209926	0.02
ITS-01	Otu70	Endosphere	Untreated (C1)	f__	Others	0.000209872	0.02
ITS-32	Otu781	Bulk Soil	Biological (C3)	f__Geastraceae	f__Geastraceae	0.000209243	0.02
ITS-32	Otu881	Bulk Soil	Biological (C3)	f__Cystobasidiaceae	f__Cystobasidiaceae	0.000209243	0.02
ITS-35	Otu83	Bulk Soil	Chemical + Biological (C4)	f__Sordariaceae	f__Sordariaceae	0.000208889	0.02
ITS-20	Otu1031	Rhizosphere	Biological (C3)	f__Helotiales_fam_Incertae_sedis	f__Helotiales_fam_Incertae_sedis	0.000208	0.02
ITS-26	Otu126	Bulk Soil	Untreated (C1)	f__Hypocreales_fam_Incertae_sedis	f__Hypocreales_fam_Incertae_sedis	0.000207619	0.02
ITS-29	Otu393	Bulk Soil	Chemical (C2)	f__	Others	0.00020716	0.02
ITS-29	Otu709	Bulk Soil	Chemical (C2)	f__Ustilaginaceae	f__Ustilaginaceae	0.00020716	0.02
ITS-29	Otu86	Bulk Soil	Chemical (C2)	f__Cystofilobasidiaceae	f__Cystofilobasidiaceae	0.00020716	0.02
ITS-29	Otu976	Bulk Soil	Chemical (C2)	f__Massarinaceae	f__Massarinaceae	0.00020716	0.02
ITS-24	Otu237	Rhizosphere	Chemical + Biological (C4)	f__Ceratobasidiaceae	f__Ceratobasidiaceae	0.000205734	0.02
ITS-34	Otu576	Bulk Soil	Chemical + Biological (C4)	f__Bulleribasidiaceae	f__Bulleribasidiaceae	0.000203599	0.02
ITS-34	Otu792	Bulk Soil	Chemical + Biological (C4)	f__Entolomataceae	f__Entolomataceae	0.000203599	0.02
ITS-30	Otu273	Bulk Soil	Chemical (C2)	f__Pyronemataceae	f__Pyronemataceae	0.000203425	0.02
ITS-03	Otu69	Endosphere	Untreated (C1)	f__	Others	0.000202035	0.02
ITS-25	Otu792	Bulk Soil	Untreated (C1)	f__Entolomataceae	f__Entolomataceae	0.000201119	0.02
ITS-36	Otu574	Bulk Soil	Chemical + Biological (C4)	f__	Others	0.000200491	0.02
ITS-32	Otu677	Bulk Soil	Biological (C3)	f__Plectosphaerellaceae	f__Plectosphaerellaceae	0.000199732	0.02
ITS-22	Otu250	Rhizosphere	Chemical + Biological (C4)	f__Mrakiaceae	f__Mrakiaceae	0.000198877	0.02
ITS-31	Otu236	Bulk Soil	Biological (C3)	f__	Others	0.0001987	0.02
ITS-26	Otu298	Bulk Soil	Untreated (C1)	f__Chaetosphaeriaceae	f__Chaetosphaeriaceae	0.000198592	0.02
ITS-29	Otu273	Bulk Soil	Chemical (C2)	f__Pyronemataceae	f__Pyronemataceae	0.000197744	0.02
ITS-14	Otu364	Rhizosphere	Untreated (C1)	f__Melanommataceae	f__Melanommataceae	0.00019507	0.02
ITS-14	Otu574	Rhizosphere	Untreated (C1)	f__	Others	0.00019507	0.02
ITS-04	Otu73	Endosphere	Chemical (C2)	f__	Others	0.000195039	0.02
ITS-20	Otu318	Rhizosphere	Biological (C3)	f__	Others	0.000195	0.02
ITS-20	Otu348	Rhizosphere	Biological (C3)	f__Clavicipitaceae	f__Clavicipitaceae	0.000195	0.02
ITS-20	Otu576	Rhizosphere	Biological (C3)	f__Bulleribasidiaceae	f__Bulleribasidiaceae	0.000195	0.02
ITS-18	Otu61	Rhizosphere	Chemical (C2)	f__	Others	0.00019484	0.02
ITS-34	Otu222	Bulk Soil	Chemical + Biological (C4)	f__Claroideoglomeraceae	f__Claroideoglomeraceae	0.000193904	0.02
ITS-34	Otu704	Bulk Soil	Chemical + Biological (C4)	f__Orbiliaceae	f__Orbiliaceae	0.000193904	0.02
ITS-30	Otu596	Bulk Soil	Chemical (C2)	f__Diversisporaceae	f__Diversisporaceae	0.000193738	0.02
ITS-24	Otu144	Rhizosphere	Chemical + Biological (C4)	f__Microascaceae	f__Microascaceae	0.000193632	0.02
ITS-24	Otu67	Rhizosphere	Chemical + Biological (C4)	f__Rhizopodaceae	f__Rhizopodaceae	0.000193632	0.02
ITS-17	Otu455	Rhizosphere	Chemical (C2)	f__Cordycipitaceae	f__Cordycipitaceae	0.000193253	0.02
ITS-12	Otu91	Endosphere	Chemical + Biological (C4)	f__Stachybotryaceae	f__Stachybotryaceae	0.000192201	0.02
ITS-36	Otu393	Bulk Soil	Chemical + Biological (C4)	f__	Others	0.000190467	0.02
ITS-36	Otu892	Bulk Soil	Chemical + Biological (C4)	f__	Others	0.000190467	0.02
ITS-26	Otu1288	Bulk Soil	Untreated (C1)	f__Debaryomycetaceae	f__Debaryomycetaceae	0.000189565	0.02
ITS-16	Otu375	Rhizosphere	Chemical (C2)	f__Ophiocordycipitaceae	f__Ophiocordycipitaceae	0.000188506	0.02
ITS-29	Otu107	Bulk Soil	Chemical (C2)	f__Cantharellales_fam_Incertae_sedis	f__Cantharellales_fam_Incertae_sedis	0.000188327	0.02
ITS-22	Otu706	Rhizosphere	Chemical + Biological (C4)	f__	Others	0.000187829	0.02
ITS-22	Otu89	Rhizosphere	Chemical + Biological (C4)	f__Hypocreaceae	f__Hypocreaceae	0.000187829	0.02
ITS-08	Otu9	Endosphere	Biological (C3)	f__Nectriaceae	f__Nectriaceae	0.000187301	0.02
ITS-21	Otu200	Rhizosphere	Biological (C3)	f__Sporidiobolaceae	f__Sporidiobolaceae	0.000187146	0.02
ITS-15	Otu144	Rhizosphere	Untreated (C1)	f__Microascaceae	f__Microascaceae	0.000184531	0.02
ITS-25	Otu391	Bulk Soil	Untreated (C1)	f__Melanosporaceae	f__Melanosporaceae	0.000183631	0.02
ITS-25	Otu912	Bulk Soil	Untreated (C1)	f__	Others	0.000183631	0.02
ITS-06	Otu255	Endosphere	Chemical (C2)	f__Glomerellaceae	f__Glomerellaceae	0.000183232	0.02
ITS-33	Otu236	Bulk Soil	Biological (C3)	f__	Others	0.000183185	0.02
ITS-27	Otu677	Bulk Soil	Untreated (C1)	f__Plectosphaerellaceae	f__Plectosphaerellaceae	0.000182092	0.02
ITS-20	Otu105	Rhizosphere	Biological (C3)	f__Niessliaceae	f__Niessliaceae	0.000182	0.02
ITS-19	Otu237	Rhizosphere	Biological (C3)	f__Ceratobasidiaceae	f__Ceratobasidiaceae	0.00018187	0.02
ITS-19	Otu318	Rhizosphere	Biological (C3)	f__	Others	0.00018187	0.02
ITS-24	Otu376	Rhizosphere	Chemical + Biological (C4)	f__Holtermanniales_fam_Incertae_sedis	f__Holtermanniales_fam_Incertae_sedis	0.00018153	0.02
ITS-17	Otu222	Rhizosphere	Chemical (C2)	f__Claroideoglomeraceae	f__Claroideoglomeraceae	0.000181175	0.02
ITS-17	Otu2857	Rhizosphere	Chemical (C2)	f__	Others	0.000181175	0.02
ITS-17	Otu67	Rhizosphere	Chemical (C2)	f__Rhizopodaceae	f__Rhizopodaceae	0.000181175	0.02
ITS-18	Otu112	Rhizosphere	Chemical (C2)	f__Powellomycetaceae	f__Powellomycetaceae	0.000180922	0.02
ITS-18	Otu222	Rhizosphere	Chemical (C2)	f__Claroideoglomeraceae	f__Claroideoglomeraceae	0.000180922	0.02
ITS-09	Otu9	Endosphere	Biological (C3)	f__Nectriaceae	f__Nectriaceae	0.000180781	0.02
ITS-03	Otu101	Endosphere	Untreated (C1)	f__	Others	0.000180768	0.02
ITS-26	Otu1173	Bulk Soil	Untreated (C1)	f__	Others	0.000180538	0.02
ITS-26	Otu72	Bulk Soil	Untreated (C1)	f__Pleosporaceae	f__Pleosporaceae	0.000180538	0.02
ITS-36	Otu139	Bulk Soil	Chemical + Biological (C4)	f__	Others	0.000180442	0.02
ITS-05	Otu576	Endosphere	Chemical (C2)	f__Bulleribasidiaceae	f__Bulleribasidiaceae	0.00018032	0.02
ITS-35	Otu386	Bulk Soil	Chemical + Biological (C4)	f__	Others	0.000179047	0.02
ITS-35	Otu574	Bulk Soil	Chemical + Biological (C4)	f__	Others	0.000179047	0.02
ITS-29	Otu237	Bulk Soil	Chemical (C2)	f__Ceratobasidiaceae	f__Ceratobasidiaceae	0.000178911	0.02
ITS-29	Otu438	Bulk Soil	Chemical (C2)	f__Pezizaceae	f__Pezizaceae	0.000178911	0.02
ITS-02	Otu88	Endosphere	Untreated (C1)	f__Phaeosphaeriaceae	f__Phaeosphaeriaceae	0.000176451	0.02
ITS-25	Otu709	Bulk Soil	Untreated (C1)	f__Ustilaginaceae	f__Ustilaginaceae	0.000174886	0.02
ITS-34	Otu912	Bulk Soil	Chemical + Biological (C4)	f__	Others	0.000174513	0.02
ITS-33	Otu455	Bulk Soil	Biological (C3)	f__Cordycipitaceae	f__Cordycipitaceae	0.000174026	0.02
ITS-33	Otu539	Bulk Soil	Biological (C3)	f__	Others	0.000174026	0.02
ITS-31	Otu348	Bulk Soil	Biological (C3)	f__Clavicipitaceae	f__Clavicipitaceae	0.000173863	0.02
ITS-31	Otu671	Bulk Soil	Biological (C3)	f__Mucoraceae	f__Mucoraceae	0.000173863	0.02
ITS-21	Otu625	Rhizosphere	Biological (C3)	f__Archaeosporaceae	f__Archaeosporaceae	0.000173778	0.02
ITS-27	Otu402	Bulk Soil	Untreated (C1)	f__Sordariales_fam_Incertae_sedis	f__Sordariales_fam_Incertae_sedis	0.000172508	0.02
ITS-27	Otu950	Bulk Soil	Untreated (C1)	f__	Others	0.000172508	0.02
ITS-28	Otu391	Bulk Soil	Chemical (C2)	f__Melanosporaceae	f__Melanosporaceae	0.000172133	0.02
ITS-01	Otu170	Endosphere	Untreated (C1)	f__Atheliaceae	f__Atheliaceae	0.000171713	0.02
ITS-15	Otu42	Rhizosphere	Untreated (C1)	f__Rhizophlyctidaceae	f__Rhizophlyctidaceae	0.00017135	0.02
ITS-15	Otu559	Rhizosphere	Untreated (C1)	f__	Others	0.00017135	0.02
ITS-13	Otu364	Rhizosphere	Untreated (C1)	f__Melanommataceae	f__Melanommataceae	0.000170603	0.02
ITS-13	Otu559	Rhizosphere	Untreated (C1)	f__	Others	0.000170603	0.02
ITS-05	Otu200	Endosphere	Chemical (C2)	f__Sporidiobolaceae	f__Sporidiobolaceae	0.000169713	0.02
ITS-29	Otu427	Bulk Soil	Chemical (C2)	f__Chionosphaeraceae	f__Chionosphaeraceae	0.000169495	0.02
ITS-29	Otu587	Bulk Soil	Chemical (C2)	f__Geminibasidiaceae	f__Geminibasidiaceae	0.000169495	0.02
ITS-09	Otu16	Endosphere	Biological (C3)	f__	Others	0.000169482	0.02
ITS-24	Otu61	Rhizosphere	Chemical + Biological (C4)	f__	Others	0.000169428	0.02
ITS-35	Otu1343	Bulk Soil	Chemical + Biological (C4)	f__Malasseziaceae	f__Malasseziaceae	0.0001691	0.02
ITS-20	Otu74	Rhizosphere	Biological (C3)	f__	Others	0.000169	0.02
ITS-19	Otu438	Rhizosphere	Biological (C3)	f__Pezizaceae	f__Pezizaceae	0.000168879	0.02
ITS-19	Otu751	Rhizosphere	Biological (C3)	f__	Others	0.000168879	0.02
ITS-14	Otu318	Rhizosphere	Untreated (C1)	f__	Others	0.00016847	0.02
ITS-14	Otu391	Rhizosphere	Untreated (C1)	f__Melanosporaceae	f__Melanosporaceae	0.00016847	0.02
ITS-12	Otu168	Endosphere	Chemical + Biological (C4)	f__Lasiosphaeriaceae	f__Lasiosphaeriaceae	0.000168176	0.02
ITS-11	Otu4	Endosphere	Chemical + Biological (C4)	f__Olpidiaceae	f__Olpidiaceae	0.000166282	0.02
ITS-25	Otu576	Bulk Soil	Untreated (C1)	f__Bulleribasidiaceae	f__Bulleribasidiaceae	0.000166142	0.02
ITS-22	Otu222	Rhizosphere	Chemical + Biological (C4)	f__Claroideoglomeraceae	f__Claroideoglomeraceae	0.000165731	0.02
ITS-31	Otu139	Bulk Soil	Biological (C3)	f__	Others	0.000165583	0.02
ITS-30	Otu200	Bulk Soil	Chemical (C2)	f__Sporidiobolaceae	f__Sporidiobolaceae	0.000164678	0.02
ITS-23	Otu438	Rhizosphere	Chemical + Biological (C4)	f__Pezizaceae	f__Pezizaceae	0.000164015	0.02
ITS-28	Otu781	Bulk Soil	Chemical (C2)	f__Geastraceae	f__Geastraceae	0.000163527	0.02
ITS-26	Otu1123	Bulk Soil	Untreated (C1)	f__Mycenastraceae	f__Mycenastraceae	0.000162484	0.02
ITS-16	Otu105	Rhizosphere	Chemical (C2)	f__Niessliaceae	f__Niessliaceae	0.000161577	0.02
ITS-16	Otu510	Rhizosphere	Chemical (C2)	f__Botryosphaeriaceae	f__Botryosphaeriaceae	0.000161577	0.02
ITS-16	Otu539	Rhizosphere	Chemical (C2)	f__	Others	0.000161577	0.02
ITS-36	Otu304	Bulk Soil	Chemical + Biological (C4)	f__	Others	0.000160393	0.02
ITS-36	Otu34	Bulk Soil	Chemical + Biological (C4)	f__Helotiaceae	f__Helotiaceae	0.000160393	0.02
ITS-36	Otu427	Bulk Soil	Chemical + Biological (C4)	f__Chionosphaeraceae	f__Chionosphaeraceae	0.000160393	0.02
ITS-13	Otu816	Rhizosphere	Untreated (C1)	f__Kondoaceae	f__Kondoaceae	0.00015994	0.02
ITS-14	Otu488	Rhizosphere	Untreated (C1)	f__	Others	0.000159603	0.02
ITS-02	Otu170	Endosphere	Untreated (C1)	f__Atheliaceae	f__Atheliaceae	0.000158806	0.02
ITS-09	Otu25	Endosphere	Biological (C3)	f__	Others	0.000158183	0.02
ITS-09	Otu31	Endosphere	Biological (C3)	f__	Others	0.000158183	0.02
ITS-15	Otu402	Rhizosphere	Untreated (C1)	f__Sordariales_fam_Incertae_sedis	f__Sordariales_fam_Incertae_sedis	0.000158169	0.02
ITS-15	Otu488	Rhizosphere	Untreated (C1)	f__	Others	0.000158169	0.02
ITS-15	Otu576	Rhizosphere	Untreated (C1)	f__Bulleribasidiaceae	f__Bulleribasidiaceae	0.000158169	0.02
ITS-25	Otu1406	Bulk Soil	Untreated (C1)	f__	Others	0.000157398	0.02
ITS-25	Otu250	Bulk Soil	Untreated (C1)	f__Mrakiaceae	f__Mrakiaceae	0.000157398	0.02
ITS-25	Otu951	Bulk Soil	Untreated (C1)	f__	Others	0.000157398	0.02
ITS-24	Otu103	Rhizosphere	Chemical + Biological (C4)	f__	Others	0.000157326	0.02
ITS-24	Otu318	Rhizosphere	Chemical + Biological (C4)	f__	Others	0.000157326	0.02
ITS-31	Otu126	Bulk Soil	Biological (C3)	f__Hypocreales_fam_Incertae_sedis	f__Hypocreales_fam_Incertae_sedis	0.000157304	0.02
ITS-31	Otu298	Bulk Soil	Biological (C3)	f__Chaetosphaeriaceae	f__Chaetosphaeriaceae	0.000157304	0.02
ITS-17	Otu438	Rhizosphere	Chemical (C2)	f__Pezizaceae	f__Pezizaceae	0.000157018	0.02
ITS-17	Otu551	Rhizosphere	Chemical (C2)	f__Magnaporthaceae	f__Magnaporthaceae	0.000157018	0.02
ITS-19	Otu576	Rhizosphere	Biological (C3)	f__Bulleribasidiaceae	f__Bulleribasidiaceae	0.000155889	0.02
ITS-19	Otu847	Rhizosphere	Biological (C3)	f__	Others	0.000155889	0.02
ITS-30	Otu391	Bulk Soil	Chemical (C2)	f__Melanosporaceae	f__Melanosporaceae	0.000154991	0.02
ITS-22	Otu42	Rhizosphere	Chemical + Biological (C4)	f__Rhizophlyctidaceae	f__Rhizophlyctidaceae	0.000154682	0.02
ITS-26	Otu376	Bulk Soil	Untreated (C1)	f__Holtermanniales_fam_Incertae_sedis	f__Holtermanniales_fam_Incertae_sedis	0.000153457	0.02
ITS-18	Otu438	Rhizosphere	Chemical (C2)	f__Pezizaceae	f__Pezizaceae	0.000153088	0.02
ITS-10	Otu60	Endosphere	Chemical + Biological (C4)	f__	Others	0.000152722	0.02
ITS-01	Otu72	Endosphere	Untreated (C1)	f__Pleosporaceae	f__Pleosporaceae	0.000152634	0.02
ITS-32	Otu704	Bulk Soil	Biological (C3)	f__Orbiliaceae	f__Orbiliaceae	0.000152177	0.02
ITS-14	Otu112	Rhizosphere	Untreated (C1)	f__Powellomycetaceae	f__Powellomycetaceae	0.000150736	0.02
ITS-14	Otu139	Rhizosphere	Untreated (C1)	f__	Others	0.000150736	0.02
ITS-29	Otu2857	Bulk Soil	Chemical (C2)	f__	Others	0.000150662	0.02
ITS-36	Otu1343	Bulk Soil	Chemical + Biological (C4)	f__Malasseziaceae	f__Malasseziaceae	0.000150368	0.02
ITS-36	Otu250	Bulk Soil	Chemical + Biological (C4)	f__Mrakiaceae	f__Mrakiaceae	0.000150368	0.02
ITS-13	Otu168	Rhizosphere	Untreated (C1)	f__Lasiosphaeriaceae	f__Lasiosphaeriaceae	0.000149278	0.01
ITS-13	Otu510	Rhizosphere	Untreated (C1)	f__Botryosphaeriaceae	f__Botryosphaeriaceae	0.000149278	0.01
ITS-13	Otu551	Rhizosphere	Untreated (C1)	f__Magnaporthaceae	f__Magnaporthaceae	0.000149278	0.01
ITS-35	Otu1518	Bulk Soil	Chemical + Biological (C4)	f__	Others	0.000149206	0.01
ITS-31	Otu706	Bulk Soil	Biological (C3)	f__	Others	0.000149025	0.01
ITS-06	Otu510	Endosphere	Chemical (C2)	f__Botryosphaeriaceae	f__Botryosphaeriaceae	0.000148876	0.01
ITS-03	Otu4	Endosphere	Untreated (C1)	f__Olpidiaceae	f__Olpidiaceae	0.000148868	0.01
ITS-25	Otu1214	Bulk Soil	Untreated (C1)	f__Buckleyzymaceae	f__Buckleyzymaceae	0.000148653	0.01
ITS-25	Otu510	Bulk Soil	Untreated (C1)	f__Botryosphaeriaceae	f__Botryosphaeriaceae	0.000148653	0.01
ITS-25	Otu786	Bulk Soil	Untreated (C1)	f__Tricholomataceae	f__Tricholomataceae	0.000148653	0.01
ITS-05	Otu25	Endosphere	Chemical (C2)	f__	Others	0.000148499	0.01
ITS-21	Otu168	Rhizosphere	Biological (C3)	f__Lasiosphaeriaceae	f__Lasiosphaeriaceae	0.000147043	0.01
ITS-21	Otu83	Rhizosphere	Biological (C3)	f__Sordariaceae	f__Sordariaceae	0.000147043	0.01
ITS-33	Otu304	Bulk Soil	Biological (C3)	f__	Others	0.000146548	0.01
ITS-33	Otu881	Bulk Soil	Biological (C3)	f__Cystobasidiaceae	f__Cystobasidiaceae	0.000146548	0.01
ITS-28	Otu1439	Bulk Soil	Chemical (C2)	f__Sympoventuriaceae	f__Sympoventuriaceae	0.000146313	0.01
ITS-28	Otu200	Bulk Soil	Chemical (C2)	f__Sporidiobolaceae	f__Sporidiobolaceae	0.000146313	0.01
ITS-28	Otu734	Bulk Soil	Chemical (C2)	f__Filobasidiaceae	f__Filobasidiaceae	0.000146313	0.01
ITS-28	Otu86	Bulk Soil	Chemical (C2)	f__Cystofilobasidiaceae	f__Cystofilobasidiaceae	0.000146313	0.01
ITS-23	Otu204	Rhizosphere	Chemical + Biological (C4)	f__Gymnoascaceae	f__Gymnoascaceae	0.000145791	0.01
ITS-23	Otu42	Rhizosphere	Chemical + Biological (C4)	f__Rhizophlyctidaceae	f__Rhizophlyctidaceae	0.000145791	0.01
ITS-23	Otu61	Rhizosphere	Chemical + Biological (C4)	f__	Others	0.000145791	0.01
ITS-26	Otu587	Bulk Soil	Untreated (C1)	f__Geminibasidiaceae	f__Geminibasidiaceae	0.00014443	0.01
ITS-12	Otu49	Endosphere	Chemical + Biological (C4)	f__Herpotrichiellaceae	f__Herpotrichiellaceae	0.000144151	0.01
ITS-11	Otu364	Endosphere	Chemical + Biological (C4)	f__Melanommataceae	f__Melanommataceae	0.000144111	0.01
ITS-27	Otu427	Bulk Soil	Untreated (C1)	f__Chionosphaeraceae	f__Chionosphaeraceae	0.000143757	0.01
ITS-01	Otu91	Endosphere	Untreated (C1)	f__Stachybotryaceae	f__Stachybotryaceae	0.000143094	0.01
ITS-20	Otu126	Rhizosphere	Biological (C3)	f__Hypocreales_fam_Incertae_sedis	f__Hypocreales_fam_Incertae_sedis	0.000143	0.01
ITS-20	Otu539	Rhizosphere	Biological (C3)	f__	Others	0.000143	0.01
ITS-32	Otu892	Bulk Soil	Biological (C3)	f__	Others	0.000142666	0.01
ITS-02	Otu4	Endosphere	Untreated (C1)	f__Olpidiaceae	f__Olpidiaceae	0.000141161	0.01
ITS-36	Otu83	Bulk Soil	Chemical + Biological (C4)	f__Sordariaceae	f__Sordariaceae	0.000140344	0.01
ITS-36	Otu91	Bulk Soil	Chemical + Biological (C4)	f__Stachybotryaceae	f__Stachybotryaceae	0.000140344	0.01
ITS-18	Otu826	Rhizosphere	Chemical (C2)	f__Leucosporidiaceae	f__Leucosporidiaceae	0.000139171	0.01
ITS-13	Otu1196	Rhizosphere	Untreated (C1)	f__	Others	0.000138615	0.01
ITS-05	Otu510	Endosphere	Chemical (C2)	f__Botryosphaeriaceae	f__Botryosphaeriaceae	0.000137892	0.01
ITS-28	Otu455	Bulk Soil	Chemical (C2)	f__Cordycipitaceae	f__Cordycipitaceae	0.000137707	0.01
ITS-28	Otu504	Bulk Soil	Chemical (C2)	f__Protomycetaceae	f__Protomycetaceae	0.000137707	0.01
ITS-33	Otu1478	Bulk Soil	Biological (C3)	f__Dothideomycetes_fam_Incertae_sedis	f__Dothideomycetes_fam_Incertae_sedis	0.000137389	0.01
ITS-07	Otu88	Endosphere	Biological (C3)	f__Phaeosphaeriaceae	f__Phaeosphaeriaceae	0.000137153	0.01
ITS-30	Otu236	Bulk Soil	Chemical (C2)	f__	Others	0.000135617	0.01
ITS-30	Otu237	Bulk Soil	Chemical (C2)	f__Ceratobasidiaceae	f__Ceratobasidiaceae	0.000135617	0.01
ITS-26	Otu556	Bulk Soil	Untreated (C1)	f__	Others	0.000135404	0.01
ITS-16	Otu504	Rhizosphere	Chemical (C2)	f__Protomycetaceae	f__Protomycetaceae	0.000134647	0.01
ITS-21	Otu74	Rhizosphere	Biological (C3)	f__	Others	0.000133676	0.01
ITS-21	Otu91	Rhizosphere	Biological (C3)	f__Stachybotryaceae	f__Stachybotryaceae	0.000133676	0.01
ITS-32	Otu36	Bulk Soil	Biological (C3)	f__Bolbitiaceae	f__Bolbitiaceae	0.000133155	0.01
ITS-14	Otu168	Rhizosphere	Untreated (C1)	f__Lasiosphaeriaceae	f__Lasiosphaeriaceae	0.000133002	0.01
ITS-14	Otu625	Rhizosphere	Untreated (C1)	f__Archaeosporaceae	f__Archaeosporaceae	0.000133002	0.01
ITS-14	Otu74	Rhizosphere	Untreated (C1)	f__	Others	0.000133002	0.01
ITS-17	Otu168	Rhizosphere	Chemical (C2)	f__Lasiosphaeriaceae	f__Lasiosphaeriaceae	0.000132861	0.01
ITS-17	Otu709	Rhizosphere	Chemical (C2)	f__Ustilaginaceae	f__Ustilaginaceae	0.000132861	0.01
ITS-22	Otu1031	Rhizosphere	Chemical + Biological (C4)	f__Helotiales_fam_Incertae_sedis	f__Helotiales_fam_Incertae_sedis	0.000132585	0.01
ITS-22	Otu168	Rhizosphere	Chemical + Biological (C4)	f__Lasiosphaeriaceae	f__Lasiosphaeriaceae	0.000132585	0.01
ITS-22	Otu204	Rhizosphere	Chemical + Biological (C4)	f__Gymnoascaceae	f__Gymnoascaceae	0.000132585	0.01
ITS-22	Otu427	Rhizosphere	Chemical + Biological (C4)	f__Chionosphaeraceae	f__Chionosphaeraceae	0.000132585	0.01
ITS-31	Otu765	Bulk Soil	Biological (C3)	f__Corticiaceae	f__Corticiaceae	0.000132467	0.01
ITS-15	Otu61	Rhizosphere	Untreated (C1)	f__	Others	0.000131808	0.01
ITS-15	Otu83	Rhizosphere	Untreated (C1)	f__Sordariaceae	f__Sordariaceae	0.000131808	0.01
ITS-25	Otu427	Bulk Soil	Untreated (C1)	f__Chionosphaeraceae	f__Chionosphaeraceae	0.000131165	0.01
ITS-20	Otu139	Rhizosphere	Biological (C3)	f__	Others	0.00013	0.01
ITS-20	Otu816	Rhizosphere	Biological (C3)	f__Kondoaceae	f__Kondoaceae	0.00013	0.01
ITS-20	Otu83	Rhizosphere	Biological (C3)	f__Sordariaceae	f__Sordariaceae	0.00013	0.01
ITS-35	Otu625	Bulk Soil	Chemical + Biological (C4)	f__Archaeosporaceae	f__Archaeosporaceae	0.000129312	0.01
ITS-35	Otu816	Bulk Soil	Chemical + Biological (C4)	f__Kondoaceae	f__Kondoaceae	0.000129312	0.01
ITS-10	Otu16	Endosphere	Chemical + Biological (C4)	f__	Others	0.000129226	0.01
ITS-10	Otu91	Endosphere	Chemical + Biological (C4)	f__Stachybotryaceae	f__Stachybotryaceae	0.000129226	0.01
ITS-23	Otu792	Rhizosphere	Chemical + Biological (C4)	f__Entolomataceae	f__Entolomataceae	0.000127567	0.01
ITS-14	Otu393	Rhizosphere	Untreated (C1)	f__	Others	0.000124135	0.01
ITS-01	Otu304	Endosphere	Untreated (C1)	f__	Others	0.000124015	0.01
ITS-32	Otu198	Bulk Soil	Biological (C3)	f__Strophariaceae	f__Strophariaceae	0.000123643	0.01
ITS-32	Otu969	Bulk Soil	Biological (C3)	f__Helminthosphaeriaceae	f__Helminthosphaeriaceae	0.000123643	0.01
ITS-25	Otu393	Bulk Soil	Untreated (C1)	f__	Others	0.00012242	0.01
ITS-04	Otu237	Endosphere	Chemical (C2)	f__Ceratobasidiaceae	f__Ceratobasidiaceae	0.000121899	0.01
ITS-22	Otu504	Rhizosphere	Chemical + Biological (C4)	f__Protomycetaceae	f__Protomycetaceae	0.000121536	0.01
ITS-16	Otu144	Rhizosphere	Chemical (C2)	f__Microascaceae	f__Microascaceae	0.000121183	0.01
ITS-16	Otu574	Rhizosphere	Chemical (C2)	f__	Others	0.000121183	0.01
ITS-24	Otu348	Rhizosphere	Chemical + Biological (C4)	f__Clavicipitaceae	f__Clavicipitaceae	0.00012102	0.01
ITS-24	Otu504	Rhizosphere	Chemical + Biological (C4)	f__Protomycetaceae	f__Protomycetaceae	0.00012102	0.01
ITS-17	Otu539	Rhizosphere	Chemical (C2)	f__	Others	0.000120783	0.01
ITS-28	Otu791	Bulk Soil	Chemical (C2)	f__Marasmiaceae	f__Marasmiaceae	0.000120493	0.01
ITS-21	Otu42	Rhizosphere	Biological (C3)	f__Rhizophlyctidaceae	f__Rhizophlyctidaceae	0.000120308	0.01
ITS-35	Otu222	Bulk Soil	Chemical + Biological (C4)	f__Claroideoglomeraceae	f__Claroideoglomeraceae	0.000119365	0.01
ITS-35	Otu706	Bulk Soil	Chemical + Biological (C4)	f__	Others	0.000119365	0.01
ITS-15	Otu376	Rhizosphere	Untreated (C1)	f__Holtermanniales_fam_Incertae_sedis	f__Holtermanniales_fam_Incertae_sedis	0.000118627	0.01
ITS-15	Otu816	Rhizosphere	Untreated (C1)	f__Kondoaceae	f__Kondoaceae	0.000118627	0.01
ITS-26	Otu950	Bulk Soil	Untreated (C1)	f__	Others	0.00011735	0.01
ITS-13	Otu204	Rhizosphere	Untreated (C1)	f__Gymnoascaceae	f__Gymnoascaceae	0.00011729	0.01
ITS-19	Otu151	Rhizosphere	Biological (C3)	f__Psathyrellaceae	f__Psathyrellaceae	0.000116917	0.01
ITS-19	Otu61	Rhizosphere	Biological (C3)	f__	Others	0.000116917	0.01
ITS-34	Otu769	Bulk Soil	Chemical + Biological (C4)	f__Parmeliaceae	f__Parmeliaceae	0.000116342	0.01
ITS-14	Otu61	Rhizosphere	Untreated (C1)	f__	Others	0.000115269	0.01
ITS-27	Otu1406	Bulk Soil	Untreated (C1)	f__	Others	0.000115005	0.01
ITS-27	Otu704	Bulk Soil	Untreated (C1)	f__Orbiliaceae	f__Orbiliaceae	0.000115005	0.01
ITS-02	Otu72	Endosphere	Untreated (C1)	f__Pleosporaceae	f__Pleosporaceae	0.000114693	0.01
ITS-01	Otu69	Endosphere	Untreated (C1)	f__	Others	0.000114475	0.01
ITS-32	Otu348	Bulk Soil	Biological (C3)	f__Clavicipitaceae	f__Clavicipitaceae	0.000114132	0.01
ITS-29	Otu126	Bulk Soil	Chemical (C2)	f__Hypocreales_fam_Incertae_sedis	f__Hypocreales_fam_Incertae_sedis	0.000112996	0.01
ITS-29	Otu222	Bulk Soil	Chemical (C2)	f__Claroideoglomeraceae	f__Claroideoglomeraceae	0.000112996	0.01
ITS-29	Otu354	Bulk Soil	Chemical (C2)	f__Ascodesmidaceae	f__Ascodesmidaceae	0.000112996	0.01
ITS-08	Otu91	Endosphere	Biological (C3)	f__Stachybotryaceae	f__Stachybotryaceae	0.000112381	0.01
ITS-28	Otu295	Bulk Soil	Chemical (C2)	f__Xylariaceae	f__Xylariaceae	0.000111887	0.01
ITS-28	Otu34	Bulk Soil	Chemical (C2)	f__Helotiaceae	f__Helotiaceae	0.000111887	0.01
ITS-28	Otu386	Bulk Soil	Chemical (C2)	f__	Others	0.000111887	0.01
ITS-28	Otu61	Bulk Soil	Chemical (C2)	f__	Others	0.000111887	0.01
ITS-18	Otu1360	Rhizosphere	Chemical (C2)	f__Phaeotremellaceae	f__Phaeotremellaceae	0.000111337	0.01
ITS-11	Otu170	Endosphere	Chemical + Biological (C4)	f__Atheliaceae	f__Atheliaceae	0.000110855	0.01
ITS-33	Otu1343	Bulk Soil	Biological (C3)	f__Malasseziaceae	f__Malasseziaceae	0.000109911	0.01
ITS-33	Otu402	Bulk Soil	Biological (C3)	f__Sordariales_fam_Incertae_sedis	f__Sordariales_fam_Incertae_sedis	0.000109911	0.01
ITS-04	Otu250	Endosphere	Chemical (C2)	f__Mrakiaceae	f__Mrakiaceae	0.000109709	0.01
ITS-23	Otu223	Rhizosphere	Chemical + Biological (C4)	f__	Others	0.000109343	0.01
ITS-23	Otu348	Rhizosphere	Chemical + Biological (C4)	f__Clavicipitaceae	f__Clavicipitaceae	0.000109343	0.01
ITS-23	Otu576	Rhizosphere	Chemical + Biological (C4)	f__Bulleribasidiaceae	f__Bulleribasidiaceae	0.000109343	0.01
ITS-23	Otu625	Rhizosphere	Chemical + Biological (C4)	f__Archaeosporaceae	f__Archaeosporaceae	0.000109343	0.01
ITS-24	Otu112	Rhizosphere	Chemical + Biological (C4)	f__Powellomycetaceae	f__Powellomycetaceae	0.000108918	0.01
ITS-24	Otu402	Rhizosphere	Chemical + Biological (C4)	f__Sordariales_fam_Incertae_sedis	f__Sordariales_fam_Incertae_sedis	0.000108918	0.01
ITS-24	Otu699	Rhizosphere	Chemical + Biological (C4)	f__Kickxellaceae	f__Kickxellaceae	0.000108918	0.01
ITS-17	Otu89	Rhizosphere	Chemical (C2)	f__Hypocreaceae	f__Hypocreaceae	0.000108705	0.01
ITS-12	Otu16	Endosphere	Chemical + Biological (C4)	f__	Others	0.000108113	0.01
ITS-12	Otu304	Endosphere	Chemical + Biological (C4)	f__	Others	0.000108113	0.01
ITS-31	Otu170	Bulk Soil	Biological (C3)	f__Atheliaceae	f__Atheliaceae	0.000107629	0.01
ITS-31	Otu625	Bulk Soil	Biological (C3)	f__Archaeosporaceae	f__Archaeosporaceae	0.000107629	0.01
ITS-21	Otu273	Rhizosphere	Biological (C3)	f__Pyronemataceae	f__Pyronemataceae	0.00010694	0.01
ITS-34	Otu488	Bulk Soil	Chemical + Biological (C4)	f__	Others	0.000106647	0.01
ITS-34	Otu574	Bulk Soil	Chemical + Biological (C4)	f__	Others	0.000106647	0.01
ITS-30	Otu510	Bulk Soil	Chemical (C2)	f__Botryosphaeriaceae	f__Botryosphaeriaceae	0.000106556	0.01
ITS-03	Otu9	Endosphere	Untreated (C1)	f__Nectriaceae	f__Nectriaceae	0.000106334	0.01
ITS-15	Otu107	Rhizosphere	Untreated (C1)	f__Cantharellales_fam_Incertae_sedis	f__Cantharellales_fam_Incertae_sedis	0.000105446	0.01
ITS-01	Otu139	Endosphere	Untreated (C1)	f__	Others	0.000104936	0.01
ITS-01	Otu89	Endosphere	Untreated (C1)	f__Hypocreaceae	f__Hypocreaceae	0.000104936	0.01
ITS-25	Otu1478	Bulk Soil	Untreated (C1)	f__Dothideomycetes_fam_Incertae_sedis	f__Dothideomycetes_fam_Incertae_sedis	0.000104932	0.01
ITS-32	Otu1437	Bulk Soil	Biological (C3)	f__Physciaceae	f__Physciaceae	0.000104621	0.01
ITS-32	Otu792	Bulk Soil	Biological (C3)	f__Entolomataceae	f__Entolomataceae	0.000104621	0.01
ITS-32	Otu959	Bulk Soil	Biological (C3)	f__Lycoperdaceae	f__Lycoperdaceae	0.000104621	0.01
ITS-20	Otu1878	Rhizosphere	Biological (C3)	f__Agaricaceae	f__Agaricaceae	0.000104	0.01
ITS-20	Otu298	Rhizosphere	Biological (C3)	f__Chaetosphaeriaceae	f__Chaetosphaeriaceae	0.000104	0.01
ITS-19	Otu139	Rhizosphere	Biological (C3)	f__	Others	0.000103926	0.01
ITS-19	Otu83	Rhizosphere	Biological (C3)	f__Sordariaceae	f__Sordariaceae	0.000103926	0.01
ITS-29	Otu298	Bulk Soil	Chemical (C2)	f__Chaetosphaeriaceae	f__Chaetosphaeriaceae	0.00010358	0.01
ITS-28	Otu69	Bulk Soil	Chemical (C2)	f__	Others	0.00010328	0.01
ITS-06	Otu892	Endosphere	Chemical (C2)	f__	Others	0.000103068	0.01
ITS-09	Otu168	Endosphere	Biological (C3)	f__Lasiosphaeriaceae	f__Lasiosphaeriaceae	0.000101689	0.01
ITS-36	Otu1276	Bulk Soil	Chemical + Biological (C4)	f__	Others	0.000100246	0.01
ITS-36	Otu1866	Bulk Soil	Chemical + Biological (C4)	f__	Others	0.000100246	0.01
ITS-36	Otu402	Bulk Soil	Chemical + Biological (C4)	f__Sordariales_fam_Incertae_sedis	f__Sordariales_fam_Incertae_sedis	0.000100246	0.01
ITS-36	Otu478	Bulk Soil	Chemical + Biological (C4)	f__Sporormiaceae	f__Sporormiaceae	0.000100246	0.01
ITS-36	Otu847	Bulk Soil	Chemical + Biological (C4)	f__	Others	0.000100246	0.01
ITS-22	Otu105	Rhizosphere	Chemical + Biological (C4)	f__Niessliaceae	f__Niessliaceae	9.94387e-05	0.01
ITS-22	Otu273	Rhizosphere	Chemical + Biological (C4)	f__Pyronemataceae	f__Pyronemataceae	9.94387e-05	0.01
ITS-31	Otu161	Bulk Soil	Biological (C3)	f__Ascobolaceae	f__Ascobolaceae	9.93501e-05	0.01
ITS-14	Otu103	Rhizosphere	Untreated (C1)	f__	Others	9.7535e-05	0.01
ITS-14	Otu200	Rhizosphere	Untreated (C1)	f__Sporidiobolaceae	f__Sporidiobolaceae	9.7535e-05	0.01
ITS-18	Otu204	Rhizosphere	Chemical (C2)	f__Gymnoascaceae	f__Gymnoascaceae	9.74198e-05	0.01
ITS-34	Otu625	Bulk Soil	Chemical + Biological (C4)	f__Archaeosporaceae	f__Archaeosporaceae	9.69518e-05	0.01
ITS-24	Otu73	Rhizosphere	Chemical + Biological (C4)	f__	Others	9.6816e-05	0.01
ITS-17	Otu144	Rhizosphere	Chemical (C2)	f__Microascaceae	f__Microascaceae	9.66265e-05	0.01
ITS-17	Otu488	Rhizosphere	Chemical (C2)	f__	Others	9.66265e-05	0.01
ITS-25	Otu1439	Bulk Soil	Untreated (C1)	f__Sympoventuriaceae	f__Sympoventuriaceae	9.61875e-05	0.01
ITS-25	Otu1665	Bulk Soil	Untreated (C1)	f__	Others	9.61875e-05	0.01
ITS-13	Otu107	Rhizosphere	Untreated (C1)	f__Cantharellales_fam_Incertae_sedis	f__Cantharellales_fam_Incertae_sedis	9.59642e-05	0.01
ITS-01	Otu86	Endosphere	Untreated (C1)	f__Cystofilobasidiaceae	f__Cystofilobasidiaceae	9.53962e-05	0.01
ITS-32	Otu1161	Bulk Soil	Biological (C3)	f__	Others	9.51104e-05	0.01
ITS-32	Otu699	Bulk Soil	Biological (C3)	f__Kickxellaceae	f__Kickxellaceae	9.51104e-05	0.01
ITS-07	Otu23	Endosphere	Biological (C3)	f__	Others	9.49517e-05	0.01
ITS-16	Otu1031	Rhizosphere	Chemical (C2)	f__Helotiales_fam_Incertae_sedis	f__Helotiales_fam_Incertae_sedis	9.42532e-05	0.01
ITS-16	Otu198	Rhizosphere	Chemical (C2)	f__Strophariaceae	f__Strophariaceae	9.42532e-05	0.01
ITS-16	Otu89	Rhizosphere	Chemical (C2)	f__Hypocreaceae	f__Hypocreaceae	9.42532e-05	0.01
ITS-29	Otu671	Bulk Soil	Chemical (C2)	f__Mucoraceae	f__Mucoraceae	9.41637e-05	0.01
ITS-08	Otu222	Endosphere	Biological (C3)	f__Claroideoglomeraceae	f__Claroideoglomeraceae	9.36505e-05	0.01
ITS-08	Otu25	Endosphere	Biological (C3)	f__	Others	9.36505e-05	0.01
ITS-21	Otu438	Rhizosphere	Biological (C3)	f__Pezizaceae	f__Pezizaceae	9.35729e-05	0.01
ITS-15	Otu455	Rhizosphere	Untreated (C1)	f__Cordycipitaceae	f__Cordycipitaceae	9.22655e-05	0.01
ITS-23	Otu318	Rhizosphere	Chemical + Biological (C4)	f__	Others	9.11195e-05	0.01
ITS-23	Otu393	Rhizosphere	Chemical + Biological (C4)	f__	Others	9.11195e-05	0.01
ITS-23	Otu709	Rhizosphere	Chemical + Biological (C4)	f__Ustilaginaceae	f__Ustilaginaceae	9.11195e-05	0.01
ITS-31	Otu165	Bulk Soil	Biological (C3)	f__	Others	9.10709e-05	0.01
ITS-31	Otu1866	Bulk Soil	Biological (C3)	f__	Others	9.10709e-05	0.01
ITS-31	Otu86	Bulk Soil	Biological (C3)	f__Cystofilobasidiaceae	f__Cystofilobasidiaceae	9.10709e-05	0.01
ITS-20	Otu393	Rhizosphere	Biological (C3)	f__	Others	9.10001e-05	0.01
ITS-20	Otu92	Rhizosphere	Biological (C3)	f__	Others	9.10001e-05	0.01
ITS-26	Otu438	Bulk Soil	Untreated (C1)	f__Pezizaceae	f__Pezizaceae	9.0269e-05	0.01
ITS-36	Otu348	Bulk Soil	Chemical + Biological (C4)	f__Clavicipitaceae	f__Clavicipitaceae	9.0221e-05	0.01
ITS-36	Otu709	Bulk Soil	Chemical + Biological (C4)	f__Ustilaginaceae	f__Ustilaginaceae	9.0221e-05	0.01
ITS-35	Otu139	Bulk Soil	Chemical + Biological (C4)	f__	Others	8.95237e-05	0.01
ITS-14	Otu699	Rhizosphere	Untreated (C1)	f__Kickxellaceae	f__Kickxellaceae	8.86682e-05	0.01
ITS-22	Otu139	Rhizosphere	Chemical + Biological (C4)	f__	Others	8.839e-05	0.01
ITS-22	Otu539	Rhizosphere	Chemical + Biological (C4)	f__	Others	8.839e-05	0.01
ITS-22	Otu576	Rhizosphere	Chemical + Biological (C4)	f__Bulleribasidiaceae	f__Bulleribasidiaceae	8.839e-05	0.01
ITS-25	Otu61	Bulk Soil	Untreated (C1)	f__	Others	8.74432e-05	0.01
ITS-28	Otu671	Bulk Soil	Chemical (C2)	f__Mucoraceae	f__Mucoraceae	8.60667e-05	0.01
ITS-28	Otu969	Bulk Soil	Chemical (C2)	f__Helminthosphaeriaceae	f__Helminthosphaeriaceae	8.60667e-05	0.01
ITS-01	Otu22	Endosphere	Untreated (C1)	f__Coniochaetaceae	f__Coniochaetaceae	8.58566e-05	0.01
ITS-04	Otu23	Endosphere	Chemical (C2)	f__	Others	8.53294e-05	0.01
ITS-04	Otu4	Endosphere	Chemical (C2)	f__Olpidiaceae	f__Olpidiaceae	8.53294e-05	0.01
ITS-13	Otu273	Rhizosphere	Untreated (C1)	f__Pyronemataceae	f__Pyronemataceae	8.53015e-05	0.01
ITS-13	Otu709	Rhizosphere	Untreated (C1)	f__Ustilaginaceae	f__Ustilaginaceae	8.53015e-05	0.01
ITS-24	Otu204	Rhizosphere	Chemical + Biological (C4)	f__Gymnoascaceae	f__Gymnoascaceae	8.4714e-05	0.01
ITS-24	Otu488	Rhizosphere	Chemical + Biological (C4)	f__	Others	8.4714e-05	0.01
ITS-17	Otu223	Rhizosphere	Chemical (C2)	f__	Others	8.45482e-05	0.01
ITS-17	Otu751	Rhizosphere	Chemical (C2)	f__	Others	8.45482e-05	0.01
ITS-12	Otu139	Endosphere	Chemical + Biological (C4)	f__	Others	8.40881e-05	0.01
ITS-31	Otu559	Bulk Soil	Biological (C3)	f__	Others	8.27917e-05	0.01
ITS-33	Otu1518	Bulk Soil	Biological (C3)	f__	Others	8.24334e-05	0.01
ITS-10	Otu24	Endosphere	Chemical + Biological (C4)	f__Mortierellaceae	f__Mortierellaceae	8.22349e-05	0.01
ITS-26	Otu892	Bulk Soil	Untreated (C1)	f__	Others	8.12421e-05	0.01
ITS-16	Otu204	Rhizosphere	Chemical (C2)	f__Gymnoascaceae	f__Gymnoascaceae	8.07885e-05	0.01
ITS-16	Otu2857	Rhizosphere	Chemical (C2)	f__	Others	8.07885e-05	0.01
ITS-16	Otu348	Rhizosphere	Chemical (C2)	f__Clavicipitaceae	f__Clavicipitaceae	8.07885e-05	0.01
ITS-16	Otu625	Rhizosphere	Chemical (C2)	f__Archaeosporaceae	f__Archaeosporaceae	8.07885e-05	0.01
ITS-16	Otu816	Rhizosphere	Chemical (C2)	f__Kondoaceae	f__Kondoaceae	8.07885e-05	0.01
ITS-21	Otu551	Rhizosphere	Biological (C3)	f__Magnaporthaceae	f__Magnaporthaceae	8.02053e-05	0.01
ITS-21	Otu60	Rhizosphere	Biological (C3)	f__	Others	8.02053e-05	0.01
ITS-21	Otu61	Rhizosphere	Biological (C3)	f__	Others	8.02053e-05	0.01
ITS-21	Otu959	Rhizosphere	Biological (C3)	f__Lycoperdaceae	f__Lycoperdaceae	8.02053e-05	0.01
ITS-36	Otu532	Bulk Soil	Chemical + Biological (C4)	f__	Others	8.01965e-05	0.01
ITS-06	Otu559	Endosphere	Chemical (C2)	f__	Others	8.0164e-05	0.01
ITS-14	Otu510	Rhizosphere	Untreated (C1)	f__Botryosphaeriaceae	f__Botryosphaeriaceae	7.98014e-05	0.01
ITS-14	Otu539	Rhizosphere	Untreated (C1)	f__	Others	7.98014e-05	0.01
ITS-35	Otu556	Bulk Soil	Chemical + Biological (C4)	f__	Others	7.95767e-05	0.01
ITS-02	Otu34	Endosphere	Untreated (C1)	f__Helotiaceae	f__Helotiaceae	7.94029e-05	0.01
ITS-15	Otu103	Rhizosphere	Untreated (C1)	f__	Others	7.90847e-05	0.01
ITS-15	Otu139	Rhizosphere	Untreated (C1)	f__	Others	7.90847e-05	0.01
ITS-15	Otu393	Rhizosphere	Untreated (C1)	f__	Others	7.90847e-05	0.01
ITS-15	Otu539	Rhizosphere	Untreated (C1)	f__	Others	7.90847e-05	0.01
ITS-15	Otu92	Rhizosphere	Untreated (C1)	f__	Others	7.90847e-05	0.01
ITS-25	Otu574	Bulk Soil	Untreated (C1)	f__	Others	7.86988e-05	0.01
ITS-20	Otu1276	Rhizosphere	Biological (C3)	f__	Others	7.80001e-05	0.01
ITS-20	Otu709	Rhizosphere	Biological (C3)	f__Ustilaginaceae	f__Ustilaginaceae	7.80001e-05	0.01
ITS-20	Otu847	Rhizosphere	Biological (C3)	f__	Others	7.80001e-05	0.01
ITS-20	Otu959	Rhizosphere	Biological (C3)	f__Lycoperdaceae	f__Lycoperdaceae	7.80001e-05	0.01
ITS-19	Otu704	Rhizosphere	Biological (C3)	f__Orbiliaceae	f__Orbiliaceae	7.79443e-05	0.01
ITS-11	Otu24	Endosphere	Chemical + Biological (C4)	f__Mortierellaceae	f__Mortierellaceae	7.75984e-05	0.01
ITS-11	Otu304	Endosphere	Chemical + Biological (C4)	f__	Others	7.75984e-05	0.01
ITS-11	Otu49	Endosphere	Chemical + Biological (C4)	f__Herpotrichiellaceae	f__Herpotrichiellaceae	7.75984e-05	0.01
ITS-11	Otu576	Endosphere	Chemical + Biological (C4)	f__Bulleribasidiaceae	f__Bulleribasidiaceae	7.75984e-05	0.01
ITS-11	Otu86	Endosphere	Chemical + Biological (C4)	f__Cystofilobasidiaceae	f__Cystofilobasidiaceae	7.75984e-05	0.01
ITS-34	Otu816	Bulk Soil	Chemical + Biological (C4)	f__Kondoaceae	f__Kondoaceae	7.75615e-05	0.01
ITS-28	Otu892	Bulk Soil	Chemical (C2)	f__	Others	7.746e-05	0.01
ITS-28	Otu951	Bulk Soil	Chemical (C2)	f__	Others	7.746e-05	0.01
ITS-22	Otu151	Rhizosphere	Chemical + Biological (C4)	f__Psathyrellaceae	f__Psathyrellaceae	7.73412e-05	0.01
ITS-22	Otu348	Rhizosphere	Chemical + Biological (C4)	f__Clavicipitaceae	f__Clavicipitaceae	7.73412e-05	0.01
ITS-22	Otu556	Rhizosphere	Chemical + Biological (C4)	f__	Others	7.73412e-05	0.01
ITS-22	Otu559	Rhizosphere	Chemical + Biological (C4)	f__	Others	7.73412e-05	0.01
ITS-22	Otu574	Rhizosphere	Chemical + Biological (C4)	f__	Others	7.73412e-05	0.01
ITS-22	Otu625	Rhizosphere	Chemical + Biological (C4)	f__Archaeosporaceae	f__Archaeosporaceae	7.73412e-05	0.01
ITS-27	Otu438	Bulk Soil	Untreated (C1)	f__Pezizaceae	f__Pezizaceae	7.66702e-05	0.01
ITS-01	Otu1196	Endosphere	Untreated (C1)	f__	Others	7.63169e-05	0.01
ITS-29	Otu1406	Bulk Soil	Chemical (C2)	f__	Others	7.5331e-05	0.01
ITS-29	Otu892	Bulk Soil	Chemical (C2)	f__	Others	7.5331e-05	0.01
ITS-13	Otu1379	Rhizosphere	Untreated (C1)	f__Pacisporaceae	f__Pacisporaceae	7.46388e-05	0.01
ITS-13	Otu438	Rhizosphere	Untreated (C1)	f__Pezizaceae	f__Pezizaceae	7.46388e-05	0.01
ITS-13	Otu539	Rhizosphere	Untreated (C1)	f__	Others	7.46388e-05	0.01
ITS-13	Otu556	Rhizosphere	Untreated (C1)	f__	Others	7.46388e-05	0.01
ITS-13	Otu786	Rhizosphere	Untreated (C1)	f__Tricholomataceae	f__Tricholomataceae	7.46388e-05	0.01
ITS-07	Otu222	Endosphere	Biological (C3)	f__Claroideoglomeraceae	f__Claroideoglomeraceae	7.38513e-05	0.01
ITS-07	Otu31	Endosphere	Biological (C3)	f__	Others	7.38513e-05	0.01
ITS-07	Otu61	Endosphere	Biological (C3)	f__	Others	7.38513e-05	0.01
ITS-07	Otu9	Endosphere	Biological (C3)	f__Nectriaceae	f__Nectriaceae	7.38513e-05	0.01
ITS-33	Otu386	Bulk Soil	Biological (C3)	f__	Others	7.32742e-05	0.01
ITS-04	Otu200	Endosphere	Chemical (C2)	f__Sporidiobolaceae	f__Sporidiobolaceae	7.31395e-05	0.01
ITS-23	Otu1031	Rhizosphere	Chemical + Biological (C4)	f__Helotiales_fam_Incertae_sedis	f__Helotiales_fam_Incertae_sedis	7.28956e-05	0.01
ITS-23	Otu539	Rhizosphere	Chemical + Biological (C4)	f__	Others	7.28956e-05	0.01
ITS-23	Otu706	Rhizosphere	Chemical + Biological (C4)	f__	Others	7.28956e-05	0.01
ITS-23	Otu826	Rhizosphere	Chemical + Biological (C4)	f__Leucosporidiaceae	f__Leucosporidiaceae	7.28956e-05	0.01
ITS-24	Otu806	Rhizosphere	Chemical + Biological (C4)	f__Glomeraceae	f__Glomeraceae	7.2612e-05	0.01
ITS-17	Otu42	Rhizosphere	Chemical (C2)	f__Rhizophlyctidaceae	f__Rhizophlyctidaceae	7.24699e-05	0.01
ITS-26	Otu510	Bulk Soil	Untreated (C1)	f__Botryosphaeriaceae	f__Botryosphaeriaceae	7.22152e-05	0.01
ITS-12	Otu532	Endosphere	Chemical + Biological (C4)	f__	Others	7.20755e-05	0.01
ITS-25	Otu151	Bulk Soil	Untreated (C1)	f__Psathyrellaceae	f__Psathyrellaceae	6.99545e-05	0.01
ITS-25	Otu1883	Bulk Soil	Untreated (C1)	f__	Others	6.99545e-05	0.01
ITS-25	Otu386	Bulk Soil	Untreated (C1)	f__	Others	6.99545e-05	0.01
ITS-35	Otu70	Bulk Soil	Chemical + Biological (C4)	f__	Others	6.96296e-05	0.01
ITS-18	Otu510	Rhizosphere	Chemical (C2)	f__Botryosphaeriaceae	f__Botryosphaeriaceae	6.95855e-05	0.01
ITS-18	Otu704	Rhizosphere	Chemical (C2)	f__Orbiliaceae	f__Orbiliaceae	6.95855e-05	0.01
ITS-28	Otu204	Bulk Soil	Chemical (C2)	f__Gymnoascaceae	f__Gymnoascaceae	6.88533e-05	0.01
ITS-06	Otu200	Endosphere	Chemical (C2)	f__Sporidiobolaceae	f__Sporidiobolaceae	6.8712e-05	0.01
ITS-06	Otu427	Endosphere	Chemical (C2)	f__Chionosphaeraceae	f__Chionosphaeraceae	6.8712e-05	0.01
ITS-06	Otu49	Endosphere	Chemical (C2)	f__Herpotrichiellaceae	f__Herpotrichiellaceae	6.8712e-05	0.01
ITS-34	Otu1652	Bulk Soil	Chemical + Biological (C4)	f__	Others	6.78663e-05	0.01
ITS-16	Otu1742	Rhizosphere	Chemical (C2)	f__Dermateaceae	f__Dermateaceae	6.73237e-05	0.01
ITS-16	Otu391	Rhizosphere	Chemical (C2)	f__Melanosporaceae	f__Melanosporaceae	6.73237e-05	0.01
ITS-16	Otu576	Rhizosphere	Chemical (C2)	f__Bulleribasidiaceae	f__Bulleribasidiaceae	6.73237e-05	0.01
ITS-16	Otu734	Rhizosphere	Chemical (C2)	f__Filobasidiaceae	f__Filobasidiaceae	6.73237e-05	0.01
ITS-27	Otu304	Bulk Soil	Untreated (C1)	f__	Others	6.70864e-05	0.01
ITS-21	Otu298	Rhizosphere	Biological (C3)	f__Chaetosphaeriaceae	f__Chaetosphaeriaceae	6.68378e-05	0.01
ITS-21	Otu579	Rhizosphere	Biological (C3)	f__	Others	6.68378e-05	0.01
ITS-01	Otu73	Endosphere	Untreated (C1)	f__	Others	6.67773e-05	0.01
ITS-32	Otu847	Bulk Soil	Biological (C3)	f__	Others	6.65773e-05	0.01
ITS-11	Otu165	Endosphere	Chemical + Biological (C4)	f__	Others	6.65129e-05	0.01
ITS-11	Otu73	Endosphere	Chemical + Biological (C4)	f__	Others	6.65129e-05	0.01
ITS-11	Otu91	Endosphere	Chemical + Biological (C4)	f__Stachybotryaceae	f__Stachybotryaceae	6.65129e-05	0.01
ITS-22	Otu587	Rhizosphere	Chemical + Biological (C4)	f__Geminibasidiaceae	f__Geminibasidiaceae	6.62925e-05	0.01
ITS-22	Otu709	Rhizosphere	Chemical + Biological (C4)	f__Ustilaginaceae	f__Ustilaginaceae	6.62925e-05	0.01
ITS-31	Otu574	Bulk Soil	Biological (C3)	f__	Others	6.62334e-05	0.01
ITS-29	Otu551	Bulk Soil	Chemical (C2)	f__Magnaporthaceae	f__Magnaporthaceae	6.59146e-05	0.01
ITS-15	Otu112	Rhizosphere	Untreated (C1)	f__Powellomycetaceae	f__Powellomycetaceae	6.59039e-05	0.01
ITS-15	Otu438	Rhizosphere	Untreated (C1)	f__Pezizaceae	f__Pezizaceae	6.59039e-05	0.01
ITS-15	Otu500	Rhizosphere	Untreated (C1)	f__Erysiphaceae	f__Erysiphaceae	6.59039e-05	0.01
ITS-15	Otu532	Rhizosphere	Untreated (C1)	f__	Others	6.59039e-05	0.01
ITS-15	Otu671	Rhizosphere	Untreated (C1)	f__Mucoraceae	f__Mucoraceae	6.59039e-05	0.01
ITS-15	Otu792	Rhizosphere	Untreated (C1)	f__Entolomataceae	f__Entolomataceae	6.59039e-05	0.01
ITS-08	Otu34	Endosphere	Biological (C3)	f__Helotiaceae	f__Helotiaceae	6.55553e-05	0.01
ITS-20	Otu1406	Rhizosphere	Biological (C3)	f__	Others	6.50001e-05	0.01
ITS-20	Otu1883	Rhizosphere	Biological (C3)	f__	Others	6.50001e-05	0.01
ITS-20	Otu438	Rhizosphere	Biological (C3)	f__Pezizaceae	f__Pezizaceae	6.50001e-05	0.01
ITS-20	Otu455	Rhizosphere	Biological (C3)	f__Cordycipitaceae	f__Cordycipitaceae	6.50001e-05	0.01
ITS-20	Otu551	Rhizosphere	Biological (C3)	f__Magnaporthaceae	f__Magnaporthaceae	6.50001e-05	0.01
ITS-20	Otu61	Rhizosphere	Biological (C3)	f__	Others	6.50001e-05	0.01
ITS-20	Otu704	Rhizosphere	Biological (C3)	f__Orbiliaceae	f__Orbiliaceae	6.50001e-05	0.01
ITS-19	Otu386	Rhizosphere	Biological (C3)	f__	Others	6.49536e-05	0.01
ITS-19	Otu402	Rhizosphere	Biological (C3)	f__Sordariales_fam_Incertae_sedis	f__Sordariales_fam_Incertae_sedis	6.49536e-05	0.01
ITS-19	Otu455	Rhizosphere	Biological (C3)	f__Cordycipitaceae	f__Cordycipitaceae	6.49536e-05	0.01
ITS-19	Otu709	Rhizosphere	Biological (C3)	f__Ustilaginaceae	f__Ustilaginaceae	6.49536e-05	0.01
ITS-33	Otu4	Bulk Soil	Biological (C3)	f__Olpidiaceae	f__Olpidiaceae	6.41149e-05	0.01
ITS-05	Otu86	Endosphere	Chemical (C2)	f__Cystofilobasidiaceae	f__Cystofilobasidiaceae	6.36422e-05	0.01
ITS-07	Otu4	Endosphere	Biological (C3)	f__Olpidiaceae	f__Olpidiaceae	6.33012e-05	0.01
ITS-14	Otu1406	Rhizosphere	Untreated (C1)	f__	Others	6.20677e-05	0.01
ITS-14	Otu709	Rhizosphere	Untreated (C1)	f__Ustilaginaceae	f__Ustilaginaceae	6.20677e-05	0.01
ITS-14	Otu781	Rhizosphere	Untreated (C1)	f__Geastraceae	f__Geastraceae	6.20677e-05	0.01
ITS-02	Otu222	Endosphere	Untreated (C1)	f__Claroideoglomeraceae	f__Claroideoglomeraceae	6.17578e-05	0.01
ITS-02	Otu250	Endosphere	Untreated (C1)	f__Mrakiaceae	f__Mrakiaceae	6.17578e-05	0.01
ITS-25	Otu1437	Bulk Soil	Untreated (C1)	f__Physciaceae	f__Physciaceae	6.12102e-05	0.01
ITS-25	Otu504	Bulk Soil	Untreated (C1)	f__Protomycetaceae	f__Protomycetaceae	6.12102e-05	0.01
ITS-25	Otu816	Bulk Soil	Untreated (C1)	f__Kondoaceae	f__Kondoaceae	6.12102e-05	0.01
ITS-04	Otu121	Endosphere	Chemical (C2)	f__	Others	6.09496e-05	0.01
ITS-04	Otu304	Endosphere	Chemical (C2)	f__	Others	6.09496e-05	0.01
ITS-04	Otu559	Endosphere	Chemical (C2)	f__	Others	6.09496e-05	0.01
ITS-24	Otu427	Rhizosphere	Chemical + Biological (C4)	f__Chionosphaeraceae	f__Chionosphaeraceae	6.051e-05	0.01
ITS-24	Otu532	Rhizosphere	Chemical + Biological (C4)	f__	Others	6.051e-05	0.01
ITS-24	Otu574	Rhizosphere	Chemical + Biological (C4)	f__	Others	6.051e-05	0.01
ITS-17	Otu112	Rhizosphere	Chemical (C2)	f__Powellomycetaceae	f__Powellomycetaceae	6.03916e-05	0.01
ITS-17	Otu204	Rhizosphere	Chemical (C2)	f__Gymnoascaceae	f__Gymnoascaceae	6.03916e-05	0.01
ITS-17	Otu376	Rhizosphere	Chemical (C2)	f__Holtermanniales_fam_Incertae_sedis	f__Holtermanniales_fam_Incertae_sedis	6.03916e-05	0.01
ITS-17	Otu781	Rhizosphere	Chemical (C2)	f__Geastraceae	f__Geastraceae	6.03916e-05	0.01
ITS-36	Otu73	Bulk Soil	Chemical + Biological (C4)	f__	Others	6.01474e-05	0.01
ITS-36	Otu950	Bulk Soil	Chemical + Biological (C4)	f__	Others	6.01474e-05	0.01
ITS-12	Otu510	Endosphere	Chemical + Biological (C4)	f__Botryosphaeriaceae	f__Botryosphaeriaceae	6.00629e-05	0.01
ITS-35	Otu151	Bulk Soil	Chemical + Biological (C4)	f__Psathyrellaceae	f__Psathyrellaceae	5.96825e-05	0.01
ITS-35	Otu168	Bulk Soil	Chemical + Biological (C4)	f__Lasiosphaeriaceae	f__Lasiosphaeriaceae	5.96825e-05	0.01
ITS-31	Otu36	Bulk Soil	Biological (C3)	f__Bolbitiaceae	f__Bolbitiaceae	5.79542e-05	0.01
ITS-31	Otu70	Bulk Soil	Biological (C3)	f__	Others	5.79542e-05	0.01
ITS-31	Otu806	Bulk Soil	Biological (C3)	f__Glomeraceae	f__Glomeraceae	5.79542e-05	0.01
ITS-01	Otu200	Endosphere	Untreated (C1)	f__Sporidiobolaceae	f__Sporidiobolaceae	5.72377e-05	0.01
ITS-32	Otu709	Bulk Soil	Biological (C3)	f__Ustilaginaceae	f__Ustilaginaceae	5.70662e-05	0.01
ITS-09	Otu222	Endosphere	Biological (C3)	f__Claroideoglomeraceae	f__Claroideoglomeraceae	5.6494e-05	0.01
ITS-09	Otu89	Endosphere	Biological (C3)	f__Hypocreaceae	f__Hypocreaceae	5.6494e-05	0.01
ITS-08	Otu168	Endosphere	Biological (C3)	f__Lasiosphaeriaceae	f__Lasiosphaeriaceae	5.61903e-05	0.01
ITS-08	Otu49	Endosphere	Biological (C3)	f__Herpotrichiellaceae	f__Herpotrichiellaceae	5.61903e-05	0.01
ITS-18	Otu105	Rhizosphere	Chemical (C2)	f__Niessliaceae	f__Niessliaceae	5.56684e-05	0.01
ITS-22	Otu455	Rhizosphere	Chemical + Biological (C4)	f__Cordycipitaceae	f__Cordycipitaceae	5.52437e-05	0.01
ITS-22	Otu551	Rhizosphere	Chemical + Biological (C4)	f__Magnaporthaceae	f__Magnaporthaceae	5.52437e-05	0.01
ITS-22	Otu912	Rhizosphere	Chemical + Biological (C4)	f__	Others	5.52437e-05	0.01
ITS-33	Otu1099	Bulk Soil	Biological (C3)	f__Lentitheciaceae	f__Lentitheciaceae	5.49556e-05	0.01
ITS-33	Otu950	Bulk Soil	Biological (C3)	f__	Others	5.49556e-05	0.01
ITS-23	Otu144	Rhizosphere	Chemical + Biological (C4)	f__Microascaceae	f__Microascaceae	5.46717e-05	0.01
ITS-23	Otu734	Rhizosphere	Chemical + Biological (C4)	f__Filobasidiaceae	f__Filobasidiaceae	5.46717e-05	0.01
ITS-26	Otu386	Bulk Soil	Untreated (C1)	f__	Others	5.41614e-05	0.01
ITS-16	Otu1188	Rhizosphere	Chemical (C2)	f__Serendipitaceae	f__Serendipitaceae	5.3859e-05	0.01
ITS-16	Otu1652	Rhizosphere	Chemical (C2)	f__	Others	5.3859e-05	0.01
ITS-21	Otu139	Rhizosphere	Biological (C3)	f__	Others	5.34702e-05	0.01
ITS-21	Otu348	Rhizosphere	Biological (C3)	f__Clavicipitaceae	f__Clavicipitaceae	5.34702e-05	0.01
ITS-21	Otu488	Rhizosphere	Biological (C3)	f__	Others	5.34702e-05	0.01
ITS-21	Otu587	Rhizosphere	Biological (C3)	f__Geminibasidiaceae	f__Geminibasidiaceae	5.34702e-05	0.01
ITS-13	Otu826	Rhizosphere	Untreated (C1)	f__Leucosporidiaceae	f__Leucosporidiaceae	5.33134e-05	0.01
ITS-14	Otu1214	Rhizosphere	Untreated (C1)	f__Buckleyzymaceae	f__Buckleyzymaceae	5.32009e-05	0.01
ITS-03	Otu86	Endosphere	Untreated (C1)	f__Cystofilobasidiaceae	f__Cystofilobasidiaceae	5.31672e-05	0.01
ITS-05	Otu91	Endosphere	Chemical (C2)	f__Stachybotryaceae	f__Stachybotryaceae	5.30352e-05	0.01
ITS-02	Otu255	Endosphere	Untreated (C1)	f__Glomerellaceae	f__Glomerellaceae	5.29353e-05	0.01
ITS-02	Otu86	Endosphere	Untreated (C1)	f__Cystofilobasidiaceae	f__Cystofilobasidiaceae	5.29353e-05	0.01
ITS-02	Otu91	Endosphere	Untreated (C1)	f__Stachybotryaceae	f__Stachybotryaceae	5.29353e-05	0.01
ITS-07	Otu16	Endosphere	Biological (C3)	f__	Others	5.2751e-05	0.01
ITS-07	Otu237	Endosphere	Biological (C3)	f__Ceratobasidiaceae	f__Ceratobasidiaceae	5.2751e-05	0.01
ITS-07	Otu364	Endosphere	Biological (C3)	f__Melanommataceae	f__Melanommataceae	5.2751e-05	0.01
ITS-07	Otu70	Endosphere	Biological (C3)	f__	Others	5.2751e-05	0.01
ITS-15	Otu1214	Rhizosphere	Untreated (C1)	f__Buckleyzymaceae	f__Buckleyzymaceae	5.27232e-05	0.01
ITS-15	Otu237	Rhizosphere	Untreated (C1)	f__Ceratobasidiaceae	f__Ceratobasidiaceae	5.27232e-05	0.01
ITS-15	Otu70	Rhizosphere	Untreated (C1)	f__	Others	5.27232e-05	0.01
ITS-15	Otu709	Rhizosphere	Untreated (C1)	f__Ustilaginaceae	f__Ustilaginaceae	5.27232e-05	0.01
ITS-15	Otu976	Rhizosphere	Untreated (C1)	f__Massarinaceae	f__Massarinaceae	5.27232e-05	0.01
ITS-25	Otu1742	Bulk Soil	Untreated (C1)	f__Dermateaceae	f__Dermateaceae	5.24659e-05	0.01
ITS-25	Otu587	Bulk Soil	Untreated (C1)	f__Geminibasidiaceae	f__Geminibasidiaceae	5.24659e-05	0.01
ITS-20	Otu112	Rhizosphere	Biological (C3)	f__Powellomycetaceae	f__Powellomycetaceae	5.20001e-05	0.01
ITS-20	Otu376	Rhizosphere	Biological (C3)	f__Holtermanniales_fam_Incertae_sedis	f__Holtermanniales_fam_Incertae_sedis	5.20001e-05	0.01
ITS-20	Otu469	Rhizosphere	Biological (C3)	f__	Others	5.20001e-05	0.01
ITS-20	Otu699	Rhizosphere	Biological (C3)	f__Kickxellaceae	f__Kickxellaceae	5.20001e-05	0.01
ITS-20	Otu950	Rhizosphere	Biological (C3)	f__	Others	5.20001e-05	0.01
ITS-19	Otu112	Rhizosphere	Biological (C3)	f__Powellomycetaceae	f__Powellomycetaceae	5.19629e-05	0.01
ITS-19	Otu1123	Rhizosphere	Biological (C3)	f__Mycenastraceae	f__Mycenastraceae	5.19629e-05	0.01
ITS-19	Otu556	Rhizosphere	Biological (C3)	f__	Others	5.19629e-05	0.01
ITS-19	Otu559	Rhizosphere	Biological (C3)	f__	Others	5.19629e-05	0.01
ITS-19	Otu734	Rhizosphere	Biological (C3)	f__Filobasidiaceae	f__Filobasidiaceae	5.19629e-05	0.01
ITS-36	Otu318	Bulk Soil	Chemical + Biological (C4)	f__	Others	5.01228e-05	0.01
ITS-31	Otu151	Bulk Soil	Biological (C3)	f__Psathyrellaceae	f__Psathyrellaceae	4.9675e-05	0
ITS-31	Otu376	Bulk Soil	Biological (C3)	f__Holtermanniales_fam_Incertae_sedis	f__Holtermanniales_fam_Incertae_sedis	4.9675e-05	0
ITS-04	Otu165	Endosphere	Chemical (C2)	f__	Others	4.87597e-05	0
ITS-04	Otu364	Endosphere	Chemical (C2)	f__Melanommataceae	f__Melanommataceae	4.87597e-05	0
ITS-04	Otu49	Endosphere	Chemical (C2)	f__Herpotrichiellaceae	f__Herpotrichiellaceae	4.87597e-05	0
ITS-34	Otu1665	Bulk Soil	Chemical + Biological (C4)	f__	Others	4.84759e-05	0
ITS-34	Otu393	Bulk Soil	Chemical + Biological (C4)	f__	Others	4.84759e-05	0
ITS-34	Otu969	Bulk Soil	Chemical + Biological (C4)	f__Helminthosphaeriaceae	f__Helminthosphaeriaceae	4.84759e-05	0
ITS-24	Otu170	Rhizosphere	Chemical + Biological (C4)	f__Atheliaceae	f__Atheliaceae	4.8408e-05	0
ITS-24	Otu1742	Rhizosphere	Chemical + Biological (C4)	f__Dermateaceae	f__Dermateaceae	4.8408e-05	0
ITS-24	Otu792	Rhizosphere	Chemical + Biological (C4)	f__Entolomataceae	f__Entolomataceae	4.8408e-05	0
ITS-24	Otu816	Rhizosphere	Chemical + Biological (C4)	f__Kondoaceae	f__Kondoaceae	4.8408e-05	0
ITS-17	Otu273	Rhizosphere	Chemical (C2)	f__Pyronemataceae	f__Pyronemataceae	4.83133e-05	0
ITS-17	Otu298	Rhizosphere	Chemical (C2)	f__Chaetosphaeriaceae	f__Chaetosphaeriaceae	4.83133e-05	0
ITS-17	Otu348	Rhizosphere	Chemical (C2)	f__Clavicipitaceae	f__Clavicipitaceae	4.83133e-05	0
ITS-17	Otu386	Rhizosphere	Chemical (C2)	f__	Others	4.83133e-05	0
ITS-17	Otu391	Rhizosphere	Chemical (C2)	f__Melanosporaceae	f__Melanosporaceae	4.83133e-05	0
ITS-17	Otu61	Rhizosphere	Chemical (C2)	f__	Others	4.83133e-05	0
ITS-12	Otu559	Endosphere	Chemical + Biological (C4)	f__	Others	4.80504e-05	0
ITS-01	Otu1276	Endosphere	Untreated (C1)	f__	Others	4.76981e-05	0
ITS-10	Otu304	Endosphere	Chemical + Biological (C4)	f__	Others	4.69914e-05	0
ITS-08	Otu83	Endosphere	Biological (C3)	f__Sordariaceae	f__Sordariaceae	4.68252e-05	0
ITS-06	Otu34	Endosphere	Chemical (C2)	f__Helotiaceae	f__Helotiaceae	4.5808e-05	0
ITS-11	Otu37	Endosphere	Chemical + Biological (C4)	f__Aspergillaceae	f__Aspergillaceae	4.4342e-05	0
ITS-11	Otu70	Endosphere	Chemical + Biological (C4)	f__	Others	4.4342e-05	0
ITS-14	Otu1343	Rhizosphere	Untreated (C1)	f__Malasseziaceae	f__Malasseziaceae	4.43341e-05	0
ITS-14	Otu734	Rhizosphere	Untreated (C1)	f__Filobasidiaceae	f__Filobasidiaceae	4.43341e-05	0
ITS-14	Otu745	Rhizosphere	Untreated (C1)	f__Apiosporaceae	f__Apiosporaceae	4.43341e-05	0
ITS-14	Otu847	Rhizosphere	Untreated (C1)	f__	Others	4.43341e-05	0
ITS-22	Otu751	Rhizosphere	Chemical + Biological (C4)	f__	Others	4.4195e-05	0
ITS-22	Otu83	Rhizosphere	Chemical + Biological (C4)	f__Sordariaceae	f__Sordariaceae	4.4195e-05	0
ITS-02	Otu36	Endosphere	Untreated (C1)	f__Bolbitiaceae	f__Bolbitiaceae	4.41127e-05	0
ITS-02	Otu49	Endosphere	Untreated (C1)	f__Herpotrichiellaceae	f__Herpotrichiellaceae	4.41127e-05	0
ITS-13	Otu103	Rhizosphere	Untreated (C1)	f__	Others	4.26507e-05	0
ITS-13	Otu1665	Rhizosphere	Untreated (C1)	f__	Others	4.26507e-05	0
ITS-13	Otu847	Rhizosphere	Untreated (C1)	f__	Others	4.26507e-05	0
ITS-03	Otu31	Endosphere	Untreated (C1)	f__	Others	4.25337e-05	0
ITS-05	Otu101	Endosphere	Chemical (C2)	f__	Others	4.24282e-05	0
ITS-05	Otu255	Endosphere	Chemical (C2)	f__Glomerellaceae	f__Glomerellaceae	4.24282e-05	0
ITS-05	Otu49	Endosphere	Chemical (C2)	f__Herpotrichiellaceae	f__Herpotrichiellaceae	4.24282e-05	0
ITS-05	Otu69	Endosphere	Chemical (C2)	f__	Others	4.24282e-05	0
ITS-05	Otu751	Endosphere	Chemical (C2)	f__	Others	4.24282e-05	0
ITS-07	Otu73	Endosphere	Biological (C3)	f__	Others	4.22008e-05	0
ITS-18	Otu304	Rhizosphere	Chemical (C2)	f__	Others	4.17513e-05	0
ITS-18	Otu556	Rhizosphere	Chemical (C2)	f__	Others	4.17513e-05	0
ITS-18	Otu709	Rhizosphere	Chemical (C2)	f__Ustilaginaceae	f__Ustilaginaceae	4.17513e-05	0
ITS-31	Otu1652	Bulk Soil	Biological (C3)	f__	Others	4.13959e-05	0
ITS-16	Otu61	Rhizosphere	Chemical (C2)	f__	Others	4.03942e-05	0
[truncated: 3,330 more rows]
