# Supplementary material for: Effect of Inorganic N Top Dressing and Trichoderma harzianum Seed-Inoculation on Crop Yield and the Shaping of Root Microbial Communities of Wheat Plants Cultivated Under High Basal N Fertilization
Source: Front Plant Sci. 2020 Oct 23;11:575861. doi: 10.3389/fpls.2020.575861 (PMC7644891; doi:10.3389/fpls.2020.575861)
Supplement: Supplementary Table 7 — Fungal abundance statistical analysis inferred from an ALDEx2 compositional analysis at the genus level. Relative abundance is calculated as mean proportion. Pairwise comparisons among compartments (bulk soil, rhizosphere, endosphere) and among conditions (C1, C2, C3, C4) are presented (n = 3). [file Table_7.XLSX]

## Sheet: Compartments
Kruskal-Wallis test		Mean Absolute Abundance			Mean proportion
kw.ep	kw.eBH	Bulk.Soil	Endosphere	Rhizosphere	Bulk.Soil.Pct	Endosphere.Pct	Rhizosphere.Pct	Taxon
2.08737e-07	1.73187e-05	1076.92	0.333333	152.75	0.0100781	3.55823e-06	0.00189841	k__Fungi;p__Ascomycota;c__Sordariomycetes;o__Sordariales;f__Chaetomiaceae;g__unclassified
2.25351e-07	1.73187e-05	3218.25	0.75	556.5	0.0301175	8.00602e-06	0.00691629	k__Fungi;p__Basidiomycota;c__Tremellomycetes;o__Filobasidiales;f__Piskurozymaceae;g__Solicoccozyma
6.09846e-07	2.20702e-05	879.083	0.416667	68.0833	0.00822676	4.44779e-06	0.000846153	k__Fungi;p__Chytridiomycota;c__unclassified;o__unclassified;f__unclassified;g__unclassified
6.46367e-07	2.27761e-05	3086.25	6	846.083	0.0288822	6.40482e-05	0.0105153	k__Fungi;p__Mortierellomycota;c__Mortierellomycetes;o__Mortierellales;f__Mortierellaceae;g__Mortierella
1.09156e-06	2.67808e-05	200	0.583333	488.167	0.00187167	6.2269e-06	0.00606703	k__Fungi;p__Ascomycota;c__Eurotiomycetes;o__unclassified;f__unclassified;g__unclassified
1.3003e-06	2.84381e-05	245.083	0	22	0.00229357	0	0.00027342	k__Fungi;p__Ascomycota;c__Dothideomycetes;o__Dothideales;f__unclassified;g__unclassified
1.75909e-06	3.13672e-05	429.917	0.916667	33.8333	0.00402331	9.78514e-06	0.000420487	k__Fungi;p__Ascomycota;c__Dothideomycetes;o__unclassified;f__unclassified;g__unclassified
1.91078e-06	3.32881e-05	1242.42	3.58333	159	0.011627	3.8251e-05	0.00197608	k__Fungi;p__Ascomycota;c__Sordariomycetes;o__Coniochaetales;f__Coniochaetaceae;g__Coniochaeta
2.66858e-06	3.98913e-05	250.75	0	73	0.0023466	0	0.000907259	k__Fungi;p__Ascomycota;c__Eurotiomycetes;o__Eurotiales;f__Trichocomaceae;g__unclassified
3.91384e-06	4.76689e-05	212.75	0	42.6667	0.00199099	0	0.00053027	k__Fungi;p__Ascomycota;c__Sordariomycetes;o__Hypocreales;f__Niessliaceae;g__Eucasphaeria
4.03727e-06	4.97235e-05	228.5	0.166667	67.4167	0.00213838	1.77912e-06	0.000837868	k__Fungi;p__Mucoromycota;c__Mucoromycetes;o__Mucorales;f__Rhizopodaceae;g__Rhizopus
4.12874e-06	5.03506e-05	442.417	0	11.1667	0.00414028	0	0.000138782	k__Fungi;p__Chytridiomycota;c__Spizellomycetes;o__Spizellomycetales;f__Powellomycetaceae;g__Powellomyces
4.97937e-06	5.97968e-05	60307.5	90232.4	39845.3	0.564378	0.963203	0.495206	k__Fungi;p__unclassified;c__unclassified;o__unclassified;f__unclassified;g__unclassified
7.49092e-06	7.23563e-05	135.25	0	3.41667	0.00126572	0	4.2463e-05	k__Fungi;p__Chytridiomycota;c__Spizellomycetes;o__Spizellomycetales;f__unclassified;g__unclassified
7.44734e-06	7.37168e-05	462.75	0.416667	905.75	0.00433057	4.44779e-06	0.0112568	k__Fungi;p__Ascomycota;c__Eurotiomycetes;o__Eurotiales;f__Aspergillaceae;g__Penicillium
8.48239e-06	7.93931e-05	450.833	85.9167	8691.25	0.00421905	0.000917134	0.108017	k__Fungi;p__Olpidiomycota;c__Olpidiomycetes;o__Olpidiales;f__Olpidiaceae;g__unclassified
1.09964e-05	9.30886e-05	274.333	0	10.5833	0.0025673	0	0.000131532	k__Fungi;p__Chytridiomycota;c__Rhizophlyctidomycetes;o__Rhizophlyctidales;f__Rhizophlyctidaceae;g__Rhizophlyctis
1.41937e-05	0.000111849	1650.83	91.5833	529.417	0.0154491	0.000977624	0.0065797	k__Fungi;p__Ascomycota;c__Sordariomycetes;o__Hypocreales;f__Nectriaceae;g__unclassified
1.8752e-05	0.000139956	173.333	0	28.9167	0.00162211	0	0.000359382	k__Fungi;p__Ascomycota;c__Sordariomycetes;o__Microascales;f__Microascaceae;g__unclassified
2.40432e-05	0.000172051	244	1.5	53	0.00228343	1.6012e-05	0.000658695	k__Fungi;p__Ascomycota;c__Sordariomycetes;o__Hypocreales;f__Hypocreaceae;g__Trichoderma
4.38419e-05	0.000257275	138.833	0	33.8333	0.00129925	0	0.000420487	k__Fungi;p__Ascomycota;c__Eurotiomycetes;o__Eurotiales;f__Aspergillaceae;g__unclassified
6.38788e-05	0.000372917	243.75	0.666667	7.16667	0.00228109	7.11646e-06	8.90688e-05	k__Fungi;p__Ascomycota;c__Sordariomycetes;o__Sordariales;f__Sordariaceae;g__unclassified
7.01572e-05	0.000392341	643.667	0	0.75	0.00602365	0	9.32115e-06	k__Fungi;p__Chytridiomycota;c__Rhizophlyctidomycetes;o__Rhizophlyctidales;f__Rhizophlyctidaceae;g__unclassified
8.80714e-05	0.000455612	96.9167	0	24.3333	0.000906979	0	0.00030242	k__Fungi;p__Ascomycota;c__Eurotiomycetes;o__Onygenales;f__unclassified;g__unclassified
0.00010048	0.000522604	2780.67	51.5	1511.58	0.0260224	0.000549747	0.0187863	k__Fungi;p__Ascomycota;c__Sordariomycetes;o__Hypocreales;f__unclassified;g__unclassified
0.000102566	0.000536788	3735.75	135.75	685	0.0349604	0.00144909	0.00851332	k__Fungi;p__Ascomycota;c__Sordariomycetes;o__unclassified;f__unclassified;g__unclassified
0.000131164	0.000648909	1181.42	1336.83	5499.67	0.0110561	0.0142703	0.068351	k__Fungi;p__Ascomycota;c__Dothideomycetes;o__Capnodiales;f__Mycosphaerellaceae;g__Zymoseptoria
0.00015358	0.000712132	1906.58	51.5	945.583	0.0178425	0.000549747	0.0117519	k__Fungi;p__Ascomycota;c__Sordariomycetes;o__Hypocreales;f__Nectriaceae;g__Fusarium
0.000159803	0.000735309	28.6667	74.5	125	0.000268272	0.000795265	0.00155353	k__Fungi;p__Ascomycota;c__Dothideomycetes;o__Pleosporales;f__Phaeosphaeriaceae;g__Phaeosphaeria
0.00016413	0.000763069	69.1667	3.5	257.583	0.000647285	3.73614e-05	0.0032013	k__Fungi;p__Basidiomycota;c__Tremellomycetes;o__unclassified;f__unclassified;g__unclassified
0.000178638	0.000816622	99.6667	3.58333	1302	0.000932714	3.8251e-05	0.0161815	k__Fungi;p__Basidiomycota;c__Agaricomycetes;o__Agaricales;f__Bolbitiaceae;g__unclassified
0.000222317	0.000951745	159	0.25	2.91667	0.00148798	2.66867e-06	3.62489e-05	k__Fungi;p__Ascomycota;c__Pezizomycetes;o__Pezizales;f__Pyronemataceae;g__unclassified
0.00027361	0.00096983	0	39.8333	0	0	0.000425209	0	k__Fungi;p__Ascomycota;c__Sordariomycetes;o__Glomerellales;f__Glomerellaceae;g__Colletotrichum
0.000259053	0.000994791	62.4167	0.416667	157.083	0.000584116	4.44779e-06	0.00195226	k__Fungi;p__Ascomycota;c__Sordariomycetes;o__Hypocreales;f__Hypocreales_fam_Incertae_sedis;g__Acremonium
0.000272056	0.00109685	754.75	28.5833	160.917	0.00706321	0.000305118	0.0019999	k__Fungi;p__Ascomycota;c__Eurotiomycetes;o__Chaetothyriales;f__Herpotrichiellaceae;g__unclassified
0.000279115	0.00111624	363.167	4.91667	3049.42	0.00339864	5.24839e-05	0.0378988	k__Fungi;p__Olpidiomycota;c__Olpidiomycetes;o__Olpidiales;f__Olpidiaceae;g__Olpidium
0.000343172	0.00133771	492.667	62.4167	1952.83	0.00461054	0.000666279	0.0242702	k__Fungi;p__Basidiomycota;c__unclassified;o__unclassified;f__unclassified;g__unclassified
0.000352425	0.00135123	156.583	0	32.9167	0.00146536	0	0.000409095	k__Fungi;p__Mortierellomycota;c__Mortierellomycetes;o__Mortierellales;f__Mortierellaceae;g__unclassified
0.000409867	0.00151111	144.917	136.333	233.833	0.00135618	0.00145532	0.00290613	k__Fungi;p__Ascomycota;c__Dothideomycetes;o__Pleosporales;f__Pleosporaceae;g__Alternaria
0.000455466	0.00165804	37	0	38.6667	0.000346258	0	0.000480557	k__Fungi;p__Ascomycota;c__Eurotiomycetes;o__Eurotiales;f__unclassified;g__unclassified
0.000604123	0.00208673	1.91667	0	19.9167	1.79368e-05	0	0.000247528	k__Fungi;p__Ascomycota;c__Taphrinomycetes;o__Taphrinales;f__Protomycetaceae;g__Protomyces
0.000929917	0.00250148	81	0	20.9167	0.000758025	0	0.000259957	k__Fungi;p__Ascomycota;c__Eurotiomycetes;o__Onygenales;f__Gymnoascaceae;g__Gymnoascus
0.00109946	0.0035368	56.6667	44.3333	584.667	0.000530306	0.000473245	0.00726635	k__Fungi;p__Ascomycota;c__Leotiomycetes;o__Helotiales;f__Helotiaceae;g__unclassified
0.00145222	0.00431678	3.83333	24.0833	159	3.58736e-05	0.000257082	0.00197608	k__Fungi;p__Basidiomycota;c__Tremellomycetes;o__Cystofilobasidiales;f__unclassified;g__unclassified
0.00159979	0.00463985	1.66667	0	14.75	1.55972e-05	0	0.000183316	k__Fungi;p__Basidiomycota;c__Exobasidiomycetes;o__Entylomatales;f__unclassified;g__unclassified
0.00163044	0.00472409	158.833	1.75	14.4167	0.00148642	1.86807e-05	0.000179173	k__Fungi;p__Ascomycota;c__Sordariomycetes;o__Sordariales;f__unclassified;g__unclassified
0.00158185	0.00476708	25.6667	1.33333	82	0.000240197	1.42329e-05	0.00101911	k__Fungi;p__Basidiomycota;c__Tremellomycetes;o__Cystofilobasidiales;f__Mrakiaceae;g__Udeniomyces
0.00311956	0.00814641	41.6667	0	10.9167	0.000389931	0	0.000135675	k__Fungi;p__Ascomycota;c__Eurotiomycetes;o__Eurotiales;f__Trichocomaceae;g__Sagenomella
0.00354663	0.00924507	562.583	5.91667	134.417	0.00526484	6.31586e-05	0.00167056	k__Fungi;p__Basidiomycota;c__Agaricomycetes;o__unclassified;f__unclassified;g__unclassified
0.00391602	0.00972045	68.5833	1.08333	88.8333	0.000641826	1.15643e-05	0.00110404	k__Fungi;p__Mortierellomycota;c__Mortierellomycetes;o__Mortierellales;f__unclassified;g__unclassified
0.00390976	0.00979578	589	5	7.33333	0.00551206	5.33735e-05	9.11401e-05	k__Fungi;p__Ascomycota;c__Pezizomycetes;o__Pezizales;f__unclassified;g__unclassified
0.00405864	0.0103991	83.9167	12.0833	280.667	0.000785321	0.000128986	0.00348818	k__Fungi;p__Basidiomycota;c__Tremellomycetes;o__Cystofilobasidiales;f__Cystofilobasidiaceae;g__Cystofilobasidium
0.00479631	0.0117835	17.9167	3	59.9167	0.00016767	3.20241e-05	0.000744656	k__Fungi;p__Basidiomycota;c__Microbotryomycetes;o__Sporidiobolales;f__Sporidiobolaceae;g__Sporobolomyces
0.00566423	0.0137911	82.1667	2.08333	11.5833	0.000768943	2.22389e-05	0.00014396	k__Fungi;p__Ascomycota;c__Sordariomycetes;o__Sordariales;f__Lasiosphaeriaceae;g__unclassified
0.00883792	0.0184572	84.9167	0.333333	0.25	0.000794679	3.55823e-06	3.10705e-06	k__Fungi;p__Ascomycota;c__Pezizomycetes;o__Pezizales;f__Ascobolaceae;g__Ascobolus
0.0106164	0.0215132	0	0	5.5	0	0	6.83551e-05	k__Fungi;p__Ascomycota;c__Dothideomycetes;o__Capnodiales;f__Dissoconiaceae;g__Dissoconium
0.0130465	0.0243767	3.33333	5.91667	8.33333	3.11945e-05	6.31586e-05	0.000103568	k__Fungi;p__Basidiomycota;c__Tremellomycetes;o__Tremellales;f__Bulleribasidiaceae;g__Vishniacozyma
0.0187455	0.032047	0	0.25	3.16667	0	2.66867e-06	3.9356e-05	k__Fungi;p__Ascomycota;c__Sordariomycetes;o__Hypocreales;f__Nectriaceae;g__Ilyonectria
0.0178012	0.0351949	211.5	0.25	7.58333	0.00197929	2.66867e-06	9.42472e-05	k__Fungi;p__Basidiomycota;c__Agaricomycetes;o__Cantharellales;f__Cantharellales_fam_Incertae_sedis;g__Minimedusa
0.0211803	0.0401886	142.25	3.33333	175.833	0.00133122	3.55823e-05	0.00218529	k__Fungi;p__Ascomycota;c__Sordariomycetes;o__Hypocreales;f__Nectriaceae;g__Fusicolla
0.0255076	0.0404835	0.833333	0	3	7.79861e-06	0	3.72846e-05	k__Fungi;p__Basidiomycota;c__Agaricostilbomycetes;o__Agaricostilbales;f__Kondoaceae;g__Bensingtonia
0.0237209	0.0429493	39.8333	0	11.6667	0.000372774	0	0.000144996	k__Fungi;p__Rozellomycota;c__unclassified;o__unclassified;f__unclassified;g__unclassified
0.0271764	0.0468564	16.25	4.25	14.1667	0.000152073	4.53674e-05	0.000176066	k__Fungi;p__Ascomycota;c__Dothideomycetes;o__Pleosporales;f__Melanommataceae;g__unclassified
0.0279293	0.0482805	5.83333	1.58333	3.66667	5.45903e-05	1.69016e-05	4.55701e-05	k__Fungi;p__Ascomycota;c__Sordariomycetes;o__Diaporthales;f__unclassified;g__unclassified
0.0334468	0.051716	0	0.25	3.25	0	2.66867e-06	4.03917e-05	k__Fungi;p__Basidiomycota;c__Agaricomycetes;o__Sebacinales;f__Serendipitaceae;g__unclassified
0.0377306	0.057904	6.41667	0	0	6.00493e-05	0	0	k__Fungi;p__Ascomycota;c__Sordariomycetes;o__Glomerellales;f__Plectosphaerellaceae;g__unclassified
0.0419716	0.0603678	0	1.5	9.58333	0	1.6012e-05	0.000119104	k__Fungi;p__Ascomycota;c__Leotiomycetes;o__Helotiales;f__Helotiaceae;g__Hymenoscyphus
0.0429207	0.0676743	3	2.83333	5.16667	2.8075e-05	3.0245e-05	6.42124e-05	k__Fungi;p__Ascomycota;c__Dothideomycetes;o__Botryosphaeriales;f__Botryosphaeriaceae;g__unclassified
0.04138	0.068185	212.667	5.25	336.917	0.00199021	5.60421e-05	0.00418727	k__Fungi;p__Ascomycota;c__Sordariomycetes;o__Xylariales;f__unclassified;g__unclassified
0.0482282	0.0695137	0	0	5.16667	0	0	6.42124e-05	k__Fungi;p__Basidiomycota;c__Microbotryomycetes;o__Leucosporidiales;f__Leucosporidiaceae;g__Leucosporidium
0.0491909	0.0726213	3.33333	0.333333	2.5	3.11945e-05	3.55823e-06	3.10705e-05	k__Fungi;p__Basidiomycota;c__Tremellomycetes;o__Tremellales;f__unclassified;g__unclassified
0.055369	0.0764251	14.25	0	0.333333	0.000133356	0	4.14273e-06	k__Fungi;p__Chytridiomycota;c__Spizellomycetes;o__unclassified;f__unclassified;g__unclassified
0.0467042	0.0769181	50.8333	0.666667	220.083	0.000475716	7.11646e-06	0.00273524	k__Fungi;p__Basidiomycota;c__Agaricomycetes;o__Agaricales;f__Bolbitiaceae;g__Conocybe
0.056944	0.0827745	4.5	0	0	4.21125e-05	0	0	k__Fungi;p__Ascomycota;c__Lecanoromycetes;o__Lecanorales;f__Parmeliaceae;g__Evernia
0.0573952	0.0845144	19.5	2.58333	0.916667	0.000182488	2.75763e-05	1.13925e-05	k__Fungi;p__Mortierellomycota;c__unclassified;o__unclassified;f__unclassified;g__unclassified
0.0591176	0.0871432	37.6667	0	0	0.000352497	0	0	k__Fungi;p__Ascomycota;c__Pezizomycetes;o__Pezizales;f__Ascodesmidaceae;g__Cephaliophora
0.0740079	0.0908875	5.08333	0.0833333	0.833333	4.75716e-05	8.89558e-07	1.03568e-05	k__Fungi;p__Basidiomycota;c__Agaricomycetes;o__Agaricomycetes_ord_Incertae_sedis;f__Agaricomycetes_fam_Incertae_sedis;g__Akenomyces
0.0633773	0.0921134	3.33333	0	0.166667	3.11945e-05	0	2.07137e-06	k__Fungi;p__Ascomycota;c__Pezizomycetes;o__unclassified;f__unclassified;g__unclassified
0.0647696	0.0932468	1.08333	0	36	1.01382e-05	0	0.000447415	k__Fungi;p__Ascomycota;c__Sordariomycetes;o__Xylariales;f__Xylariaceae;g__unclassified
0.0701038	0.0953216	31.75	0	0.0833333	0.000297127	0	1.03568e-06	k__Fungi;p__Chytridiomycota;c__Spizellomycetes;o__Spizellomycetales;f__Spizellomycetaceae;g__Kochiomyces
0.0713468	0.0975778	15.5	0	0.166667	0.000145054	0	2.07137e-06	k__Fungi;p__Glomeromycota;c__Glomeromycetes;o__Diversisporales;f__Diversisporaceae;g__unclassified
0.0732874	0.102987	6.41667	0	0.0833333	6.00493e-05	0	1.03568e-06	k__Fungi;p__Ascomycota;c__Sordariomycetes;o__Sordariales;f__Sordariales_fam_Incertae_sedis;g__unclassified
0.070104	0.103966	19	0	1.66667	0.000177808	0	2.07137e-05	k__Fungi;p__Ascomycota;c__Sordariomycetes;o__Hypocreales;f__Ophiocordycipitaceae;g__unclassified
0.0703387	0.106098	29.25	0.25	4.58333	0.000273731	2.66867e-06	5.69626e-05	k__Fungi;p__Ascomycota;c__Dothideomycetes;o__Pleosporales;f__Pleosporaceae;g__unclassified
0.0712981	0.107611	7.91667	0.166667	7.41667	7.40868e-05	1.77912e-06	9.21758e-05	k__Fungi;p__Ascomycota;c__Sordariomycetes;o__Magnaporthales;f__Magnaporthaceae;g__unclassified
0.082327	0.115153	0.166667	0	5.08333	1.55972e-06	0	6.31767e-05	k__Fungi;p__Ascomycota;c__Leotiomycetes;o__Helotiales;f__Helotiales_fam_Incertae_sedis;g__Chalara
0.0909654	0.117157	3.5	0	0	3.27542e-05	0	0	k__Fungi;p__Ascomycota;c__Dothideomycetes;o__Capnodiales;f__unclassified;g__unclassified
0.0914092	0.117474	3.25	0.416667	0.75	3.04146e-05	4.44779e-06	9.32115e-06	k__Fungi;p__Basidiomycota;c__Agaricomycetes;o__Sebacinales;f__unclassified;g__unclassified
0.101039	0.119642	0	0.75	29.6667	0	8.00602e-06	0.000368703	k__Fungi;p__Basidiomycota;c__Agaricomycetes;o__Cantharellales;f__Ceratobasidiaceae;g__Ceratobasidium
0.0891798	0.122028	70.5833	0	0.0833333	0.000660543	0	1.03568e-06	k__Fungi;p__Chytridiomycota;c__Spizellomycetes;o__Spizellomycetales;f__Spizellomycetaceae;g__Spizellomyces
0.0980871	0.122081	1.83333	0	1	1.7157e-05	0	1.24282e-05	k__Fungi;p__Basidiomycota;c__Agaricomycetes;o__Agaricales;f__Lycoperdaceae;g__Bovista
0.0971952	0.124879	1.16667	0	7.08333	1.09181e-05	0	8.80331e-05	k__Fungi;p__Basidiomycota;c__Agaricomycetes;o__Agaricales;f__Marasmiaceae;g__unclassified
0.100616	0.126409	1.5	0	2.33333	1.40375e-05	0	2.89991e-05	k__Fungi;p__Glomeromycota;c__Glomeromycetes;o__unclassified;f__unclassified;g__unclassified
0.0921855	0.128999	10.1667	0.333333	16.8333	9.51431e-05	3.55823e-06	0.000209208	k__Fungi;p__Basidiomycota;c__Agaricomycetes;o__Agaricales;f__Psathyrellaceae;g__Psathyrella
0.0924779	0.129205	2.91667	0	5.75	2.72952e-05	0	7.14622e-05	k__Fungi;p__Basidiomycota;c__Tremellomycetes;o__Cystofilobasidiales;f__Mrakiaceae;g__Itersonilia
0.100269	0.131264	12	0	0	0.0001123	0	0	k__Fungi;p__Ascomycota;c__Dothideomycetes;o__Pleosporales;f__Sporormiaceae;g__Preussia
0.0947444	0.132408	28.8333	0	2.25	0.000269832	0	2.79635e-05	k__Fungi;p__Ascomycota;c__Sordariomycetes;o__Chaetosphaeriales;f__Chaetosphaeriaceae;g__unclassified
0.0995046	0.134188	857.333	32.75	666.833	0.00802321	0.000349596	0.00828754	k__Fungi;p__Ascomycota;c__Dothideomycetes;o__Pleosporales;f__unclassified;g__unclassified
0.108274	0.137691	10.5	0	0.666667	9.82625e-05	0	8.28547e-06	k__Fungi;p__Kickxellomycota;c__Kickxellomycetes;o__Kickxellales;f__Kickxellaceae;g__Ramicandelaber
0.0985268	0.139559	13.3333	0	1.58333	0.000124778	0	1.9678e-05	k__Fungi;p__Ascomycota;c__Sordariomycetes;o__Hypocreales;f__Stachybotryaceae;g__Striatibotrys
0.107308	0.146497	8.41667	0	0.5	7.8766e-05	0	6.2141e-06	k__Fungi;p__Basidiomycota;c__Geminibasidiomycetes;o__Geminibasidiales;f__Geminibasidiaceae;g__Geminibasidium
0.1186	0.148322	6.75	0	0	6.31688e-05	0	0	k__Fungi;p__Basidiomycota;c__Agaricomycetes;o__Agaricales;f__Tricholomataceae;g__unclassified
0.122906	0.157481	15.9167	0	0.416667	0.000148954	0	5.17842e-06	k__Fungi;p__Chytridiomycota;c__Spizellomycetes;o__Spizellomycetales;f__Powellomycetaceae;g__unclassified
0.117014	0.158735	51.25	0	9.08333	0.000479615	0	0.000112889	k__Fungi;p__Glomeromycota;c__Archaeosporomycetes;o__Archaeosporales;f__Archaeosporaceae;g__unclassified
0.126957	0.163706	11.3333	0	0.666667	0.000106061	0	8.28547e-06	k__Fungi;p__Ascomycota;c__Leotiomycetes;o__Erysiphales;f__Erysiphaceae;g__unclassified
0.134983	0.16747	4.75	0	0.583333	4.44521e-05	0	7.24978e-06	k__Fungi;p__Ascomycota;c__Orbiliomycetes;o__Orbiliales;f__Orbiliaceae;g__unclassified
0.142529	0.172392	4.41667	0	0.583333	4.13327e-05	0	7.24978e-06	k__Fungi;p__Ascomycota;c__Sordariomycetes;o__Xylariales;f__Apiosporaceae;g__unclassified
0.145542	0.174126	3.16667	0	0	2.96347e-05	0	0	k__Fungi;p__Basidiomycota;c__Cystobasidiomycetes;o__Cystobasidiales;f__Cystobasidiaceae;g__Cystobasidium
0.146239	0.185673	48.1667	0	18.1667	0.00045076	0	0.000225779	k__Fungi;p__Basidiomycota;c__Agaricomycetes;o__Agaricales;f__Strophariaceae;g__Stropharia
0.13843	0.187319	124.417	4.08333	149	0.00116433	4.35883e-05	0.0018518	k__Fungi;p__Basidiomycota;c__Agaricomycetes;o__Atheliales;f__Atheliaceae;g__Athelia
0.149211	0.187781	2.75	0	11.1667	2.57354e-05	0	0.000138782	k__Fungi;p__Ascomycota;c__Pezizomycetes;o__Pezizales;f__Pyronemataceae;g__Pseudaleuria
0.162385	0.188295	4.83333	0	0	4.5232e-05	0	0	k__Fungi;p__Basidiomycota;c__Agaricomycetes;o__Corticiales;f__Corticiaceae;g__Laetisaria
0.154703	0.192808	3.83333	0.416667	1.5	3.58736e-05	4.44779e-06	1.86423e-05	k__Fungi;p__Basidiomycota;c__Agaricostilbomycetes;o__Agaricostilbales;f__Kondoaceae;g__Kondoa
0.163863	0.198858	1.75	0	16	1.63771e-05	0	0.000198851	k__Fungi;p__Basidiomycota;c__Agaricomycetes;o__Agaricales;f__Bolbitiaceae;g__Bolbitius
0.149197	0.199676	1713.83	110.833	574.417	0.0160386	0.00118311	0.00713897	k__Fungi;p__Ascomycota;c__Leotiomycetes;o__Helotiales;f__unclassified;g__unclassified
0.153038	0.201232	11228.8	904.833	6651.17	0.105083	0.00965882	0.082662	k__Fungi;p__Ascomycota;c__unclassified;o__unclassified;f__unclassified;g__unclassified
0.158055	0.20187	3.33333	0	2	3.11945e-05	0	2.48564e-05	k__Fungi;p__Basidiomycota;c__Tremellomycetes;o__Filobasidiales;f__Filobasidiaceae;g__Filobasidium
0.164683	0.203031	2.33333	0	0.583333	2.18361e-05	0	7.24978e-06	k__Fungi;p__Chytridiomycota;c__Lobulomycetes;o__unclassified;f__unclassified;g__unclassified
0.154939	0.203846	21.75	0.0833333	4	0.000203544	8.89558e-07	4.97128e-05	k__Fungi;p__Ascomycota;c__Pezizomycetes;o__Pezizales;f__Pezizaceae;g__Peziza
0.172608	0.211726	1.83333	0	21.3333	1.7157e-05	0	0.000265135	k__Fungi;p__Basidiomycota;c__Agaricomycetes;o__Cantharellales;f__Cantharellales_fam_Incertae_sedis;g__Sistotrema
0.168122	0.214049	14.3333	0	2.41667	0.000134136	0	3.00348e-05	k__Fungi;p__Ascomycota;c__Sordariomycetes;o__Hypocreales;f__Clavicipitaceae;g__Metarhizium
0.183363	0.221372	5	0	3	4.67917e-05	0	3.72846e-05	k__Fungi;p__Ascomycota;c__Sordariomycetes;o__Trichosphaeriales;f__unclassified;g__unclassified
0.173886	0.222697	4.75	0	4.91667	4.44521e-05	0	6.11053e-05	k__Fungi;p__Basidiomycota;c__Ustilaginomycetes;o__Ustilaginales;f__Ustilaginaceae;g__unclassified
0.180077	0.22971	8.33333	0.833333	22.5833	7.79861e-05	8.89558e-06	0.00028067	k__Fungi;p__Basidiomycota;c__Agaricostilbomycetes;o__Agaricostilbales;f__Chionosphaeraceae;g__unclassified
0.186356	0.238097	361.5	41.1667	433.583	0.00338304	0.000439442	0.00538866	k__Fungi;p__Basidiomycota;c__Agaricomycetes;o__Agaricales;f__unclassified;g__unclassified
0.212557	0.255205	6.83333	0.0833333	0.916667	6.39486e-05	8.89558e-07	1.13925e-05	k__Fungi;p__Basidiomycota;c__Malasseziomycetes;o__Malasseziales;f__Malasseziaceae;g__Malassezia
0.225842	0.266843	8.41667	0.166667	0.75	7.8766e-05	1.77912e-06	9.32115e-06	k__Fungi;p__Ascomycota;c__Dothideomycetes;o__Pleosporales;f__Sporormiaceae;g__unclassified
0.214671	0.266865	76.1667	3.5	20.4167	0.000712793	3.73614e-05	0.000253742	k__Fungi;p__Ascomycota;c__Eurotiomycetes;o__Chaetothyriales;f__unclassified;g__unclassified
0.22516	0.267737	3.41667	0	1.08333	3.19743e-05	0	1.34639e-05	k__Fungi;p__Basidiomycota;c__Agaricomycetes;o__Geastrales;f__Geastraceae;g__Geastrum
0.239815	0.284393	11.4167	0	0.833333	0.000106841	0	1.03568e-05	k__Fungi;p__Basidiomycota;c__Agaricomycetes;o__Agaricales;f__Lycoperdaceae;g__unclassified
0.264063	0.294575	9	0.5	1.25	8.4225e-05	5.33735e-06	1.55353e-05	k__Fungi;p__Ascomycota;c__Sordariomycetes;o__Glomerellales;f__unclassified;g__unclassified
0.272344	0.316435	22	0.0833333	6.33333	0.000205883	8.89558e-07	7.87119e-05	k__Fungi;p__Ascomycota;c__Sordariomycetes;o__Melanosporales;f__Melanosporaceae;g__Melanospora
0.313944	0.357702	22.5833	0	1.5	0.000211342	0	1.86423e-05	k__Fungi;p__Ascomycota;c__Sordariomycetes;o__Sordariales;f__Lasiosphaeriaceae;g__Podospora
0.338997	0.385373	19.75	0	2.91667	0.000184827	0	3.62489e-05	k__Fungi;p__Mucoromycota;c__Mucoromycetes;o__Mucorales;f__Mucoraceae;g__Mucor
0.362794	0.413277	16.75	0.25	2.16667	0.000156752	2.66867e-06	2.69278e-05	k__Fungi;p__Glomeromycota;c__Glomeromycetes;o__Glomerales;f__Glomeraceae;g__unclassified
0.365751	0.41915	134	5.5	127.333	0.00125402	5.87108e-05	0.00158252	k__Fungi;p__Ascomycota;c__Sordariomycetes;o__Hypocreales;f__Stachybotryaceae;g__unclassified
0.37638	0.423292	13.3333	0	2.16667	0.000124778	0	2.69278e-05	k__Fungi;p__Ascomycota;c__Leotiomycetes;o__unclassified;f__unclassified;g__unclassified
0.38825	0.436202	280.167	13.5	374.333	0.00262189	0.000144108	0.00465229	k__Fungi;p__Basidiomycota;c__Agaricomycetes;o__Cantharellales;f__unclassified;g__unclassified
0.393069	0.440267	23.25	0	6.83333	0.000217581	0	8.4926e-05	k__Fungi;p__Ascomycota;c__Sordariomycetes;o__Microascales;f__Microascaceae;g__Wardomycopsis
0.403662	0.4495	25.6667	0.0833333	14.6667	0.000240197	8.89558e-07	0.00018228	k__Fungi;p__Basidiomycota;c__Tremellomycetes;o__Holtermanniales;f__Holtermanniales_fam_Incertae_sedis;g__Holtermanniella
0.440295	0.48966	22.0833	0	3.33333	0.000206663	0	4.14273e-05	k__Fungi;p__Ascomycota;c__Eurotiomycetes;o__Eurotiales;f__Aspergillaceae;g__Aspergillus
0.481711	0.516683	20.1667	0	13	0.000188726	0	0.000161567	k__Fungi;p__Mucoromycota;c__Mucoromycetes;o__Mucorales;f__unclassified;g__unclassified
0.482185	0.525593	3.5	0	2.16667	3.27542e-05	0	2.69278e-05	k__Fungi;p__Ascomycota;c__Pezizomycetes;o__Pezizales;f__Pezizaceae;g__unclassified
0.504307	0.536388	7.58333	0	2.5	7.09674e-05	0	3.10705e-05	k__Fungi;p__Glomeromycota;c__Archaeosporomycetes;o__unclassified;f__unclassified;g__unclassified
0.507459	0.555429	22.8333	18.5833	82	0.000213682	0.000198371	0.00101911	k__Fungi;p__Basidiomycota;c__Agaricomycetes;o__Agaricales;f__Psathyrellaceae;g__unclassified
0.512347	0.556052	12.6667	0	3.66667	0.000118539	0	4.55701e-05	k__Fungi;p__Basidiomycota;c__Agaricomycetes;o__Agaricales;f__Entolomataceae;g__Entoloma
0.538483	0.576618	54	0.333333	7.58333	0.00050535	3.55823e-06	9.42472e-05	k__Fungi;p__Glomeromycota;c__Glomeromycetes;o__Glomerales;f__unclassified;g__unclassified
0.554085	0.590159	7.58333	0	2.41667	7.09674e-05	0	3.00348e-05	k__Fungi;p__Mucoromycota;c__unclassified;o__unclassified;f__unclassified;g__unclassified
0.549729	0.590575	7.75	0.166667	10.0833	7.25271e-05	1.77912e-06	0.000125318	k__Fungi;p__Basidiomycota;c__Cystobasidiomycetes;o__unclassified;f__unclassified;g__unclassified
0.625817	0.662756	179	3	29	0.00167514	3.20241e-05	0.000360418	k__Fungi;p__Glomeromycota;c__Glomeromycetes;o__Glomerales;f__Claroideoglomeraceae;g__Claroideoglomus
0.654808	0.689089	21.4167	0.75	48.3333	0.000200424	8.00602e-06	0.000600696	k__Fungi;p__Ascomycota;c__Sordariomycetes;o__Hypocreales;f__Stachybotryaceae;g__Myrothecium
0.749873	0.772836	10.0833	0	7.83333	9.43632e-05	0	9.73542e-05	k__Fungi;p__Ascomycota;c__Sordariomycetes;o__Hypocreales;f__Cordycipitaceae;g__unclassified
0.770627	0.792394	22.25	0.25	6.91667	0.000208223	2.66867e-06	8.59617e-05	k__Fungi;p__Ascomycota;c__Sordariomycetes;o__Hypocreales;f__Clavicipitaceae;g__unclassified
0.787028	0.805085	35.1667	50.1667	26.1667	0.000329102	0.000535514	0.000325205	k__Fungi;p__Basidiomycota;c__Agaricomycetes;o__Cantharellales;f__Ceratobasidiaceae;g__unclassified
0.792343	0.810244	24.6667	0.416667	19.25	0.000230839	4.44779e-06	0.000239243	k__Fungi;p__Ascomycota;c__Sordariomycetes;o__Sordariales;f__Sordariales_fam_Incertae_sedis;g__Ramophialophora

## Sheet: Endosphere-Bulk.Soil
Wilcoxon test						Median effect size and 95% confidence interval (low-high)			Significant Taxon according to effect size and FDR
wi.ep	wi.eBH	rab.win.Bulk.Soil	rab.win.Endosphere	diff.btw	diff.win	effect	effect.low	effect.high	Sig.Effect	Taxon
7.39602e-07	8.0992e-06	13.4284	17.7183	4.35137	0.665598	6.48342	2.81266	38.1486	Yes	k__Fungi;p__unclassified;c__unclassified;o__unclassified;f__unclassified;g__unclassified
7.39602e-07	8.0992e-06	7.46064	0.162901	-7.32002	2.37162	-3.21117	-34.766	-0.628025	Yes	k__Fungi;p__Ascomycota;c__Sordariomycetes;o__Sordariales;f__Chaetomiaceae;g__unclassified
7.39602e-07	8.0992e-06	9.06157	1.10012	-8.06659	1.96182	-4.31716	-38.1001	-0.767911	Yes	k__Fungi;p__Basidiomycota;c__Tremellomycetes;o__Filobasidiales;f__Piskurozymaceae;g__Solicoccozyma
7.39602e-07	8.0992e-06	9.04257	1.94421	-7.07602	2.50841	-2.71405	-28.3074	-0.411142	Yes	k__Fungi;p__Mortierellomycota;c__Mortierellomycetes;o__Mortierellales;f__Mortierellaceae;g__Mortierella
7.39602e-07	8.0992e-06	7.04744	0.0312875	-7.19538	2.65514	-2.71814	-20.1332	-0.520883	Yes	k__Fungi;p__Chytridiomycota;c__unclassified;o__unclassified;f__unclassified;g__unclassified
7.4538e-07	8.14006e-06	4.97505	-0.756118	-5.82663	2.55591	-2.26429	-19.6187	-0.347509	Yes	k__Fungi;p__Ascomycota;c__Sordariomycetes;o__Hypocreales;f__Niessliaceae;g__Eucasphaeria
7.4538e-07	8.14907e-06	5.08522	-0.376995	-5.61884	2.66108	-2.13074	-18.0956	-0.278185	Yes	k__Fungi;p__Mucoromycota;c__Mucoromycetes;o__Mucorales;f__Rhizopodaceae;g__Rhizopus
8.26274e-07	8.74521e-06	6.25939	0.387618	-5.6589	2.73146	-2.02941	-17.8034	-0.289236	Yes	k__Fungi;p__Ascomycota;c__Dothideomycetes;o__unclassified;f__unclassified;g__unclassified
8.32053e-07	8.8492e-06	6.27846	-0.285887	-6.45561	2.8524	-2.19393	-16.1059	-0.339284	Yes	k__Fungi;p__Ascomycota;c__Eurotiomycetes;o__Eurotiales;f__Aspergillaceae;g__Penicillium
8.55165e-07	8.93784e-06	5.92485	-0.974049	-7.04445	2.909	-2.41038	-19.7863	-0.414716	Yes	k__Fungi;p__Chytridiomycota;c__Spizellomycetes;o__Spizellomycetales;f__Powellomycetaceae;g__Powellomyces
8.60943e-07	9.09693e-06	5.31837	-0.963502	-6.14263	2.74712	-2.17639	-17.8338	-0.34809	Yes	k__Fungi;p__Ascomycota;c__Dothideomycetes;o__Dothideales;f__unclassified;g__unclassified
1.43876e-06	1.37874e-05	7.0281	1.71604	-5.79288	2.84796	-1.95149	-14.3917	-0.217693	Yes	k__Fungi;p__Ascomycota;c__Sordariomycetes;o__Coniochaetales;f__Coniochaetaceae;g__Coniochaeta
1.55432e-06	1.46072e-05	5.04009	-0.897876	-6.02868	3.08088	-1.86378	-14.6241	-0.240903	Yes	k__Fungi;p__Ascomycota;c__Eurotiomycetes;o__Eurotiales;f__Trichocomaceae;g__unclassified
1.77389e-06	1.62872e-05	4.31983	-0.931544	-5.36857	2.88779	-1.82844	-12.4369	-0.210513	Yes	k__Fungi;p__Chytridiomycota;c__Spizellomycetes;o__Spizellomycetales;f__unclassified;g__unclassified
2.02235e-06	1.80611e-05	5.58028	-0.902987	-6.0658	3.16071	-1.91881	-15.4011	-0.226122	Yes	k__Fungi;p__Chytridiomycota;c__Rhizophlyctidomycetes;o__Rhizophlyctidales;f__Rhizophlyctidaceae;g__Rhizophlyctis
3.68068e-06	3.05328e-05	4.80956	-0.946597	-5.53529	3.0422	-1.78075	-14.0786	-0.151253	Yes	k__Fungi;p__Ascomycota;c__Sordariomycetes;o__Microascales;f__Microascaceae;g__unclassified
8.12407e-06	5.93097e-05	4.72988	0.390908	-4.28322	2.61216	-1.5807	-11.9635	-0.0506726	Yes	k__Fungi;p__Ascomycota;c__Eurotiomycetes;o__unclassified;f__unclassified;g__unclassified
1.12616e-05	7.96461e-05	5.11096	0.320501	-4.95721	2.93577	-1.58904	-14.6104	-0.026301	Yes	k__Fungi;p__Ascomycota;c__Sordariomycetes;o__Hypocreales;f__Hypocreaceae;g__Trichoderma
3.34612e-05	0.000223361	8.84035	6.41852	-2.4474	1.59283	-1.4152	-16.2645	0.200197	No	k__Fungi;p__Ascomycota;c__Sordariomycetes;o__Hypocreales;f__unclassified;g__unclassified
5.65218e-05	0.000306623	3.71497	-0.845789	-4.51877	3.10878	-1.43071	-11.7355	0.198783	No	k__Fungi;p__Ascomycota;c__Eurotiomycetes;o__Onygenales;f__unclassified;g__unclassified
0.00011825	0.000604257	4.97835	-0.238109	-4.9963	3.74129	-1.25231	-9.38927	0.376776	No	k__Fungi;p__Ascomycota;c__Sordariomycetes;o__Sordariales;f__Sordariaceae;g__unclassified
0.00011469	0.000635631	6.22548	-0.825912	-6.94386	3.69919	-1.70689	-13.3566	1.54597	No	k__Fungi;p__Chytridiomycota;c__Rhizophlyctidomycetes;o__Rhizophlyctidales;f__Rhizophlyctidaceae;g__unclassified
0.000183774	0.000707517	-4.70003	3.90093	9.1227	4.91903	1.77151	-0.394712	12.7821	No	k__Fungi;p__Ascomycota;c__Sordariomycetes;o__Glomerellales;f__Glomerellaceae;g__Colletotrichum
0.000132793	0.000713423	4.42974	-0.865125	-5.0186	3.20673	-1.45089	-16.1533	2.48382	No	k__Fungi;p__Ascomycota;c__Eurotiomycetes;o__Eurotiales;f__Aspergillaceae;g__unclassified
0.000152618	0.000759843	4.58752	8.53651	3.82561	2.23661	1.52015	-0.426873	16.1376	No	k__Fungi;p__Ascomycota;c__Dothideomycetes;o__Pleosporales;f__Pleosporaceae;g__Alternaria
0.000201172	0.00102089	7.96403	4.67621	-3.38617	1.27737	-2.57591	-19.1676	3.38301	No	k__Fungi;p__Ascomycota;c__Sordariomycetes;o__Hypocreales;f__Nectriaceae;g__unclassified
0.00022659	0.00108729	4.60891	-0.83363	-5.23248	3.52681	-1.40679	-18.964	1.55705	No	k__Fungi;p__Mortierellomycota;c__Mortierellomycetes;o__Mortierellales;f__Mortierellaceae;g__unclassified
0.000263148	0.00124634	6.79792	11.0064	4.07625	2.68323	1.36802	-0.949805	16.6756	No	k__Fungi;p__Ascomycota;c__Dothideomycetes;o__Capnodiales;f__Mycosphaerellaceae;g__Zymoseptoria
0.00030972	0.00138828	0.663085	6.30175	5.561	5.54982	1.07039	-0.497464	10.2542	No	k__Fungi;p__Ascomycota;c__Dothideomycetes;o__Pleosporales;f__Phaeosphaeriaceae;g__Phaeosphaeria
0.000368432	0.00161072	8.42761	5.31614	-2.92791	1.56817	-1.51516	-13.6174	0.483908	No	k__Fungi;p__Ascomycota;c__Sordariomycetes;o__Hypocreales;f__Nectriaceae;g__Fusarium
0.000621139	0.00238965	3.956	-0.757451	-4.33386	3.51091	-1.08582	-12.7927	2.10354	No	k__Fungi;p__Ascomycota;c__Eurotiomycetes;o__Onygenales;f__Gymnoascaceae;g__Gymnoascus
0.000708343	0.00280605	6.46684	3.72954	-2.7397	2.10375	-1.15209	-12.4047	2.13815	No	k__Fungi;p__Ascomycota;c__Eurotiomycetes;o__Chaetothyriales;f__Herpotrichiellaceae;g__unclassified
0.000941127	0.00337829	4.09877	-0.091502	-4.15223	3.74132	-1.04394	-9.56491	1.85674	No	k__Fungi;p__Ascomycota;c__Pezizomycetes;o__Pezizales;f__Pyronemataceae;g__unclassified
0.00107401	0.00390086	9.22202	7.71724	-1.71911	1.75781	-0.984851	-11.0477	1.23811	No	k__Fungi;p__Ascomycota;c__Sordariomycetes;o__unclassified;f__unclassified;g__unclassified
0.00134814	0.00418606	3.11872	-0.0642372	-3.24647	2.89985	-0.969991	-11.1361	0.490489	No	k__Fungi;p__Ascomycota;c__Sordariomycetes;o__Hypocreales;f__Hypocreales_fam_Incertae_sedis;g__Acremonium
0.00165253	0.00550106	5.74681	1.65603	-3.77773	3.84585	-0.955415	-9.31181	0.740412	No	k__Fungi;p__Basidiomycota;c__Agaricomycetes;o__unclassified;f__unclassified;g__unclassified
0.00182371	0.00611002	1.75481	5.82596	4.23947	5.06958	0.834938	-1.15044	9.71988	No	k__Fungi;p__Ascomycota;c__Leotiomycetes;o__Helotiales;f__Helotiaceae;g__unclassified
0.00270191	0.00798042	2.48874	-0.787728	-3.1778	3.41023	-0.817125	-9.52886	1.71451	No	k__Fungi;p__Ascomycota;c__Eurotiomycetes;o__Eurotiales;f__Trichocomaceae;g__Sagenomella
0.00290403	0.00896808	4.05201	0.577825	-3.45614	3.63422	-0.880398	-8.34781	0.889064	No	k__Fungi;p__Ascomycota;c__Sordariomycetes;o__Sordariales;f__unclassified;g__unclassified
0.00646052	0.0136897	-4.6611	0.662227	5.57163	4.60575	1.09187	-1.42522	9.79497	No	k__Fungi;p__Ascomycota;c__Leotiomycetes;o__Helotiales;f__Helotiaceae;g__Hymenoscyphus
0.00538969	0.0148581	4.87086	-0.538369	-5.09773	5.01786	-0.931023	-8.43094	1.35051	No	k__Fungi;p__Ascomycota;c__Pezizomycetes;o__Pezizales;f__unclassified;g__unclassified
0.0103041	0.0246331	-4.05264	2.31509	5.9177	5.68326	0.957207	-1.64858	8.54893	No	k__Fungi;p__Ascomycota;c__Dothideomycetes;o__Pleosporales;f__Melanommataceae;g__unclassified
0.0151114	0.0297005	-3.81623	1.24579	5.01602	5.39351	0.842342	-1.43375	7.24643	No	k__Fungi;p__Basidiomycota;c__Tremellomycetes;o__Tremellales;f__Bulleribasidiaceae;g__Vishniacozyma
0.0174222	0.0314099	-4.59965	-0.466166	4.27006	4.25585	0.889313	-1.65153	6.91351	No	k__Fungi;p__Ascomycota;c__Sordariomycetes;o__Hypocreales;f__Nectriaceae;g__Ilyonectria
0.0191268	0.0365254	-4.7196	-0.523951	4.18982	4.36862	0.842136	-1.6407	7.77292	No	k__Fungi;p__Basidiomycota;c__Agaricomycetes;o__Cantharellales;f__Ceratobasidiaceae;g__Ceratobasidium
0.0214964	0.0383008	-4.67841	-0.693157	4.13698	4.27206	0.884513	-1.81843	7.20672	No	k__Fungi;p__Basidiomycota;c__Agaricomycetes;o__Sebacinales;f__Serendipitaceae;g__unclassified
0.017569	0.0399114	2.88202	5.27513	2.31705	3.64043	0.655328	-1.58548	7.39342	No	k__Fungi;p__Olpidiomycota;c__Olpidiomycetes;o__Olpidiales;f__Olpidiaceae;g__unclassified
0.0187131	0.0412839	2.51227	-0.828953	-2.95425	4.25737	-0.59216	-7.39053	2.94167	No	k__Fungi;p__Ascomycota;c__Eurotiomycetes;o__Eurotiales;f__unclassified;g__unclassified
0.0180916	0.041413	4.23108	0.190628	-3.78111	4.50576	-0.697431	-10.1065	2.11957	No	k__Fungi;p__Ascomycota;c__Sordariomycetes;o__Hypocreales;f__Nectriaceae;g__Fusicolla
0.0185366	0.0420266	4.71089	2.75876	-2.09503	3.10189	-0.596925	-8.46278	1.91322	No	k__Fungi;p__Ascomycota;c__Sordariomycetes;o__Xylariales;f__unclassified;g__unclassified
0.0241022	0.047022	-4.08303	1.01077	4.66368	5.28888	0.767196	-2.05275	7.59946	No	k__Fungi;p__Ascomycota;c__Sordariomycetes;o__Diaporthales;f__unclassified;g__unclassified
0.0293945	0.0532217	-4.37538	0.216182	4.69048	6.54534	0.722274	-1.45615	8.45721	No	k__Fungi;p__Basidiomycota;c__Tremellomycetes;o__Cystofilobasidiales;f__unclassified;g__unclassified
0.0291649	0.0600256	3.71081	0.870286	-2.58779	4.08706	-0.612537	-9.14564	2.44529	No	k__Fungi;p__Ascomycota;c__Sordariomycetes;o__Sordariales;f__Lasiosphaeriaceae;g__unclassified
0.0291427	0.0609305	4.33251	-0.503931	-4.2869	5.19062	-0.650666	-7.10521	3.50361	No	k__Fungi;p__Basidiomycota;c__Agaricomycetes;o__Cantharellales;f__Cantharellales_fam_Incertae_sedis;g__Minimedusa
0.0407613	0.0700239	1.574	-0.88799	-2.62175	3.65955	-0.656144	-7.39279	1.39969	No	k__Fungi;p__Rozellomycota;c__unclassified;o__unclassified;f__unclassified;g__unclassified
0.0428329	0.0723837	-3.58553	0.763646	4.20773	5.36865	0.698756	-1.79908	6.22493	No	k__Fungi;p__Ascomycota;c__Dothideomycetes;o__Botryosphaeriales;f__Botryosphaeriaceae;g__unclassified
0.047113	0.077558	-4.42409	-0.678969	3.6859	4.59996	0.685669	-2.36602	6.96221	No	k__Fungi;p__Basidiomycota;c__Agaricomycetes;o__Agaricales;f__Bolbitiaceae;g__Bolbitius
0.0555732	0.0805731	-4.32195	-0.985702	3.3521	4.20041	0.706391	-1.80918	7.09908	No	k__Fungi;p__Ascomycota;c__Leotiomycetes;o__Helotiales;f__Helotiales_fam_Incertae_sedis;g__Chalara
0.0477629	0.0806439	-4.33775	-0.562753	3.76457	4.83455	0.695952	-2.06961	6.48951	No	k__Fungi;p__Basidiomycota;c__Agaricomycetes;o__Agaricomycetes_ord_Incertae_sedis;f__Agaricomycetes_fam_Incertae_sedis;g__Akenomyces
0.058574	0.0927121	-4.36467	-0.85236	3.4537	4.71457	0.675696	-2.0945	6.83839	No	k__Fungi;p__Ascomycota;c__Pezizomycetes;o__unclassified;f__unclassified;g__unclassified
0.0596116	0.0938178	-4.32147	-0.772381	3.57614	4.60457	0.617788	-2.85497	7.46565	No	k__Fungi;p__Ascomycota;c__Sordariomycetes;o__Hypocreales;f__Ophiocordycipitaceae;g__unclassified
0.0677398	0.102953	-4.3663	-0.930687	3.40381	4.46667	0.674717	-1.99613	7.17167	No	k__Fungi;p__Ascomycota;c__Sordariomycetes;o__Xylariales;f__Xylariaceae;g__unclassified
0.0752405	0.111513	-4.27227	-0.857002	3.51887	4.87026	0.592549	-2.59477	5.98461	No	k__Fungi;p__Ascomycota;c__Sordariomycetes;o__Sordariales;f__Sordariales_fam_Incertae_sedis;g__unclassified
0.0729174	0.111742	-4.34543	-0.866483	3.27108	4.79607	0.631267	-1.99163	5.60992	No	k__Fungi;p__Basidiomycota;c__Agaricomycetes;o__Agaricales;f__Lycoperdaceae;g__Bovista
0.0776044	0.113278	-4.31842	-0.899522	3.37717	4.72172	0.657316	-2.23634	6.29533	No	k__Fungi;p__Glomeromycota;c__Glomeromycetes;o__unclassified;f__unclassified;g__unclassified
0.0778223	0.114088	-4.08442	-0.743156	3.11571	4.43492	0.616621	-2.43575	6.28623	No	k__Fungi;p__Basidiomycota;c__Agaricostilbomycetes;o__Agaricostilbales;f__Kondoaceae;g__Bensingtonia
0.0768543	0.116235	-4.21748	-0.923245	3.19144	4.49744	0.624506	-2.10766	5.80719	No	k__Fungi;p__Basidiomycota;c__Agaricomycetes;o__Agaricales;f__Marasmiaceae;g__unclassified
0.0748133	0.117858	-3.80429	-0.403612	3.12839	4.85795	0.577603	-2.36654	6.3987	No	k__Fungi;p__Basidiomycota;c__Agaricomycetes;o__Sebacinales;f__unclassified;g__unclassified
0.0788088	0.120926	-4.24569	-0.575893	3.628	4.88997	0.654894	-2.21546	6.80213	No	k__Fungi;p__Basidiomycota;c__Tremellomycetes;o__Tremellales;f__unclassified;g__unclassified
0.069664	0.122265	2.09614	-0.710106	-2.63307	4.88325	-0.471798	-7.23426	3.58152	No	k__Fungi;p__Glomeromycota;c__Archaeosporomycetes;o__Archaeosporales;f__Archaeosporaceae;g__unclassified
0.0876656	0.123988	-4.31311	-0.881667	3.36382	4.76083	0.604821	-2.94793	7.15148	No	k__Fungi;p__Chytridiomycota;c__Spizellomycetes;o__unclassified;f__unclassified;g__unclassified
0.0840199	0.125489	-4.50771	-1.06752	3.27773	4.8144	0.606993	-2.01471	6.4246	No	k__Fungi;p__Ascomycota;c__Pezizomycetes;o__Pezizales;f__Pyronemataceae;g__Pseudaleuria
0.0780172	0.126455	-4.11486	-0.484497	3.27668	4.98545	0.58443	-2.38365	6.68962	No	k__Fungi;p__Ascomycota;c__Sordariomycetes;o__Magnaporthales;f__Magnaporthaceae;g__unclassified
0.0837934	0.126496	-4.13419	-0.732507	3.2478	4.66244	0.59045	-2.27673	7.42292	No	k__Fungi;p__Basidiomycota;c__Agaricomycetes;o__Cantharellales;f__Cantharellales_fam_Incertae_sedis;g__Sistotrema
0.0823896	0.127728	-4.12583	-0.939801	3.1101	4.81429	0.586089	-2.24439	6.25785	No	k__Fungi;p__Basidiomycota;c__Exobasidiomycetes;o__Entylomatales;f__unclassified;g__unclassified
0.0807771	0.127784	-3.94995	-0.348248	3.31555	4.99112	0.576458	-2.81606	5.84707	No	k__Fungi;p__Basidiomycota;c__Agaricomycetes;o__Agaricales;f__Psathyrellaceae;g__Psathyrella
0.0848163	0.127874	-4.56844	-0.944504	3.58642	5.24364	0.587887	-2.54232	7.23264	No	k__Fungi;p__Ascomycota;c__Sordariomycetes;o__Trichosphaeriales;f__unclassified;g__unclassified
0.0895481	0.13076	-4.40796	-0.867884	3.33089	4.84041	0.53877	-3.21458	6.1501	No	k__Fungi;p__Basidiomycota;c__Agaricomycetes;o__Agaricales;f__Strophariaceae;g__Stropharia
0.0883502	0.139545	-3.68274	0.0365316	3.21643	5.03443	0.575353	-2.46927	6.55521	No	k__Fungi;p__Basidiomycota;c__Agaricostilbomycetes;o__Agaricostilbales;f__Kondoaceae;g__Kondoa
0.10457	0.158057	-3.97754	-0.754076	2.92946	5.05695	0.520658	-2.57838	6.68547	No	k__Fungi;p__Ascomycota;c__Leotiomycetes;o__Erysiphales;f__Erysiphaceae;g__unclassified
0.109165	0.15829	-3.88465	-0.822044	2.89218	4.52856	0.536481	-2.4187	7.10883	No	k__Fungi;p__Ascomycota;c__Taphrinomycetes;o__Taphrinales;f__Protomycetaceae;g__Protomyces
0.125901	0.180791	-4.01855	-0.818953	2.95729	5.04089	0.506815	-2.78809	7.60847	No	k__Fungi;p__Kickxellomycota;c__Kickxellomycetes;o__Kickxellales;f__Kickxellaceae;g__Ramicandelaber
0.121736	0.18164	-3.96214	-0.864741	2.67667	4.85195	0.503023	-2.17084	5.87073	No	k__Fungi;p__Basidiomycota;c__Tremellomycetes;o__Cystofilobasidiales;f__Mrakiaceae;g__Itersonilia
0.127973	0.184234	-3.94801	-0.845261	2.77764	4.85625	0.514818	-2.44553	6.06992	No	k__Fungi;p__Ascomycota;c__Dothideomycetes;o__Capnodiales;f__unclassified;g__unclassified
0.125437	0.198765	6.84407	6.28455	-0.644585	1.65665	-0.408994	-5.46133	2.53772	No	k__Fungi;p__Ascomycota;c__Dothideomycetes;o__Pleosporales;f__unclassified;g__unclassified
0.141047	0.199719	-3.99437	-0.793798	2.90838	5.03805	0.462504	-2.83401	6.34357	No	k__Fungi;p__Ascomycota;c__Dothideomycetes;o__Pleosporales;f__Sporormiaceae;g__Preussia
0.141598	0.201902	-4.12986	-0.864137	2.92676	5.18421	0.49616	-2.53929	6.11728	No	k__Fungi;p__Basidiomycota;c__Agaricomycetes;o__Geastrales;f__Geastraceae;g__Geastrum
0.140706	0.202423	-3.97917	-0.812254	2.86939	5.07528	0.511963	-2.12459	5.6114	No	k__Fungi;p__Basidiomycota;c__Cystobasidiomycetes;o__Cystobasidiales;f__Cystobasidiaceae;g__Cystobasidium
0.124526	0.202689	5.90696	7.79382	1.3927	2.3368	0.454944	-4.21939	6.97739	No	k__Fungi;p__Ascomycota;c__Leotiomycetes;o__Helotiales;f__unclassified;g__unclassified
0.147474	0.205394	-3.92696	-0.777186	2.79576	4.94605	0.526649	-1.90556	6.00959	No	k__Fungi;p__Ascomycota;c__Lecanoromycetes;o__Lecanorales;f__Parmeliaceae;g__Evernia
0.142601	0.206294	-4.11787	-0.898177	2.93379	4.98765	0.535087	-2.71077	6.50502	No	k__Fungi;p__Basidiomycota;c__Tremellomycetes;o__Filobasidiales;f__Filobasidiaceae;g__Filobasidium
0.141566	0.222459	4.00465	-0.290255	-3.06528	6.40146	-0.423193	-9.48632	5.1712	No	k__Fungi;p__Ascomycota;c__Pezizomycetes;o__Pezizales;f__Ascobolaceae;g__Ascobolus
0.160163	0.226294	-3.99397	-0.908751	2.94004	5.00259	0.476703	-2.48779	6.26378	No	k__Fungi;p__Basidiomycota;c__Agaricomycetes;o__Corticiales;f__Corticiaceae;g__Laetisaria
0.162017	0.226802	-3.92276	-0.982321	2.7956	4.98596	0.489115	-2.5553	6.73017	No	k__Fungi;p__Ascomycota;c__Sordariomycetes;o__Xylariales;f__Apiosporaceae;g__unclassified
0.161802	0.23748	1.44832	-0.688569	-1.73643	4.46578	-0.374021	-6.52041	3.66562	No	k__Fungi;p__Ascomycota;c__Pezizomycetes;o__Pezizales;f__Pezizaceae;g__Peziza
0.175517	0.253891	1.94748	-0.853077	-2.12831	5.40082	-0.356943	-5.85097	4.32804	No	k__Fungi;p__Ascomycota;c__Sordariomycetes;o__Chaetosphaeriales;f__Chaetosphaeriaceae;g__unclassified
0.181891	0.264743	1.73635	-0.337772	-1.77506	4.4863	-0.342931	-7.08402	4.39806	No	k__Fungi;p__Ascomycota;c__Dothideomycetes;o__Pleosporales;f__Pleosporaceae;g__unclassified
0.210644	0.294139	1.69717	-0.599102	-1.6698	4.59839	-0.326785	-6.07227	4.71729	No	k__Fungi;p__Ascomycota;c__Sordariomycetes;o__Melanosporales;f__Melanosporaceae;g__Melanospora
0.220856	0.296565	-3.33742	-0.621626	2.4977	5.26285	0.425563	-2.59712	4.94337	No	k__Fungi;p__Ascomycota;c__Sordariomycetes;o__Glomerellales;f__unclassified;g__unclassified
0.230548	0.318885	-3.60501	-0.198916	3.01832	7.46759	0.353646	-3.65954	6.97564	No	k__Fungi;p__Basidiomycota;c__Agaricomycetes;o__Cantharellales;f__unclassified;g__unclassified
0.274841	0.348805	-3.13659	-0.9729	1.81528	4.74852	0.339599	-2.50691	6.1795	No	k__Fungi;p__Chytridiomycota;c__Lobulomycetes;o__unclassified;f__unclassified;g__unclassified
0.283612	0.36554	-3.58902	-0.774888	2.35336	5.26003	0.370085	-3.69527	5.29115	No	k__Fungi;p__Ascomycota;c__Sordariomycetes;o__Sordariales;f__Lasiosphaeriaceae;g__Podospora
0.285876	0.366502	-3.48367	-0.920059	1.87756	5.01892	0.325264	-2.97863	4.60573	No	k__Fungi;p__Ascomycota;c__Orbiliomycetes;o__Orbiliales;f__Orbiliaceae;g__unclassified
0.286551	0.376031	1.22774	-1.05418	-1.72375	4.71054	-0.317075	-5.23337	3.89555	No	k__Fungi;p__Mucoromycota;c__Mucoromycetes;o__Mucorales;f__unclassified;g__unclassified
0.295639	0.382373	-3.51038	-0.509341	2.46362	5.74639	0.378062	-3.22149	5.79601	No	k__Fungi;p__Ascomycota;c__Dothideomycetes;o__Pleosporales;f__Sporormiaceae;g__unclassified
0.304065	0.388771	-3.71606	-0.796457	2.39983	5.47868	0.397839	-2.92849	6.47311	No	k__Fungi;p__Basidiomycota;c__Agaricomycetes;o__Agaricales;f__Tricholomataceae;g__unclassified
0.307092	0.390218	-3.09775	-0.858646	1.76665	4.99198	0.315545	-2.70179	5.40165	No	k__Fungi;p__Ascomycota;c__Pezizomycetes;o__Pezizales;f__Pezizaceae;g__unclassified
0.309293	0.401931	-2.28278	0.363626	1.79119	5.28632	0.343135	-2.9976	6.88371	No	k__Fungi;p__Basidiomycota;c__Agaricostilbomycetes;o__Agaricostilbales;f__Chionosphaeraceae;g__unclassified
0.333695	0.41536	-3.54822	-1.07241	1.93427	5.29905	0.336852	-3.26071	6.15685	No	k__Fungi;p__Ascomycota;c__Sordariomycetes;o__Glomerellales;f__Plectosphaerellaceae;g__unclassified
0.347489	0.437346	-3.70282	-0.742797	2.26229	6.47224	0.317442	-3.76893	5.51639	No	k__Fungi;p__Chytridiomycota;c__Spizellomycetes;o__Spizellomycetales;f__Spizellomycetaceae;g__Kochiomyces
0.364355	0.445742	0.927372	-0.895423	-1.21523	4.67189	-0.243606	-4.82593	3.63354	No	k__Fungi;p__Ascomycota;c__Sordariomycetes;o__Hypocreales;f__Stachybotryaceae;g__Striatibotrys
0.363255	0.462173	1.68178	-0.79207	-1.62962	5.97299	-0.233946	-6.49617	4.15514	No	k__Fungi;p__Ascomycota;c__Sordariomycetes;o__Microascales;f__Microascaceae;g__Wardomycopsis
0.377379	0.463633	-2.94758	-0.859297	1.25154	4.97784	0.237027	-2.94915	5.01718	No	k__Fungi;p__Basidiomycota;c__Ustilaginomycetes;o__Ustilaginales;f__Ustilaginaceae;g__unclassified
0.364474	0.474094	2.22215	3.56485	2.12917	6.88025	0.270045	-2.4738	5.5489	No	k__Fungi;p__Basidiomycota;c__Agaricomycetes;o__Agaricales;f__unclassified;g__unclassified
0.391871	0.483974	-2.97326	-0.841213	1.62816	5.34216	0.292905	-3.01105	4.93449	No	k__Fungi;p__Basidiomycota;c__Geminibasidiomycetes;o__Geminibasidiales;f__Geminibasidiaceae;g__Geminibasidium
0.387273	0.493464	3.53739	3.12187	-0.78956	3.1293	-0.226064	-6.20456	2.72074	No	k__Fungi;p__Ascomycota;c__Sordariomycetes;o__Hypocreales;f__Stachybotryaceae;g__unclassified
0.409681	0.498721	2.6036	1.83607	-0.739751	3.49693	-0.170187	-7.60246	2.69108	No	k__Fungi;p__Basidiomycota;c__Tremellomycetes;o__unclassified;f__unclassified;g__unclassified
0.39884	0.50102	1.54698	1.41169	1.30829	5.74792	0.210136	-3.07643	6.33109	No	k__Fungi;p__Basidiomycota;c__Microbotryomycetes;o__Sporidiobolales;f__Sporidiobolaceae;g__Sporobolomyces
0.447821	0.533519	-3.06481	-0.704539	1.4661	5.4739	0.239009	-3	4.38511	No	k__Fungi;p__Mucoromycota;c__unclassified;o__unclassified;f__unclassified;g__unclassified
0.438863	0.537573	2.4368	0.501606	-1.45719	5.97396	-0.20528	-5.06137	3.63733	No	k__Fungi;p__Mortierellomycota;c__Mortierellomycetes;o__Mortierellales;f__unclassified;g__unclassified
0.448966	0.548447	-2.44005	0.736556	1.9373	6.99284	0.252678	-2.92705	4.93199	No	k__Fungi;p__Basidiomycota;c__Agaricomycetes;o__Atheliales;f__Atheliaceae;g__Athelia
0.456519	0.558354	3.08675	2.6012	-0.665432	3.58955	-0.136614	-7.83065	3.61078	No	k__Fungi;p__Ascomycota;c__Eurotiomycetes;o__Chaetothyriales;f__unclassified;g__unclassified
0.477933	0.562503	-3.04927	-0.788802	1.42997	5.55715	0.207715	-3.3018	4.35285	No	k__Fungi;p__Glomeromycota;c__Glomeromycetes;o__Diversisporales;f__Diversisporaceae;g__unclassified
0.502027	0.587504	0.528232	-0.829202	-1.21782	5.53538	-0.182029	-4.38969	4.4924	No	k__Fungi;p__Ascomycota;c__Eurotiomycetes;o__Eurotiales;f__Aspergillaceae;g__Aspergillus
0.502423	0.58896	0.452052	-0.930447	-0.932391	4.93717	-0.162017	-4.61689	4.26955	No	k__Fungi;p__Ascomycota;c__Sordariomycetes;o__Hypocreales;f__Clavicipitaceae;g__Metarhizium
0.521308	0.612073	1.15899	0.360996	-1.03597	5.29246	-0.164913	-4.44786	4.09843	No	k__Fungi;p__Basidiomycota;c__Agaricomycetes;o__Agaricales;f__Bolbitiaceae;g__Conocybe
0.525177	0.617083	1.01204	-0.4835	-1.34366	5.77359	-0.194109	-3.93482	3.55756	No	k__Fungi;p__Glomeromycota;c__Glomeromycetes;o__Glomerales;f__unclassified;g__unclassified
0.519063	0.617628	3.32968	2.11101	-0.913808	4.61948	-0.148885	-5.08386	4.08797	No	k__Fungi;p__Glomeromycota;c__Glomeromycetes;o__Glomerales;f__Claroideoglomeraceae;g__Claroideoglomus
0.535561	0.620885	1.03195	-0.443602	-1.06278	5.38276	-0.175832	-4.93757	3.98909	No	k__Fungi;p__Basidiomycota;c__Tremellomycetes;o__Holtermanniales;f__Holtermanniales_fam_Incertae_sedis;g__Holtermanniella
0.56264	0.641535	-2.40677	-0.623945	0.755641	5.26543	0.145438	-3.82948	4.71821	No	k__Fungi;p__Basidiomycota;c__Malasseziomycetes;o__Malasseziales;f__Malasseziaceae;g__Malassezia
0.565546	0.652256	0.0814199	0.519055	0.987729	6.09385	0.150464	-3.37937	4.86113	No	k__Fungi;p__Basidiomycota;c__Agaricomycetes;o__Agaricales;f__Psathyrellaceae;g__unclassified
0.576033	0.661992	-1.2719	-0.0241893	1.15927	6.6779	0.154402	-2.43379	4.63178	No	k__Fungi;p__Basidiomycota;c__Agaricomycetes;o__Cantharellales;f__Ceratobasidiaceae;g__unclassified
0.588836	0.665937	-2.23819	-0.840689	0.695917	5.20669	0.117604	-3.17212	4.63554	No	k__Fungi;p__Basidiomycota;c__Agaricomycetes;o__Agaricales;f__Lycoperdaceae;g__unclassified
0.594157	0.672905	-2.38442	-0.867362	0.603404	5.37311	0.105675	-3.09953	4.87347	No	k__Fungi;p__Glomeromycota;c__Archaeosporomycetes;o__unclassified;f__unclassified;g__unclassified
0.636673	0.711591	-0.636539	-0.596996	0.304558	5.05564	0.0534216	-3.63239	5.13564	No	k__Fungi;p__Basidiomycota;c__Cystobasidiomycetes;o__unclassified;f__unclassified;g__unclassified
0.641562	0.719619	1.39683	-0.260017	-0.730905	5.58579	-0.110424	-4.19769	4.28232	No	k__Fungi;p__Basidiomycota;c__Tremellomycetes;o__Cystofilobasidiales;f__Mrakiaceae;g__Udeniomyces
0.651998	0.725727	-0.353024	-0.926715	-0.309969	5.46729	-0.0558728	-4.96227	4.1971	No	k__Fungi;p__Basidiomycota;c__Agaricomycetes;o__Agaricales;f__Entolomataceae;g__Entoloma
0.654968	0.73303	-2.47724	-0.991353	0.419082	5.75122	0.0768421	-3.5392	4.70795	No	k__Fungi;p__Ascomycota;c__Sordariomycetes;o__Hypocreales;f__Cordycipitaceae;g__unclassified
0.665545	0.735717	1.03294	-0.254264	-0.499075	5.67148	-0.0845419	-4.68339	3.61662	No	k__Fungi;p__Ascomycota;c__Sordariomycetes;o__Sordariales;f__Sordariales_fam_Incertae_sedis;g__Ramophialophora
0.67297	0.741767	-0.00228073	-0.950664	-0.732733	5.69727	-0.119128	-4.73867	4.46123	No	k__Fungi;p__Chytridiomycota;c__Spizellomycetes;o__Spizellomycetales;f__Powellomycetaceae;g__unclassified
0.681529	0.753707	-2.30622	-0.822915	0.185706	5.75199	0.0311028	-3.98582	4.57614	No	k__Fungi;p__Ascomycota;c__Leotiomycetes;o__unclassified;f__unclassified;g__unclassified
0.683759	0.75564	-1.60637	-0.397448	0.583388	5.56469	0.0992067	-3.68938	4.6211	No	k__Fungi;p__Glomeromycota;c__Glomeromycetes;o__Glomerales;f__Glomeraceae;g__unclassified
0.691593	0.756251	-1.31726	-0.896517	-1.37168	6.64173	-0.190009	-4.09833	3.64475	No	k__Fungi;p__Chytridiomycota;c__Spizellomycetes;o__Spizellomycetales;f__Spizellomycetaceae;g__Spizellomyces
0.690729	0.758951	-0.800211	-0.924992	-0.278256	5.57556	-0.0470763	-4.73423	3.90265	No	k__Fungi;p__Mucoromycota;c__Mucoromycetes;o__Mucorales;f__Mucoraceae;g__Mucor
0.706814	0.773625	0.0436467	-0.1183	0.555407	5.64371	0.10278	-3.2809	4.47326	No	k__Fungi;p__Ascomycota;c__Sordariomycetes;o__Hypocreales;f__Stachybotryaceae;g__Myrothecium
0.716947	0.780221	-2.34699	-0.861992	0.107535	6.18653	0.0147239	-4.26286	4.462	No	k__Fungi;p__Ascomycota;c__Pezizomycetes;o__Pezizales;f__Ascodesmidaceae;g__Cephaliophora
0.729375	0.789735	-0.498385	-0.508622	0.217827	5.41518	0.0307165	-3.43685	5.01329	No	k__Fungi;p__Ascomycota;c__Sordariomycetes;o__Hypocreales;f__Clavicipitaceae;g__unclassified
0.732121	0.793375	0.886125	0.211326	-0.0231264	5.64971	-0.00271129	-4.16331	4.15242	No	k__Fungi;p__Mortierellomycota;c__unclassified;o__unclassified;f__unclassified;g__unclassified
0.726309	0.795713	10.857	11.0784	0.149227	1.12835	0.112927	-5.09067	4.44912	No	k__Fungi;p__Ascomycota;c__unclassified;o__unclassified;f__unclassified;g__unclassified
0.737307	0.801824	2.35887	3.07106	0.457976	4.40569	0.0854144	-4.57929	6.3681	No	k__Fungi;p__Basidiomycota;c__Tremellomycetes;o__Cystofilobasidiales;f__Cystofilobasidiaceae;g__Cystofilobasidium
0.813073	0.862952	0.189798	1.15288	0.323811	6.30473	0.0514491	-3.87059	4.44091	No	k__Fungi;p__Basidiomycota;c__Agaricomycetes;o__Agaricales;f__Bolbitiaceae;g__unclassified
0.829719	0.875932	6.36735	6.36058	0.180996	2.12167	0.070598	-4.10059	3.64085	No	k__Fungi;p__Basidiomycota;c__unclassified;o__unclassified;f__unclassified;g__unclassified
0.859199	0.898772	2.74123	2.15535	0.033252	6.22107	0.00852821	-3.72873	4.62752	No	k__Fungi;p__Olpidiomycota;c__Olpidiomycetes;o__Olpidiales;f__Olpidiaceae;g__Olpidium

## Sheet: Endosphere-Rhizosphere
Wilcoxon test						Median effect size and 95% confidence interval (low-high)			Significant Taxon according to effect size and FDR
wi.ep	wi.eBH	rab.win.Rhizosphere	rab.win.Endosphere	diff.btw	diff.win	effect	effect.low	effect.high	Sig.Effect	Taxon
7.39602e-07	1.88311e-05	12.8869	17.6551	4.81242	0.58648	8.18619	3.52665	44.7995	Yes	k__Fungi;p__unclassified;c__unclassified;o__unclassified;f__unclassified;g__unclassified
7.39602e-07	1.88311e-05	6.39695	1.01209	-5.58227	2.13319	-2.60933	-26.4407	-0.485242	Yes	k__Fungi;p__Basidiomycota;c__Tremellomycetes;o__Filobasidiales;f__Piskurozymaceae;g__Solicoccozyma
7.56937e-07	1.91001e-05	6.41355	0.295042	-6.13793	2.84796	-2.16202	-19.779	-0.386149	Yes	k__Fungi;p__Ascomycota;c__Eurotiomycetes;o__unclassified;f__unclassified;g__unclassified
7.56937e-07	1.91304e-05	6.39607	-0.262459	-6.72124	3.28994	-2.08741	-20.3626	-0.354315	Yes	k__Fungi;p__Ascomycota;c__Eurotiomycetes;o__Eurotiales;f__Aspergillaceae;g__Penicillium
1.06896e-06	2.48061e-05	4.51575	-0.0714774	-4.65891	2.50969	-1.83845	-14.3129	-0.215067	Yes	k__Fungi;p__Ascomycota;c__Sordariomycetes;o__Sordariales;f__Chaetomiaceae;g__unclassified
1.41853e-05	0.000149288	3.31666	-0.948891	-4.42148	2.71509	-1.5499	-14.2074	-0.0761925	Yes	k__Fungi;p__Ascomycota;c__Eurotiomycetes;o__Eurotiales;f__Trichocomaceae;g__unclassified
1.48961e-05	0.000210833	7.16818	1.82625	-5.37562	2.67622	-1.87994	-16.5386	0.0493568	No	k__Fungi;p__Mortierellomycota;c__Mortierellomycetes;o__Mortierellales;f__Mortierellaceae;g__Mortierella
3.19416e-05	0.000395798	10.1564	5.20202	-4.58612	2.52073	-1.5879	-11.8435	0.121014	No	k__Fungi;p__Olpidiomycota;c__Olpidiomycetes;o__Olpidiales;f__Olpidiaceae;g__unclassified
4.8964e-05	0.00050377	4.3046	-0.100781	-4.56208	3.24466	-1.36561	-11.909	0.235957	No	k__Fungi;p__Ascomycota;c__Sordariomycetes;o__Hypocreales;f__Hypocreales_fam_Incertae_sedis;g__Acremonium
5.4355e-05	0.000579597	6.05898	1.04508	-5.21962	3.99646	-1.33134	-10.1802	0.248026	No	k__Fungi;p__Basidiomycota;c__Agaricomycetes;o__Agaricales;f__Bolbitiaceae;g__unclassified
0.000162747	0.00111196	-4.60561	3.77118	9.0773	4.9592	1.76093	-0.36116	11.2109	No	k__Fungi;p__Ascomycota;c__Sordariomycetes;o__Glomerellales;f__Glomerellaceae;g__Colletotrichum
0.000130522	0.00113062	9.19206	1.98244	-5.71359	4.47035	-1.35408	-12.7079	0.345542	No	k__Fungi;p__Olpidiomycota;c__Olpidiomycetes;o__Olpidiales;f__Olpidiaceae;g__Olpidium
0.000357788	0.00149599	2.55468	-0.94376	-3.706	2.61901	-1.26721	-13.8755	0.0775393	No	k__Fungi;p__Ascomycota;c__Eurotiomycetes;o__Eurotiales;f__unclassified;g__unclassified
0.000202587	0.00157316	5.13954	1.66904	-3.67664	2.85708	-1.16646	-11.5605	0.483745	No	k__Fungi;p__Basidiomycota;c__Tremellomycetes;o__unclassified;f__unclassified;g__unclassified
0.000592676	0.00315752	3.73405	0.594231	-3.27137	2.73326	-1.06791	-13.5897	0.282905	No	k__Fungi;p__Mortierellomycota;c__Mortierellomycetes;o__Mortierellales;f__unclassified;g__unclassified
0.000510418	0.0032079	6.43981	4.67475	-1.84095	1.41764	-1.10074	-10.1323	5.33861	No	k__Fungi;p__Ascomycota;c__Sordariomycetes;o__Hypocreales;f__Nectriaceae;g__unclassified
0.000830394	0.00439796	3.37044	-0.0864864	-3.33492	3.18566	-1.02466	-11.0102	0.489398	No	k__Fungi;p__Chytridiomycota;c__unclassified;o__unclassified;f__unclassified;g__unclassified
0.0011449	0.00611225	5.15559	8.47849	3.09981	1.98948	1.2852	-1.02253	12.3214	No	k__Fungi;p__Ascomycota;c__Dothideomycetes;o__Pleosporales;f__Pleosporaceae;g__Alternaria
0.00170273	0.00614747	2.41767	-0.802243	-3.22027	2.68264	-1.09552	-10.4926	0.447492	No	k__Fungi;p__Ascomycota;c__Eurotiomycetes;o__Eurotiales;f__Aspergillaceae;g__unclassified
0.00151857	0.00757661	3.45787	-0.167732	-3.89673	3.29443	-1.03324	-10.6368	0.888713	No	k__Fungi;p__Basidiomycota;c__Tremellomycetes;o__Cystofilobasidiales;f__Mrakiaceae;g__Udeniomyces
0.00259495	0.00879293	2.27226	-0.421922	-3.22779	3.29802	-0.95811	-10.1947	0.441125	No	k__Fungi;p__Mucoromycota;c__Mucoromycetes;o__Mucorales;f__Rhizopodaceae;g__Rhizopus
0.00218513	0.00973471	4.27795	1.6452	-2.81348	2.78209	-0.872416	-10.426	0.82169	No	k__Fungi;p__Ascomycota;c__Sordariomycetes;o__Coniochaetales;f__Coniochaetaceae;g__Coniochaeta
0.00320757	0.0108136	1.97566	-0.736378	-3.2461	3.20734	-0.933029	-8.73139	0.574757	No	k__Fungi;p__Ascomycota;c__Sordariomycetes;o__Hypocreales;f__Niessliaceae;g__Eucasphaeria
0.00423641	0.0169095	7.91665	6.39305	-1.61505	1.90768	-0.817946	-8.02034	0.904586	No	k__Fungi;p__Ascomycota;c__Sordariomycetes;o__Hypocreales;f__unclassified;g__unclassified
0.00602722	0.017342	1.92988	-1.00217	-2.90541	3.04844	-0.93599	-9.6959	1.00809	No	k__Fungi;p__Ascomycota;c__Dothideomycetes;o__Dothideales;f__unclassified;g__unclassified
0.00634976	0.0227949	5.0331	3.0023	-2.61083	3.14941	-0.74396	-9.04917	1.63151	No	k__Fungi;p__Basidiomycota;c__Tremellomycetes;o__Cystofilobasidiales;f__Cystofilobasidiaceae;g__Cystofilobasidium
0.00907426	0.0305092	8.06326	6.34231	-1.82682	2.13304	-0.80555	-9.08277	0.807562	No	k__Fungi;p__Basidiomycota;c__unclassified;o__unclassified;f__unclassified;g__unclassified
0.0141692	0.0364514	2.57512	0.34395	-2.29288	2.58156	-0.754375	-11.816	0.989391	No	k__Fungi;p__Ascomycota;c__Dothideomycetes;o__unclassified;f__unclassified;g__unclassified
0.0145766	0.0423795	7.40418	5.27223	-2.00226	1.60193	-0.939505	-7.51947	1.55411	No	k__Fungi;p__Ascomycota;c__Sordariomycetes;o__Hypocreales;f__Nectriaceae;g__Fusarium
0.0152566	0.0437963	3.81846	0.159608	-3.36553	4.12765	-0.736181	-7.85407	1.12824	No	k__Fungi;p__Ascomycota;c__Sordariomycetes;o__Hypocreales;f__Nectriaceae;g__Fusicolla
0.0188027	0.0450801	1.74657	-0.972296	-2.62632	3.34413	-0.750199	-7.96557	1.37481	No	k__Fungi;p__Ascomycota;c__Sordariomycetes;o__Microascales;f__Microascaceae;g__unclassified
0.0258803	0.0574258	1.49555	-0.791539	-2.41773	3.47323	-0.659838	-7.77022	1.24025	No	k__Fungi;p__Ascomycota;c__Eurotiomycetes;o__Onygenales;f__unclassified;g__unclassified
0.0235021	0.058242	2.93244	0.285534	-3.20749	4.63349	-0.627102	-7.76704	1.93818	No	k__Fungi;p__Basidiomycota;c__Agaricomycetes;o__Agaricales;f__Bolbitiaceae;g__Conocybe
0.0324206	0.0618883	1.11556	-0.737796	-2.27667	2.96219	-0.669485	-8.09219	0.846169	No	k__Fungi;p__Ascomycota;c__Eurotiomycetes;o__Onygenales;f__Gymnoascaceae;g__Gymnoascus
0.029485	0.0624604	-3.61759	-0.233662	3.37758	4.43232	0.682797	-1.9697	6.39765	No	k__Fungi;p__Basidiomycota;c__Agaricomycetes;o__Sebacinales;f__unclassified;g__unclassified
0.0379955	0.0675643	-4.00882	-0.377448	3.72899	4.31125	0.787478	-2.02059	8.03014	No	k__Fungi;p__Ascomycota;c__Pezizomycetes;o__Pezizales;f__Ascobolaceae;g__Ascobolus
0.0403144	0.0692948	-4.49241	-0.947859	3.39623	4.12275	0.733355	-1.58975	7.262	No	k__Fungi;p__Ascomycota;c__Sordariomycetes;o__Sordariales;f__Sordariales_fam_Incertae_sedis;g__unclassified
0.0371703	0.0753188	1.73925	-0.836442	-2.30091	3.39857	-0.600931	-8.58188	2.30291	No	k__Fungi;p__Ascomycota;c__Taphrinomycetes;o__Taphrinales;f__Protomycetaceae;g__Protomyces
0.0445137	0.0757181	-4.3225	-0.885286	3.50318	4.38131	0.700838	-1.74326	6.70733	No	k__Fungi;p__Ascomycota;c__Pezizomycetes;o__unclassified;f__unclassified;g__unclassified
0.0495513	0.0813864	-4.34177	-0.892571	3.46715	4.22323	0.742084	-2.08711	6.81926	No	k__Fungi;p__Glomeromycota;c__Glomeromycetes;o__Diversisporales;f__Diversisporaceae;g__unclassified
0.0472877	0.08263	-4.45505	-0.908112	3.45394	4.16736	0.783615	-1.7662	7.85839	No	k__Fungi;p__Chytridiomycota;c__Spizellomycetes;o__Spizellomycetales;f__Spizellomycetaceae;g__Kochiomyces
0.0575183	0.0881521	-4.34903	-0.792087	3.61228	4.2342	0.745421	-2.15091	7.21066	No	k__Fungi;p__Chytridiomycota;c__Spizellomycetes;o__Spizellomycetales;f__Spizellomycetaceae;g__Spizellomyces
0.0391417	0.0899723	4.23289	6.22983	2.00461	2.56778	0.6583	-2.58839	6.86616	No	k__Fungi;p__Ascomycota;c__Dothideomycetes;o__Pleosporales;f__Phaeosphaeriaceae;g__Phaeosphaeria
0.0510454	0.0916082	-2.79812	0.145006	3.43044	4.83683	0.659056	-1.74017	7.1214	No	k__Fungi;p__Mortierellomycota;c__unclassified;o__unclassified;f__unclassified;g__unclassified
0.0613322	0.0950064	-4.29568	-0.806388	3.39669	4.21017	0.691746	-1.75562	6.67687	No	k__Fungi;p__Chytridiomycota;c__Spizellomycetes;o__unclassified;f__unclassified;g__unclassified
0.042677	0.0973546	9.66363	10.9227	1.23521	2.28955	0.522928	-3.56698	7.51333	No	k__Fungi;p__Ascomycota;c__Dothideomycetes;o__Capnodiales;f__Mycosphaerellaceae;g__Zymoseptoria
0.0591707	0.101756	-3.60902	-0.0187199	3.21052	4.62917	0.620299	-1.97044	7.44556	No	k__Fungi;p__Basidiomycota;c__Agaricostilbomycetes;o__Agaricostilbales;f__Kondoaceae;g__Kondoa
0.0545426	0.111261	3.50864	1.37733	-2.00846	3.12391	-0.529313	-7.69758	1.5492	No	k__Fungi;p__Basidiomycota;c__Microbotryomycetes;o__Sporidiobolales;f__Sporidiobolaceae;g__Sporobolomyces
0.0742726	0.119326	-3.84263	-0.851502	3.06787	4.34666	0.612474	-1.78681	6.64647	No	k__Fungi;p__Ascomycota;c__Sordariomycetes;o__Xylariales;f__Apiosporaceae;g__unclassified
0.0718571	0.120823	-4.05749	-1.01767	3.15692	4.5529	0.620113	-2.35251	6.11848	No	k__Fungi;p__Ascomycota;c__Orbiliomycetes;o__Orbiliales;f__Orbiliaceae;g__unclassified
0.0783217	0.124393	-3.86777	-0.909904	2.84036	4.17746	0.594151	-2.3804	7.4674	No	k__Fungi;p__Basidiomycota;c__Geminibasidiomycetes;o__Geminibasidiales;f__Geminibasidiaceae;g__Geminibasidium
0.0764111	0.125002	-3.98575	-0.523373	3.42374	5.20587	0.571301	-2.99169	6.98321	No	k__Fungi;p__Basidiomycota;c__Agaricomycetes;o__Cantharellales;f__Ceratobasidiaceae;g__Ceratobasidium
0.0666638	0.132217	3.90996	1.71615	-2.077	3.55341	-0.534326	-7.5695	1.80929	No	k__Fungi;p__Basidiomycota;c__Agaricomycetes;o__unclassified;f__unclassified;g__unclassified
0.0889091	0.136073	-3.89644	-0.871192	2.83034	4.33858	0.594587	-2.04643	7.53505	No	k__Fungi;p__Chytridiomycota;c__Spizellomycetes;o__Spizellomycetales;f__Powellomycetaceae;g__unclassified
0.0783597	0.137703	-1.7466	0.827796	2.68213	4.48155	0.542002	-2.11294	5.4238	No	k__Fungi;p__Ascomycota;c__Sordariomycetes;o__Diaporthales;f__unclassified;g__unclassified
0.0828197	0.138191	-3.91217	-0.572551	3.08886	4.88444	0.592695	-1.6902	6.68015	No	k__Fungi;p__Basidiomycota;c__Agaricomycetes;o__Sebacinales;f__Serendipitaceae;g__unclassified
0.0716327	0.140765	6.23972	7.70187	1.23758	1.90705	0.552271	-2.88647	5.42008	No	k__Fungi;p__Ascomycota;c__Leotiomycetes;o__Helotiales;f__unclassified;g__unclassified
0.082182	0.149782	2.2905	0.32939	-1.94796	3.69979	-0.443055	-7.54774	1.65523	No	k__Fungi;p__Ascomycota;c__Sordariomycetes;o__Hypocreales;f__Hypocreaceae;g__Trichoderma
0.0797477	0.15001	3.75445	2.71912	-1.77103	3.45779	-0.462711	-7.10229	1.35212	No	k__Fungi;p__Ascomycota;c__Sordariomycetes;o__Xylariales;f__unclassified;g__unclassified
0.0845833	0.151884	6.67762	6.24608	-0.570655	1.09765	-0.496679	-6.74962	1.35881	No	k__Fungi;p__Ascomycota;c__Dothideomycetes;o__Pleosporales;f__unclassified;g__unclassified
0.0846857	0.153616	2.54524	-1.02404	-2.70777	4.50891	-0.538678	-8.27883	2.66771	No	k__Fungi;p__Mortierellomycota;c__Mortierellomycetes;o__Mortierellales;f__Mortierellaceae;g__unclassified
0.0996883	0.154572	-3.69337	-0.825702	2.69438	4.34647	0.580678	-2.63151	5.86046	No	k__Fungi;p__Ascomycota;c__Leotiomycetes;o__Erysiphales;f__Erysiphaceae;g__unclassified
0.100162	0.160222	0.776587	-0.929034	-2.05443	3.57412	-0.5067	-7.62356	1.65454	No	k__Fungi;p__Basidiomycota;c__Exobasidiomycetes;o__Entylomatales;f__unclassified;g__unclassified
0.0996133	0.160519	-3.98002	-0.993607	2.84225	4.81144	0.514767	-2.67272	5.93674	No	k__Fungi;p__Basidiomycota;c__Agaricomycetes;o__Agaricales;f__Marasmiaceae;g__unclassified
0.108245	0.162929	-2.8425	-0.600911	2.53579	4.14082	0.523381	-2.40277	6.17533	No	k__Fungi;p__Ascomycota;c__Dothideomycetes;o__Pleosporales;f__Sporormiaceae;g__unclassified
0.112991	0.167846	-3.82746	-1.06229	2.76065	4.34044	0.540733	-2.12106	6.27105	No	k__Fungi;p__Kickxellomycota;c__Kickxellomycetes;o__Kickxellales;f__Kickxellaceae;g__Ramicandelaber
0.108504	0.17253	-3.16156	-0.590178	2.57388	4.62533	0.484767	-2.41178	5.20143	No	k__Fungi;p__Ascomycota;c__Sordariomycetes;o__Glomerellales;f__unclassified;g__unclassified
0.114031	0.175307	-3.23028	-0.784578	2.58685	4.36066	0.500716	-2.55452	5.96485	No	k__Fungi;p__Basidiomycota;c__Agaricomycetes;o__Agaricomycetes_ord_Incertae_sedis;f__Agaricomycetes_fam_Incertae_sedis;g__Akenomyces
0.121163	0.179606	-3.60705	-0.963871	2.43594	4.45746	0.524652	-2.27458	6.07915	No	k__Fungi;p__Chytridiomycota;c__Rhizophlyctidomycetes;o__Rhizophlyctidales;f__Rhizophlyctidaceae;g__unclassified
0.123546	0.180553	-3.41177	-0.817861	2.31723	4.23903	0.473749	-2.23868	6.00786	No	k__Fungi;p__Basidiomycota;c__Malasseziomycetes;o__Malasseziales;f__Malasseziaceae;g__Malassezia
0.119799	0.181373	-3.71395	-1.06689	2.71318	4.27874	0.527831	-2.12	5.86848	No	k__Fungi;p__Chytridiomycota;c__Lobulomycetes;o__unclassified;f__unclassified;g__unclassified
0.118319	0.182457	-3.61251	-0.98558	2.43342	4.49476	0.477114	-2.40803	6.13297	No	k__Fungi;p__Basidiomycota;c__Agaricomycetes;o__Agaricales;f__Lycoperdaceae;g__unclassified
0.128248	0.195102	-3.57992	-0.884108	2.63115	4.58223	0.502101	-3.09491	6.31262	No	k__Fungi;p__Ascomycota;c__Dothideomycetes;o__Capnodiales;f__Dissoconiaceae;g__Dissoconium
0.145465	0.206148	-3.93491	-0.873385	2.81938	4.7684	0.518295	-2.00279	5.72365	No	k__Fungi;p__Glomeromycota;c__Glomeromycetes;o__unclassified;f__unclassified;g__unclassified
0.119565	0.206813	10.2999	11.0451	0.675736	1.20208	0.469574	-2.7798	5.48139	No	k__Fungi;p__Ascomycota;c__unclassified;o__unclassified;f__unclassified;g__unclassified
0.146431	0.216326	-3.56561	-0.61075	2.71587	4.89311	0.483014	-2.41328	5.52389	No	k__Fungi;p__Ascomycota;c__Sordariomycetes;o__Hypocreales;f__Nectriaceae;g__Ilyonectria
0.156359	0.225509	-3.60301	-0.964815	2.34245	4.62788	0.50553	-2.42482	5.96689	No	k__Fungi;p__Basidiomycota;c__Agaricomycetes;o__Geastrales;f__Geastraceae;g__Geastrum
0.161333	0.227483	0.773787	-1.02785	-1.56626	3.08295	-0.464002	-6.88007	1.72829	No	k__Fungi;p__Chytridiomycota;c__Spizellomycetes;o__Spizellomycetales;f__Powellomycetaceae;g__Powellomyces
0.160731	0.233078	-3.19838	-0.476661	2.60095	4.94047	0.485442	-2.65557	5.94756	No	k__Fungi;p__Glomeromycota;c__Glomeromycetes;o__Glomerales;f__Glomeraceae;g__unclassified
0.165226	0.233867	-3.46151	-0.91061	2.3017	4.40066	0.451682	-2.19144	5.76302	No	k__Fungi;p__Basidiomycota;c__Agaricomycetes;o__Agaricales;f__Lycoperdaceae;g__Bovista
0.155793	0.233985	-2.37496	0.656911	2.62022	5.09068	0.459217	-2.69484	5.3533	No	k__Fungi;p__Ascomycota;c__Leotiomycetes;o__Helotiales;f__Helotiaceae;g__Hymenoscyphus
0.186314	0.256622	-3.47068	-0.988595	2.2475	4.55545	0.471143	-2.9594	5.00745	No	k__Fungi;p__Ascomycota;c__Sordariomycetes;o__Hypocreales;f__Ophiocordycipitaceae;g__unclassified
0.171849	0.262286	1.16939	2.35698	1.73458	4.78293	0.318488	-2.75457	6.19861	No	k__Fungi;p__Ascomycota;c__Dothideomycetes;o__Pleosporales;f__Melanommataceae;g__unclassified
0.186469	0.263756	-3.66125	-0.949809	2.46786	4.83901	0.460189	-2.51447	5.49677	No	k__Fungi;p__Ascomycota;c__Sordariomycetes;o__Trichosphaeriales;f__unclassified;g__unclassified
0.203113	0.286536	-2.82647	-0.891192	1.7977	4.54679	0.328233	-2.70778	6.13107	No	k__Fungi;p__Ascomycota;c__Sordariomycetes;o__Sordariales;f__Lasiosphaeriaceae;g__Podospora
0.209593	0.297953	-2.07612	-0.106923	1.69141	4.59105	0.304456	-3.22934	5.63615	No	k__Fungi;p__Ascomycota;c__Pezizomycetes;o__Pezizales;f__Pyronemataceae;g__unclassified
0.236267	0.322541	-0.963974	0.558329	2.43869	4.9251	0.404563	-2.73924	5.49945	No	k__Fungi;p__Ascomycota;c__Dothideomycetes;o__Botryosphaeriales;f__Botryosphaeriaceae;g__unclassified
0.233404	0.323043	0.800746	-0.737307	-1.52113	3.76515	-0.342579	-5.59094	2.43925	No	k__Fungi;p__Basidiomycota;c__Tremellomycetes;o__Holtermanniales;f__Holtermanniales_fam_Incertae_sedis;g__Holtermanniella
0.22678	0.331771	3.71229	0.848559	-2.19397	5.33083	-0.361473	-5.1338	3.50452	No	k__Fungi;p__Basidiomycota;c__Agaricomycetes;o__Atheliales;f__Atheliaceae;g__Athelia
0.264177	0.342597	-2.69317	-0.852933	1.72563	4.2844	0.356585	-3.12733	4.84098	No	k__Fungi;p__Mucoromycota;c__Mucoromycetes;o__Mucorales;f__Mucoraceae;g__Mucor
0.23994	0.348035	4.25333	3.09447	-0.846178	2.83126	-0.267715	-6.04512	2.75306	No	k__Fungi;p__Ascomycota;c__Sordariomycetes;o__Hypocreales;f__Stachybotryaceae;g__unclassified
0.268428	0.354558	-1.98994	-0.566968	1.63108	4.31725	0.326547	-3.01672	5.82716	No	k__Fungi;p__Basidiomycota;c__Tremellomycetes;o__Tremellales;f__unclassified;g__unclassified
0.276818	0.360787	-2.9831	-0.960174	1.91763	4.62965	0.38016	-2.67179	5.74404	No	k__Fungi;p__Chytridiomycota;c__Spizellomycetes;o__Spizellomycetales;f__unclassified;g__unclassified
0.257453	0.360942	4.23001	3.64962	-0.641822	2.17201	-0.223639	-6.44605	4.2872	No	k__Fungi;p__Ascomycota;c__Eurotiomycetes;o__Chaetothyriales;f__Herpotrichiellaceae;g__unclassified
0.268099	0.362988	-3.53513	-0.897497	2.24463	5.4543	0.369956	-2.98423	5.16682	No	k__Fungi;p__Basidiomycota;c__Agaricomycetes;o__Cantharellales;f__Cantharellales_fam_Incertae_sedis;g__Sistotrema
0.284349	0.367661	-2.75562	-1.01131	1.44592	4.48266	0.331853	-2.48204	5.48476	No	k__Fungi;p__Ascomycota;c__Leotiomycetes;o__unclassified;f__unclassified;g__unclassified
0.280383	0.368922	0.0373094	1.37391	1.79031	4.44322	0.338148	-2.97395	4.98788	No	k__Fungi;p__Basidiomycota;c__Tremellomycetes;o__Tremellales;f__Bulleribasidiaceae;g__Vishniacozyma
0.299366	0.37939	-2.39943	-0.803822	1.52957	4.15458	0.329412	-2.49293	4.71172	No	k__Fungi;p__Ascomycota;c__Sordariomycetes;o__Hypocreales;f__Stachybotryaceae;g__Striatibotrys
0.293052	0.38184	-2.72388	-0.799153	1.699	4.65841	0.332295	-2.90027	4.6488	No	k__Fungi;p__Ascomycota;c__Sordariomycetes;o__Hypocreales;f__Clavicipitaceae;g__Metarhizium
0.307661	0.401252	-3.46901	-0.876739	2.10153	5.23635	0.320341	-3.37792	5.15178	No	k__Fungi;p__Basidiomycota;c__Agaricomycetes;o__Agaricales;f__Strophariaceae;g__Stropharia
0.287528	0.402556	6.69609	7.62994	0.623627	1.87311	0.296349	-3.52867	4.99338	No	k__Fungi;p__Ascomycota;c__Sordariomycetes;o__unclassified;f__unclassified;g__unclassified
0.315411	0.422366	1.65442	2.43436	0.972767	3.68989	0.232583	-4.17123	4.52074	No	k__Fungi;p__Ascomycota;c__Eurotiomycetes;o__Chaetothyriales;f__unclassified;g__unclassified
0.341399	0.42602	-2.37006	-0.814491	1.5223	4.65486	0.308304	-2.68251	5.1935	No	k__Fungi;p__Ascomycota;c__Pezizomycetes;o__Pezizales;f__Pezizaceae;g__unclassified
0.325298	0.433658	2.05362	0.0842299	-1.8462	6.07193	-0.280582	-6.00173	3.96586	No	k__Fungi;p__Basidiomycota;c__Tremellomycetes;o__Cystofilobasidiales;f__unclassified;g__unclassified
0.350508	0.445276	-1.64073	-0.383952	1.18427	4.11615	0.255195	-2.72764	5.58583	No	k__Fungi;p__Ascomycota;c__Dothideomycetes;o__Pleosporales;f__Pleosporaceae;g__unclassified
0.372959	0.463084	-2.1417	-0.978935	1.15787	4.29676	0.231663	-2.92368	4.36956	No	k__Fungi;p__Glomeromycota;c__Archaeosporomycetes;o__unclassified;f__unclassified;g__unclassified
0.380361	0.470915	0.288656	-0.888915	-0.874072	3.92688	-0.19227	-5.60445	3.51351	No	k__Fungi;p__Glomeromycota;c__Archaeosporomycetes;o__Archaeosporales;f__Archaeosporaceae;g__unclassified
0.377755	0.473288	-2.98578	-0.96418	1.73048	5.17951	0.276548	-3.36087	4.20393	No	k__Fungi;p__Basidiomycota;c__Agaricomycetes;o__Agaricales;f__Bolbitiaceae;g__Bolbitius
0.38557	0.477134	-3.15426	-0.98384	1.53874	5.36211	0.242569	-3.90186	3.97611	No	k__Fungi;p__Ascomycota;c__Pezizomycetes;o__Pezizales;f__Pyronemataceae;g__Pseudaleuria
0.385307	0.477645	0.526237	-0.66063	-0.912324	4.06437	-0.192249	-5.68663	4.78937	No	k__Fungi;p__Ascomycota;c__Pezizomycetes;o__Pezizales;f__unclassified;g__unclassified
0.408675	0.500918	-2.33682	-0.908373	1.15503	4.73455	0.226053	-2.78605	4.44344	No	k__Fungi;p__Basidiomycota;c__Agaricomycetes;o__Agaricales;f__Entolomataceae;g__Entoloma
0.41564	0.504585	-1.79776	-0.904238	0.921146	3.87918	0.213122	-3.82466	4.66359	No	k__Fungi;p__Ascomycota;c__Sordariomycetes;o__Chaetosphaeriales;f__Chaetosphaeriaceae;g__unclassified
0.426378	0.518498	-1.44746	-0.932189	0.928667	4.3498	0.18599	-3.28354	4.43917	No	k__Fungi;p__Basidiomycota;c__Tremellomycetes;o__Filobasidiales;f__Filobasidiaceae;g__Filobasidium
0.461582	0.544669	-1.3689	-1.03285	0.658871	4.3646	0.139915	-3.41937	5.40368	No	k__Fungi;p__Mucoromycota;c__unclassified;o__unclassified;f__unclassified;g__unclassified
0.467268	0.553725	-0.195555	-0.997221	-0.860239	4.27751	-0.168076	-5.35224	3.037	No	k__Fungi;p__Mucoromycota;c__Mucoromycetes;o__Mucorales;f__unclassified;g__unclassified
0.46798	0.560747	0.245414	-0.871203	-0.791885	4.27851	-0.162051	-4.43342	3.35392	No	k__Fungi;p__Chytridiomycota;c__Rhizophlyctidomycetes;o__Rhizophlyctidales;f__Rhizophlyctidaceae;g__Rhizophlyctis
0.486331	0.564322	-0.197827	-0.845636	-0.486889	3.0042	-0.130452	-6.36272	3.20285	No	k__Fungi;p__Basidiomycota;c__Ustilaginomycetes;o__Ustilaginales;f__Ustilaginaceae;g__unclassified
0.475216	0.574632	1.12764	0.226332	-0.83264	4.14955	-0.185659	-4.54344	3.92774	No	k__Fungi;p__Basidiomycota;c__Agaricostilbomycetes;o__Agaricostilbales;f__Chionosphaeraceae;g__unclassified
0.498712	0.58866	-0.274239	-0.986485	-0.644255	4.20485	-0.12606	-5.64981	3.87049	No	k__Fungi;p__Ascomycota;c__Sordariomycetes;o__Hypocreales;f__Cordycipitaceae;g__unclassified
0.501723	0.590832	-1.6647	-0.989834	0.819558	4.33307	0.160105	-3.39096	4.48784	No	k__Fungi;p__Basidiomycota;c__Microbotryomycetes;o__Leucosporidiales;f__Leucosporidiaceae;g__Leucosporidium
0.503147	0.592197	-1.28677	-0.819898	0.421657	3.52679	0.105807	-4.28063	4.53391	No	k__Fungi;p__Basidiomycota;c__Agaricostilbomycetes;o__Agaricostilbales;f__Kondoaceae;g__Bensingtonia
0.517809	0.603557	-2.19976	-0.844966	0.851609	4.67257	0.155189	-3.38875	4.1811	No	k__Fungi;p__Rozellomycota;c__unclassified;o__unclassified;f__unclassified;g__unclassified
0.55554	0.641427	-0.632531	-0.97707	-0.385155	4.15077	-0.0849386	-4.55642	3.30487	No	k__Fungi;p__Ascomycota;c__Sordariomycetes;o__Microascales;f__Microascaceae;g__Wardomycopsis
0.565042	0.648328	0.122039	-0.507362	-0.560723	4.24932	-0.118377	-4.72727	4.21262	No	k__Fungi;p__Basidiomycota;c__Cystobasidiomycetes;o__unclassified;f__unclassified;g__unclassified
0.574134	0.65351	-0.960745	-0.833888	0.556206	4.36071	0.107614	-3.6462	5.28834	No	k__Fungi;p__Ascomycota;c__Eurotiomycetes;o__Eurotiales;f__Aspergillaceae;g__Aspergillus
0.570994	0.654481	0.300664	-0.621853	-0.598439	4.1372	-0.128944	-5.38393	3.6822	No	k__Fungi;p__Glomeromycota;c__Glomeromycetes;o__Glomerales;f__unclassified;g__unclassified
0.571449	0.658691	-0.778618	-0.583807	0.404983	4.38642	0.0673064	-3.6336	4.63306	No	k__Fungi;p__Ascomycota;c__Sordariomycetes;o__Hypocreales;f__Clavicipitaceae;g__unclassified
0.599368	0.677729	-0.719566	-0.669306	0.366768	4.12003	0.0624927	-4.30135	5.36296	No	k__Fungi;p__Ascomycota;c__Pezizomycetes;o__Pezizales;f__Pezizaceae;g__Peziza
0.573355	0.678155	4.79389	3.55656	-1.03067	4.60036	-0.181533	-5.01756	3.35317	No	k__Fungi;p__Basidiomycota;c__Agaricomycetes;o__Agaricales;f__unclassified;g__unclassified
0.597385	0.679812	-1.73361	-0.987819	0.372794	4.66418	0.0651446	-3.57557	4.02672	No	k__Fungi;p__Ascomycota;c__Leotiomycetes;o__Helotiales;f__Helotiales_fam_Incertae_sedis;g__Chalara
0.603307	0.681443	-0.227802	-0.8878	-0.367295	4.15242	-0.0642918	-4.01422	3.69974	No	k__Fungi;p__Ascomycota;c__Sordariomycetes;o__Magnaporthales;f__Magnaporthaceae;g__unclassified
0.609095	0.684384	-0.553456	-0.555817	-0.112629	3.64931	-0.0245213	-4.95697	3.4623	No	k__Fungi;p__Ascomycota;c__Sordariomycetes;o__Melanosporales;f__Melanosporaceae;g__Melanospora
0.613014	0.694666	0.933237	0.5984	-0.445908	3.426	-0.0909875	-5.15147	3.27231	No	k__Fungi;p__Ascomycota;c__Sordariomycetes;o__Sordariales;f__unclassified;g__unclassified
0.617897	0.697482	-0.351085	-0.515225	0.129346	4.77962	0.023549	-4.01241	4.67187	No	k__Fungi;p__Basidiomycota;c__Agaricomycetes;o__Cantharellales;f__Cantharellales_fam_Incertae_sedis;g__Minimedusa
0.625004	0.700762	-0.42732	-0.784433	-0.0793739	4.35565	-0.0124092	-4.05735	4.4769	No	k__Fungi;p__Basidiomycota;c__Tremellomycetes;o__Cystofilobasidiales;f__Mrakiaceae;g__Itersonilia
0.623363	0.705473	0.625355	-0.315793	-0.689899	4.82708	-0.117886	-4.45266	4.0437	No	k__Fungi;p__Basidiomycota;c__Agaricomycetes;o__Agaricales;f__Psathyrellaceae;g__Psathyrella
0.637716	0.715003	-0.613119	-0.232972	0.199541	3.9588	0.0439531	-4.04443	2.97045	No	k__Fungi;p__Ascomycota;c__Sordariomycetes;o__Sordariales;f__Sordariaceae;g__unclassified
0.631256	0.716636	1.29237	0.248298	-0.732441	5.99782	-0.117584	-4.71654	3.2804	No	k__Fungi;p__Basidiomycota;c__Agaricomycetes;o__Agaricales;f__Psathyrellaceae;g__unclassified
0.648145	0.723344	-0.61422	-0.893779	-0.0458867	4.58769	-0.00416255	-4.13494	4.26878	No	k__Fungi;p__Ascomycota;c__Eurotiomycetes;o__Eurotiales;f__Trichocomaceae;g__Sagenomella
0.650354	0.727837	0.689294	0.855076	0.457114	4.09356	0.0983282	-3.56031	5.19821	No	k__Fungi;p__Ascomycota;c__Sordariomycetes;o__Sordariales;f__Lasiosphaeriaceae;g__unclassified
0.687669	0.758947	-1.88072	-0.948453	-0.379657	5.80033	-0.0605997	-4.41064	3.73798	No	k__Fungi;p__Ascomycota;c__Sordariomycetes;o__Xylariales;f__Xylariaceae;g__unclassified
0.703032	0.776507	-0.586993	-0.396684	-0.20813	5.25207	-0.0286623	-3.63449	3.93893	No	k__Fungi;p__Ascomycota;c__Sordariomycetes;o__Sordariales;f__Sordariales_fam_Incertae_sedis;g__Ramophialophora
0.721152	0.788857	-0.408284	-0.0648342	-0.532063	5.07028	-0.0986761	-3.67719	4.80341	No	k__Fungi;p__Ascomycota;c__Sordariomycetes;o__Hypocreales;f__Stachybotryaceae;g__Myrothecium
0.716587	0.789513	4.40938	5.74663	0.306799	3.16628	0.0825099	-4.39027	3.86195	No	k__Fungi;p__Ascomycota;c__Leotiomycetes;o__Helotiales;f__Helotiaceae;g__unclassified
0.750684	0.813477	-0.578645	-0.256312	-0.0452377	6.73269	-0.00523777	-4.19416	4.59241	No	k__Fungi;p__Basidiomycota;c__Agaricomycetes;o__Cantharellales;f__unclassified;g__unclassified
0.752383	0.817811	2.26252	1.99452	0.336253	4.01668	0.0700318	-4.63173	4.60148	No	k__Fungi;p__Glomeromycota;c__Glomeromycetes;o__Glomerales;f__Claroideoglomeraceae;g__Claroideoglomus
0.763844	0.827837	0.824849	-0.0556678	0.216582	6.0635	0.0283177	-3.71292	5.16285	No	k__Fungi;p__Basidiomycota;c__Agaricomycetes;o__Cantharellales;f__Ceratobasidiaceae;g__unclassified

## Sheet: Rhizosphere-Bulk.Soil
Wilcoxon test						Median effect size and 95% confidence interval (low-high)			Significant Taxon according to effect size and FDR
wi.ep	wi.eBH	rab.win.Bulk.Soil	rab.win.Rhizosphere	diff.btw	diff.win	effect	effect.low	effect.high	Sig.Effect	Taxon
7.39602e-07	2.48539e-05	6.29848	2.81269	-3.29921	1.03275	-3.13392	-20.9747	-1.03786	Yes	k__Fungi;p__Ascomycota;c__Dothideomycetes;o__unclassified;f__unclassified;g__unclassified
7.39602e-07	2.48539e-05	7.07818	3.60087	-3.49575	1.39298	-2.49157	-15.4328	-0.57027	Yes	k__Fungi;p__Chytridiomycota;c__unclassified;o__unclassified;f__unclassified;g__unclassified
7.91606e-07	2.55446e-05	4.36371	-2.89787	-7.24959	3.59185	-1.888	-14.1353	-0.284243	Yes	k__Fungi;p__Chytridiomycota;c__Spizellomycetes;o__Spizellomycetales;f__unclassified;g__unclassified
8.0894e-07	2.56103e-05	5.96132	0.978891	-5.23949	1.87116	-2.73186	-18.0972	-0.600787	Yes	k__Fungi;p__Chytridiomycota;c__Spizellomycetes;o__Spizellomycetales;f__Powellomycetaceae;g__Powellomyces
1.99346e-06	4.11336e-05	9.25903	6.92686	-2.25111	1.09307	-1.97925	-14.9586	-0.277927	Yes	k__Fungi;p__Ascomycota;c__Sordariomycetes;o__unclassified;f__unclassified;g__unclassified
3.8078e-06	6.18994e-05	5.36457	2.14815	-3.07141	1.5698	-1.8828	-14.6159	-0.160031	Yes	k__Fungi;p__Ascomycota;c__Dothideomycetes;o__Dothideales;f__unclassified;g__unclassified
3.82513e-06	6.33009e-05	7.47969	4.73949	-2.85563	0.93999	-2.87466	-21.577	-0.221128	Yes	k__Fungi;p__Ascomycota;c__Sordariomycetes;o__Sordariales;f__Chaetomiaceae;g__unclassified
5.09054e-06	7.71046e-05	9.08442	6.63246	-2.35349	0.754032	-2.98242	-21.8725	-0.157654	Yes	k__Fungi;p__Basidiomycota;c__Tremellomycetes;o__Filobasidiales;f__Piskurozymaceae;g__Solicoccozyma
6.13639e-06	8.80998e-05	2.9152	10.3712	7.43565	2.14747	3.06003	0.0354819	22.2617	Yes	k__Fungi;p__Olpidiomycota;c__Olpidiomycetes;o__Olpidiales;f__Olpidiaceae;g__unclassified
6.74887e-06	9.54819e-05	5.59282	0.53326	-4.89788	3.24621	-1.47179	-14.9339	-0.0550281	Yes	k__Fungi;p__Chytridiomycota;c__Rhizophlyctidomycetes;o__Rhizophlyctidales;f__Rhizophlyctidaceae;g__Rhizophlyctis
8.97923e-06	0.000113542	6.3686	8.31867	2.28532	1.41934	1.60879	0.0229162	11.9061	Yes	k__Fungi;p__Basidiomycota;c__unclassified;o__unclassified;f__unclassified;g__unclassified
1.78602e-05	0.00019993	7.05873	4.50898	-2.82544	1.77907	-1.54368	-11.6302	0.187882	No	k__Fungi;p__Ascomycota;c__Sordariomycetes;o__Coniochaetales;f__Coniochaetaceae;g__Coniochaeta
1.97786e-05	0.000215105	4.99563	-0.34649	-4.96663	2.94522	-1.6593	-10.2641	0.0194682	No	k__Fungi;p__Ascomycota;c__Sordariomycetes;o__Sordariales;f__Sordariaceae;g__unclassified
6.60557e-05	0.000551571	9.06611	7.41183	-1.71035	0.872802	-1.86055	-11.4094	0.595625	No	k__Fungi;p__Mortierellomycota;c__Mortierellomycetes;o__Mortierellales;f__Mortierellaceae;g__Mortierella
7.33015e-05	0.000563159	6.25542	-3.41663	-9.45865	3.85659	-2.27152	-16.0919	0.778131	No	k__Fungi;p__Chytridiomycota;c__Rhizophlyctidomycetes;o__Rhizophlyctidales;f__Rhizophlyctidaceae;g__unclassified
8.36791e-05	0.000588526	7.97502	6.67273	-1.36112	0.897578	-1.53278	-10.6956	0.21203	No	k__Fungi;p__Ascomycota;c__Sordariomycetes;o__Hypocreales;f__Nectriaceae;g__unclassified
0.000116638	0.000815238	4.12947	-1.84685	-5.81526	4.02241	-1.28267	-10.8229	1.14191	No	k__Fungi;p__Ascomycota;c__Pezizomycetes;o__Pezizales;f__Pyronemataceae;g__unclassified
0.000113673	0.000823854	6.81692	9.90774	2.73873	2.04611	1.24598	-0.332409	12.0689	No	k__Fungi;p__Ascomycota;c__Dothideomycetes;o__Capnodiales;f__Mycosphaerellaceae;g__Zymoseptoria
0.000126385	0.000919622	2.6325	5.38724	2.91192	1.50523	1.82107	-0.98807	16.5309	No	k__Fungi;p__Basidiomycota;c__Tremellomycetes;o__unclassified;f__unclassified;g__unclassified
0.000142137	0.000950503	6.52289	4.44828	-2.05936	1.53596	-1.32322	-12.0068	0.557703	No	k__Fungi;p__Ascomycota;c__Eurotiomycetes;o__Chaetothyriales;f__Herpotrichiellaceae;g__unclassified
0.000188824	0.00110607	5.12083	2.51787	-2.81907	1.92719	-1.31088	-11.9314	0.151901	No	k__Fungi;p__Ascomycota;c__Sordariomycetes;o__Hypocreales;f__Hypocreaceae;g__Trichoderma
0.000249887	0.00148271	4.99524	2.20033	-2.72218	1.70657	-1.41783	-13.4579	0.84596	No	k__Fungi;p__Ascomycota;c__Sordariomycetes;o__Hypocreales;f__Niessliaceae;g__Eucasphaeria
0.000297025	0.0016332	0.66	4.45056	4.17637	4.75676	0.914851	-0.248178	17.1706	No	k__Fungi;p__Ascomycota;c__Dothideomycetes;o__Pleosporales;f__Phaeosphaeriaceae;g__Phaeosphaeria
0.000329452	0.00182481	2.80176	9.38826	6.73178	5.87732	1.07014	-0.558099	13.1502	No	k__Fungi;p__Olpidiomycota;c__Olpidiomycetes;o__Olpidiales;f__Olpidiaceae;g__Olpidium
0.000401142	0.00196077	-3.90079	1.98878	5.4743	4.06301	1.28753	-0.956783	10.7136	No	k__Fungi;p__Ascomycota;c__Taphrinomycetes;o__Taphrinales;f__Protomycetaceae;g__Protomyces
0.000373621	0.00199371	0.218003	6.29903	6.18037	5.51106	1.02918	-0.367251	9.33672	No	k__Fungi;p__Basidiomycota;c__Agaricomycetes;o__Agaricales;f__Bolbitiaceae;g__unclassified
0.000478384	0.00229988	-4.39302	2.28409	6.69269	4.77613	1.31867	-1.02089	10.8138	No	k__Fungi;p__Basidiomycota;c__Tremellomycetes;o__Cystofilobasidiales;f__unclassified;g__unclassified
0.000513007	0.00253459	1.81661	4.67615	3.84347	4.38514	0.885438	-0.498689	11.2926	No	k__Fungi;p__Ascomycota;c__Leotiomycetes;o__Helotiales;f__Helotiaceae;g__unclassified
0.000658512	0.00298499	-4.03319	1.00836	5.17167	3.82029	1.20685	-1.13343	11.1561	No	k__Fungi;p__Basidiomycota;c__Exobasidiomycetes;o__Entylomatales;f__unclassified;g__unclassified
0.000638843	0.00303589	4.76575	6.64675	1.91056	1.57319	1.2112	-0.783769	9.43061	No	k__Fungi;p__Ascomycota;c__Eurotiomycetes;o__unclassified;f__unclassified;g__unclassified
0.000674737	0.00312533	4.04036	1.18689	-2.80846	2.33264	-1.10773	-9.17512	0.806533	No	k__Fungi;p__Ascomycota;c__Sordariomycetes;o__Sordariales;f__unclassified;g__unclassified
0.000801076	0.00359625	4.84153	1.96602	-2.8611	2.27866	-1.07174	-8.19461	1.20029	No	k__Fungi;p__Ascomycota;c__Sordariomycetes;o__Microascales;f__Microascaceae;g__unclassified
0.00087024	0.00385005	1.56514	3.73632	2.58614	4.20875	0.760839	-0.581252	16.1579	No	k__Fungi;p__Basidiomycota;c__Microbotryomycetes;o__Sporidiobolales;f__Sporidiobolaceae;g__Sporobolomyces
0.00112504	0.00484603	5.14384	2.49583	-2.53602	1.42165	-1.57542	-13.3608	1.71596	No	k__Fungi;p__Mucoromycota;c__Mucoromycetes;o__Mucorales;f__Rhizopodaceae;g__Rhizopus
0.00150977	0.00557032	8.44844	7.61982	-0.817746	0.670461	-1.10855	-7.94707	0.782228	No	k__Fungi;p__Ascomycota;c__Sordariomycetes;o__Hypocreales;f__Nectriaceae;g__Fusarium
0.00163492	0.00656323	3.76042	0.847576	-2.77567	3.12026	-0.77895	-10.4178	1.72825	No	k__Fungi;p__Ascomycota;c__Sordariomycetes;o__Sordariales;f__Lasiosphaeriaceae;g__unclassified
0.00241095	0.00912579	4.43997	2.681	-1.72695	1.60654	-0.935696	-9.77383	7.27318	No	k__Fungi;p__Ascomycota;c__Eurotiomycetes;o__Eurotiales;f__Aspergillaceae;g__unclassified
0.00244866	0.00930969	1.39503	3.7029	2.97789	3.78471	0.728889	-0.73238	9.44365	No	k__Fungi;p__Basidiomycota;c__Tremellomycetes;o__Cystofilobasidiales;f__Mrakiaceae;g__Udeniomyces
0.00264913	0.00988186	4.65886	2.76059	-2.16114	4.09939	-0.594036	-12.6895	2.74009	No	k__Fungi;p__Mortierellomycota;c__Mortierellomycetes;o__Mortierellales;f__Mortierellaceae;g__unclassified
0.00309197	0.0113038	4.93903	0.755632	-4.42843	3.78306	-0.985685	-10.5013	1.46924	No	k__Fungi;p__Ascomycota;c__Pezizomycetes;o__Pezizales;f__unclassified;g__unclassified
0.00409264	0.0144472	2.35456	5.24244	2.82457	3.25333	0.790788	-0.970632	13.4262	No	k__Fungi;p__Basidiomycota;c__Tremellomycetes;o__Cystofilobasidiales;f__Cystofilobasidiaceae;g__Cystofilobasidium
0.00691272	0.0224857	2.53577	-0.324213	-3.0296	3.667	-0.695253	-10.9178	2.37839	No	k__Fungi;p__Ascomycota;c__Eurotiomycetes;o__Eurotiales;f__Trichocomaceae;g__Sagenomella
0.0082334	0.0264184	3.74247	1.7186	-2.01483	2.41141	-0.74868	-6.48484	1.42817	No	k__Fungi;p__Ascomycota;c__Eurotiomycetes;o__Onygenales;f__unclassified;g__unclassified
0.0131346	0.0386727	5.04855	3.54144	-1.55413	1.65133	-0.852955	-7.41586	1.82688	No	k__Fungi;p__Ascomycota;c__Eurotiomycetes;o__Eurotiales;f__Trichocomaceae;g__unclassified
0.0169999	0.043763	4.0074	-3.85149	-6.41925	6.09203	-0.953478	-12.924	2.17184	No	k__Fungi;p__Ascomycota;c__Pezizomycetes;o__Pezizales;f__Ascobolaceae;g__Ascobolus
0.0165561	0.0464488	1.61208	-1.87303	-3.1953	4.19973	-0.718079	-6.35043	1.35365	No	k__Fungi;p__Rozellomycota;c__unclassified;o__unclassified;f__unclassified;g__unclassified
0.0198601	0.0502986	-3.90633	0.337603	3.7128	4.58427	0.73176	-1.50972	7.59112	No	k__Fungi;p__Basidiomycota;c__Tremellomycetes;o__Tremellales;f__Bulleribasidiaceae;g__Vishniacozyma
0.0183491	0.0511657	4.35004	-0.192603	-4.20692	5.99199	-0.683424	-6.26697	2.50806	No	k__Fungi;p__Basidiomycota;c__Agaricomycetes;o__Cantharellales;f__Cantharellales_fam_Incertae_sedis;g__Minimedusa
0.0190568	0.0533196	4.00486	1.35001	-2.08911	2.03845	-0.80891	-9.32751	4.58112	No	k__Fungi;p__Ascomycota;c__Eurotiomycetes;o__Onygenales;f__Gymnoascaceae;g__Gymnoascus
0.0251371	0.0588409	-4.01206	-0.969924	2.77743	3.66812	0.653965	-1.80207	8.00285	No	k__Fungi;p__Basidiomycota;c__Agaricostilbomycetes;o__Agaricostilbales;f__Kondoaceae;g__Bensingtonia
0.032554	0.0800355	8.86195	8.16573	-0.805351	1.01056	-0.697073	-6.10086	1.94085	No	k__Fungi;p__Ascomycota;c__Sordariomycetes;o__Hypocreales;f__unclassified;g__unclassified
0.037144	0.0882816	1.76919	-1.42563	-2.65798	5.02505	-0.505344	-6.70689	2.8745	No	k__Fungi;p__Ascomycota;c__Dothideomycetes;o__Pleosporales;f__Pleosporaceae;g__unclassified
0.0472441	0.095011	-4.70845	-1.51147	3.16085	4.43739	0.625384	-2.52276	6.70852	No	k__Fungi;p__Basidiomycota;c__Microbotryomycetes;o__Leucosporidiales;f__Leucosporidiaceae;g__Leucosporidium
0.0529414	0.112895	0.857832	-2.60797	-3.31704	5.07465	-0.582116	-5.92763	2.80434	No	k__Fungi;p__Mortierellomycota;c__unclassified;o__unclassified;f__unclassified;g__unclassified
0.0604799	0.113507	-4.40898	-1.36986	3.20173	4.48204	0.663333	-1.69841	6.84142	No	k__Fungi;p__Ascomycota;c__Leotiomycetes;o__Helotiales;f__Helotiales_fam_Incertae_sedis;g__Chalara
0.0553961	0.115569	10.8803	10.5178	-0.420773	0.714713	-0.55499	-7.33718	1.3809	No	k__Fungi;p__Ascomycota;c__unclassified;o__unclassified;f__unclassified;g__unclassified
0.051313	0.117719	5.77427	4.09864	-1.69898	2.62176	-0.604861	-6.35626	1.73092	No	k__Fungi;p__Basidiomycota;c__Agaricomycetes;o__unclassified;f__unclassified;g__unclassified
0.0590997	0.120911	-3.87292	-0.080791	3.4759	4.9633	0.606233	-2.52177	8.22159	No	k__Fungi;p__Ascomycota;c__Sordariomycetes;o__Magnaporthales;f__Magnaporthaceae;g__unclassified
0.0601505	0.12256	-4.00435	0.834903	4.21003	5.80132	0.637627	-2.48332	7.28653	No	k__Fungi;p__Basidiomycota;c__Agaricomycetes;o__Agaricales;f__Psathyrellaceae;g__Psathyrella
0.056224	0.126306	2.42798	3.96388	1.71761	4.22027	0.448058	-1.55929	15.0335	No	k__Fungi;p__Mortierellomycota;c__Mortierellomycetes;o__Mortierellales;f__unclassified;g__unclassified
0.0678638	0.139914	1.52944	-0.534613	-1.9335	4.71477	-0.395061	-7.21222	3.17217	No	k__Fungi;p__Ascomycota;c__Pezizomycetes;o__Pezizales;f__Pezizaceae;g__Peziza
0.0683532	0.140696	1.96933	-1.56726	-3.02329	5.06296	-0.535508	-7.0402	3.83774	No	k__Fungi;p__Ascomycota;c__Sordariomycetes;o__Chaetosphaeriales;f__Chaetosphaeriaceae;g__unclassified
0.0791627	0.1463	-3.86165	-0.160853	3.15753	4.70597	0.587635	-2.40269	6.23459	No	k__Fungi;p__Basidiomycota;c__Tremellomycetes;o__Cystofilobasidiales;f__Mrakiaceae;g__Itersonilia
0.0765972	0.150227	-3.89985	1.4136	4.48462	5.83685	0.681004	-2.43892	7.38827	No	k__Fungi;p__Ascomycota;c__Dothideomycetes;o__Pleosporales;f__Melanommataceae;g__unclassified
0.0745225	0.153333	3.15273	4.5707	1.32414	2.25602	0.562009	-1.86424	4.90894	No	k__Fungi;p__Ascomycota;c__Sordariomycetes;o__Hypocreales;f__Hypocreales_fam_Incertae_sedis;g__Acremonium
0.0811117	0.157604	1.01151	-2.10934	-2.42364	4.67636	-0.477181	-8.3301	3.48471	No	k__Fungi;p__Ascomycota;c__Sordariomycetes;o__Hypocreales;f__Stachybotryaceae;g__Striatibotrys
0.0806763	0.165187	2.21155	5.00511	2.75263	5.39508	0.446222	-1.81172	7.0489	No	k__Fungi;p__Basidiomycota;c__Agaricomycetes;o__Agaricales;f__unclassified;g__unclassified
0.0834464	0.166462	4.63116	5.38305	0.87698	1.75645	0.394731	-1.44638	8.49013	No	k__Fungi;p__Ascomycota;c__Dothideomycetes;o__Pleosporales;f__Pleosporaceae;g__Alternaria
0.0838353	0.168183	-2.39266	3.95523	3.90795	7.15486	0.552336	-1.98785	7.53493	No	k__Fungi;p__Basidiomycota;c__Agaricomycetes;o__Atheliales;f__Atheliaceae;g__Athelia
0.0882061	0.175518	3.09296	1.89326	-1.66409	3.27099	-0.432688	-7.22782	3.84799	No	k__Fungi;p__Ascomycota;c__Eurotiomycetes;o__Chaetothyriales;f__unclassified;g__unclassified
0.103002	0.175552	-4.66912	-2.08652	3.01046	4.93969	0.560287	-2.06065	6.26903	No	k__Fungi;p__Ascomycota;c__Leotiomycetes;o__Helotiales;f__Helotiaceae;g__Hymenoscyphus
0.091372	0.177139	-2.20715	1.34033	2.462	5.23575	0.45591	-2.31321	7.23045	No	k__Fungi;p__Basidiomycota;c__Agaricostilbomycetes;o__Agaricostilbales;f__Chionosphaeraceae;g__unclassified
0.103047	0.192539	-3.07001	0.0601287	2.63896	4.19505	0.545151	-2.04901	7.13506	No	k__Fungi;p__Basidiomycota;c__Ustilaginomycetes;o__Ustilaginales;f__Ustilaginaceae;g__unclassified
0.117342	0.196252	-4.21446	-1.53862	3.80048	6.25982	0.545068	-2.62908	6.46288	No	k__Fungi;p__Ascomycota;c__Sordariomycetes;o__Xylariales;f__Xylariaceae;g__unclassified
0.134144	0.221651	-1.41148	-4.2481	-4.40635	6.80003	-0.5669	-7.39224	2.0742	No	k__Fungi;p__Chytridiomycota;c__Spizellomycetes;o__Spizellomycetales;f__Spizellomycetaceae;g__Spizellomyces
0.125426	0.230152	1.17615	3.13855	2.23013	5.58119	0.36011	-2.69477	6.103	No	k__Fungi;p__Basidiomycota;c__Agaricomycetes;o__Agaricales;f__Bolbitiaceae;g__Conocybe
0.142932	0.231721	-4.39268	-1.74737	2.5739	4.85867	0.458167	-3.21578	5.33032	No	k__Fungi;p__Basidiomycota;c__Tremellomycetes;o__Tremellales;f__unclassified;g__unclassified
0.138962	0.239773	13.4682	13.1303	-0.314718	0.61454	-0.46553	-6.30616	2.26548	No	k__Fungi;p__unclassified;c__unclassified;o__unclassified;f__unclassified;g__unclassified
0.149294	0.240331	0.216494	-3.59842	-3.28094	5.6839	-0.557711	-7.09969	2.27959	No	k__Fungi;p__Chytridiomycota;c__Spizellomycetes;o__Spizellomycetales;f__Powellomycetaceae;g__unclassified
0.145886	0.255924	2.13691	0.473811	-1.73916	4.78082	-0.304472	-6.18207	4.20841	No	k__Fungi;p__Glomeromycota;c__Archaeosporomycetes;o__Archaeosporales;f__Archaeosporaceae;g__unclassified
0.162611	0.269845	0.449357	-2.6338	-2.26729	5.26492	-0.402347	-5.49334	2.61809	No	k__Fungi;p__Ascomycota;c__Sordariomycetes;o__Hypocreales;f__Clavicipitaceae;g__Metarhizium
0.202424	0.303494	-2.36579	-4.24472	-3.55312	6.12144	-0.501987	-6.13495	2.24314	No	k__Fungi;p__Ascomycota;c__Pezizomycetes;o__Pezizales;f__Ascodesmidaceae;g__Cephaliophora
0.198142	0.303527	-3.60745	-0.710105	2.13165	5.10162	0.374467	-2.36349	5.69116	No	k__Fungi;p__Ascomycota;c__Dothideomycetes;o__Botryosphaeriales;f__Botryosphaeriaceae;g__unclassified
0.221929	0.332751	-4.20488	-1.03808	2.32483	5.13532	0.392132	-3.22873	6.79576	No	k__Fungi;p__Basidiomycota;c__Tremellomycetes;o__Filobasidiales;f__Filobasidiaceae;g__Filobasidium
0.242142	0.353884	-4.08692	-1.62693	2.16817	5.15673	0.364651	-2.87065	4.84276	No	k__Fungi;p__Ascomycota;c__Sordariomycetes;o__Diaporthales;f__unclassified;g__unclassified
0.284719	0.388773	-4.73114	-3.14798	1.70712	4.80361	0.315443	-2.5188	5.00907	No	k__Fungi;p__Ascomycota;c__Sordariomycetes;o__Hypocreales;f__Nectriaceae;g__Ilyonectria
0.260816	0.39861	1.71755	-0.266106	-1.40086	4.16256	-0.289315	-5.4347	4.75742	No	k__Fungi;p__Ascomycota;c__Sordariomycetes;o__Melanosporales;f__Melanosporaceae;g__Melanospora
0.288643	0.43021	-0.00162082	1.4481	1.98569	5.94351	0.311529	-2.92418	5.29728	No	k__Fungi;p__Basidiomycota;c__Agaricomycetes;o__Agaricales;f__Psathyrellaceae;g__unclassified
0.355777	0.458286	-4.41969	-2.85043	1.94689	5.78843	0.306882	-3.35222	4.99928	No	k__Fungi;p__Ascomycota;c__Pezizomycetes;o__Pezizales;f__Pyronemataceae;g__Pseudaleuria
0.320382	0.463569	2.52637	2.78875	0.585914	2.02129	0.201197	-2.22666	12.3995	No	k__Fungi;p__Ascomycota;c__Eurotiomycetes;o__Eurotiales;f__unclassified;g__unclassified
0.353965	0.478318	-1.34373	-3.02648	-1.83621	5.9262	-0.297052	-4.34364	2.99405	No	k__Fungi;p__Glomeromycota;c__Glomeromycetes;o__Glomerales;f__Glomeraceae;g__unclassified
0.37566	0.479582	-4.32755	-3.14309	1.63254	5.85543	0.25773	-2.48588	4.31209	No	k__Fungi;p__Basidiomycota;c__Agaricomycetes;o__Agaricales;f__Bolbitiaceae;g__Bolbitius
0.379738	0.481682	-4.55882	-3.37573	1.34204	4.89993	0.250625	-2.92609	4.58148	No	k__Fungi;p__Ascomycota;c__Dothideomycetes;o__Capnodiales;f__Dissoconiaceae;g__Dissoconium
0.37639	0.483318	-4.45924	-3.10234	1.41982	5.03528	0.254582	-3.69684	5.06199	No	k__Fungi;p__Basidiomycota;c__Agaricomycetes;o__Agaricomycetes_ord_Incertae_sedis;f__Agaricomycetes_fam_Incertae_sedis;g__Akenomyces
0.397941	0.491271	-4.65589	-3.63133	1.49833	4.65313	0.276108	-2.69477	4.80847	No	k__Fungi;p__Basidiomycota;c__Agaricomycetes;o__Sebacinales;f__Serendipitaceae;g__unclassified
0.380163	0.500641	-2.20656	-3.23102	-1.6787	5.4663	-0.271006	-4.84527	2.61867	No	k__Fungi;p__Basidiomycota;c__Agaricomycetes;o__Agaricales;f__Lycoperdaceae;g__unclassified
0.396303	0.503778	-3.06083	-3.95559	-1.72939	5.43127	-0.273449	-4.62546	2.44278	No	k__Fungi;p__Glomeromycota;c__Glomeromycetes;o__Diversisporales;f__Diversisporaceae;g__unclassified
0.367292	0.506234	0.610717	-0.798342	-1.58594	5.63266	-0.261707	-5.89539	3.5102	No	k__Fungi;p__Ascomycota;c__Eurotiomycetes;o__Eurotiales;f__Aspergillaceae;g__Aspergillus
0.387181	0.509412	-0.638729	-2.49822	-1.77402	5.58361	-0.261817	-5.32899	3.58549	No	k__Fungi;p__Mucoromycota;c__Mucoromycetes;o__Mucorales;f__Mucoraceae;g__Mucor
0.412536	0.51426	-4.74389	-3.7688	0.955502	4.83574	0.173637	-3.08668	5.59202	No	k__Fungi;p__Basidiomycota;c__Agaricomycetes;o__Cantharellales;f__Ceratobasidiaceae;g__Ceratobasidium
0.41386	0.520141	-3.42879	-4.40505	-1.41431	5.44482	-0.243617	-4.72131	3.396	No	k__Fungi;p__Ascomycota;c__Sordariomycetes;o__Glomerellales;f__Plectosphaerellaceae;g__unclassified
0.419686	0.530152	-4.26641	-3.12014	1.20907	4.65819	0.215462	-3.5932	5.49451	No	k__Fungi;p__Basidiomycota;c__Agaricomycetes;o__Agaricales;f__Lycoperdaceae;g__Bovista
0.432551	0.539262	-4.28463	-3.18143	1.44843	6.16674	0.205603	-4.27669	4.75778	No	k__Fungi;p__Basidiomycota;c__Agaricomycetes;o__Agaricales;f__Strophariaceae;g__Stropharia
0.409926	0.553812	3.37191	2.52718	-0.719385	4.70226	-0.150905	-6.69977	4.54326	No	k__Fungi;p__Glomeromycota;c__Glomeromycetes;o__Glomerales;f__Claroideoglomeraceae;g__Claroideoglomus
0.454513	0.560809	-4.38987	-3.38199	0.998499	5.65073	0.17402	-3.45045	4.36128	No	k__Fungi;p__Ascomycota;c__Sordariomycetes;o__Trichosphaeriales;f__unclassified;g__unclassified
0.442973	0.563885	-2.34105	-3.14326	-1.44085	5.44765	-0.233795	-5.67836	2.99975	No	k__Fungi;p__Basidiomycota;c__Malasseziomycetes;o__Malasseziales;f__Malasseziaceae;g__Malassezia
0.45541	0.56653	-3.88251	-4.37319	-0.669396	4.6928	-0.118468	-5.68867	3.74914	No	k__Fungi;p__Basidiomycota;c__Cystobasidiomycetes;o__Cystobasidiales;f__Cystobasidiaceae;g__Cystobasidium
0.42916	0.568259	-0.750126	0.404705	0.895429	5.02443	0.169502	-3.19253	6.91269	No	k__Fungi;p__Basidiomycota;c__Cystobasidiomycetes;o__unclassified;f__unclassified;g__unclassified
0.46039	0.568674	-3.03172	-3.55257	-1.11467	5.29038	-0.187302	-5.15747	2.91609	No	k__Fungi;p__Basidiomycota;c__Geminibasidiomycetes;o__Geminibasidiales;f__Geminibasidiaceae;g__Geminibasidium
0.450956	0.572731	-3.60529	-0.414954	2.22359	8.15987	0.263854	-3.36866	4.61694	No	k__Fungi;p__Basidiomycota;c__Agaricomycetes;o__Cantharellales;f__unclassified;g__unclassified
0.433312	0.579624	5.94188	6.48272	0.386933	1.624	0.163463	-6.31785	4.58405	No	k__Fungi;p__Ascomycota;c__Leotiomycetes;o__Helotiales;f__unclassified;g__unclassified
0.480959	0.586327	-4.10959	-3.32525	1.05739	5.73439	0.169654	-2.71567	4.79936	No	k__Fungi;p__Basidiomycota;c__Agaricomycetes;o__Cantharellales;f__Cantharellales_fam_Incertae_sedis;g__Sistotrema
0.486042	0.588444	-3.63937	-4.32468	-1.25547	5.5253	-0.218806	-5.72044	2.96707	No	k__Fungi;p__Basidiomycota;c__Agaricomycetes;o__Agaricales;f__Tricholomataceae;g__unclassified
0.492128	0.593988	-3.482	-4.04293	-1.09265	6.53064	-0.170308	-6.64145	3.60971	No	k__Fungi;p__Chytridiomycota;c__Spizellomycetes;o__Spizellomycetales;f__Spizellomycetaceae;g__Kochiomyces
0.453251	0.597854	6.31858	6.60998	0.352353	1.89702	0.15906	-2.64823	6.64022	No	k__Fungi;p__Ascomycota;c__Eurotiomycetes;o__Eurotiales;f__Aspergillaceae;g__Penicillium
0.457312	0.600484	1.7125	-0.325465	-1.42405	5.55113	-0.23457	-4.5144	5.07317	No	k__Fungi;p__Ascomycota;c__Sordariomycetes;o__Microascales;f__Microascaceae;g__Wardomycopsis
0.512605	0.611971	-4.35264	-3.4613	0.89813	5.08788	0.14364	-4.01983	4.5296	No	k__Fungi;p__Ascomycota;c__Sordariomycetes;o__Hypocreales;f__Ophiocordycipitaceae;g__unclassified
0.507359	0.614174	-4.06429	-4.49881	-0.559162	5.22175	-0.0905467	-4.31181	3.35707	No	k__Fungi;p__Basidiomycota;c__Agaricomycetes;o__Corticiales;f__Corticiaceae;g__Laetisaria
0.512304	0.618653	-4.0486	-4.32488	-0.485453	5.0221	-0.0938731	-5.42965	3.65519	No	k__Fungi;p__Ascomycota;c__Dothideomycetes;o__Pleosporales;f__Sporormiaceae;g__Preussia
0.480269	0.620053	-0.107828	-0.0605662	1.73531	6.21922	0.246096	-3.13663	5.18326	No	k__Fungi;p__Ascomycota;c__Sordariomycetes;o__Hypocreales;f__Stachybotryaceae;g__Myrothecium
0.517259	0.622194	-4.07742	-4.46845	-0.762391	4.71605	-0.138702	-4.89956	3.94234	No	k__Fungi;p__Ascomycota;c__Dothideomycetes;o__Capnodiales;f__unclassified;g__unclassified
0.525357	0.630628	-4.31013	-3.63966	0.735153	4.98175	0.127409	-3.84671	4.38857	No	k__Fungi;p__Glomeromycota;c__Glomeromycetes;o__unclassified;f__unclassified;g__unclassified
0.521945	0.633289	-2.45103	-2.57053	-1.37702	5.88228	-0.207568	-4.90163	3.30428	No	k__Fungi;p__Ascomycota;c__Leotiomycetes;o__unclassified;f__unclassified;g__unclassified
0.536348	0.644303	-4.27948	-3.93638	0.242184	5.04393	0.0449893	-4.47466	4.25829	No	k__Fungi;p__Chytridiomycota;c__Spizellomycetes;o__unclassified;f__unclassified;g__unclassified
0.518822	0.645468	-0.344945	-2.08328	-1.11325	5.83057	-0.192266	-4.45599	3.38891	No	k__Fungi;p__Basidiomycota;c__Agaricomycetes;o__Agaricales;f__Entolomataceae;g__Entoloma
0.547529	0.647582	-4.33864	-3.85825	0.6088	5.15977	0.0974829	-3.447	4.44506	No	k__Fungi;p__Basidiomycota;c__Agaricomycetes;o__Agaricales;f__Marasmiaceae;g__unclassified
0.556594	0.663684	-4.15864	-4.0746	-0.0671574	4.74619	-0.012226	-4.57419	3.58011	No	k__Fungi;p__Ascomycota;c__Pezizomycetes;o__unclassified;f__unclassified;g__unclassified
0.581739	0.6803	-3.9295	-4.37257	-0.584515	5.1429	-0.0970332	-4.71934	3.78547	No	k__Fungi;p__Ascomycota;c__Lecanoromycetes;o__Lecanorales;f__Parmeliaceae;g__Evernia
0.578743	0.68159	-3.52187	-3.78864	-0.713481	5.29657	-0.109653	-4.35238	3.30995	No	k__Fungi;p__Ascomycota;c__Orbiliomycetes;o__Orbiliales;f__Orbiliaceae;g__unclassified
0.582411	0.683261	-4.03074	-3.3017	0.759641	5.18608	0.119692	-4.1046	4.10275	No	k__Fungi;p__Ascomycota;c__Leotiomycetes;o__Erysiphales;f__Erysiphaceae;g__unclassified
0.583334	0.686055	-4.13738	-4.0776	-0.0223022	4.86332	-0.00475934	-4.0877	3.91973	No	k__Fungi;p__Ascomycota;c__Sordariomycetes;o__Sordariales;f__Sordariales_fam_Incertae_sedis;g__unclassified
0.585241	0.688382	-3.07539	-3.40519	-0.434545	5.09222	-0.0884292	-4.67451	3.4739	No	k__Fungi;p__Chytridiomycota;c__Lobulomycetes;o__unclassified;f__unclassified;g__unclassified
0.599571	0.701272	-3.93952	-3.21626	0.304238	5.05846	0.0578419	-3.7766	4.10499	No	k__Fungi;p__Basidiomycota;c__Agaricomycetes;o__Sebacinales;f__unclassified;g__unclassified
0.607048	0.704151	-3.9489	-3.35309	0.404645	5.21057	0.069283	-4.4371	3.86897	No	k__Fungi;p__Basidiomycota;c__Agaricomycetes;o__Geastrales;f__Geastraceae;g__Geastrum
0.604612	0.708009	-4.07893	-3.52121	0.405712	5.18667	0.0702562	-3.68993	3.42292	No	k__Fungi;p__Kickxellomycota;c__Kickxellomycetes;o__Kickxellales;f__Kickxellaceae;g__Ramicandelaber
0.594453	0.709603	-2.34611	-0.0648767	0.941248	5.36653	0.174591	-3.54887	7.22806	No	k__Fungi;p__Ascomycota;c__Sordariomycetes;o__Hypocreales;f__Cordycipitaceae;g__unclassified
0.637608	0.734644	-3.95305	-3.75488	-0.0102611	5.25488	-0.0014101	-3.77973	3.81181	No	k__Fungi;p__Ascomycota;c__Sordariomycetes;o__Xylariales;f__Apiosporaceae;g__unclassified
0.636575	0.739486	-3.57359	-2.45732	0.56994	5.65635	0.0913014	-4.65027	3.8998	No	k__Fungi;p__Ascomycota;c__Dothideomycetes;o__Pleosporales;f__Sporormiaceae;g__unclassified
0.652059	0.746505	-3.50206	-2.71557	0.393928	5.70633	0.0567328	-3.90415	4.02995	No	k__Fungi;p__Ascomycota;c__Sordariomycetes;o__Sordariales;f__Lasiosphaeriaceae;g__Podospora
0.660507	0.755712	-3.22466	-2.0317	0.612885	5.20729	0.10535	-3.82425	4.44954	No	k__Fungi;p__Ascomycota;c__Pezizomycetes;o__Pezizales;f__Pezizaceae;g__unclassified
0.663469	0.758532	-3.48061	-2.9429	0.0988255	5.35047	0.0167832	-4.3507	3.32116	No	k__Fungi;p__Ascomycota;c__Sordariomycetes;o__Glomerellales;f__unclassified;g__unclassified
0.654899	0.77048	4.72206	3.9684	-0.400808	2.73882	-0.132063	-3.67264	4.10517	No	k__Fungi;p__Ascomycota;c__Sordariomycetes;o__Xylariales;f__unclassified;g__unclassified
0.672411	0.777893	1.01154	0.459087	-0.690623	5.66379	-0.105134	-4.28166	5.2474	No	k__Fungi;p__Glomeromycota;c__Glomeromycetes;o__Glomerales;f__unclassified;g__unclassified
0.6754	0.78065	1.27631	0.151761	-0.752019	4.82837	-0.127063	-4.14522	5.14343	No	k__Fungi;p__Mucoromycota;c__Mucoromycetes;o__Mucorales;f__unclassified;g__unclassified
0.691884	0.782114	-3.67146	-3.3548	0.0232836	5.42257	0.0029885	-3.60629	3.5144	No	k__Fungi;p__Basidiomycota;c__Agaricostilbomycetes;o__Agaricostilbales;f__Kondoaceae;g__Kondoa
0.689167	0.783233	-2.94165	-1.13149	0.691717	5.30728	0.101976	-4.18935	5.46066	No	k__Fungi;p__Mucoromycota;c__unclassified;o__unclassified;f__unclassified;g__unclassified
0.695173	0.785676	-2.18077	-1.87564	-0.424166	5.19067	-0.0668333	-4.49053	3.77478	No	k__Fungi;p__Glomeromycota;c__Archaeosporomycetes;o__unclassified;f__unclassified;g__unclassified
0.694018	0.791683	-1.18226	0.964597	0.622874	6.92062	0.0909838	-3.09937	3.57852	No	k__Fungi;p__Basidiomycota;c__Agaricomycetes;o__Cantharellales;f__Ceratobasidiaceae;g__unclassified
0.766105	0.850541	3.50812	4.49821	0.323634	2.72142	0.10777	-4.17325	4.37547	No	k__Fungi;p__Ascomycota;c__Sordariomycetes;o__Hypocreales;f__Stachybotryaceae;g__unclassified
0.813853	0.879001	-0.220174	-0.55562	-0.305863	5.4972	-0.0502879	-4.28625	4.15361	No	k__Fungi;p__Ascomycota;c__Sordariomycetes;o__Hypocreales;f__Clavicipitaceae;g__unclassified
0.840267	0.898073	6.86482	6.91852	0.0932897	1.52928	0.0591098	-3.98726	5.01919	No	k__Fungi;p__Ascomycota;c__Dothideomycetes;o__Pleosporales;f__unclassified;g__unclassified
0.846747	0.900777	1.10567	-0.191705	0.0532026	6.37157	0.00812258	-4.0686	3.41475	No	k__Fungi;p__Ascomycota;c__Sordariomycetes;o__Sordariales;f__Sordariales_fam_Incertae_sedis;g__Ramophialophora
0.860096	0.911731	4.26968	4.09958	-0.127442	2.47312	-0.0424928	-4.14229	6.63913	No	k__Fungi;p__Ascomycota;c__Sordariomycetes;o__Hypocreales;f__Nectriaceae;g__Fusicolla
0.865728	0.914894	1.23847	1.02099	0.190423	5.02989	0.0326959	-3.91319	7.01503	No	k__Fungi;p__Basidiomycota;c__Tremellomycetes;o__Holtermanniales;f__Holtermanniales_fam_Incertae_sedis;g__Holtermanniella

## Sheet: Bulk.Soil-All-Conditions
	Mean Absolute Abundance				Mean proportion
Compartments	C1	C2	C3	C4	C1.Pct	C2.Pct	C3.Pct	C4.Pct	Taxon
Bulk.Soil	56224.7	62180.3	65034.7	57790.3	0.516666	0.578042	0.58698	0.576529	k__Fungi;p__unclassified;c__unclassified;o__unclassified;f__unclassified;g__unclassified
Bulk.Soil	0	4.33333	0	0	0	4.02836e-05	0	0	k__Fungi;p__Ascomycota;c__Sordariomycetes;o__Xylariales;f__Xylariaceae;g__unclassified
Bulk.Soil	413.333	126.667	151.333	159.333	0.00379825	0.00117752	0.00136588	0.00158954	k__Fungi;p__Ascomycota;c__Sordariomycetes;o__Xylariales;f__unclassified;g__unclassified
Bulk.Soil	0	8.33333	0	9.33333	0	7.74685e-05	0	9.31114e-05	k__Fungi;p__Ascomycota;c__Sordariomycetes;o__Xylariales;f__Apiosporaceae;g__unclassified
Bulk.Soil	0	0	20	0	0	0	0.000180513	0	k__Fungi;p__Ascomycota;c__Sordariomycetes;o__Trichosphaeriales;f__unclassified;g__unclassified
Bulk.Soil	2161.33	1325.67	2029	2110.33	0.0198612	0.0123237	0.018313	0.0210532	k__Fungi;p__Ascomycota;c__Sordariomycetes;o__Hypocreales;f__Nectriaceae;g__Fusarium
Bulk.Soil	2290	1036	1952	1325.33	0.0210435	0.00963088	0.0176181	0.0132218	k__Fungi;p__Ascomycota;c__Sordariomycetes;o__Hypocreales;f__Nectriaceae;g__unclassified
Bulk.Soil	321.333	70.6667	82.3333	94.6667	0.00295283	0.000656932	0.000743112	0.000944416	k__Fungi;p__Ascomycota;c__Sordariomycetes;o__Hypocreales;f__Nectriaceae;g__Fusicolla
Bulk.Soil	7.33333	26.3333	52	0	6.73883e-05	0.0002448	0.000469334	0	k__Fungi;p__Ascomycota;c__Sordariomycetes;o__Hypocreales;f__Stachybotryaceae;g__Myrothecium
Bulk.Soil	3380	2104.67	3612	2026	0.0310599	0.0195654	0.0326007	0.0202118	k__Fungi;p__Ascomycota;c__Sordariomycetes;o__Hypocreales;f__unclassified;g__unclassified
Bulk.Soil	20.6667	9.66667	20.3333	2.66667	0.000189913	8.98634e-05	0.000183522	2.66033e-05	k__Fungi;p__Ascomycota;c__Sordariomycetes;o__Hypocreales;f__Stachybotryaceae;g__Striatibotrys
Bulk.Soil	291.333	153.667	270	136	0.00267715	0.00142852	0.00243693	0.00135677	k__Fungi;p__Ascomycota;c__Sordariomycetes;o__Hypocreales;f__Niessliaceae;g__Eucasphaeria
Bulk.Soil	229.667	147.667	379.333	219.333	0.00211048	0.00137274	0.00342373	0.00218812	k__Fungi;p__Ascomycota;c__Sordariomycetes;o__Hypocreales;f__Hypocreaceae;g__Trichoderma
Bulk.Soil	53.3333	81.3333	56	59	0.000490097	0.000756092	0.000505436	0.000588597	k__Fungi;p__Ascomycota;c__Sordariomycetes;o__Hypocreales;f__Hypocreales_fam_Incertae_sedis;g__Acremonium
Bulk.Soil	0	76	0	0	0	0.000706512	0	0	k__Fungi;p__Ascomycota;c__Sordariomycetes;o__Hypocreales;f__Ophiocordycipitaceae;g__unclassified
Bulk.Soil	12.3333	13.6667	6.33333	8	0.000113335	0.000127048	5.71625e-05	7.98098e-05	k__Fungi;p__Ascomycota;c__Sordariomycetes;o__Hypocreales;f__Cordycipitaceae;g__unclassified
Bulk.Soil	26.3333	4.33333	34.3333	161.667	0.000241985	4.02836e-05	0.000309881	0.00161282	k__Fungi;p__Ascomycota;c__Leotiomycetes;o__Helotiales;f__Helotiaceae;g__unclassified
Bulk.Soil	19	10.6667	11	16.6667	0.000174597	9.91596e-05	9.92822e-05	0.00016627	k__Fungi;p__Ascomycota;c__Sordariomycetes;o__Hypocreales;f__Clavicipitaceae;g__Metarhizium
Bulk.Soil	14.6667	66.3333	0	8	0.000134777	0.000616649	0	7.98098e-05	k__Fungi;p__Ascomycota;c__Sordariomycetes;o__Hypocreales;f__Clavicipitaceae;g__unclassified
Bulk.Soil	1396	672	1129.33	1110.33	0.0128283	0.00624706	0.010193	0.0110769	k__Fungi;p__Ascomycota;c__Sordariomycetes;o__Sordariales;f__Chaetomiaceae;g__unclassified
Bulk.Soil	4415.33	3425.33	3102.33	4000	0.0405739	0.0318426	0.0280006	0.0399049	k__Fungi;p__Ascomycota;c__Sordariomycetes;o__unclassified;f__unclassified;g__unclassified
Bulk.Soil	25.6667	0	0	0	0.000235859	0	0	0	k__Fungi;p__Ascomycota;c__Sordariomycetes;o__Sordariales;f__Sordariales_fam_Incertae_sedis;g__unclassified
Bulk.Soil	272.333	264.667	41.6667	56.6667	0.00250256	0.0024604	0.000376069	0.000565319	k__Fungi;p__Ascomycota;c__Sordariomycetes;o__Sordariales;f__unclassified;g__unclassified
Bulk.Soil	0	0	13.3333	77	0	0	0.000120342	0.000768169	k__Fungi;p__Ascomycota;c__Sordariomycetes;o__Sordariales;f__Lasiosphaeriaceae;g__Podospora
Bulk.Soil	301	117	497.667	59.3333	0.00276598	0.00108766	0.00449177	0.000591923	k__Fungi;p__Ascomycota;c__Sordariomycetes;o__Sordariales;f__Sordariaceae;g__unclassified
Bulk.Soil	104	100.667	71.3333	52.6667	0.000955689	0.000935819	0.00064383	0.000525414	k__Fungi;p__Ascomycota;c__Sordariomycetes;o__Sordariales;f__Lasiosphaeriaceae;g__unclassified
Bulk.Soil	34.3333	0	36	28.3333	0.0003155	0	0.000324923	0.00028266	k__Fungi;p__Ascomycota;c__Sordariomycetes;o__Sordariales;f__Sordariales_fam_Incertae_sedis;g__Ramophialophora
Bulk.Soil	1153.67	1337	958.667	1520.33	0.0106014	0.012429	0.00865259	0.0151672	k__Fungi;p__Ascomycota;c__Sordariomycetes;o__Coniochaetales;f__Coniochaetaceae;g__Coniochaeta
Bulk.Soil	20.6667	41.3333	39.6667	13.6667	0.000189913	0.000384244	0.000358017	0.000136342	k__Fungi;p__Ascomycota;c__Sordariomycetes;o__Chaetosphaeriales;f__Chaetosphaeriaceae;g__unclassified
Bulk.Soil	46.6667	51.3333	19	49.6667	0.000428835	0.000477206	0.000171487	0.000495486	k__Fungi;p__Ascomycota;c__Eurotiomycetes;o__Eurotiales;f__Trichocomaceae;g__Sagenomella
Bulk.Soil	0	20	3.33333	0	0	0.000185924	3.00855e-05	0	k__Fungi;p__Ascomycota;c__Sordariomycetes;o__Diaporthales;f__unclassified;g__unclassified
Bulk.Soil	428.333	4696.33	1291.33	439.333	0.00393609	0.0436581	0.0116551	0.00438289	k__Fungi;p__Ascomycota;c__Leotiomycetes;o__Helotiales;f__unclassified;g__unclassified
Bulk.Soil	15	20	6	12.3333	0.00013784	0.000185924	5.41539e-05	0.00012304	k__Fungi;p__Ascomycota;c__Leotiomycetes;o__unclassified;f__unclassified;g__unclassified
Bulk.Soil	14	0	0	4	0.00012865	0	0	3.99049e-05	k__Fungi;p__Ascomycota;c__Lecanoromycetes;o__Lecanorales;f__Parmeliaceae;g__Evernia
Bulk.Soil	437.333	367.667	433.333	612.667	0.0040188	0.00341791	0.00391112	0.0061121	k__Fungi;p__Ascomycota;c__Eurotiomycetes;o__Eurotiales;f__Aspergillaceae;g__Penicillium
Bulk.Soil	36.6667	41	31.3333	39	0.000336942	0.000381145	0.000282804	0.000389073	k__Fungi;p__Ascomycota;c__Eurotiomycetes;o__Eurotiales;f__unclassified;g__unclassified
Bulk.Soil	233.333	90	104	128	0.00214417	0.000836659	0.000938668	0.00127696	k__Fungi;p__Ascomycota;c__Eurotiomycetes;o__Eurotiales;f__Aspergillaceae;g__unclassified
Bulk.Soil	16.3333	3.66667	35	33.3333	0.000150092	3.40861e-05	0.000315898	0.000332541	k__Fungi;p__Ascomycota;c__Eurotiomycetes;o__Eurotiales;f__Aspergillaceae;g__Aspergillus
Bulk.Soil	328.667	98	182.333	191	0.00302022	0.000911029	0.00164568	0.00190546	k__Fungi;p__Ascomycota;c__Eurotiomycetes;o__unclassified;f__unclassified;g__unclassified
Bulk.Soil	327.333	273.333	180.667	221.667	0.00300797	0.00254097	0.00163063	0.0022114	k__Fungi;p__Ascomycota;c__Eurotiomycetes;o__Eurotiales;f__Trichocomaceae;g__unclassified
Bulk.Soil	104.333	71	145.667	66.6667	0.000958752	0.000660031	0.00131474	0.000665082	k__Fungi;p__Ascomycota;c__Eurotiomycetes;o__Onygenales;f__unclassified;g__unclassified
Bulk.Soil	71.6667	49.3333	103.667	99.3333	0.000658568	0.000458613	0.000935659	0.000990972	k__Fungi;p__Ascomycota;c__Eurotiomycetes;o__Onygenales;f__Gymnoascaceae;g__Gymnoascus
Bulk.Soil	8.33333	3.66667	0	0	7.65777e-05	3.40861e-05	0	0	k__Fungi;p__Ascomycota;c__Dothideomycetes;o__Botryosphaeriales;f__Botryosphaeriaceae;g__unclassified
Bulk.Soil	174	138.333	363	305	0.00159894	0.00128598	0.00327631	0.00304275	k__Fungi;p__Ascomycota;c__Dothideomycetes;o__Dothideales;f__unclassified;g__unclassified
Bulk.Soil	450.667	1979.33	535.667	1760	0.00414132	0.0184003	0.00483474	0.0175582	k__Fungi;p__Ascomycota;c__Dothideomycetes;o__Capnodiales;f__Mycosphaerellaceae;g__Zymoseptoria
Bulk.Soil	0	0	3.33333	10.6667	0	0	3.00855e-05	0.000106413	k__Fungi;p__Ascomycota;c__Dothideomycetes;o__Capnodiales;f__unclassified;g__unclassified
Bulk.Soil	254.333	58.6667	243.667	136.667	0.00233715	0.000545378	0.00219925	0.00136342	k__Fungi;p__Ascomycota;c__Sordariomycetes;o__Microascales;f__Microascaceae;g__unclassified
Bulk.Soil	25	24.3333	24.6667	19	0.000229733	0.000226208	0.000222633	0.000189548	k__Fungi;p__Ascomycota;c__Sordariomycetes;o__Microascales;f__Microascaceae;g__Wardomycopsis
Bulk.Soil	325.667	14	197.667	98.6667	0.00299265	0.000130147	0.00178407	0.000984321	k__Fungi;p__Ascomycota;c__Pezizomycetes;o__Pezizales;f__Pyronemataceae;g__unclassified
Bulk.Soil	0	0	0	11	0	0	0	0.000109738	k__Fungi;p__Ascomycota;c__Pezizomycetes;o__Pezizales;f__Pyronemataceae;g__Pseudaleuria
Bulk.Soil	12215.3	8357.33	13719.3	10623.3	0.112251	0.0776916	0.123826	0.105981	k__Fungi;p__Ascomycota;c__unclassified;o__unclassified;f__unclassified;g__unclassified
Bulk.Soil	564.667	431	369.667	354.333	0.0051889	0.00400667	0.00333648	0.00353491	k__Fungi;p__Ascomycota;c__Dothideomycetes;o__unclassified;f__unclassified;g__unclassified
Bulk.Soil	43	17.6667	0.333333	53.6667	0.000395141	0.000164233	3.00855e-06	0.000535391	k__Fungi;p__Ascomycota;c__Dothideomycetes;o__Pleosporales;f__Phaeosphaeriaceae;g__Phaeosphaeria
Bulk.Soil	6.33333	0	0	7	5.8199e-05	0	0	6.98336e-05	k__Fungi;p__Basidiomycota;c__Tremellomycetes;o__Tremellales;f__Bulleribasidiaceae;g__Vishniacozyma
Bulk.Soil	78.3333	176.333	85	240	0.00071983	0.00163923	0.00076718	0.00239429	k__Fungi;p__Ascomycota;c__Dothideomycetes;o__Pleosporales;f__Pleosporaceae;g__Alternaria
Bulk.Soil	26.6667	23.3333	23	44	0.000245048	0.000216912	0.00020759	0.000438954	k__Fungi;p__Ascomycota;c__Dothideomycetes;o__Pleosporales;f__Pleosporaceae;g__unclassified
Bulk.Soil	0	0	15	50	0	0	0.000135385	0.000498811	k__Fungi;p__Ascomycota;c__Dothideomycetes;o__Pleosporales;f__Melanommataceae;g__unclassified
Bulk.Soil	1050	1075.33	559.333	744.667	0.00964878	0.00999653	0.00504835	0.00742896	k__Fungi;p__Ascomycota;c__Dothideomycetes;o__Pleosporales;f__unclassified;g__unclassified
Bulk.Soil	0	44.6667	0	3.33333	0	0.000415231	0	3.32541e-05	k__Fungi;p__Ascomycota;c__Dothideomycetes;o__Pleosporales;f__Sporormiaceae;g__Preussia
Bulk.Soil	11	14.6667	8	0	0.000101083	0.000136344	7.22052e-05	0	k__Fungi;p__Ascomycota;c__Dothideomycetes;o__Pleosporales;f__Sporormiaceae;g__unclassified
Bulk.Soil	0	31.6667	0	0	0	0.00029438	0	0	k__Fungi;p__Ascomycota;c__Sordariomycetes;o__Magnaporthales;f__Magnaporthaceae;g__unclassified
Bulk.Soil	33.3333	0	0	2.66667	0.000306311	0	0	2.66033e-05	k__Fungi;p__Ascomycota;c__Sordariomycetes;o__Glomerellales;f__unclassified;g__unclassified
Bulk.Soil	6.33333	0	19.3333	0	5.8199e-05	0	0.000174496	0	k__Fungi;p__Ascomycota;c__Sordariomycetes;o__Glomerellales;f__Plectosphaerellaceae;g__unclassified
Bulk.Soil	138.333	1463.67	562.333	191.667	0.00127119	0.0136066	0.00507542	0.00191211	k__Fungi;p__Ascomycota;c__Pezizomycetes;o__Pezizales;f__unclassified;g__unclassified
Bulk.Soil	95.6667	4	38.3333	12.6667	0.000879111	3.71849e-05	0.000345983	0.000126365	k__Fungi;p__Ascomycota;c__Pezizomycetes;o__Pezizales;f__Ascodesmidaceae;g__Cephaliophora
Bulk.Soil	152.667	39.3333	83.6667	64	0.0014029	0.000365651	0.000755146	0.000638478	k__Fungi;p__Ascomycota;c__Pezizomycetes;o__Pezizales;f__Ascobolaceae;g__Ascobolus
Bulk.Soil	1299.67	668.667	644.667	406	0.0119431	0.00621607	0.00581854	0.00405035	k__Fungi;p__Ascomycota;c__Eurotiomycetes;o__Chaetothyriales;f__Herpotrichiellaceae;g__unclassified
Bulk.Soil	88.6667	95	36.6667	84.3333	0.000814786	0.00088314	0.000330941	0.000841328	k__Fungi;p__Ascomycota;c__Eurotiomycetes;o__Chaetothyriales;f__unclassified;g__unclassified
Bulk.Soil	23	12.3333	30.6667	22	0.000211354	0.000114653	0.000276787	0.000219477	k__Fungi;p__Ascomycota;c__Sordariomycetes;o__Melanosporales;f__Melanosporaceae;g__Melanospora
Bulk.Soil	189	101	63.3333	182.667	0.00173678	0.000938918	0.000571625	0.00182232	k__Fungi;p__Ascomycota;c__Sordariomycetes;o__Hypocreales;f__Stachybotryaceae;g__unclassified
Bulk.Soil	44	1.33333	0	0	0.00040433	1.2395e-05	0	0	k__Fungi;p__Ascomycota;c__Leotiomycetes;o__Erysiphales;f__Erysiphaceae;g__unclassified
Bulk.Soil	24.6667	5	35.3333	22	0.00022667	4.64811e-05	0.000318906	0.000219477	k__Fungi;p__Ascomycota;c__Pezizomycetes;o__Pezizales;f__Pezizaceae;g__Peziza
Bulk.Soil	1.66667	1.33333	11	0	1.53155e-05	1.2395e-05	9.92822e-05	0	k__Fungi;p__Ascomycota;c__Pezizomycetes;o__Pezizales;f__Pezizaceae;g__unclassified
Bulk.Soil	0	0	0	13.3333	0	0	0	0.000133016	k__Fungi;p__Ascomycota;c__Pezizomycetes;o__unclassified;f__unclassified;g__unclassified
Bulk.Soil	12.3333	0	0	6.66667	0.000113335	0	0	6.65082e-05	k__Fungi;p__Ascomycota;c__Orbiliomycetes;o__Orbiliales;f__Orbiliaceae;g__unclassified
Bulk.Soil	4474	2307	3358.67	2733.33	0.041113	0.0214464	0.0303142	0.0272683	k__Fungi;p__Basidiomycota;c__Tremellomycetes;o__Filobasidiales;f__Piskurozymaceae;g__Solicoccozyma
Bulk.Soil	603.667	634.667	314	418.333	0.00554729	0.0059	0.00283405	0.00417339	k__Fungi;p__Basidiomycota;c__unclassified;o__unclassified;f__unclassified;g__unclassified
Bulk.Soil	0	5.66667	0	7.66667	0	5.26785e-05	0	7.64844e-05	k__Fungi;p__Basidiomycota;c__Tremellomycetes;o__Filobasidiales;f__Filobasidiaceae;g__Filobasidium
Bulk.Soil	51	27	2	22.6667	0.000468655	0.000250998	1.80513e-05	0.000226128	k__Fungi;p__Basidiomycota;c__Tremellomycetes;o__Holtermanniales;f__Holtermanniales_fam_Incertae_sedis;g__Holtermanniella
Bulk.Soil	10	18.6667	46.3333	27.6667	9.18932e-05	0.000173529	0.000418188	0.000276009	k__Fungi;p__Basidiomycota;c__Tremellomycetes;o__Cystofilobasidiales;f__Mrakiaceae;g__Udeniomyces
Bulk.Soil	0	0	0	15.3333	0	0	0	0.000152969	k__Fungi;p__Basidiomycota;c__Tremellomycetes;o__Cystofilobasidiales;f__unclassified;g__unclassified
Bulk.Soil	3.33333	8.33333	0	0	3.06311e-05	7.74685e-05	0	0	k__Fungi;p__Basidiomycota;c__Tremellomycetes;o__Cystofilobasidiales;f__Mrakiaceae;g__Itersonilia
Bulk.Soil	31.6667	173.667	37	34.3333	0.000290995	0.00161444	0.000333949	0.000342517	k__Fungi;p__Basidiomycota;c__Tremellomycetes;o__unclassified;f__unclassified;g__unclassified
Bulk.Soil	26	13	77.3333	219.333	0.000238922	0.000120851	0.000697984	0.00218812	k__Fungi;p__Basidiomycota;c__Tremellomycetes;o__Cystofilobasidiales;f__Cystofilobasidiaceae;g__Cystofilobasidium
Bulk.Soil	386	282	130.667	47.3333	0.00354708	0.00262153	0.00117935	0.000472208	k__Fungi;p__Basidiomycota;c__Agaricomycetes;o__Cantharellales;f__Cantharellales_fam_Incertae_sedis;g__Minimedusa
Bulk.Soil	0	0	7	0.333333	0	0	6.31796e-05	3.32541e-06	k__Fungi;p__Basidiomycota;c__Agaricomycetes;o__Cantharellales;f__Cantharellales_fam_Incertae_sedis;g__Sistotrema
Bulk.Soil	17	0	16.6667	0	0.000156218	0	0.000150428	0	k__Fungi;p__Basidiomycota;c__Geminibasidiomycetes;o__Geminibasidiales;f__Geminibasidiaceae;g__Geminibasidium
Bulk.Soil	48.3333	0	89.6667	982.667	0.00044415	0	0.0008093	0.0098033	k__Fungi;p__Basidiomycota;c__Agaricomycetes;o__Cantharellales;f__unclassified;g__unclassified
Bulk.Soil	15	11	1.33333	113.333	0.00013784	0.000102258	1.20342e-05	0.00113064	k__Fungi;p__Basidiomycota;c__Agaricomycetes;o__Cantharellales;f__Ceratobasidiaceae;g__unclassified
Bulk.Soil	0	14	5.33333	0	0	0.000130147	4.81368e-05	0	k__Fungi;p__Basidiomycota;c__Agaricomycetes;o__Corticiales;f__Corticiaceae;g__Laetisaria
Bulk.Soil	70.3333	291	4	33.3333	0.000646315	0.0027052	3.61026e-05	0.000332541	k__Fungi;p__Basidiomycota;c__Agaricomycetes;o__Agaricales;f__Bolbitiaceae;g__unclassified
Bulk.Soil	0	0	0	192.667	0	0	0	0.00192209	k__Fungi;p__Basidiomycota;c__Agaricomycetes;o__Agaricales;f__Strophariaceae;g__Stropharia
Bulk.Soil	0	27	0	0	0	0.000250998	0	0	k__Fungi;p__Basidiomycota;c__Agaricomycetes;o__Agaricales;f__Tricholomataceae;g__unclassified
Bulk.Soil	22.6667	0	3.66667	24.3333	0.000208291	0	3.30941e-05	0.000242755	k__Fungi;p__Basidiomycota;c__Agaricomycetes;o__Agaricales;f__Entolomataceae;g__Entoloma
Bulk.Soil	19.3333	22.6667	3.66667	0	0.00017766	0.000210714	3.30941e-05	0	k__Fungi;p__Basidiomycota;c__Agaricomycetes;o__Agaricales;f__Lycoperdaceae;g__unclassified
Bulk.Soil	7.33333	0	0	0	6.73883e-05	0	0	0	k__Fungi;p__Basidiomycota;c__Agaricomycetes;o__Agaricales;f__Lycoperdaceae;g__Bovista
Bulk.Soil	0	40.6667	0	0	0	0.000378046	0	0	k__Fungi;p__Basidiomycota;c__Agaricomycetes;o__Agaricales;f__Psathyrellaceae;g__Psathyrella
Bulk.Soil	2.66667	46.3333	13.6667	28.6667	2.45048e-05	0.000430725	0.000123351	0.000285985	k__Fungi;p__Basidiomycota;c__Agaricomycetes;o__Agaricales;f__Psathyrellaceae;g__unclassified
Bulk.Soil	26	156.667	3	17.6667	0.000238922	0.00145641	2.7077e-05	0.000176247	k__Fungi;p__Basidiomycota;c__Agaricomycetes;o__Agaricales;f__Bolbitiaceae;g__Conocybe
Bulk.Soil	0	4.66667	0	0	0	4.33823e-05	0	0	k__Fungi;p__Basidiomycota;c__Agaricomycetes;o__Agaricales;f__Marasmiaceae;g__unclassified
Bulk.Soil	0	7	0	0	0	6.50735e-05	0	0	k__Fungi;p__Basidiomycota;c__Agaricomycetes;o__Agaricales;f__Bolbitiaceae;g__Bolbitius
Bulk.Soil	160.667	0	293	44	0.00147642	0	0.00264452	0.000438954	k__Fungi;p__Basidiomycota;c__Agaricomycetes;o__Atheliales;f__Atheliaceae;g__Athelia
Bulk.Soil	1116.33	156.667	2.33333	170.667	0.0102583	0.00145641	2.10599e-05	0.00170261	k__Fungi;p__Basidiomycota;c__Agaricomycetes;o__Agaricales;f__unclassified;g__unclassified
Bulk.Soil	0	6.33333	7.33333	0	0	5.8876e-05	6.61881e-05	0	k__Fungi;p__Basidiomycota;c__Agaricomycetes;o__Geastrales;f__Geastraceae;g__Geastrum
Bulk.Soil	0	0	13.3333	0	0	0	0.000120342	0	k__Fungi;p__Basidiomycota;c__Tremellomycetes;o__Tremellales;f__unclassified;g__unclassified
Bulk.Soil	1026	643	315.667	265.667	0.00942824	0.00597747	0.0028491	0.00265035	k__Fungi;p__Basidiomycota;c__Agaricomycetes;o__unclassified;f__unclassified;g__unclassified
Bulk.Soil	7	0	0	6	6.43252e-05	0	0	5.98573e-05	k__Fungi;p__Basidiomycota;c__Agaricomycetes;o__Sebacinales;f__unclassified;g__unclassified
Bulk.Soil	0	0.333333	6.33333	0	0	3.09874e-06	5.71625e-05	0	k__Fungi;p__Basidiomycota;c__Exobasidiomycetes;o__Entylomatales;f__unclassified;g__unclassified
Bulk.Soil	28.3333	20.6667	0	22.6667	0.000260364	0.000192122	0	0.000226128	k__Fungi;p__Basidiomycota;c__Microbotryomycetes;o__Sporidiobolales;f__Sporidiobolaceae;g__Sporobolomyces
Bulk.Soil	3	0	11.6667	16.3333	2.7568e-05	0	0.000105299	0.000162945	k__Fungi;p__Basidiomycota;c__Cystobasidiomycetes;o__unclassified;f__unclassified;g__unclassified
Bulk.Soil	0	0	12.6667	0	0	0	0.000114325	0	k__Fungi;p__Basidiomycota;c__Cystobasidiomycetes;o__Cystobasidiales;f__Cystobasidiaceae;g__Cystobasidium
Bulk.Soil	2.33333	8.66667	0	4.33333	2.14417e-05	8.05672e-05	0	4.32303e-05	k__Fungi;p__Basidiomycota;c__Agaricostilbomycetes;o__Agaricostilbales;f__Kondoaceae;g__Kondoa
Bulk.Soil	0	0	0	3.33333	0	0	0	3.32541e-05	k__Fungi;p__Basidiomycota;c__Agaricostilbomycetes;o__Agaricostilbales;f__Kondoaceae;g__Bensingtonia
Bulk.Soil	0	0	0	20.3333	0	0	0	0.00020285	k__Fungi;p__Basidiomycota;c__Agaricomycetes;o__Agaricomycetes_ord_Incertae_sedis;f__Agaricomycetes_fam_Incertae_sedis;g__Akenomyces
Bulk.Soil	2.33333	5.33333	0	0	2.14417e-05	4.95798e-05	0	0	k__Fungi;p__Ascomycota;c__Taphrinomycetes;o__Taphrinales;f__Protomycetaceae;g__Protomyces
Bulk.Soil	10	18	0	5.33333	9.18932e-05	0.000167332	0	5.32065e-05	k__Fungi;p__Basidiomycota;c__Agaricostilbomycetes;o__Agaricostilbales;f__Chionosphaeraceae;g__unclassified
Bulk.Soil	4.66667	23	24.3333	28.6667	4.28835e-05	0.000213813	0.000219624	0.000285985	k__Fungi;p__Mucoromycota;c__Mucoromycetes;o__Mucorales;f__unclassified;g__unclassified
Bulk.Soil	17.3333	0	0	13	0.000159282	0	0	0.000129691	k__Fungi;p__Mucoromycota;c__unclassified;o__unclassified;f__unclassified;g__unclassified
Bulk.Soil	13	5.33333	5.33333	55.3333	0.000119461	4.95798e-05	4.81368e-05	0.000552018	k__Fungi;p__Mucoromycota;c__Mucoromycetes;o__Mucorales;f__Mucoraceae;g__Mucor
Bulk.Soil	272.667	1322.33	396.333	583.333	0.00250562	0.0122927	0.00357717	0.00581946	k__Fungi;p__Chytridiomycota;c__Rhizophlyctidomycetes;o__Rhizophlyctidales;f__Rhizophlyctidaceae;g__unclassified
Bulk.Soil	344.667	199.667	265.667	287.333	0.00316725	0.00185614	0.00239781	0.0028665	k__Fungi;p__Chytridiomycota;c__Rhizophlyctidomycetes;o__Rhizophlyctidales;f__Rhizophlyctidaceae;g__Rhizophlyctis
Bulk.Soil	94.6667	245	133.667	67.6667	0.000869922	0.00227757	0.00120643	0.000675058	k__Fungi;p__Chytridiomycota;c__Spizellomycetes;o__Spizellomycetales;f__unclassified;g__unclassified
Bulk.Soil	127	123.667	30.6667	1	0.00116704	0.00114963	0.000276787	9.97622e-06	k__Fungi;p__Chytridiomycota;c__Spizellomycetes;o__Spizellomycetales;f__Spizellomycetaceae;g__Spizellomyces
Bulk.Soil	531	237	485	516.667	0.00487953	0.0022032	0.00437744	0.00515438	k__Fungi;p__Chytridiomycota;c__Spizellomycetes;o__Spizellomycetales;f__Powellomycetaceae;g__Powellomyces
Bulk.Soil	9	21	7.66667	26	8.27039e-05	0.000195221	6.91967e-05	0.000259382	k__Fungi;p__Chytridiomycota;c__Spizellomycetes;o__Spizellomycetales;f__Powellomycetaceae;g__unclassified
Bulk.Soil	0	0	0	57	0	0	0	0.000568645	k__Fungi;p__Chytridiomycota;c__Spizellomycetes;o__unclassified;f__unclassified;g__unclassified
Bulk.Soil	0	47.3333	23.3333	56.3333	0	0.000440021	0.000210599	0.000561994	k__Fungi;p__Chytridiomycota;c__Spizellomycetes;o__Spizellomycetales;f__Spizellomycetaceae;g__Kochiomyces
Bulk.Soil	8	6.66667	7.66667	5	7.35145e-05	6.19748e-05	6.91967e-05	4.98811e-05	k__Fungi;p__Basidiomycota;c__Malasseziomycetes;o__Malasseziales;f__Malasseziaceae;g__Malassezia
Bulk.Soil	0	0	0	0.666667	0	0	0	6.65082e-06	k__Fungi;p__Ascomycota;c__Leotiomycetes;o__Helotiales;f__Helotiales_fam_Incertae_sedis;g__Chalara
Bulk.Soil	4168.67	3195.67	2461.67	2519	0.0383072	0.0297076	0.0222181	0.0251301	k__Fungi;p__Mortierellomycota;c__Mortierellomycetes;o__Mortierellales;f__Mortierellaceae;g__Mortierella
Bulk.Soil	136	79	259	152.333	0.00124975	0.000734401	0.00233764	0.00151971	k__Fungi;p__Mortierellomycota;c__Mortierellomycetes;o__Mortierellales;f__Mortierellaceae;g__unclassified
Bulk.Soil	13.6667	31.6667	13.3333	215.667	0.000125587	0.00029438	0.000120342	0.00215154	k__Fungi;p__Mortierellomycota;c__Mortierellomycetes;o__Mortierellales;f__unclassified;g__unclassified
Bulk.Soil	3	32	23	20	2.7568e-05	0.000297479	0.00020759	0.000199524	k__Fungi;p__Mortierellomycota;c__unclassified;o__unclassified;f__unclassified;g__unclassified
Bulk.Soil	4.33333	0	3	2	3.98204e-05	0	2.7077e-05	1.99524e-05	k__Fungi;p__Chytridiomycota;c__Lobulomycetes;o__unclassified;f__unclassified;g__unclassified
Bulk.Soil	616	4	62.3333	33.6667	0.00566062	3.71849e-05	0.000562599	0.000335866	k__Fungi;p__Glomeromycota;c__Glomeromycetes;o__Glomerales;f__Claroideoglomeraceae;g__Claroideoglomus
Bulk.Soil	185.667	5	10.3333	15	0.00170615	4.64811e-05	9.32651e-05	0.000149643	k__Fungi;p__Glomeromycota;c__Glomeromycetes;o__Glomerales;f__unclassified;g__unclassified
Bulk.Soil	6	0	0	0	5.51359e-05	0	0	0	k__Fungi;p__Glomeromycota;c__Glomeromycetes;o__unclassified;f__unclassified;g__unclassified
Bulk.Soil	54	8	0	0	0.000496223	7.43697e-05	0	0	k__Fungi;p__Glomeromycota;c__Glomeromycetes;o__Diversisporales;f__Diversisporaceae;g__unclassified
Bulk.Soil	151	16	13	25	0.00138759	0.000148739	0.000117333	0.000249406	k__Fungi;p__Glomeromycota;c__Archaeosporomycetes;o__Archaeosporales;f__Archaeosporaceae;g__unclassified
Bulk.Soil	24.6667	0	2.33333	3.33333	0.00022667	0	2.10599e-05	3.32541e-05	k__Fungi;p__Glomeromycota;c__Archaeosporomycetes;o__unclassified;f__unclassified;g__unclassified
Bulk.Soil	41	18	7	1	0.000376762	0.000167332	6.31796e-05	9.97622e-06	k__Fungi;p__Glomeromycota;c__Glomeromycetes;o__Glomerales;f__Glomeraceae;g__unclassified
Bulk.Soil	827.333	1028	552	1109	0.00760263	0.00955651	0.00498216	0.0110636	k__Fungi;p__Chytridiomycota;c__unclassified;o__unclassified;f__unclassified;g__unclassified
Bulk.Soil	237.667	239.667	224.333	212.333	0.00218399	0.00222799	0.00202475	0.00211828	k__Fungi;p__Mucoromycota;c__Mucoromycetes;o__Mucorales;f__Rhizopodaceae;g__Rhizopus
Bulk.Soil	88	1546	28	141.333	0.00080866	0.0143719	0.000252718	0.00140997	k__Fungi;p__Olpidiomycota;c__Olpidiomycetes;o__Olpidiales;f__Olpidiaceae;g__unclassified
Bulk.Soil	24	102	1161.33	165.333	0.000220544	0.000948214	0.0104818	0.0016494	k__Fungi;p__Olpidiomycota;c__Olpidiomycetes;o__Olpidiales;f__Olpidiaceae;g__Olpidium
Bulk.Soil	12.6667	109.333	4	33.3333	0.000116398	0.00101639	3.61026e-05	0.000332541	k__Fungi;p__Rozellomycota;c__unclassified;o__unclassified;f__unclassified;g__unclassified
Bulk.Soil	6.66667	7.33333	2	3	6.12621e-05	6.81722e-05	1.80513e-05	2.99287e-05	k__Fungi;p__Basidiomycota;c__Ustilaginomycetes;o__Ustilaginales;f__Ustilaginaceae;g__unclassified
Bulk.Soil	38.6667	0	3.33333	0	0.00035532	0	3.00855e-05	0	k__Fungi;p__Kickxellomycota;c__Kickxellomycetes;o__Kickxellales;f__Kickxellaceae;g__Ramicandelaber

## Sheet: Bulk.Soil-C1vsC2
				Median effect size and 95% confidence interval (low-high)			Significant Taxon according to effect size
rab.win.C1	rab.win.C2	diff.btw	diff.win	effect	effect.low	effect.high	Sig.Effect	Taxon
12.1951	12.8047	0.613363	0.39635	1.4489	-0.275735	9.26332	No	k__Fungi;p__unclassified;c__unclassified;o__unclassified;f__unclassified;g__unclassified
-5.51766	-3.73362	2.83149	5.21634	0.46969	-1.99531	6.14884	No	k__Fungi;p__Ascomycota;c__Sordariomycetes;o__Xylariales;f__Xylariaceae;g__unclassified
5.48898	3.82013	-1.56625	0.877097	-0.641329	-11.4384	5.88897	No	k__Fungi;p__Ascomycota;c__Sordariomycetes;o__Xylariales;f__unclassified;g__unclassified
-5.61411	-3.87248	2.96918	5.52765	0.55713	-2.45809	7.89824	No	k__Fungi;p__Ascomycota;c__Sordariomycetes;o__Xylariales;f__Apiosporaceae;g__unclassified
7.72274	7.20184	-0.351841	0.636192	-0.504253	-5.16952	3.21204	No	k__Fungi;p__Ascomycota;c__Sordariomycetes;o__Hypocreales;f__Nectriaceae;g__Fusarium
7.68764	6.89259	-0.784136	0.641084	-0.918401	-8.92177	1.4979	No	k__Fungi;p__Ascomycota;c__Sordariomycetes;o__Hypocreales;f__Nectriaceae;g__unclassified
4.5962	2.97557	-1.6631	3.68765	-0.884812	-26.0953	0.0100106	No	k__Fungi;p__Ascomycota;c__Sordariomycetes;o__Hypocreales;f__Nectriaceae;g__Fusicolla
-4.05556	0.764289	2.78428	6.0542	0.494875	-3.09361	6.04814	No	k__Fungi;p__Ascomycota;c__Sordariomycetes;o__Hypocreales;f__Stachybotryaceae;g__Myrothecium
8.18787	7.7644	-0.263501	0.600459	-0.436073	-5.36706	1.77897	No	k__Fungi;p__Ascomycota;c__Sordariomycetes;o__Hypocreales;f__unclassified;g__unclassified
0.839558	-3.43611	-4.26695	4.15403	-0.735456	-16.9638	2.41183	No	k__Fungi;p__Ascomycota;c__Sordariomycetes;o__Hypocreales;f__Stachybotryaceae;g__Striatibotrys
4.41338	4.12202	-0.313511	1.20387	-0.197394	-7.75643	6.62908	No	k__Fungi;p__Ascomycota;c__Sordariomycetes;o__Hypocreales;f__Niessliaceae;g__Eucasphaeria
4.0566	4.01191	-0.0983751	0.633359	-0.181338	-4.77118	2.7342	No	k__Fungi;p__Ascomycota;c__Sordariomycetes;o__Hypocreales;f__Hypocreaceae;g__Trichoderma
1.1974	2.21748	0.777715	2.40663	0.296306	-3.47648	8.40326	No	k__Fungi;p__Ascomycota;c__Sordariomycetes;o__Hypocreales;f__Hypocreales_fam_Incertae_sedis;g__Acremonium
-5.58057	-3.63135	2.57532	7.738	0.418323	-1.69408	7.91749	No	k__Fungi;p__Ascomycota;c__Sordariomycetes;o__Hypocreales;f__Ophiocordycipitaceae;g__unclassified
-4.30244	0.882688	1.69765	7.15069	0.222772	-3.39821	11.8588	No	k__Fungi;p__Ascomycota;c__Sordariomycetes;o__Hypocreales;f__Cordycipitaceae;g__unclassified
1.49596	-4.14139	-2.83383	6.63504	-0.514969	-9.64026	3.15583	No	k__Fungi;p__Ascomycota;c__Leotiomycetes;o__Helotiales;f__Helotiaceae;g__unclassified
0.911038	-1.12063	-0.203091	4.82544	-0.0493577	-4.71469	6.84702	No	k__Fungi;p__Ascomycota;c__Sordariomycetes;o__Hypocreales;f__Clavicipitaceae;g__Metarhizium
0.904156	1.23233	1.50531	7.017	0.180531	-5.09983	10.0919	No	k__Fungi;p__Ascomycota;c__Sordariomycetes;o__Hypocreales;f__Clavicipitaceae;g__unclassified
6.66481	6.38775	-0.526835	0.830485	-0.661355	-7.56307	0.955138	No	k__Fungi;p__Ascomycota;c__Sordariomycetes;o__Sordariales;f__Chaetomiaceae;g__unclassified
8.44777	8.59115	0.073677	0.770517	0.0697365	-5.96469	5.1133	No	k__Fungi;p__Ascomycota;c__Sordariomycetes;o__unclassified;f__unclassified;g__unclassified
-4.23389	-5.47908	-1.96407	6.84128	-0.372722	-10.463	2.92252	No	k__Fungi;p__Ascomycota;c__Sordariomycetes;o__Sordariales;f__Sordariales_fam_Incertae_sedis;g__unclassified
4.14559	4.15009	-0.05781	1.44863	-0.0440162	-5.47655	7.94872	No	k__Fungi;p__Ascomycota;c__Sordariomycetes;o__Sordariales;f__unclassified;g__unclassified
4.29076	3.98647	-1.15611	2.15927	-0.471731	-10.6612	2.3849	No	k__Fungi;p__Ascomycota;c__Sordariomycetes;o__Sordariales;f__Sordariaceae;g__unclassified
2.89419	3.00635	0.190242	1.16016	0.168351	-3.80666	5.8612	No	k__Fungi;p__Ascomycota;c__Sordariomycetes;o__Sordariales;f__Lasiosphaeriaceae;g__unclassified
0.796942	-5.24756	-5.75227	5.72088	-0.917113	-9.08346	2.44684	No	k__Fungi;p__Ascomycota;c__Sordariomycetes;o__Sordariales;f__Sordariales_fam_Incertae_sedis;g__Ramophialophora
6.23716	6.18236	-0.0846709	1.99004	-0.0456145	-10.8792	8.05806	No	k__Fungi;p__Ascomycota;c__Sordariomycetes;o__Coniochaetales;f__Coniochaetaceae;g__Coniochaeta
0.948477	0.336593	0.408602	6.1045	0.102349	-5.63336	11.9908	No	k__Fungi;p__Ascomycota;c__Sordariomycetes;o__Chaetosphaeriales;f__Chaetosphaeriaceae;g__unclassified
1.56457	2.75203	1.07968	3.55062	0.195527	-3.0334	16.9673	No	k__Fungi;p__Ascomycota;c__Eurotiomycetes;o__Eurotiales;f__Trichocomaceae;g__Sagenomella
-5.99482	-3.62546	3.15653	6.559	0.404255	-2.53398	8.10557	No	k__Fungi;p__Ascomycota;c__Sordariomycetes;o__Diaporthales;f__unclassified;g__unclassified
5.18091	5.24674	1.01494	2.39185	0.278653	-1.87791	30.0367	No	k__Fungi;p__Ascomycota;c__Leotiomycetes;o__Helotiales;f__unclassified;g__unclassified
-3.98971	-3.64292	0.94947	7.18181	0.108446	-4.2595	5.86661	No	k__Fungi;p__Ascomycota;c__Leotiomycetes;o__unclassified;f__unclassified;g__unclassified
-4.20517	-5.03958	-1.72035	6.07646	-0.270168	-4.01226	2.47897	No	k__Fungi;p__Ascomycota;c__Lecanoromycetes;o__Lecanorales;f__Parmeliaceae;g__Evernia
5.38812	5.2781	0.0496224	1.72283	0.0262886	-4.71583	5.00221	No	k__Fungi;p__Ascomycota;c__Eurotiomycetes;o__Eurotiales;f__Aspergillaceae;g__Penicillium
1.89488	0.782984	0.569377	6.86523	0.0675286	-3.30071	17.7728	No	k__Fungi;p__Ascomycota;c__Eurotiomycetes;o__Eurotiales;f__unclassified;g__unclassified
4.30844	3.48355	-0.862032	0.750805	-1.02426	-10.2114	0.862462	No	k__Fungi;p__Ascomycota;c__Eurotiomycetes;o__Eurotiales;f__Aspergillaceae;g__unclassified
-4.52996	-3.63325	-0.790965	7.2636	-0.0905305	-4.56264	4.39305	No	k__Fungi;p__Ascomycota;c__Eurotiomycetes;o__Eurotiales;f__Aspergillaceae;g__Aspergillus
3.87889	3.66899	-0.266722	1.92752	-0.133694	-12.9782	3.97947	No	k__Fungi;p__Ascomycota;c__Eurotiomycetes;o__unclassified;f__unclassified;g__unclassified
5.01489	4.30569	0.75464	3.33413	0.221224	-4.32289	7.57883	No	k__Fungi;p__Ascomycota;c__Eurotiomycetes;o__Eurotiales;f__Trichocomaceae;g__unclassified
2.04026	2.37044	0.0620564	2.22304	0.0258777	-5.31332	5.57814	No	k__Fungi;p__Ascomycota;c__Eurotiomycetes;o__Onygenales;f__unclassified;g__unclassified
3.21607	2.83264	-0.291821	3.81352	-0.0433765	-14.7195	36.565	No	k__Fungi;p__Ascomycota;c__Eurotiomycetes;o__Onygenales;f__Gymnoascaceae;g__Gymnoascus
-0.436237	-3.90953	-1.66376	5.28509	-0.248198	-8.21849	3.59022	No	k__Fungi;p__Ascomycota;c__Dothideomycetes;o__Botryosphaeriales;f__Botryosphaeriaceae;g__unclassified
3.93436	3.66322	0.127643	1.21262	0.115283	-3.13465	4.49937	No	k__Fungi;p__Ascomycota;c__Dothideomycetes;o__Dothideales;f__unclassified;g__unclassified
5.47053	7.36252	2.96216	2.64421	1.2718	0.0118279	32.349	Yes	k__Fungi;p__Ascomycota;c__Dothideomycetes;o__Capnodiales;f__Mycosphaerellaceae;g__Zymoseptoria
4.82268	2.88134	-1.82849	1.82638	-1.05927	-12.549	1.31463	No	k__Fungi;p__Ascomycota;c__Sordariomycetes;o__Microascales;f__Microascaceae;g__unclassified
-4.06101	0.76642	3.2394	7.12207	0.36147	-3.01798	7.79013	No	k__Fungi;p__Ascomycota;c__Sordariomycetes;o__Microascales;f__Microascaceae;g__Wardomycopsis
5.2346	1.02455	-4.33805	3.12461	-1.48647	-26.5704	-0.170381	Yes	k__Fungi;p__Ascomycota;c__Pezizomycetes;o__Pezizales;f__Pyronemataceae;g__unclassified
9.99218	9.92754	-0.0972211	0.51425	-0.173412	-5.22118	3.05677	No	k__Fungi;p__Ascomycota;c__unclassified;o__unclassified;f__unclassified;g__unclassified
5.62374	5.75031	0.147076	1.5284	0.0972403	-6.54239	6.03746	No	k__Fungi;p__Ascomycota;c__Dothideomycetes;o__unclassified;f__unclassified;g__unclassified
1.6661	-3.68626	-3.06322	6.89086	-0.398748	-18.9785	4.81282	No	k__Fungi;p__Ascomycota;c__Dothideomycetes;o__Pleosporales;f__Phaeosphaeriaceae;g__Phaeosphaeria
-4.03457	-5.19118	-1.83618	5.35168	-0.364349	-4.62944	2.32756	No	k__Fungi;p__Basidiomycota;c__Tremellomycetes;o__Tremellales;f__Bulleribasidiaceae;g__Vishniacozyma
2.00363	4.4677	2.34414	2.42493	1.04557	-0.0073624	23.0861	No	k__Fungi;p__Ascomycota;c__Dothideomycetes;o__Pleosporales;f__Pleosporaceae;g__Alternaria
0.888496	-3.96421	-4.94481	5.32341	-0.711327	-16.3959	3.45258	No	k__Fungi;p__Ascomycota;c__Dothideomycetes;o__Pleosporales;f__Pleosporaceae;g__unclassified
6.29994	6.30352	0.823508	1.8082	0.421723	-3.3073	11.2428	No	k__Fungi;p__Ascomycota;c__Dothideomycetes;o__Pleosporales;f__unclassified;g__unclassified
-5.8809	-3.75918	2.89548	6.7883	0.418107	-2.27756	9.21454	No	k__Fungi;p__Ascomycota;c__Dothideomycetes;o__Pleosporales;f__Sporormiaceae;g__Preussia
-4.44101	-3.76084	0.219523	7.44784	0.0328421	-3.27708	4.11572	No	k__Fungi;p__Ascomycota;c__Dothideomycetes;o__Pleosporales;f__Sporormiaceae;g__unclassified
-5.51601	-0.275541	5.6492	5.00378	0.941972	-1.0557	10.0149	No	k__Fungi;p__Ascomycota;c__Sordariomycetes;o__Magnaporthales;f__Magnaporthaceae;g__unclassified
0.780566	-5.1998	-5.53801	5.65669	-0.895464	-8.1731	2.35952	No	k__Fungi;p__Ascomycota;c__Sordariomycetes;o__Glomerellales;f__unclassified;g__unclassified
-4.52302	-4.96897	-1.4009	5.34994	-0.252165	-4.34842	3.54848	No	k__Fungi;p__Ascomycota;c__Sordariomycetes;o__Glomerellales;f__Plectosphaerellaceae;g__unclassified
3.98798	4.22798	1.4384	4.82544	0.385408	-5.81141	17.7611	No	k__Fungi;p__Ascomycota;c__Pezizomycetes;o__Pezizales;f__unclassified;g__unclassified
2.45662	-3.66636	-4.21008	7.29191	-0.638637	-14.0969	2.75201	No	k__Fungi;p__Ascomycota;c__Pezizomycetes;o__Pezizales;f__Ascodesmidaceae;g__Cephaliophora
3.48798	-3.73609	-7.29947	6.09685	-0.973425	-29.095	0.881704	No	k__Fungi;p__Ascomycota;c__Pezizomycetes;o__Pezizales;f__Ascobolaceae;g__Ascobolus
6.10517	4.6839	-1.0411	2.06505	-0.529211	-7.89641	6.67767	No	k__Fungi;p__Ascomycota;c__Eurotiomycetes;o__Chaetothyriales;f__Herpotrichiellaceae;g__unclassified
-0.542759	2.47736	3.09227	4.22037	0.696493	-1.3358	24.925	No	k__Fungi;p__Ascomycota;c__Eurotiomycetes;o__Chaetothyriales;f__unclassified;g__unclassified
0.341159	0.845541	0.167686	4.16805	0.035456	-4.26366	9.20516	No	k__Fungi;p__Ascomycota;c__Sordariomycetes;o__Melanosporales;f__Melanosporaceae;g__Melanospora
3.21761	2.1316	-0.297586	2.64784	-0.155596	-6.52542	4.78053	No	k__Fungi;p__Ascomycota;c__Sordariomycetes;o__Hypocreales;f__Stachybotryaceae;g__unclassified
-4.11442	-3.39734	-0.760489	6.83455	-0.0804624	-4.0905	8.85462	No	k__Fungi;p__Ascomycota;c__Leotiomycetes;o__Erysiphales;f__Erysiphaceae;g__unclassified
0.190428	-3.29831	-3.89974	3.61744	-0.856299	-9.67553	1.1689	No	k__Fungi;p__Ascomycota;c__Pezizomycetes;o__Pezizales;f__Pezizaceae;g__Peziza
-4.1972	-3.5723	0.331289	4.45574	0.0825372	-2.75731	3.85909	No	k__Fungi;p__Ascomycota;c__Pezizomycetes;o__Pezizales;f__Pezizaceae;g__unclassified
0.198177	-5.15968	-4.45557	4.60226	-0.886444	-17.2742	2.32614	No	k__Fungi;p__Ascomycota;c__Orbiliomycetes;o__Orbiliales;f__Orbiliaceae;g__unclassified
8.87309	8.11378	-0.633217	0.776552	-0.628254	-8.59519	3.21554	No	k__Fungi;p__Basidiomycota;c__Tremellomycetes;o__Filobasidiales;f__Piskurozymaceae;g__Solicoccozyma
4.90174	5.97899	0.919271	1.06612	0.696492	-2.75279	11.7576	No	k__Fungi;p__Basidiomycota;c__unclassified;o__unclassified;f__unclassified;g__unclassified
-5.54154	-3.93424	2.73535	5.16824	0.422575	-3.63957	7.79083	No	k__Fungi;p__Basidiomycota;c__Tremellomycetes;o__Filobasidiales;f__Filobasidiaceae;g__Filobasidium
1.56582	-3.8214	-5.52422	5.10869	-0.77088	-14.7836	2.28405	No	k__Fungi;p__Basidiomycota;c__Tremellomycetes;o__Holtermanniales;f__Holtermanniales_fam_Incertae_sedis;g__Holtermanniella
-1.07245	0.778541	1.23199	5.32215	0.202485	-5.28935	4.25389	No	k__Fungi;p__Basidiomycota;c__Tremellomycetes;o__Cystofilobasidiales;f__Mrakiaceae;g__Udeniomyces
-3.71236	-3.81164	1.80462	5.95183	0.220203	-3.13709	6.3907	No	k__Fungi;p__Basidiomycota;c__Tremellomycetes;o__Cystofilobasidiales;f__Mrakiaceae;g__Itersonilia
1.59144	1.49258	0.327109	1.84086	0.114561	-2.59888	9.46251	No	k__Fungi;p__Basidiomycota;c__Tremellomycetes;o__unclassified;f__unclassified;g__unclassified
0.900692	0.865458	-0.306718	5.90516	-0.050681	-6.49628	9.54893	No	k__Fungi;p__Basidiomycota;c__Tremellomycetes;o__Cystofilobasidiales;f__Cystofilobasidiaceae;g__Cystofilobasidium
4.51533	1.11853	-3.46103	5.6023	-0.54274	-25.0524	2.90428	No	k__Fungi;p__Basidiomycota;c__Agaricomycetes;o__Cantharellales;f__Cantharellales_fam_Incertae_sedis;g__Minimedusa
0.6332	-5.3682	-5.61301	3.18907	-1.61797	-11.9043	-0.106016	Yes	k__Fungi;p__Basidiomycota;c__Geminibasidiomycetes;o__Geminibasidiales;f__Geminibasidiaceae;g__Geminibasidium
-4.34905	-5.41357	-1.70584	6.86829	-0.235911	-8.28486	3.18975	No	k__Fungi;p__Basidiomycota;c__Agaricomycetes;o__Cantharellales;f__unclassified;g__unclassified
-4.56608	0.655188	3.41	6.97016	0.383082	-3.10276	11.9026	No	k__Fungi;p__Basidiomycota;c__Agaricomycetes;o__Cantharellales;f__Ceratobasidiaceae;g__unclassified
-5.56481	-3.69323	2.88962	6.10677	0.486227	-1.958	7.20352	No	k__Fungi;p__Basidiomycota;c__Agaricomycetes;o__Corticiales;f__Corticiaceae;g__Laetisaria
2.48185	3.37211	1.25668	8.69448	0.202489	-7.6843	10.1695	No	k__Fungi;p__Basidiomycota;c__Agaricomycetes;o__Agaricales;f__Bolbitiaceae;g__unclassified
-5.64868	1.64773	7.25269	2.60063	2.91408	0.593396	20.8015	Yes	k__Fungi;p__Basidiomycota;c__Agaricomycetes;o__Agaricales;f__Tricholomataceae;g__unclassified
0.56805	-5.39818	-5.44281	5.37895	-0.914605	-7.60079	2.52839	No	k__Fungi;p__Basidiomycota;c__Agaricomycetes;o__Agaricales;f__Entolomataceae;g__Entoloma
1.11574	-3.7239	-4.13517	5.56831	-0.577641	-12.0145	4.4504	No	k__Fungi;p__Basidiomycota;c__Agaricomycetes;o__Agaricales;f__Lycoperdaceae;g__unclassified
-4.39539	-5.25839	-1.667	5.33874	-0.309623	-4.12907	3.30088	No	k__Fungi;p__Basidiomycota;c__Agaricomycetes;o__Agaricales;f__Lycoperdaceae;g__Bovista
-5.4989	-0.290381	5.58036	5.48105	0.905128	-1.916	10.0161	No	k__Fungi;p__Basidiomycota;c__Agaricomycetes;o__Agaricales;f__Psathyrellaceae;g__Psathyrella
-4.015	1.7778	5.11621	5.21834	0.93278	-0.743863	9.8249	No	k__Fungi;p__Basidiomycota;c__Agaricomycetes;o__Agaricales;f__Psathyrellaceae;g__unclassified
-0.339777	3.98495	4.38752	3.06531	1.38155	0.084268	20.8371	Yes	k__Fungi;p__Basidiomycota;c__Agaricomycetes;o__Agaricales;f__Bolbitiaceae;g__Conocybe
-5.63398	-3.77156	3.14232	5.29921	0.504694	-2.85119	5.11508	No	k__Fungi;p__Basidiomycota;c__Agaricomycetes;o__Agaricales;f__Marasmiaceae;g__unclassified
-5.68318	-3.92244	2.65349	5.3664	0.491431	-1.74814	5.63422	No	k__Fungi;p__Basidiomycota;c__Agaricomycetes;o__Agaricales;f__Bolbitiaceae;g__Bolbitius
-4.10384	-5.20131	-1.80313	8.19822	-0.239908	-6.51099	2.91476	No	k__Fungi;p__Basidiomycota;c__Agaricomycetes;o__Atheliales;f__Atheliaceae;g__Athelia
1.16978	3.88101	2.83915	6.40726	0.344481	-3.26033	11.9661	No	k__Fungi;p__Basidiomycota;c__Agaricomycetes;o__Agaricales;f__unclassified;g__unclassified
-5.76303	-3.8186	2.45561	5.37671	0.421477	-2.26868	7.54191	No	k__Fungi;p__Basidiomycota;c__Agaricomycetes;o__Geastrales;f__Geastraceae;g__Geastrum
4.88007	5.09283	-0.367277	2.91768	-0.142884	-8.41188	6.59738	No	k__Fungi;p__Basidiomycota;c__Agaricomycetes;o__unclassified;f__unclassified;g__unclassified
-3.89694	-5.4205	-2.36835	5.18289	-0.438215	-4.74116	2.50326	No	k__Fungi;p__Basidiomycota;c__Agaricomycetes;o__Sebacinales;f__unclassified;g__unclassified
-5.36609	-4.28572	1.14689	3.8121	0.238311	-3.79607	6.00621	No	k__Fungi;p__Basidiomycota;c__Exobasidiomycetes;o__Entylomatales;f__unclassified;g__unclassified
0.579139	1.2151	0.735833	2.63708	0.191653	-2.73236	19.1422	No	k__Fungi;p__Basidiomycota;c__Microbotryomycetes;o__Sporidiobolales;f__Sporidiobolaceae;g__Sporobolomyces
-4.0352	-5.06688	-1.36772	4.95714	-0.249749	-4.46998	2.74493	No	k__Fungi;p__Basidiomycota;c__Cystobasidiomycetes;o__unclassified;f__unclassified;g__unclassified
-3.82127	-3.78201	0.940515	5.77954	0.167126	-4.13178	4.94942	No	k__Fungi;p__Basidiomycota;c__Agaricostilbomycetes;o__Agaricostilbales;f__Kondoaceae;g__Kondoa
-3.79719	-3.81389	1.24921	5.35713	0.184185	-3.64051	4.0495	No	k__Fungi;p__Ascomycota;c__Taphrinomycetes;o__Taphrinales;f__Protomycetaceae;g__Protomyces
-0.189398	0.938456	1.19671	5.32427	0.206848	-7.2286	8.06818	No	k__Fungi;p__Basidiomycota;c__Agaricostilbomycetes;o__Agaricostilbales;f__Chionosphaeraceae;g__unclassified
-4.03661	1.3599	3.0646	5.66693	0.530571	-2.39944	11.6646	No	k__Fungi;p__Mucoromycota;c__Mucoromycetes;o__Mucorales;f__unclassified;g__unclassified
0.541954	-5.30039	-5.50195	5.33356	-0.892025	-12.4878	2.83323	No	k__Fungi;p__Mucoromycota;c__unclassified;o__unclassified;f__unclassified;g__unclassified
-4.07877	-0.565285	1.59977	5.71878	0.19151	-3.29096	9.00315	No	k__Fungi;p__Mucoromycota;c__Mucoromycetes;o__Mucorales;f__Mucoraceae;g__Mucor
4.63471	6.73593	3.12664	4.44239	0.713209	-0.73435	27.3371	No	k__Fungi;p__Chytridiomycota;c__Rhizophlyctidomycetes;o__Rhizophlyctidales;f__Rhizophlyctidaceae;g__unclassified
5.16819	4.52534	-0.418378	1.53697	-0.323828	-4.82594	1.85661	No	k__Fungi;p__Chytridiomycota;c__Rhizophlyctidomycetes;o__Rhizophlyctidales;f__Rhizophlyctidaceae;g__Rhizophlyctis
2.79438	4.61153	1.87764	1.14362	1.56981	-0.0563071	8.53096	No	k__Fungi;p__Chytridiomycota;c__Spizellomycetes;o__Spizellomycetales;f__unclassified;g__unclassified
-4.26179	3.46086	7.58287	5.37451	0.861877	-2.99258	32.3903	No	k__Fungi;p__Chytridiomycota;c__Spizellomycetes;o__Spizellomycetales;f__Spizellomycetaceae;g__Spizellomyces
5.17021	5.06182	-0.987659	2.49629	-0.393577	-12.23	3.5023	No	k__Fungi;p__Chytridiomycota;c__Spizellomycetes;o__Spizellomycetales;f__Powellomycetaceae;g__Powellomyces
-3.78442	0.438886	2.53719	5.75497	0.480999	-2.3627	9.04938	No	k__Fungi;p__Chytridiomycota;c__Spizellomycetes;o__Spizellomycetales;f__Powellomycetaceae;g__unclassified
-5.66758	-3.64925	3.30264	6.72572	0.487059	-2.29789	9.44304	No	k__Fungi;p__Chytridiomycota;c__Spizellomycetes;o__Spizellomycetales;f__Spizellomycetaceae;g__Kochiomyces
-4.1076	-3.6155	0.130417	6.53036	0.0175044	-5.55222	4.81554	No	k__Fungi;p__Basidiomycota;c__Malasseziomycetes;o__Malasseziales;f__Malasseziaceae;g__Malassezia
8.59916	8.53339	-0.0491998	0.695432	-0.0474839	-5.72986	6.18544	No	k__Fungi;p__Mortierellomycota;c__Mortierellomycetes;o__Mortierellales;f__Mortierellaceae;g__Mortierella
3.64033	3.30042	-0.545073	4.46456	-0.112107	-28.8149	4.18302	No	k__Fungi;p__Mortierellomycota;c__Mortierellomycetes;o__Mortierellales;f__Mortierellaceae;g__unclassified
-4.00283	1.86867	2.41066	6.51135	0.419407	-7.46611	9.36853	No	k__Fungi;p__Mortierellomycota;c__Mortierellomycetes;o__Mortierellales;f__unclassified;g__unclassified
-4.20826	0.360926	4.80313	3.66257	1.18591	-0.459485	19.106	No	k__Fungi;p__Mortierellomycota;c__unclassified;o__unclassified;f__unclassified;g__unclassified
-4.23545	-5.53194	-2.21419	5.04988	-0.344659	-4.7074	2.23672	No	k__Fungi;p__Chytridiomycota;c__Lobulomycetes;o__unclassified;f__unclassified;g__unclassified
5.98258	-3.64842	-8.817	3.94159	-2.19291	-30.3316	-0.447247	Yes	k__Fungi;p__Glomeromycota;c__Glomeromycetes;o__Glomerales;f__Claroideoglomeraceae;g__Claroideoglomus
3.64039	-3.78176	-7.91047	4.25272	-1.77837	-38.7177	-0.279368	Yes	k__Fungi;p__Glomeromycota;c__Glomeromycetes;o__Glomerales;f__unclassified;g__unclassified
-3.74729	-5.0078	-1.69492	4.94194	-0.304141	-5.86736	5.03272	No	k__Fungi;p__Glomeromycota;c__Glomeromycetes;o__unclassified;f__unclassified;g__unclassified
0.857741	-1.13433	-2.07425	5.73476	-0.334657	-7.74214	4.88797	No	k__Fungi;p__Glomeromycota;c__Glomeromycetes;o__Diversisporales;f__Diversisporaceae;g__unclassified
3.4312	-3.67786	-7.11434	4.42023	-1.27922	-33.0253	-0.0533525	Yes	k__Fungi;p__Glomeromycota;c__Archaeosporomycetes;o__Archaeosporales;f__Archaeosporaceae;g__unclassified
1.06812	-5.53601	-6.47561	2.60836	-2.51745	-28.1086	-0.549308	Yes	k__Fungi;p__Glomeromycota;c__Archaeosporomycetes;o__unclassified;f__unclassified;g__unclassified
2.07444	-3.76321	-3.68122	7.95004	-0.440878	-11.5854	3.26096	No	k__Fungi;p__Glomeromycota;c__Glomeromycetes;o__Glomerales;f__Glomeraceae;g__unclassified
6.3777	6.93056	0.627231	0.89766	0.769392	-1.13748	10.5309	No	k__Fungi;p__Chytridiomycota;c__unclassified;o__unclassified;f__unclassified;g__unclassified
3.76231	5.0959	0.203434	1.66137	0.166299	-3.64794	6.50681	No	k__Fungi;p__Mucoromycota;c__Mucoromycetes;o__Mucorales;f__Rhizopodaceae;g__Rhizopus
2.20149	3.34798	1.06286	2.4029	0.239884	-3.33542	14.0495	No	k__Fungi;p__Olpidiomycota;c__Olpidiomycetes;o__Olpidiales;f__Olpidiaceae;g__unclassified
0.650012	2.53236	2.22216	7.31184	0.305879	-3.02997	10.8055	No	k__Fungi;p__Olpidiomycota;c__Olpidiomycetes;o__Olpidiales;f__Olpidiaceae;g__Olpidium
-0.487064	3.2613	3.2652	2.18875	1.36563	-0.652809	13.2016	No	k__Fungi;p__Rozellomycota;c__unclassified;o__unclassified;f__unclassified;g__unclassified
-3.87015	-3.58669	1.02741	5.91816	0.185517	-2.31375	3.65772	No	k__Fungi;p__Basidiomycota;c__Ustilaginomycetes;o__Ustilaginales;f__Ustilaginaceae;g__unclassified
-4.35105	-5.28052	-1.99373	6.95195	-0.367541	-7.06785	2.30017	No	k__Fungi;p__Kickxellomycota;c__Kickxellomycetes;o__Kickxellales;f__Kickxellaceae;g__Ramicandelaber

## Sheet: Bulk.Soil-C1vsC3
				Median effect size and 95% confidence interval (low-high)			Significant Taxon according to effect size
rab.win.C1	rab.win.C3	diff.btw	diff.win	effect	effect.low	effect.high	Sig.Effect	Taxon
12.0446	12.7979	0.676288	0.69548	0.935235	-1.15861	8.97927	No	k__Fungi;p__unclassified;c__unclassified;o__unclassified;f__unclassified;g__unclassified
5.34913	3.61096	-1.10316	2.65376	-0.588736	-11.645	5.48141	No	k__Fungi;p__Ascomycota;c__Sordariomycetes;o__Xylariales;f__unclassified;g__unclassified
-6.14917	-4.23262	2.72298	6.38228	0.470118	-1.85221	6.49759	No	k__Fungi;p__Ascomycota;c__Sordariomycetes;o__Trichosphaeriales;f__unclassified;g__unclassified
7.56299	7.76468	0.248997	0.673817	0.356586	-2.39426	7.34174	No	k__Fungi;p__Ascomycota;c__Sordariomycetes;o__Hypocreales;f__Nectriaceae;g__Fusarium
7.54614	7.62344	0.0851796	0.70984	0.123832	-2.59361	5.33001	No	k__Fungi;p__Ascomycota;c__Sordariomycetes;o__Hypocreales;f__Nectriaceae;g__unclassified
4.44369	3.20147	-1.40622	0.883234	-1.74779	-13.3574	-0.269564	Yes	k__Fungi;p__Ascomycota;c__Sordariomycetes;o__Hypocreales;f__Nectriaceae;g__Fusicolla
-4.18791	0.968128	5.3952	4.30682	1.1531	-0.121232	17.1821	No	k__Fungi;p__Ascomycota;c__Sordariomycetes;o__Hypocreales;f__Stachybotryaceae;g__Myrothecium
8.05553	8.46824	0.489189	0.441716	0.973365	-0.732259	7.66041	No	k__Fungi;p__Ascomycota;c__Sordariomycetes;o__Hypocreales;f__unclassified;g__unclassified
0.674874	0.9601	0.16075	0.927907	0.184212	-3.41019	3.81441	No	k__Fungi;p__Ascomycota;c__Sordariomycetes;o__Hypocreales;f__Stachybotryaceae;g__Striatibotrys
4.30568	4.35682	0.156807	1.34346	0.113784	-4.54904	3.83432	No	k__Fungi;p__Ascomycota;c__Sordariomycetes;o__Hypocreales;f__Niessliaceae;g__Eucasphaeria
3.90128	5.10984	1.1483	0.70796	1.65883	0.121328	13.7715	Yes	k__Fungi;p__Ascomycota;c__Sordariomycetes;o__Hypocreales;f__Hypocreaceae;g__Trichoderma
1.08493	2.26263	0.641748	1.72128	0.439289	-5.1006	6.36397	No	k__Fungi;p__Ascomycota;c__Sordariomycetes;o__Hypocreales;f__Hypocreales_fam_Incertae_sedis;g__Acremonium
-4.4423	-4.19533	-0.352418	6.75999	-0.064138	-4.43837	4.24943	No	k__Fungi;p__Ascomycota;c__Sordariomycetes;o__Hypocreales;f__Cordycipitaceae;g__unclassified
1.29021	0.869209	0.499457	7.05017	0.0625853	-13.2675	4.93884	No	k__Fungi;p__Ascomycota;c__Leotiomycetes;o__Helotiales;f__Helotiaceae;g__unclassified
0.774265	-0.125241	-0.365416	5.95785	-0.0695914	-6.36543	8.20251	No	k__Fungi;p__Ascomycota;c__Sordariomycetes;o__Hypocreales;f__Clavicipitaceae;g__Metarhizium
0.726164	-5.4767	-4.94568	5.74135	-0.822139	-12.0091	4.47628	No	k__Fungi;p__Ascomycota;c__Sordariomycetes;o__Hypocreales;f__Clavicipitaceae;g__unclassified
6.52594	6.78631	0.160143	0.760578	0.229565	-2.52966	3.67801	No	k__Fungi;p__Ascomycota;c__Sordariomycetes;o__Sordariales;f__Chaetomiaceae;g__unclassified
8.31735	8.27769	-0.0620715	0.373387	-0.176687	-3.73759	2.09324	No	k__Fungi;p__Ascomycota;c__Sordariomycetes;o__unclassified;f__unclassified;g__unclassified
-4.19394	-5.39606	-2.35955	6.0844	-0.456547	-9.54332	3.12851	No	k__Fungi;p__Ascomycota;c__Sordariomycetes;o__Sordariales;f__Sordariales_fam_Incertae_sedis;g__unclassified
4.04271	2.03007	-2.32899	0.936467	-2.50144	-16.056	-0.839877	Yes	k__Fungi;p__Ascomycota;c__Sordariomycetes;o__Sordariales;f__unclassified;g__unclassified
-5.73598	-0.0778334	5.17981	4.6544	1.0079	-2.01385	12.1494	No	k__Fungi;p__Ascomycota;c__Sordariomycetes;o__Sordariales;f__Lasiosphaeriaceae;g__Podospora
4.13056	5.68456	1.48147	1.18582	0.98459	-0.536459	9.14944	No	k__Fungi;p__Ascomycota;c__Sordariomycetes;o__Sordariales;f__Sordariaceae;g__unclassified
2.77798	2.85611	-0.171012	0.812132	-0.184561	-3.92435	3.22951	No	k__Fungi;p__Ascomycota;c__Sordariomycetes;o__Sordariales;f__Lasiosphaeriaceae;g__unclassified
0.688364	0.323836	-0.0357625	7.34629	-0.0039374	-5.31647	4.9971	No	k__Fungi;p__Ascomycota;c__Sordariomycetes;o__Sordariales;f__Sordariales_fam_Incertae_sedis;g__Ramophialophora
6.0921	5.86883	-0.207368	1.00945	-0.135292	-6.09123	7.2548	No	k__Fungi;p__Ascomycota;c__Sordariomycetes;o__Coniochaetales;f__Coniochaetaceae;g__Coniochaeta
0.844971	1.86504	1.38158	1.79811	0.860734	-0.298663	17.8589	No	k__Fungi;p__Ascomycota;c__Sordariomycetes;o__Chaetosphaeriales;f__Chaetosphaeriaceae;g__unclassified
1.44279	1.2248	-0.287135	4.06816	-0.0665385	-5.2375	12.7323	No	k__Fungi;p__Ascomycota;c__Eurotiomycetes;o__Eurotiales;f__Trichocomaceae;g__Sagenomella
-5.84978	-4.23012	2.61249	5.19424	0.487278	-1.73451	5.63654	No	k__Fungi;p__Ascomycota;c__Sordariomycetes;o__Diaporthales;f__unclassified;g__unclassified
5.04953	5.01527	1.2159	2.02656	0.386226	-2.46456	19.2287	No	k__Fungi;p__Ascomycota;c__Leotiomycetes;o__Helotiales;f__unclassified;g__unclassified
-3.96241	-3.99512	0.0159057	6.29674	0.00265438	-4.24432	4.18783	No	k__Fungi;p__Ascomycota;c__Leotiomycetes;o__unclassified;f__unclassified;g__unclassified
-4.31781	-5.31751	-1.63044	5.90405	-0.341106	-10.1398	2.13799	No	k__Fungi;p__Ascomycota;c__Lecanoromycetes;o__Lecanorales;f__Parmeliaceae;g__Evernia
5.18536	5.313	0.313835	1.42386	0.230889	-2.66694	3.66148	No	k__Fungi;p__Ascomycota;c__Eurotiomycetes;o__Eurotiales;f__Aspergillaceae;g__Penicillium
1.75043	1.59915	0.242539	3.32952	0.0638315	-4.21122	12.0603	No	k__Fungi;p__Ascomycota;c__Eurotiomycetes;o__Eurotiales;f__unclassified;g__unclassified
4.13857	3.37694	-0.683423	1.50987	-0.170914	-18.5217	1.94516	No	k__Fungi;p__Ascomycota;c__Eurotiomycetes;o__Eurotiales;f__Aspergillaceae;g__unclassified
-4.23084	2.07329	6.06966	5.24823	0.977564	-1.09674	17.5113	No	k__Fungi;p__Ascomycota;c__Eurotiomycetes;o__Eurotiales;f__Aspergillaceae;g__Aspergillus
3.74126	4.28166	0.104544	2.29184	0.0430872	-9.49144	4.59117	No	k__Fungi;p__Ascomycota;c__Eurotiomycetes;o__unclassified;f__unclassified;g__unclassified
4.87204	3.79716	0.0389007	2.25781	0.0162739	-6.0851	7.34525	No	k__Fungi;p__Ascomycota;c__Eurotiomycetes;o__Eurotiales;f__Trichocomaceae;g__unclassified
1.9295	3.71401	1.40214	2.02186	0.723545	-2.39961	10.366	No	k__Fungi;p__Ascomycota;c__Eurotiomycetes;o__Onygenales;f__unclassified;g__unclassified
3.07825	3.39887	0.53874	4.93181	0.150352	-1.21557	39.0056	No	k__Fungi;p__Ascomycota;c__Eurotiomycetes;o__Onygenales;f__Gymnoascaceae;g__Gymnoascus
-0.542226	-5.31278	-4.04122	4.14657	-0.89466	-12.6574	2.73475	No	k__Fungi;p__Ascomycota;c__Dothideomycetes;o__Botryosphaeriales;f__Botryosphaeriaceae;g__unclassified
3.76063	5.19454	1.52734	0.789085	2.10755	0.460072	19.2595	Yes	k__Fungi;p__Ascomycota;c__Dothideomycetes;o__Dothideales;f__unclassified;g__unclassified
5.29877	5.76706	0.934976	1.96774	0.366128	-3.11501	17.879	No	k__Fungi;p__Ascomycota;c__Dothideomycetes;o__Capnodiales;f__Mycosphaerellaceae;g__Zymoseptoria
-6.35	-3.95257	2.54903	4.96321	0.46321	-2.52546	8.26972	No	k__Fungi;p__Ascomycota;c__Dothideomycetes;o__Capnodiales;f__unclassified;g__unclassified
4.66439	4.58976	0.0354422	0.842169	0.0478745	-2.75663	9.61285	No	k__Fungi;p__Ascomycota;c__Sordariomycetes;o__Microascales;f__Microascaceae;g__unclassified
-4.29184	1.52473	2.64922	7.02979	0.389434	-8.77975	15.8969	No	k__Fungi;p__Ascomycota;c__Sordariomycetes;o__Microascales;f__Microascaceae;g__Wardomycopsis
5.08158	3.76831	-0.298789	1.80222	-0.180068	-6.83616	6.89157	No	k__Fungi;p__Ascomycota;c__Pezizomycetes;o__Pezizales;f__Pyronemataceae;g__unclassified
9.84605	10.2714	0.559591	0.69822	0.771537	-0.800619	7.37657	No	k__Fungi;p__Ascomycota;c__unclassified;o__unclassified;f__unclassified;g__unclassified
5.4628	5.34926	-0.0949472	1.17658	-0.0767296	-7.42158	5.41691	No	k__Fungi;p__Ascomycota;c__Dothideomycetes;o__unclassified;f__unclassified;g__unclassified
1.48085	-4.53827	-5.27032	5.44671	-0.924861	-15.6071	2.34743	No	k__Fungi;p__Ascomycota;c__Dothideomycetes;o__Pleosporales;f__Phaeosphaeriaceae;g__Phaeosphaeria
-4.32334	-5.46037	-2.24552	5.24916	-0.3895	-5.95374	2.53511	No	k__Fungi;p__Basidiomycota;c__Tremellomycetes;o__Tremellales;f__Bulleribasidiaceae;g__Vishniacozyma
1.86872	2.89705	1.18891	2.17106	0.366223	-1.55949	10.3755	No	k__Fungi;p__Ascomycota;c__Dothideomycetes;o__Pleosporales;f__Pleosporaceae;g__Alternaria
0.811604	1.24181	0.449781	1.06282	0.368848	-1.3508	4.11682	No	k__Fungi;p__Ascomycota;c__Dothideomycetes;o__Pleosporales;f__Pleosporaceae;g__unclassified
-5.79107	-4.15785	3.24171	6.12811	0.428051	-2.66515	6.28846	No	k__Fungi;p__Ascomycota;c__Dothideomycetes;o__Pleosporales;f__Melanommataceae;g__unclassified
6.16239	5.75915	-0.414039	0.8796	-0.2898	-5.25794	14.7234	No	k__Fungi;p__Ascomycota;c__Dothideomycetes;o__Pleosporales;f__unclassified;g__unclassified
-4.58884	-3.92235	0.349098	6.57171	0.0478345	-4.27215	2.9232	No	k__Fungi;p__Ascomycota;c__Dothideomycetes;o__Pleosporales;f__Sporormiaceae;g__unclassified
0.646317	-5.19049	-5.67242	5.30739	-0.990397	-18.8399	1.69464	No	k__Fungi;p__Ascomycota;c__Sordariomycetes;o__Glomerellales;f__unclassified;g__unclassified
-4.30257	0.708498	2.45007	5.99756	0.419926	-2.40935	10.3148	No	k__Fungi;p__Ascomycota;c__Sordariomycetes;o__Glomerellales;f__Plectosphaerellaceae;g__unclassified
3.78821	5.72429	2.12629	3.66106	0.672016	-1.93218	16.5944	No	k__Fungi;p__Ascomycota;c__Pezizomycetes;o__Pezizales;f__unclassified;g__unclassified
2.30688	-4.16938	-1.53272	8.49866	-0.270992	-6.93823	4.18859	No	k__Fungi;p__Ascomycota;c__Pezizomycetes;o__Pezizales;f__Ascodesmidaceae;g__Cephaliophora
3.32057	2.92245	-0.517011	1.24783	-0.372525	-13.2108	0.949498	No	k__Fungi;p__Ascomycota;c__Pezizomycetes;o__Pezizales;f__Ascobolaceae;g__Ascobolus
5.96884	5.87601	-0.0453851	1.0228	-0.063332	-5.05973	2.63859	No	k__Fungi;p__Ascomycota;c__Eurotiomycetes;o__Chaetothyriales;f__Herpotrichiellaceae;g__unclassified
-0.653339	1.11514	2.03241	4.63342	0.429541	-2.80013	10.6264	No	k__Fungi;p__Ascomycota;c__Eurotiomycetes;o__Chaetothyriales;f__unclassified;g__unclassified
0.216498	1.58007	0.626822	6.59794	0.0922497	-5.81119	13.9295	No	k__Fungi;p__Ascomycota;c__Sordariomycetes;o__Melanosporales;f__Melanosporaceae;g__Melanospora
3.06516	1.7907	-1.16489	2.56059	-0.414649	-6.77751	2.54476	No	k__Fungi;p__Ascomycota;c__Sordariomycetes;o__Hypocreales;f__Stachybotryaceae;g__unclassified
-4.18918	-5.48045	-2.76703	7.00038	-0.422204	-8.47461	3.06865	No	k__Fungi;p__Ascomycota;c__Leotiomycetes;o__Erysiphales;f__Erysiphaceae;g__unclassified
-0.00540261	0.996591	1.11898	1.93814	0.656633	-1.45967	7.7526	No	k__Fungi;p__Ascomycota;c__Pezizomycetes;o__Pezizales;f__Pezizaceae;g__Peziza
-3.83651	0.636717	3.38804	5.14715	0.642289	-3.068	9.82429	No	k__Fungi;p__Ascomycota;c__Pezizomycetes;o__Pezizales;f__Pezizaceae;g__unclassified
-0.0192632	-5.53597	-4.3604	4.77121	-0.877577	-10.8392	2.19674	No	k__Fungi;p__Ascomycota;c__Orbiliomycetes;o__Orbiliales;f__Orbiliaceae;g__unclassified
8.68935	8.39152	-0.267704	0.483559	-0.333982	-6.27421	7.41729	No	k__Fungi;p__Basidiomycota;c__Tremellomycetes;o__Filobasidiales;f__Piskurozymaceae;g__Solicoccozyma
4.75378	4.69619	-0.544053	1.73417	-0.319931	-7.60779	5.11381	No	k__Fungi;p__Basidiomycota;c__unclassified;o__unclassified;f__unclassified;g__unclassified
1.3437	-3.9983	-5.27809	3.27948	-1.50253	-14.0821	-0.0837816	Yes	k__Fungi;p__Basidiomycota;c__Tremellomycetes;o__Holtermanniales;f__Holtermanniales_fam_Incertae_sedis;g__Holtermanniella
-1.15533	0.969925	2.28779	5.96761	0.367152	-2.79181	5.54779	No	k__Fungi;p__Basidiomycota;c__Tremellomycetes;o__Cystofilobasidiales;f__Mrakiaceae;g__Udeniomyces
-4.07464	-5.37856	-1.67319	4.48494	-0.30641	-6.07105	2.59547	No	k__Fungi;p__Basidiomycota;c__Tremellomycetes;o__Cystofilobasidiales;f__Mrakiaceae;g__Itersonilia
1.39277	1.90606	0.548794	0.748368	0.854208	-0.868708	9.23799	No	k__Fungi;p__Basidiomycota;c__Tremellomycetes;o__unclassified;f__unclassified;g__unclassified
0.767793	1.98156	2.06984	4.01619	0.523384	-0.951149	13.3513	No	k__Fungi;p__Basidiomycota;c__Tremellomycetes;o__Cystofilobasidiales;f__Cystofilobasidiaceae;g__Cystofilobasidium
4.38004	3.92493	-1.44794	1.88799	-0.740574	-14.0702	1.59742	No	k__Fungi;p__Basidiomycota;c__Agaricomycetes;o__Cantharellales;f__Cantharellales_fam_Incertae_sedis;g__Minimedusa
-6.09303	-3.71256	3.21427	5.57121	0.50152	-3.58969	5.61146	No	k__Fungi;p__Basidiomycota;c__Agaricomycetes;o__Cantharellales;f__Cantharellales_fam_Incertae_sedis;g__Sistotrema
0.533433	-3.5195	-3.72476	5.10936	-0.584567	-10.2729	2.33369	No	k__Fungi;p__Basidiomycota;c__Geminibasidiomycetes;o__Geminibasidiales;f__Geminibasidiaceae;g__Geminibasidium
-3.96419	-3.85531	0.798717	8.54045	0.0901435	-6.18267	5.8221	No	k__Fungi;p__Basidiomycota;c__Agaricomycetes;o__Cantharellales;f__unclassified;g__unclassified
-4.57225	-3.94349	-0.138974	6.28768	-0.0206241	-5.82239	3.17333	No	k__Fungi;p__Basidiomycota;c__Agaricomycetes;o__Cantharellales;f__Ceratobasidiaceae;g__unclassified
-5.8172	-4.17025	3.09323	5.95664	0.431593	-3.19179	5.67434	No	k__Fungi;p__Basidiomycota;c__Agaricomycetes;o__Corticiales;f__Corticiaceae;g__Laetisaria
2.32462	-1.36719	-3.43961	6.54401	-0.485073	-14.7417	6.05451	No	k__Fungi;p__Basidiomycota;c__Agaricomycetes;o__Agaricales;f__Bolbitiaceae;g__unclassified
0.395741	-3.85667	-2.82319	5.66411	-0.545766	-7.82715	3.26815	No	k__Fungi;p__Basidiomycota;c__Agaricomycetes;o__Agaricales;f__Entolomataceae;g__Entoloma
0.96562	-3.80625	-3.87344	3.86938	-0.887276	-9.97636	0.809541	No	k__Fungi;p__Basidiomycota;c__Agaricomycetes;o__Agaricales;f__Lycoperdaceae;g__unclassified
-3.97672	-5.46169	-2.00527	5.18746	-0.335178	-4.26684	2.77522	No	k__Fungi;p__Basidiomycota;c__Agaricomycetes;o__Agaricales;f__Lycoperdaceae;g__Bovista
-4.09071	-0.333859	3.14805	5.71572	0.58182	-2.27228	7.89726	No	k__Fungi;p__Basidiomycota;c__Agaricomycetes;o__Agaricales;f__Psathyrellaceae;g__unclassified
-0.471654	-3.74316	-3.06845	5.58009	-0.532381	-6.58584	2.02444	No	k__Fungi;p__Basidiomycota;c__Agaricomycetes;o__Agaricales;f__Bolbitiaceae;g__Conocybe
-3.8607	0.700429	2.21134	9.63727	0.306965	-2.87283	6.13245	No	k__Fungi;p__Basidiomycota;c__Agaricomycetes;o__Atheliales;f__Atheliaceae;g__Athelia
1.11125	-4.05048	-6.19911	6.6484	-0.663093	-12.2976	2.01851	No	k__Fungi;p__Basidiomycota;c__Agaricomycetes;o__Agaricales;f__unclassified;g__unclassified
-5.97343	-3.52089	3.07203	4.95081	0.532419	-2.32315	6.04105	No	k__Fungi;p__Basidiomycota;c__Agaricomycetes;o__Geastrales;f__Geastraceae;g__Geastrum
-5.89409	-3.84766	2.88978	5.47001	0.467266	-2.09469	7.77486	No	k__Fungi;p__Basidiomycota;c__Tremellomycetes;o__Tremellales;f__unclassified;g__unclassified
4.72492	4.59044	-1.4883	3.06685	-0.506285	-13.8958	2.63713	No	k__Fungi;p__Basidiomycota;c__Agaricomycetes;o__unclassified;f__unclassified;g__unclassified
-4.35769	-5.19073	-2.48889	5.23018	-0.360174	-6.91005	2.37739	No	k__Fungi;p__Basidiomycota;c__Agaricomycetes;o__Sebacinales;f__unclassified;g__unclassified
-5.94335	-4.14818	3.0889	5.45347	0.539359	-2.02465	9.27324	No	k__Fungi;p__Basidiomycota;c__Exobasidiomycetes;o__Entylomatales;f__unclassified;g__unclassified
0.51681	-5.37392	-5.41087	5.33048	-0.851408	-8.64104	2.16384	No	k__Fungi;p__Basidiomycota;c__Microbotryomycetes;o__Sporidiobolales;f__Sporidiobolaceae;g__Sporobolomyces
-4.16212	0.080774	2.75068	5.37408	0.577688	-3.16151	10.4323	No	k__Fungi;p__Basidiomycota;c__Cystobasidiomycetes;o__unclassified;f__unclassified;g__unclassified
-5.87746	0.544546	5.18932	4.44031	1.08078	-1.43627	13.127	No	k__Fungi;p__Basidiomycota;c__Cystobasidiomycetes;o__Cystobasidiales;f__Cystobasidiaceae;g__Cystobasidium
-3.87591	-5.4717	-1.67734	4.28164	-0.340953	-4.93463	3.10631	No	k__Fungi;p__Basidiomycota;c__Agaricostilbomycetes;o__Agaricostilbales;f__Kondoaceae;g__Kondoa
-4.08441	-5.40126	-1.20252	4.56096	-0.231696	-4.96605	4.01259	No	k__Fungi;p__Ascomycota;c__Taphrinomycetes;o__Taphrinales;f__Protomycetaceae;g__Protomyces
-0.308256	-5.47578	-4.55528	4.47345	-0.857681	-10.6751	2.08344	No	k__Fungi;p__Basidiomycota;c__Agaricostilbomycetes;o__Agaricostilbales;f__Chionosphaeraceae;g__unclassified
-4.22267	0.956602	3.16969	6.43713	0.569082	-3.61505	6.99289	No	k__Fungi;p__Mucoromycota;c__Mucoromycetes;o__Mucorales;f__unclassified;g__unclassified
0.374694	-5.56513	-5.57915	5.2384	-0.991208	-12.9277	1.31575	No	k__Fungi;p__Mucoromycota;c__unclassified;o__unclassified;f__unclassified;g__unclassified
-4.39962	-4.06035	-0.186425	6.3076	-0.0175757	-6.68845	5.91597	No	k__Fungi;p__Mucoromycota;c__Mucoromycetes;o__Mucorales;f__Mucoraceae;g__Mucor
4.49465	3.35661	1.57236	3.83548	0.1932	-5.81735	35.4485	No	k__Fungi;p__Chytridiomycota;c__Rhizophlyctidomycetes;o__Rhizophlyctidales;f__Rhizophlyctidaceae;g__unclassified
5.03313	4.98539	-0.10436	1.998	-0.039959	-11.6132	8.74509	No	k__Fungi;p__Chytridiomycota;c__Rhizophlyctidomycetes;o__Rhizophlyctidales;f__Rhizophlyctidaceae;g__Rhizophlyctis
2.66287	3.20013	0.844728	1.3542	0.629351	-1.79292	7.26608	No	k__Fungi;p__Chytridiomycota;c__Spizellomycetes;o__Spizellomycetales;f__unclassified;g__unclassified
-4.2753	-3.95238	-1.1792	9.55431	-0.113386	-4.51699	3.68602	No	k__Fungi;p__Chytridiomycota;c__Spizellomycetes;o__Spizellomycetales;f__Spizellomycetaceae;g__Spizellomyces
5.01713	5.1288	0.168022	1.42188	0.114067	-1.93272	10.0079	No	k__Fungi;p__Chytridiomycota;c__Spizellomycetes;o__Spizellomycetales;f__Powellomycetaceae;g__Powellomyces
-4.02473	-4.09426	0.684579	6.52885	0.107714	-4.08905	3.34866	No	k__Fungi;p__Chytridiomycota;c__Spizellomycetes;o__Spizellomycetales;f__Powellomycetaceae;g__unclassified
-6.03592	-4.36429	2.67638	6.66072	0.423856	-1.78	7.71054	No	k__Fungi;p__Chytridiomycota;c__Spizellomycetes;o__Spizellomycetales;f__Spizellomycetaceae;g__Kochiomyces
-4.22631	-0.368464	2.19864	5.69574	0.319193	-3.83661	7.14591	No	k__Fungi;p__Basidiomycota;c__Malasseziomycetes;o__Malasseziales;f__Malasseziaceae;g__Malassezia
8.456	7.92956	-0.510999	0.894087	-0.47377	-7.36611	3.94024	No	k__Fungi;p__Mortierellomycota;c__Mortierellomycetes;o__Mortierellales;f__Mortierellaceae;g__Mortierella
3.50424	4.60029	1.25214	2.15976	0.608551	-1.8155	9.95662	No	k__Fungi;p__Mortierellomycota;c__Mortierellomycetes;o__Mortierellales;f__Mortierellaceae;g__unclassified
-3.96954	-0.597918	2.15623	6.10162	0.310175	-3.89903	4.81362	No	k__Fungi;p__Mortierellomycota;c__Mortierellomycetes;o__Mortierellales;f__unclassified;g__unclassified
-4.26056	0.212003	3.29264	5.81844	0.517828	-3.17584	10.1467	No	k__Fungi;p__Mortierellomycota;c__unclassified;o__unclassified;f__unclassified;g__unclassified
-4.47198	-1.94575	1.63682	5.28603	0.298028	-2.88774	5.03078	No	k__Fungi;p__Chytridiomycota;c__Lobulomycetes;o__unclassified;f__unclassified;g__unclassified
5.8409	2.61122	-3.15987	0.74916	-2.02742	-25.5889	-0.33571	Yes	k__Fungi;p__Glomeromycota;c__Glomeromycetes;o__Glomerales;f__Claroideoglomeraceae;g__Claroideoglomus
3.4948	-3.76003	-7.485	4.25935	-1.63015	-26.6671	-0.190831	Yes	k__Fungi;p__Glomeromycota;c__Glomeromycetes;o__Glomerales;f__unclassified;g__unclassified
-4.27514	-5.33505	-1.90185	5.20875	-0.310087	-7.08617	3.93173	No	k__Fungi;p__Glomeromycota;c__Glomeromycetes;o__unclassified;f__unclassified;g__unclassified
0.718361	-5.6607	-6.29219	5.68178	-0.98481	-11.5125	1.93076	No	k__Fungi;p__Glomeromycota;c__Glomeromycetes;o__Diversisporales;f__Diversisporaceae;g__unclassified
3.29783	0.763946	-2.71892	2.59091	-1.7432	-32.1882	-0.142494	Yes	k__Fungi;p__Glomeromycota;c__Archaeosporomycetes;o__Archaeosporales;f__Archaeosporaceae;g__unclassified
0.921359	-3.63791	-4.53812	2.84782	-1.5889	-16.743	-0.14935	Yes	k__Fungi;p__Glomeromycota;c__Archaeosporomycetes;o__unclassified;f__unclassified;g__unclassified
1.93402	-0.399722	-2.30886	6.37522	-0.361996	-17.4061	9.51169	No	k__Fungi;p__Glomeromycota;c__Glomeromycetes;o__Glomerales;f__Glomeraceae;g__unclassified
6.2497	5.76187	-0.421374	0.705835	-0.417792	-7.19402	4.70601	No	k__Fungi;p__Chytridiomycota;c__unclassified;o__unclassified;f__unclassified;g__unclassified
3.58362	4.30359	0.31024	1.30602	0.29308	-3.66428	7.06108	No	k__Fungi;p__Mucoromycota;c__Mucoromycetes;o__Mucorales;f__Rhizopodaceae;g__Rhizopus
2.00146	1.37263	-1.45038	1.83288	-0.812492	-9.24466	1.13551	No	k__Fungi;p__Olpidiomycota;c__Olpidiomycetes;o__Olpidiales;f__Olpidiaceae;g__unclassified
0.348447	2.07221	2.50895	7.6164	0.386172	-4.38452	11.5086	No	k__Fungi;p__Olpidiomycota;c__Olpidiomycetes;o__Olpidiales;f__Olpidiaceae;g__Olpidium
-0.610209	-1.66026	-1.35203	2.00501	-0.591553	-8.49647	1.07201	No	k__Fungi;p__Rozellomycota;c__unclassified;o__unclassified;f__unclassified;g__unclassified
-4.03567	-3.62981	-0.368895	5.08951	-0.0683528	-4.01808	4.13117	No	k__Fungi;p__Basidiomycota;c__Ustilaginomycetes;o__Ustilaginales;f__Ustilaginaceae;g__unclassified
-4.22899	-3.54835	-0.0744971	6.91508	-0.0103093	-5.68218	6.3469	No	k__Fungi;p__Kickxellomycota;c__Kickxellomycetes;o__Kickxellales;f__Kickxellaceae;g__Ramicandelaber

## Sheet: Bulk.Soil-C1vsC4
				Median effect size and 95% confidence interval (low-high)			Significant Taxon according to effect size
rab.win.C1	rab.win.C4	diff.btw	diff.win	effect	effect.low	effect.high	Sig.Effect	Taxon
12.2117	12.6175	0.292322	0.684925	0.393317	-2.8816	6.54303	No	k__Fungi;p__unclassified;c__unclassified;o__unclassified;f__unclassified;g__unclassified
5.5261	3.85114	-1.6575	3.52231	-0.4464	-16.1527	2.58258	No	k__Fungi;p__Ascomycota;c__Sordariomycetes;o__Xylariales;f__unclassified;g__unclassified
-5.71721	-3.49419	3.0753	5.36233	0.534387	-2.19273	8.13256	No	k__Fungi;p__Ascomycota;c__Sordariomycetes;o__Xylariales;f__Apiosporaceae;g__unclassified
7.75702	7.68751	0.0295353	0.645827	0.0245881	-3.04216	6.05697	No	k__Fungi;p__Ascomycota;c__Sordariomycetes;o__Hypocreales;f__Nectriaceae;g__Fusarium
7.75906	6.99999	-0.698765	0.659544	-0.781143	-10.0808	1.64083	No	k__Fungi;p__Ascomycota;c__Sordariomycetes;o__Hypocreales;f__Nectriaceae;g__unclassified
4.64968	3.12825	-1.60944	0.684658	-2.31959	-14.2356	-0.469105	Yes	k__Fungi;p__Ascomycota;c__Sordariomycetes;o__Hypocreales;f__Nectriaceae;g__Fusicolla
-3.81368	-5.53579	-2.15224	5.0989	-0.413981	-5.95103	1.76457	No	k__Fungi;p__Ascomycota;c__Sordariomycetes;o__Hypocreales;f__Stachybotryaceae;g__Myrothecium
8.24479	7.62134	-0.564217	0.433392	-1.20609	-10.0172	0.320997	No	k__Fungi;p__Ascomycota;c__Sordariomycetes;o__Hypocreales;f__unclassified;g__unclassified
0.836481	-3.71317	-4.30032	3.08899	-1.39682	-17.3011	-0.103285	Yes	k__Fungi;p__Ascomycota;c__Sordariomycetes;o__Hypocreales;f__Stachybotryaceae;g__Striatibotrys
4.47243	3.66603	-0.776749	1.18101	-0.506619	-10.6041	2.35505	No	k__Fungi;p__Ascomycota;c__Sordariomycetes;o__Hypocreales;f__Niessliaceae;g__Eucasphaeria
4.08139	4.10208	0.00819489	0.73065	0.00785965	-4.59401	4.51022	No	k__Fungi;p__Ascomycota;c__Sordariomycetes;o__Hypocreales;f__Hypocreaceae;g__Trichoderma
1.2814	3.01247	0.210333	2.19427	0.103894	-3.64538	7.94385	No	k__Fungi;p__Ascomycota;c__Sordariomycetes;o__Hypocreales;f__Hypocreales_fam_Incertae_sedis;g__Acremonium
-4.20712	-3.71444	-0.709568	7.00077	-0.103699	-6.00429	4.90816	No	k__Fungi;p__Ascomycota;c__Sordariomycetes;o__Hypocreales;f__Cordycipitaceae;g__unclassified
1.55798	2.17936	2.63253	4.31657	0.426146	-2.60436	13.2539	No	k__Fungi;p__Ascomycota;c__Leotiomycetes;o__Helotiales;f__Helotiaceae;g__unclassified
0.954709	-3.58096	-0.815152	6.75922	-0.132242	-8.27519	4.76644	No	k__Fungi;p__Ascomycota;c__Sordariomycetes;o__Hypocreales;f__Clavicipitaceae;g__Metarhizium
0.88327	-0.214866	-1.09684	5.7932	-0.177322	-16.1092	8.10695	No	k__Fungi;p__Ascomycota;c__Sordariomycetes;o__Hypocreales;f__Clavicipitaceae;g__unclassified
6.72579	6.68512	0.0061774	0.710204	0.0084372	-4.71278	4.17163	No	k__Fungi;p__Ascomycota;c__Sordariomycetes;o__Sordariales;f__Chaetomiaceae;g__unclassified
8.49194	8.04606	-0.473171	0.833769	-0.421564	-6.35416	5.65693	No	k__Fungi;p__Ascomycota;c__Sordariomycetes;o__unclassified;f__unclassified;g__unclassified
-3.82188	-5.43527	-2.50381	6.6459	-0.35587	-7.11714	2.14551	No	k__Fungi;p__Ascomycota;c__Sordariomycetes;o__Sordariales;f__Sordariales_fam_Incertae_sedis;g__unclassified
4.19707	1.01589	-3.28888	1.43707	-1.79354	-26.833	-0.211273	Yes	k__Fungi;p__Ascomycota;c__Sordariomycetes;o__Sordariales;f__unclassified;g__unclassified
-5.5345	-4.12234	2.40807	7.81451	0.365708	-2.55199	7.50001	No	k__Fungi;p__Ascomycota;c__Sordariomycetes;o__Sordariales;f__Lasiosphaeriaceae;g__Podospora
4.35745	1.48657	-2.50247	1.86004	-1.44856	-14.9538	0.204614	No	k__Fungi;p__Ascomycota;c__Sordariomycetes;o__Sordariales;f__Sordariaceae;g__unclassified
2.99029	-0.331498	-3.47158	3.58393	-0.841625	-20.3949	2.52299	No	k__Fungi;p__Ascomycota;c__Sordariomycetes;o__Sordariales;f__Lasiosphaeriaceae;g__unclassified
0.818552	0.914279	0.153402	3.0758	0.0298355	-6.45445	10.174	No	k__Fungi;p__Ascomycota;c__Sordariomycetes;o__Sordariales;f__Sordariales_fam_Incertae_sedis;g__Ramophialophora
6.28389	7.35272	0.832551	1.01152	0.630681	-3.19135	10.6852	No	k__Fungi;p__Ascomycota;c__Sordariomycetes;o__Coniochaetales;f__Coniochaetaceae;g__Coniochaeta
0.997085	-3.54083	-1.45277	6.2548	-0.237518	-16.6401	5.00754	No	k__Fungi;p__Ascomycota;c__Sordariomycetes;o__Chaetosphaeriales;f__Chaetosphaeriaceae;g__unclassified
1.65971	2.02479	0.413091	4.31145	0.0911211	-2.85993	15.7543	No	k__Fungi;p__Ascomycota;c__Eurotiomycetes;o__Eurotiales;f__Trichocomaceae;g__Sagenomella
5.22822	4.72536	0.325203	1.43752	0.203609	-4.03997	7.34837	No	k__Fungi;p__Ascomycota;c__Leotiomycetes;o__Helotiales;f__unclassified;g__unclassified
-4.00394	0.517056	2.1463	6.28899	0.320262	-3.20538	14.383	No	k__Fungi;p__Ascomycota;c__Leotiomycetes;o__unclassified;f__unclassified;g__unclassified
-4.315	-3.70157	-0.872305	6.20464	-0.146831	-6.02294	3.65596	No	k__Fungi;p__Ascomycota;c__Lecanoromycetes;o__Lecanorales;f__Parmeliaceae;g__Evernia
5.40119	5.85205	0.449067	2.06246	0.211476	-4.30188	7.01593	No	k__Fungi;p__Ascomycota;c__Eurotiomycetes;o__Eurotiales;f__Aspergillaceae;g__Penicillium
1.89877	1.75804	0.547358	3.58854	0.0973781	-2.88162	19.11	No	k__Fungi;p__Ascomycota;c__Eurotiomycetes;o__Eurotiales;f__unclassified;g__unclassified
4.34581	3.12685	-1.01595	0.909313	-1.028	-7.07289	1.08298	No	k__Fungi;p__Ascomycota;c__Eurotiomycetes;o__Eurotiales;f__Aspergillaceae;g__unclassified
-4.20885	-0.794214	2.12486	6.74123	0.335046	-2.71742	6.1814	No	k__Fungi;p__Ascomycota;c__Eurotiomycetes;o__Eurotiales;f__Aspergillaceae;g__Aspergillus
3.94346	4.2842	0.229511	1.9489	0.144132	-6.6455	8.82061	No	k__Fungi;p__Ascomycota;c__Eurotiomycetes;o__unclassified;f__unclassified;g__unclassified
5.06869	4.20325	-0.197412	1.39769	-0.0777375	-6.02846	16.0432	No	k__Fungi;p__Ascomycota;c__Eurotiomycetes;o__Eurotiales;f__Trichocomaceae;g__unclassified
2.08507	2.897	-1.18503	2.85693	-0.350448	-11.8341	5.50345	No	k__Fungi;p__Ascomycota;c__Eurotiomycetes;o__Onygenales;f__unclassified;g__unclassified
3.29663	3.4461	0.251429	2.69473	0.066589	-4.62094	31.5377	No	k__Fungi;p__Ascomycota;c__Eurotiomycetes;o__Onygenales;f__Gymnoascaceae;g__Gymnoascus
-0.426088	-5.37325	-3.9991	4.31478	-0.957573	-11.4362	1.58247	No	k__Fungi;p__Ascomycota;c__Dothideomycetes;o__Botryosphaeriales;f__Botryosphaeriaceae;g__unclassified
4.02184	5.14132	1.01809	1.55695	0.575205	-5.30453	12.5471	No	k__Fungi;p__Ascomycota;c__Dothideomycetes;o__Dothideales;f__unclassified;g__unclassified
5.48292	7.95252	2.52542	2.63385	1.08237	-0.0650773	33.0012	No	k__Fungi;p__Ascomycota;c__Dothideomycetes;o__Capnodiales;f__Mycosphaerellaceae;g__Zymoseptoria
-5.54442	-3.54334	2.75122	5.55449	0.455741	-2.13356	4.91829	No	k__Fungi;p__Ascomycota;c__Dothideomycetes;o__Capnodiales;f__unclassified;g__unclassified
4.86772	3.91043	-1.03972	2.18585	-0.541846	-16.3337	3.8785	No	k__Fungi;p__Ascomycota;c__Sordariomycetes;o__Microascales;f__Microascaceae;g__unclassified
-4.25152	1.02546	2.77093	7.26605	0.319362	-4.33118	10.9897	No	k__Fungi;p__Ascomycota;c__Sordariomycetes;o__Microascales;f__Microascaceae;g__Wardomycopsis
5.25161	3.20384	-1.71709	2.17203	-0.83878	-12.141	1.95216	No	k__Fungi;p__Ascomycota;c__Pezizomycetes;o__Pezizales;f__Pyronemataceae;g__unclassified
-5.72562	-4.10597	2.43228	5.86643	0.393045	-2.61368	8.14335	No	k__Fungi;p__Ascomycota;c__Pezizomycetes;o__Pezizales;f__Pyronemataceae;g__Pseudaleuria
10.0501	10.0351	-0.0438483	0.447416	-0.0765704	-5.35704	2.6226	No	k__Fungi;p__Ascomycota;c__unclassified;o__unclassified;f__unclassified;g__unclassified
5.68631	5.12208	-0.315513	1.12669	-0.307255	-7.6906	2.23328	No	k__Fungi;p__Ascomycota;c__Dothideomycetes;o__unclassified;f__unclassified;g__unclassified
1.6817	2.81498	1.188	3.78208	0.285923	-2.71843	17.0739	No	k__Fungi;p__Ascomycota;c__Dothideomycetes;o__Pleosporales;f__Phaeosphaeriaceae;g__Phaeosphaeria
-4.02743	-3.86826	0.231068	5.93916	0.0427034	-3.60351	3.70233	No	k__Fungi;p__Basidiomycota;c__Tremellomycetes;o__Tremellales;f__Bulleribasidiaceae;g__Vishniacozyma
2.02659	4.36535	2.31095	2.13529	1.20196	0.0495975	20.2124	Yes	k__Fungi;p__Ascomycota;c__Dothideomycetes;o__Pleosporales;f__Pleosporaceae;g__Alternaria
0.966283	0.999352	-0.0328952	2.62566	-0.00779387	-12.1602	3.58034	No	k__Fungi;p__Ascomycota;c__Dothideomycetes;o__Pleosporales;f__Pleosporaceae;g__unclassified
-5.64939	-3.50156	2.49118	6.12606	0.50686	-2.41406	7.51992	No	k__Fungi;p__Ascomycota;c__Dothideomycetes;o__Pleosporales;f__Melanommataceae;g__unclassified
6.369	4.66166	0.486393	3.22957	0.154183	-11.7067	8.26696	No	k__Fungi;p__Ascomycota;c__Dothideomycetes;o__Pleosporales;f__unclassified;g__unclassified
-6.1356	-3.77845	2.5828	4.73695	0.4991	-2.41525	7.37831	No	k__Fungi;p__Ascomycota;c__Dothideomycetes;o__Pleosporales;f__Sporormiaceae;g__Preussia
-3.90562	-5.5113	-2.53607	5.80039	-0.417165	-6.46726	3.58409	No	k__Fungi;p__Ascomycota;c__Dothideomycetes;o__Pleosporales;f__Sporormiaceae;g__unclassified
0.884759	-3.96878	-3.54805	5.83779	-0.680124	-6.60284	2.20047	No	k__Fungi;p__Ascomycota;c__Sordariomycetes;o__Glomerellales;f__unclassified;g__unclassified
-4.30561	-5.3038	-1.3895	5.80826	-0.261623	-6.69966	2.86736	No	k__Fungi;p__Ascomycota;c__Sordariomycetes;o__Glomerellales;f__Plectosphaerellaceae;g__unclassified
4.03945	1.72487	-1.1348	4.83194	-0.255779	-13.0124	6.33891	No	k__Fungi;p__Ascomycota;c__Pezizomycetes;o__Pezizales;f__unclassified;g__unclassified
2.4576	-3.99658	-2.90999	8.24114	-0.437753	-7.42929	5.32708	No	k__Fungi;p__Ascomycota;c__Pezizomycetes;o__Pezizales;f__Ascodesmidaceae;g__Cephaliophora
3.58062	-3.8369	-7.50583	5.15565	-1.08191	-30.5317	0.706573	No	k__Fungi;p__Ascomycota;c__Pezizomycetes;o__Pezizales;f__Ascobolaceae;g__Ascobolus
6.14493	5.33518	-0.897302	1.08064	-0.845062	-8.13095	0.395061	No	k__Fungi;p__Ascomycota;c__Eurotiomycetes;o__Chaetothyriales;f__Herpotrichiellaceae;g__unclassified
-0.499229	2.78718	3.13391	4.47069	0.554998	-0.918591	19.858	No	k__Fungi;p__Ascomycota;c__Eurotiomycetes;o__Chaetothyriales;f__unclassified;g__unclassified
0.450446	0.837351	0.105416	5.96319	0.0157362	-6.07277	5.53795	No	k__Fungi;p__Ascomycota;c__Sordariomycetes;o__Melanosporales;f__Melanosporaceae;g__Melanospora
3.25943	3.87441	0.447652	3.2142	0.106814	-3.80638	6.91	No	k__Fungi;p__Ascomycota;c__Sordariomycetes;o__Hypocreales;f__Stachybotryaceae;g__unclassified
-3.70561	-5.48425	-2.72659	6.63289	-0.400034	-10.484	2.07436	No	k__Fungi;p__Ascomycota;c__Leotiomycetes;o__Erysiphales;f__Erysiphaceae;g__unclassified
0.286072	1.32741	0.203026	2.86677	0.0317989	-14.3997	4.72083	No	k__Fungi;p__Ascomycota;c__Pezizomycetes;o__Pezizales;f__Pezizaceae;g__Peziza
-3.98526	-5.54326	-1.40834	4.53778	-0.264341	-4.2815	3.53533	No	k__Fungi;p__Ascomycota;c__Pezizomycetes;o__Pezizales;f__Pezizaceae;g__unclassified
-5.47396	-3.30141	3.35455	5.59808	0.537208	-2.24801	5.63528	No	k__Fungi;p__Ascomycota;c__Pezizomycetes;o__unclassified;f__unclassified;g__unclassified
0.234225	-3.67201	-1.89488	5.35439	-0.322257	-7.63789	4.72038	No	k__Fungi;p__Ascomycota;c__Orbiliomycetes;o__Orbiliales;f__Orbiliaceae;g__unclassified
8.88545	8.02022	-0.729198	0.576632	-0.85452	-9.77036	2.35151	No	k__Fungi;p__Basidiomycota;c__Tremellomycetes;o__Filobasidiales;f__Piskurozymaceae;g__Solicoccozyma
4.96184	5.45425	-0.15873	1.60103	-0.0944859	-8.39608	5.2353	No	k__Fungi;p__Basidiomycota;c__unclassified;o__unclassified;f__unclassified;g__unclassified
-5.70519	-4.10081	2.7776	5.7062	0.418931	-2.14129	7.40086	No	k__Fungi;p__Basidiomycota;c__Tremellomycetes;o__Filobasidiales;f__Filobasidiaceae;g__Filobasidium
1.60365	1.78726	-0.487348	2.25844	-0.106519	-26.1339	3.71218	No	k__Fungi;p__Basidiomycota;c__Tremellomycetes;o__Holtermanniales;f__Holtermanniales_fam_Incertae_sedis;g__Holtermanniella
-0.996355	0.641921	1.69862	6.09424	0.208577	-4.69764	9.79532	No	k__Fungi;p__Basidiomycota;c__Tremellomycetes;o__Cystofilobasidiales;f__Mrakiaceae;g__Udeniomyces
-5.57884	-4.31285	2.24354	6.19226	0.283806	-2.11627	10.7495	No	k__Fungi;p__Basidiomycota;c__Tremellomycetes;o__Cystofilobasidiales;f__unclassified;g__unclassified
-4.03872	-5.42001	-1.64566	5.06514	-0.320913	-4.27073	2.94784	No	k__Fungi;p__Basidiomycota;c__Tremellomycetes;o__Cystofilobasidiales;f__Mrakiaceae;g__Itersonilia
1.60299	1.89898	0.185543	1.43156	0.0989364	-9.35435	3.35206	No	k__Fungi;p__Basidiomycota;c__Tremellomycetes;o__unclassified;f__unclassified;g__unclassified
0.956396	4.7474	3.80213	4.14246	0.918868	-0.486931	21.113	No	k__Fungi;p__Basidiomycota;c__Tremellomycetes;o__Cystofilobasidiales;f__Cystofilobasidiaceae;g__Cystofilobasidium
4.60806	-3.81322	-8.58227	5.81027	-1.31614	-27.5621	-0.0282934	Yes	k__Fungi;p__Basidiomycota;c__Agaricomycetes;o__Cantharellales;f__Cantharellales_fam_Incertae_sedis;g__Minimedusa
-5.60487	-4.35906	1.03308	3.54198	0.300778	-2.56454	6.84031	No	k__Fungi;p__Basidiomycota;c__Agaricomycetes;o__Cantharellales;f__Cantharellales_fam_Incertae_sedis;g__Sistotrema
0.643925	-5.55855	-5.9771	2.96542	-2.02979	-11.538	-0.276316	Yes	k__Fungi;p__Basidiomycota;c__Geminibasidiomycetes;o__Geminibasidiales;f__Geminibasidiaceae;g__Geminibasidium
-4.1202	-4.44369	1.31313	11.6491	0.117168	-5.13382	6.70594	No	k__Fungi;p__Basidiomycota;c__Agaricomycetes;o__Cantharellales;f__unclassified;g__unclassified
-4.45655	2.42777	3.60781	7.91241	0.519665	-2.27448	7.51927	No	k__Fungi;p__Basidiomycota;c__Agaricomycetes;o__Cantharellales;f__Ceratobasidiaceae;g__unclassified
2.50327	-3.87062	-2.1093	8.27344	-0.287312	-14.5787	2.03719	No	k__Fungi;p__Basidiomycota;c__Agaricomycetes;o__Agaricales;f__Bolbitiaceae;g__unclassified
-5.51301	-4.26971	2.44398	8.43836	0.378073	-2.31583	8.27229	No	k__Fungi;p__Basidiomycota;c__Agaricomycetes;o__Agaricales;f__Strophariaceae;g__Stropharia
0.569708	1.31874	0.727979	2.73	0.186272	-1.71863	17.0468	No	k__Fungi;p__Basidiomycota;c__Agaricomycetes;o__Agaricales;f__Entolomataceae;g__Entoloma
1.16302	-5.32002	-6.068	3.28401	-1.7894	-15.7666	-0.172218	Yes	k__Fungi;p__Basidiomycota;c__Agaricomycetes;o__Agaricales;f__Lycoperdaceae;g__unclassified
-3.93073	-5.5352	-2.32428	5.08994	-0.381592	-3.73092	2.4895	No	k__Fungi;p__Basidiomycota;c__Agaricomycetes;o__Agaricales;f__Lycoperdaceae;g__Bovista
-3.9502	-0.179594	3.43474	5.44062	0.567875	-2.51742	5.71258	No	k__Fungi;p__Basidiomycota;c__Agaricomycetes;o__Agaricales;f__Psathyrellaceae;g__unclassified
-0.313915	0.753672	0.177206	5.55308	0.0401878	-5.39127	5.58935	No	k__Fungi;p__Basidiomycota;c__Agaricomycetes;o__Agaricales;f__Bolbitiaceae;g__Conocybe
-3.95192	2.45092	2.27216	8.79038	0.335947	-6.71096	9.32308	No	k__Fungi;p__Basidiomycota;c__Agaricomycetes;o__Atheliales;f__Atheliaceae;g__Athelia
1.27063	4.01116	-0.433992	7.89679	-0.0463532	-16.2095	8.57929	No	k__Fungi;p__Basidiomycota;c__Agaricomycetes;o__Agaricales;f__unclassified;g__unclassified
4.94425	4.95651	-1.95094	3.06636	-0.616601	-20.1012	3.55933	No	k__Fungi;p__Basidiomycota;c__Agaricomycetes;o__unclassified;f__unclassified;g__unclassified
-3.82566	-3.96029	-0.242246	5.5964	-0.0360044	-2.50012	5.13785	No	k__Fungi;p__Basidiomycota;c__Agaricomycetes;o__Sebacinales;f__unclassified;g__unclassified
0.642964	1.57238	0.406527	6.80395	0.0515375	-7.34835	10.3727	No	k__Fungi;p__Basidiomycota;c__Microbotryomycetes;o__Sporidiobolales;f__Sporidiobolaceae;g__Sporobolomyces
-4.01305	0.940467	4.59255	2.83888	1.42773	-0.0646916	15.6429	No	k__Fungi;p__Basidiomycota;c__Cystobasidiomycetes;o__unclassified;f__unclassified;g__unclassified
-3.76158	-4.2698	0.318641	5.65807	0.0631739	-4.92582	3.09451	No	k__Fungi;p__Basidiomycota;c__Agaricostilbomycetes;o__Agaricostilbales;f__Kondoaceae;g__Kondoa
-5.50682	-1.8698	3.28249	3.86255	0.73721	-3.08406	6.30689	No	k__Fungi;p__Basidiomycota;c__Agaricostilbomycetes;o__Agaricostilbales;f__Kondoaceae;g__Bensingtonia
-5.93601	-4.22707	2.84857	7.05875	0.422245	-4.25248	8.70078	No	k__Fungi;p__Basidiomycota;c__Agaricomycetes;o__Agaricomycetes_ord_Incertae_sedis;f__Agaricomycetes_fam_Incertae_sedis;g__Akenomyces
-3.6556	-5.25304	-1.7583	3.94629	-0.419524	-6.17617	2.72449	No	k__Fungi;p__Ascomycota;c__Taphrinomycetes;o__Taphrinales;f__Protomycetaceae;g__Protomyces
-0.134049	-4.22298	-2.68858	5.7344	-0.338715	-16.5484	3.73761	No	k__Fungi;p__Basidiomycota;c__Agaricostilbomycetes;o__Agaricostilbales;f__Chionosphaeraceae;g__unclassified
-4.12452	1.04594	4.86766	4.24425	1.08161	-0.60224	14.8	No	k__Fungi;p__Mucoromycota;c__Mucoromycetes;o__Mucorales;f__unclassified;g__unclassified
0.652188	0.15135	-0.51965	5.95921	-0.0677537	-5.53305	9.93271	No	k__Fungi;p__Mucoromycota;c__unclassified;o__unclassified;f__unclassified;g__unclassified
-4.44956	2.0295	4.1751	7.36836	0.613413	-1.54238	8.35367	No	k__Fungi;p__Mucoromycota;c__Mucoromycetes;o__Mucorales;f__Mucoraceae;g__Mucor
4.72477	5.86956	1.15968	2.76722	0.904463	-0.0436992	49.4086	No	k__Fungi;p__Chytridiomycota;c__Rhizophlyctidomycetes;o__Rhizophlyctidales;f__Rhizophlyctidaceae;g__unclassified
5.21499	2.51375	-1.8281	1.90982	-0.74759	-20.7937	3.8829	No	k__Fungi;p__Chytridiomycota;c__Rhizophlyctidomycetes;o__Rhizophlyctidales;f__Rhizophlyctidaceae;g__Rhizophlyctis
2.83321	2.23401	-0.342379	1.62482	-0.219673	-5.03443	2.74415	No	k__Fungi;p__Chytridiomycota;c__Spizellomycetes;o__Spizellomycetales;f__unclassified;g__unclassified
-4.4296	-4.26125	-0.741364	8.59869	-0.0703185	-7.07718	3.16984	No	k__Fungi;p__Chytridiomycota;c__Spizellomycetes;o__Spizellomycetales;f__Spizellomycetaceae;g__Spizellomyces
5.2424	5.00141	-0.0141737	1.64541	-0.00612992	-4.93249	7.97492	No	k__Fungi;p__Chytridiomycota;c__Spizellomycetes;o__Spizellomycetales;f__Powellomycetaceae;g__Powellomyces
-4.02382	1.66126	1.8571	6.5165	0.447787	-1.91886	15.8396	No	k__Fungi;p__Chytridiomycota;c__Spizellomycetes;o__Spizellomycetales;f__Powellomycetaceae;g__unclassified
-5.48424	-4.09602	2.45473	7.49667	0.358997	-3.67937	6.88349	No	k__Fungi;p__Chytridiomycota;c__Spizellomycetes;o__unclassified;f__unclassified;g__unclassified
-5.88921	-3.71297	3.20875	6.89283	0.55314	-1.41656	6.37188	No	k__Fungi;p__Chytridiomycota;c__Spizellomycetes;o__Spizellomycetales;f__Spizellomycetaceae;g__Kochiomyces
-4.22361	-3.86464	-0.0372793	6.68693	-0.00476259	-3.9486	5.30797	No	k__Fungi;p__Basidiomycota;c__Malasseziomycetes;o__Malasseziales;f__Malasseziaceae;g__Malassezia
-5.86535	-4.21513	1.33863	4.12284	0.273842	-3.0481	6.23852	No	k__Fungi;p__Ascomycota;c__Leotiomycetes;o__Helotiales;f__Helotiales_fam_Incertae_sedis;g__Chalara
8.66229	8.01576	-0.606244	0.685845	-0.657618	-6.92159	3.35913	No	k__Fungi;p__Mortierellomycota;c__Mortierellomycetes;o__Mortierellales;f__Mortierellaceae;g__Mortierella
3.66852	3.87897	0.192314	1.10692	0.107859	-3.77425	11.3003	No	k__Fungi;p__Mortierellomycota;c__Mortierellomycetes;o__Mortierellales;f__Mortierellaceae;g__unclassified
-3.72837	4.56474	8.22625	4.73868	1.72115	0.224443	38.9368	Yes	k__Fungi;p__Mortierellomycota;c__Mortierellomycetes;o__Mortierellales;f__unclassified;g__unclassified
-4.13734	1.06715	3.39047	6.70459	0.524096	-3.36041	8.81811	No	k__Fungi;p__Mortierellomycota;c__unclassified;o__unclassified;f__unclassified;g__unclassified
-4.22027	-4.17918	-0.498877	6.00904	-0.092564	-4.69866	3.22225	No	k__Fungi;p__Chytridiomycota;c__Lobulomycetes;o__unclassified;f__unclassified;g__unclassified
6.04223	0.848429	-3.829	2.16198	-2.18648	-26.3976	-0.412497	Yes	k__Fungi;p__Glomeromycota;c__Glomeromycetes;o__Glomerales;f__Claroideoglomeraceae;g__Claroideoglomus
3.68727	-0.388199	-4.13654	2.90082	-1.43673	-20.6462	-0.191722	Yes	k__Fungi;p__Glomeromycota;c__Glomeromycetes;o__Glomerales;f__unclassified;g__unclassified
-4.05623	-5.44613	-2.08026	5.25594	-0.321603	-7.13047	2.22062	No	k__Fungi;p__Glomeromycota;c__Glomeromycetes;o__unclassified;f__unclassified;g__unclassified
0.92869	-5.28704	-6.18521	5.39742	-1.00337	-11.1564	1.46142	No	k__Fungi;p__Glomeromycota;c__Glomeromycetes;o__Diversisporales;f__Diversisporaceae;g__unclassified
3.46688	0.75549	-2.71157	1.24567	-1.93287	-14.9978	-0.209617	Yes	k__Fungi;p__Glomeromycota;c__Archaeosporomycetes;o__Archaeosporales;f__Archaeosporaceae;g__unclassified
1.13238	-3.98517	-5.18246	3.96974	-1.09206	-14.1955	0.0155258	No	k__Fungi;p__Glomeromycota;c__Archaeosporomycetes;o__unclassified;f__unclassified;g__unclassified
2.0969	-3.97834	-4.9282	5.94365	-0.70674	-14.4897	3.53687	No	k__Fungi;p__Glomeromycota;c__Glomeromycetes;o__Glomerales;f__Glomeraceae;g__unclassified
6.43638	6.15667	0.359108	1.44285	0.269261	-4.89257	8.26952	No	k__Fungi;p__Chytridiomycota;c__unclassified;o__unclassified;f__unclassified;g__unclassified
3.80701	4.17156	0.237126	0.947755	0.261704	-7.16484	4.23065	No	k__Fungi;p__Mucoromycota;c__Mucoromycetes;o__Mucorales;f__Rhizopodaceae;g__Rhizopus
2.22013	1.74527	-0.551327	2.42413	-0.233832	-6.12002	8.66843	No	k__Fungi;p__Olpidiomycota;c__Olpidiomycetes;o__Olpidiales;f__Olpidiaceae;g__unclassified
0.596105	1.87992	1.67476	7.41643	0.248907	-5.69373	10.1604	No	k__Fungi;p__Olpidiomycota;c__Olpidiomycetes;o__Olpidiales;f__Olpidiaceae;g__Olpidium
-0.514224	1.48904	1.88293	1.40024	1.18632	-0.552706	10.2062	No	k__Fungi;p__Rozellomycota;c__unclassified;o__unclassified;f__unclassified;g__unclassified
-3.79676	-3.93677	-0.160074	5.95837	-0.0217484	-3.38628	2.37164	No	k__Fungi;p__Basidiomycota;c__Ustilaginomycetes;o__Ustilaginales;f__Ustilaginaceae;g__unclassified
-4.16902	-5.17031	-1.54085	6.86661	-0.299032	-9.30535	1.45473	No	k__Fungi;p__Kickxellomycota;c__Kickxellomycetes;o__Kickxellales;f__Kickxellaceae;g__Ramicandelaber

## Sheet: Rhizosphere-All-Conditions
	Mean Absolute Abundance				Mean proportion
Compartments	C1	C2	C3	C4	C1.Pct	C2.Pct	C3.Pct	C4.Pct	Taxon
Rhizosphere	40674	40277	40809	37621.3	0.433278	0.529392	0.536979	0.495705	k__Fungi;p__unclassified;c__unclassified;o__unclassified;f__unclassified;g__unclassified
Rhizosphere	229	265.333	135.667	717.667	0.00243941	0.00348748	0.00178515	0.00945609	k__Fungi;p__Ascomycota;c__Sordariomycetes;o__Xylariales;f__unclassified;g__unclassified
Rhizosphere	58.3333	24.3333	0.333333	61	0.000621394	0.000319832	4.38612e-06	0.000803746	k__Fungi;p__Ascomycota;c__Sordariomycetes;o__Xylariales;f__Xylariaceae;g__unclassified
Rhizosphere	1.66667	0	0	0.666667	1.77541e-05	0	0	8.7841e-06	k__Fungi;p__Ascomycota;c__Sordariomycetes;o__Xylariales;f__Apiosporaceae;g__unclassified
Rhizosphere	0.333333	10	1.66667	0	3.55082e-06	0.000131438	2.19306e-05	0	k__Fungi;p__Ascomycota;c__Sordariomycetes;o__Trichosphaeriales;f__unclassified;g__unclassified
Rhizosphere	1025	1053.33	797	907	0.0109188	0.0138448	0.0104872	0.0119508	k__Fungi;p__Ascomycota;c__Sordariomycetes;o__Hypocreales;f__Nectriaceae;g__Fusarium
Rhizosphere	627.667	689.667	466.667	333.667	0.0066862	0.00906482	0.00614057	0.00439644	k__Fungi;p__Ascomycota;c__Sordariomycetes;o__Hypocreales;f__Nectriaceae;g__unclassified
Rhizosphere	466	89.3333	32.6667	115.333	0.00496405	0.00117418	0.00042984	0.00151965	k__Fungi;p__Ascomycota;c__Sordariomycetes;o__Hypocreales;f__Nectriaceae;g__Fusicolla
Rhizosphere	0	0	1	11.6667	0	0	1.31584e-05	0.000153722	k__Fungi;p__Ascomycota;c__Sordariomycetes;o__Hypocreales;f__Nectriaceae;g__Ilyonectria
Rhizosphere	131	16.6667	22.3333	23.3333	0.00139547	0.000219063	0.00029387	0.000307444	k__Fungi;p__Ascomycota;c__Sordariomycetes;o__Hypocreales;f__Stachybotryaceae;g__Myrothecium
Rhizosphere	1.66667	0.333333	3.33333	1	1.77541e-05	4.38126e-06	4.38612e-05	1.31762e-05	k__Fungi;p__Ascomycota;c__Sordariomycetes;o__Hypocreales;f__Stachybotryaceae;g__Striatibotrys
Rhizosphere	52.3333	20	83	15.3333	0.000557479	0.000262875	0.00109214	0.000202034	k__Fungi;p__Ascomycota;c__Sordariomycetes;o__Hypocreales;f__Niessliaceae;g__Eucasphaeria
Rhizosphere	134.333	11.3333	54.6667	11.6667	0.00143098	0.000148963	0.000719323	0.000153722	k__Fungi;p__Ascomycota;c__Sordariomycetes;o__Hypocreales;f__Hypocreaceae;g__Trichoderma
Rhizosphere	1463.33	2030	1717.33	835.667	0.0155881	0.0266819	0.0225973	0.0110109	k__Fungi;p__Ascomycota;c__Sordariomycetes;o__Hypocreales;f__unclassified;g__unclassified
Rhizosphere	155.667	232	142.667	98	0.00165823	0.00304935	0.00187726	0.00129126	k__Fungi;p__Ascomycota;c__Sordariomycetes;o__Hypocreales;f__Hypocreales_fam_Incertae_sedis;g__Acremonium
Rhizosphere	1	4.66667	0	1	1.06525e-05	6.13376e-05	0	1.31762e-05	k__Fungi;p__Ascomycota;c__Sordariomycetes;o__Hypocreales;f__Ophiocordycipitaceae;g__unclassified
Rhizosphere	14.3333	11.3333	3.33333	2.33333	0.000152685	0.000148963	4.38612e-05	3.07444e-05	k__Fungi;p__Ascomycota;c__Sordariomycetes;o__Hypocreales;f__Cordycipitaceae;g__unclassified
Rhizosphere	109.667	214	364.667	1650.33	0.00116822	0.00281277	0.00479841	0.0217451	k__Fungi;p__Ascomycota;c__Leotiomycetes;o__Helotiales;f__Helotiaceae;g__unclassified
Rhizosphere	0	1.33333	4.66667	3.66667	0	1.7525e-05	6.14057e-05	4.83126e-05	k__Fungi;p__Ascomycota;c__Sordariomycetes;o__Hypocreales;f__Clavicipitaceae;g__Metarhizium
Rhizosphere	12.3333	2	9.33333	4	0.00013138	2.62875e-05	0.000122811	5.27046e-05	k__Fungi;p__Ascomycota;c__Sordariomycetes;o__Hypocreales;f__Clavicipitaceae;g__unclassified
Rhizosphere	158	98.6667	222.667	131.667	0.00168309	0.00129685	0.00292993	0.00173486	k__Fungi;p__Ascomycota;c__Sordariomycetes;o__Sordariales;f__Chaetomiaceae;g__unclassified
Rhizosphere	848.667	817	458.333	616	0.00904039	0.0107385	0.00603091	0.00811651	k__Fungi;p__Ascomycota;c__Sordariomycetes;o__unclassified;f__unclassified;g__unclassified
Rhizosphere	0	0.333333	0	0	0	4.38126e-06	0	0	k__Fungi;p__Ascomycota;c__Sordariomycetes;o__Sordariales;f__Sordariales_fam_Incertae_sedis;g__unclassified
Rhizosphere	20.3333	14	7.33333	16	0.0002166	0.000184013	9.64946e-05	0.000210819	k__Fungi;p__Ascomycota;c__Sordariomycetes;o__Sordariales;f__unclassified;g__unclassified
Rhizosphere	4.66667	1	0	0.333333	4.97115e-05	1.31438e-05	0	4.39205e-06	k__Fungi;p__Ascomycota;c__Sordariomycetes;o__Sordariales;f__Lasiosphaeriaceae;g__Podospora
Rhizosphere	4.33333	12.6667	9.66667	2	4.61607e-05	0.000166488	0.000127197	2.63523e-05	k__Fungi;p__Ascomycota;c__Sordariomycetes;o__Sordariales;f__Sordariaceae;g__unclassified
Rhizosphere	9.66667	12.6667	9.33333	14.6667	0.000102974	0.000166488	0.000122811	0.00019325	k__Fungi;p__Ascomycota;c__Sordariomycetes;o__Sordariales;f__Lasiosphaeriaceae;g__unclassified
Rhizosphere	45.6667	11.3333	16.6667	3.33333	0.000486462	0.000148963	0.000219306	4.39205e-05	k__Fungi;p__Ascomycota;c__Sordariomycetes;o__Sordariales;f__Sordariales_fam_Incertae_sedis;g__Ramophialophora
Rhizosphere	240.333	137.667	117.667	140.333	0.00256014	0.00180946	0.0015483	0.00184905	k__Fungi;p__Ascomycota;c__Sordariomycetes;o__Coniochaetales;f__Coniochaetaceae;g__Coniochaeta
Rhizosphere	1.66667	1.66667	4.66667	1	1.77541e-05	2.19063e-05	6.14057e-05	1.31762e-05	k__Fungi;p__Ascomycota;c__Sordariomycetes;o__Chaetosphaeriales;f__Chaetosphaeriaceae;g__unclassified
Rhizosphere	6	4.66667	30.6667	2.33333	6.39148e-05	6.13376e-05	0.000403523	3.07444e-05	k__Fungi;p__Ascomycota;c__Eurotiomycetes;o__Eurotiales;f__Trichocomaceae;g__Sagenomella
Rhizosphere	9.66667	0.666667	2	2.33333	0.000102974	8.76251e-06	2.63167e-05	3.07444e-05	k__Fungi;p__Ascomycota;c__Sordariomycetes;o__Diaporthales;f__unclassified;g__unclassified
Rhizosphere	659	674.667	494	470	0.00701997	0.00886766	0.00650023	0.00619279	k__Fungi;p__Ascomycota;c__Leotiomycetes;o__Helotiales;f__unclassified;g__unclassified
Rhizosphere	13	20.6667	0	4.66667	0.000138482	0.000271638	0	6.14887e-05	k__Fungi;p__Ascomycota;c__Leotiomycetes;o__Helotiales;f__Helotiaceae;g__Hymenoscyphus
Rhizosphere	406.333	443.333	379.667	2393.67	0.00432845	0.00582707	0.00499579	0.0315393	k__Fungi;p__Ascomycota;c__Eurotiomycetes;o__Eurotiales;f__Aspergillaceae;g__Penicillium
Rhizosphere	44	33.6667	40	17.6667	0.000468708	0.000442507	0.000526334	0.000232779	k__Fungi;p__Ascomycota;c__Eurotiomycetes;o__Eurotiales;f__Aspergillaceae;g__unclassified
Rhizosphere	6.33333	3	3	1	6.74656e-05	3.94313e-05	3.94751e-05	1.31762e-05	k__Fungi;p__Ascomycota;c__Eurotiomycetes;o__Eurotiales;f__Aspergillaceae;g__Aspergillus
Rhizosphere	329	585.667	490	548	0.00350466	0.00769787	0.00644759	0.00722053	k__Fungi;p__Ascomycota;c__Eurotiomycetes;o__unclassified;f__unclassified;g__unclassified
Rhizosphere	41	36	53.3333	24.3333	0.000436751	0.000473176	0.000701779	0.00032062	k__Fungi;p__Ascomycota;c__Eurotiomycetes;o__Eurotiales;f__unclassified;g__unclassified
Rhizosphere	28.6667	12	44	12.6667	0.000305371	0.000157725	0.000578968	0.000166898	k__Fungi;p__Ascomycota;c__Eurotiomycetes;o__Onygenales;f__unclassified;g__unclassified
Rhizosphere	47.3333	86.3333	64.6667	93.6667	0.000504217	0.00113475	0.000850907	0.00123417	k__Fungi;p__Ascomycota;c__Eurotiomycetes;o__Eurotiales;f__Trichocomaceae;g__unclassified
Rhizosphere	22.6667	6	46	9	0.000241456	7.88626e-05	0.000605284	0.000118585	k__Fungi;p__Ascomycota;c__Eurotiomycetes;o__Onygenales;f__Gymnoascaceae;g__Gymnoascus
Rhizosphere	7.66667	6.33333	5.66667	1	8.16689e-05	8.32439e-05	7.4564e-05	1.31762e-05	k__Fungi;p__Ascomycota;c__Dothideomycetes;o__Botryosphaeriales;f__Botryosphaeriaceae;g__unclassified
Rhizosphere	12	37.6667	19.6667	18.6667	0.00012783	0.000495082	0.000258781	0.000245955	k__Fungi;p__Ascomycota;c__Dothideomycetes;o__Dothideales;f__unclassified;g__unclassified
Rhizosphere	4612	8813.67	3710	4863	0.0491292	0.115845	0.0488175	0.0640756	k__Fungi;p__Ascomycota;c__Dothideomycetes;o__Capnodiales;f__Mycosphaerellaceae;g__Zymoseptoria
Rhizosphere	1	20.6667	0.333333	0	1.06525e-05	0.000271638	4.38612e-06	0	k__Fungi;p__Ascomycota;c__Dothideomycetes;o__Capnodiales;f__Dissoconiaceae;g__Dissoconium
Rhizosphere	24	9	65	17.6667	0.000255659	0.000118294	0.000855293	0.000232779	k__Fungi;p__Ascomycota;c__Sordariomycetes;o__Microascales;f__Microascaceae;g__unclassified
Rhizosphere	13.3333	3.33333	10	0.666667	0.000142033	4.38126e-05	0.000131584	8.7841e-06	k__Fungi;p__Ascomycota;c__Sordariomycetes;o__Microascales;f__Microascaceae;g__Wardomycopsis
Rhizosphere	3	4	3.66667	1	3.19574e-05	5.25751e-05	4.82473e-05	1.31762e-05	k__Fungi;p__Ascomycota;c__Pezizomycetes;o__Pezizales;f__Pyronemataceae;g__unclassified
Rhizosphere	0	6.33333	0	38.3333	0	8.32439e-05	0	0.000505086	k__Fungi;p__Ascomycota;c__Pezizomycetes;o__Pezizales;f__Pyronemataceae;g__Pseudaleuria
Rhizosphere	44.6667	39.6667	25.3333	25.6667	0.00047581	0.00052137	0.000333345	0.000338188	k__Fungi;p__Ascomycota;c__Dothideomycetes;o__unclassified;f__unclassified;g__unclassified
Rhizosphere	230	71	121	78	0.00245007	0.000933208	0.00159216	0.00102774	k__Fungi;p__Ascomycota;c__Dothideomycetes;o__Pleosporales;f__Phaeosphaeriaceae;g__Phaeosphaeria
Rhizosphere	16.6667	2	10	4.66667	0.000177541	2.62875e-05	0.000131584	6.14887e-05	k__Fungi;p__Basidiomycota;c__Tremellomycetes;o__Tremellales;f__Bulleribasidiaceae;g__Vishniacozyma
Rhizosphere	152.333	427.667	136	219.333	0.00162273	0.00562115	0.00178954	0.00288997	k__Fungi;p__Ascomycota;c__Dothideomycetes;o__Pleosporales;f__Pleosporaceae;g__Alternaria
Rhizosphere	12.6667	6.33333	8.66667	29	0.000134931	8.32439e-05	0.000114039	0.000382109	k__Fungi;p__Ascomycota;c__Dothideomycetes;o__Pleosporales;f__Melanommataceae;g__unclassified
Rhizosphere	875.667	621.333	669.667	500.667	0.00932801	0.00816666	0.00881171	0.00659686	k__Fungi;p__Ascomycota;c__Dothideomycetes;o__Pleosporales;f__unclassified;g__unclassified
Rhizosphere	1.33333	0.333333	1.33333	0	1.42033e-05	4.38126e-06	1.75445e-05	0	k__Fungi;p__Ascomycota;c__Dothideomycetes;o__Pleosporales;f__Sporormiaceae;g__unclassified
Rhizosphere	9	4	0.333333	5	9.58722e-05	5.25751e-05	4.38612e-06	6.58808e-05	k__Fungi;p__Ascomycota;c__Dothideomycetes;o__Pleosporales;f__Pleosporaceae;g__unclassified
Rhizosphere	19.3333	4.66667	3.66667	2	0.000205948	6.13376e-05	4.82473e-05	2.63523e-05	k__Fungi;p__Ascomycota;c__Sordariomycetes;o__Magnaporthales;f__Magnaporthaceae;g__unclassified
Rhizosphere	1.66667	0	1	2.33333	1.77541e-05	0	1.31584e-05	3.07444e-05	k__Fungi;p__Ascomycota;c__Sordariomycetes;o__Glomerellales;f__unclassified;g__unclassified
Rhizosphere	6694	5249	8743.67	5918	0.0713076	0.0689917	0.115052	0.0779765	k__Fungi;p__Ascomycota;c__unclassified;o__unclassified;f__unclassified;g__unclassified
Rhizosphere	0	0.333333	0	0.666667	0	4.38126e-06	0	8.7841e-06	k__Fungi;p__Ascomycota;c__Pezizomycetes;o__Pezizales;f__Ascobolaceae;g__Ascobolus
Rhizosphere	314.333	130	114.333	85	0.00334842	0.00170869	0.00150444	0.00111997	k__Fungi;p__Ascomycota;c__Eurotiomycetes;o__Chaetothyriales;f__Herpotrichiellaceae;g__unclassified
Rhizosphere	27.3333	18.3333	15	21	0.000291167	0.000240969	0.000197375	0.000276699	k__Fungi;p__Ascomycota;c__Eurotiomycetes;o__Chaetothyriales;f__unclassified;g__unclassified
Rhizosphere	7.33333	9.66667	6.33333	2	7.81181e-05	0.000127056	8.33363e-05	2.63523e-05	k__Fungi;p__Ascomycota;c__Sordariomycetes;o__Melanosporales;f__Melanosporaceae;g__Melanospora
Rhizosphere	244.667	74	107	83.6667	0.0026063	0.000972639	0.00140794	0.00110241	k__Fungi;p__Ascomycota;c__Sordariomycetes;o__Hypocreales;f__Stachybotryaceae;g__unclassified
Rhizosphere	1.66667	0.666667	0	0.333333	1.77541e-05	8.76251e-06	0	4.39205e-06	k__Fungi;p__Ascomycota;c__Leotiomycetes;o__Erysiphales;f__Erysiphaceae;g__unclassified
Rhizosphere	0.666667	0.333333	0	7.66667	7.10164e-06	4.38126e-06	0	0.000101017	k__Fungi;p__Ascomycota;c__Leotiomycetes;o__unclassified;f__unclassified;g__unclassified
Rhizosphere	7.66667	7	6.66667	8	8.16689e-05	9.20064e-05	8.77224e-05	0.000105409	k__Fungi;p__Ascomycota;c__Pezizomycetes;o__Pezizales;f__unclassified;g__unclassified
Rhizosphere	0.666667	5	6	4.33333	7.10164e-06	6.57189e-05	7.89501e-05	5.70967e-05	k__Fungi;p__Ascomycota;c__Pezizomycetes;o__Pezizales;f__Pezizaceae;g__Peziza
Rhizosphere	3.33333	3	2.33333	0	3.55082e-05	3.94313e-05	3.07028e-05	0	k__Fungi;p__Ascomycota;c__Pezizomycetes;o__Pezizales;f__Pezizaceae;g__unclassified
Rhizosphere	0	0	0.666667	0	0	0	8.77224e-06	0	k__Fungi;p__Ascomycota;c__Pezizomycetes;o__unclassified;f__unclassified;g__unclassified
Rhizosphere	0	0	2	0.333333	0	0	2.63167e-05	4.39205e-06	k__Fungi;p__Ascomycota;c__Orbiliomycetes;o__Orbiliales;f__Orbiliaceae;g__unclassified
Rhizosphere	668.333	427.667	757.667	372.333	0.0071194	0.00562115	0.00996965	0.00490592	k__Fungi;p__Basidiomycota;c__Tremellomycetes;o__Filobasidiales;f__Piskurozymaceae;g__Solicoccozyma
Rhizosphere	2139.33	3208	818.333	1645.67	0.0227892	0.0421652	0.0107679	0.0216836	k__Fungi;p__Basidiomycota;c__unclassified;o__unclassified;f__unclassified;g__unclassified
Rhizosphere	2.33333	2.33333	1.33333	2	2.48557e-05	3.06688e-05	1.75445e-05	2.63523e-05	k__Fungi;p__Basidiomycota;c__Tremellomycetes;o__Filobasidiales;f__Filobasidiaceae;g__Filobasidium
Rhizosphere	15	9.33333	2.33333	32	0.000159787	0.000122675	3.07028e-05	0.000421637	k__Fungi;p__Basidiomycota;c__Tremellomycetes;o__Holtermanniales;f__Holtermanniales_fam_Incertae_sedis;g__Holtermanniella
Rhizosphere	422.667	313.667	164	130	0.00450244	0.00412276	0.00215797	0.0017129	k__Fungi;p__Basidiomycota;c__Tremellomycetes;o__unclassified;f__unclassified;g__unclassified
Rhizosphere	77.3333	156.667	66	28	0.000823791	0.00205919	0.000868452	0.000368932	k__Fungi;p__Basidiomycota;c__Tremellomycetes;o__Cystofilobasidiales;f__Mrakiaceae;g__Udeniomyces
Rhizosphere	7	77.6667	526.667	24.6667	7.45672e-05	0.00102083	0.00693007	0.000325012	k__Fungi;p__Basidiomycota;c__Tremellomycetes;o__Cystofilobasidiales;f__unclassified;g__unclassified
Rhizosphere	12	9	0	2	0.00012783	0.000118294	0	2.63523e-05	k__Fungi;p__Basidiomycota;c__Tremellomycetes;o__Cystofilobasidiales;f__Mrakiaceae;g__Itersonilia
Rhizosphere	217	518.667	84.3333	302.667	0.00231158	0.00681724	0.00110969	0.00398798	k__Fungi;p__Basidiomycota;c__Tremellomycetes;o__Cystofilobasidiales;f__Cystofilobasidiaceae;g__Cystofilobasidium
Rhizosphere	0	118.333	0	0.333333	0	0.00155535	0	4.39205e-06	k__Fungi;p__Basidiomycota;c__Agaricomycetes;o__Cantharellales;f__Ceratobasidiaceae;g__Ceratobasidium
Rhizosphere	5.66667	7.33333	6.33333	11	6.0364e-05	9.63877e-05	8.33363e-05	0.000144938	k__Fungi;p__Basidiomycota;c__Agaricomycetes;o__Cantharellales;f__Cantharellales_fam_Incertae_sedis;g__Minimedusa
Rhizosphere	0	1.33333	0	84	0	1.7525e-05	0	0.0011068	k__Fungi;p__Basidiomycota;c__Agaricomycetes;o__Cantharellales;f__Cantharellales_fam_Incertae_sedis;g__Sistotrema
Rhizosphere	0	0	0.666667	1.33333	0	0	8.77224e-06	1.75682e-05	k__Fungi;p__Basidiomycota;c__Geminibasidiomycetes;o__Geminibasidiales;f__Geminibasidiaceae;g__Geminibasidium
Rhizosphere	1429.33	7	36.3333	24.6667	0.0152259	9.20064e-05	0.000478087	0.000325012	k__Fungi;p__Basidiomycota;c__Agaricomycetes;o__Cantharellales;f__unclassified;g__unclassified
Rhizosphere	14.3333	6.33333	4.66667	79.3333	0.000152685	8.32439e-05	6.14057e-05	0.00104531	k__Fungi;p__Basidiomycota;c__Agaricomycetes;o__Cantharellales;f__Ceratobasidiaceae;g__unclassified
Rhizosphere	1774	140	228	3066	0.0188975	0.00184013	0.00300011	0.0403981	k__Fungi;p__Basidiomycota;c__Agaricomycetes;o__Agaricales;f__Bolbitiaceae;g__unclassified
Rhizosphere	0	2.33333	0	70.3333	0	3.06688e-05	0	0.000926723	k__Fungi;p__Basidiomycota;c__Agaricomycetes;o__Agaricales;f__Strophariaceae;g__Stropharia
Rhizosphere	1.66667	0	9	4	1.77541e-05	0	0.000118425	5.27046e-05	k__Fungi;p__Basidiomycota;c__Agaricomycetes;o__Agaricales;f__Entolomataceae;g__Entoloma
Rhizosphere	1.33333	0.666667	1.33333	0	1.42033e-05	8.76251e-06	1.75445e-05	0	k__Fungi;p__Basidiomycota;c__Agaricomycetes;o__Agaricales;f__Lycoperdaceae;g__unclassified
Rhizosphere	1.33333	0	2.66667	0	1.42033e-05	0	3.5089e-05	0	k__Fungi;p__Basidiomycota;c__Agaricomycetes;o__Agaricales;f__Lycoperdaceae;g__Bovista
Rhizosphere	167.333	108	46	6.66667	0.00178251	0.00141953	0.000605284	8.7841e-05	k__Fungi;p__Basidiomycota;c__Agaricomycetes;o__Agaricales;f__Psathyrellaceae;g__unclassified
Rhizosphere	19.3333	40	1.66667	6.33333	0.000205948	0.000525751	2.19306e-05	8.3449e-05	k__Fungi;p__Basidiomycota;c__Agaricomycetes;o__Agaricales;f__Psathyrellaceae;g__Psathyrella
Rhizosphere	574.333	38.6667	175.667	91.6667	0.00611806	0.000508226	0.00231148	0.00120781	k__Fungi;p__Basidiomycota;c__Agaricomycetes;o__Agaricales;f__Bolbitiaceae;g__Conocybe
Rhizosphere	0.333333	0	28	0	3.55082e-06	0	0.000368434	0	k__Fungi;p__Basidiomycota;c__Agaricomycetes;o__Agaricales;f__Marasmiaceae;g__unclassified
Rhizosphere	0	48.6667	0	15.3333	0	0.000639664	0	0.000202034	k__Fungi;p__Basidiomycota;c__Agaricomycetes;o__Agaricales;f__Bolbitiaceae;g__Bolbitius
Rhizosphere	219.667	45.6667	73.6667	257	0.00233999	0.000600232	0.000969332	0.00338627	k__Fungi;p__Basidiomycota;c__Agaricomycetes;o__Atheliales;f__Atheliaceae;g__Athelia
Rhizosphere	843.333	88.3333	246	556.667	0.00898358	0.00116103	0.00323696	0.00733473	k__Fungi;p__Basidiomycota;c__Agaricomycetes;o__Agaricales;f__unclassified;g__unclassified
Rhizosphere	2.33333	1.66667	0.333333	0	2.48557e-05	2.19063e-05	4.38612e-06	0	k__Fungi;p__Basidiomycota;c__Agaricomycetes;o__Geastrales;f__Geastraceae;g__Geastrum
Rhizosphere	0.333333	3	4.33333	2.33333	3.55082e-06	3.94313e-05	5.70195e-05	3.07444e-05	k__Fungi;p__Basidiomycota;c__Tremellomycetes;o__Tremellales;f__unclassified;g__unclassified
Rhizosphere	213.333	136.333	128.667	59.3333	0.00227253	0.00179193	0.00169304	0.000781785	k__Fungi;p__Basidiomycota;c__Agaricomycetes;o__unclassified;f__unclassified;g__unclassified
Rhizosphere	1	0	0.333333	1.66667	1.06525e-05	0	4.38612e-06	2.19603e-05	k__Fungi;p__Basidiomycota;c__Agaricomycetes;o__Sebacinales;f__unclassified;g__unclassified
Rhizosphere	7.33333	7.33333	27.3333	17	7.81181e-05	9.63877e-05	0.000359662	0.000223995	k__Fungi;p__Basidiomycota;c__Exobasidiomycetes;o__Entylomatales;f__unclassified;g__unclassified
Rhizosphere	45	74.6667	39.6667	80.3333	0.000479361	0.000981402	0.000521948	0.00105848	k__Fungi;p__Basidiomycota;c__Microbotryomycetes;o__Sporidiobolales;f__Sporidiobolaceae;g__Sporobolomyces
Rhizosphere	1.66667	16	1	2	1.77541e-05	0.0002103	1.31584e-05	2.63523e-05	k__Fungi;p__Basidiomycota;c__Microbotryomycetes;o__Leucosporidiales;f__Leucosporidiaceae;g__Leucosporidium
Rhizosphere	21.6667	3.33333	7	8.33333	0.000230803	4.38126e-05	9.21085e-05	0.000109801	k__Fungi;p__Basidiomycota;c__Cystobasidiomycetes;o__unclassified;f__unclassified;g__unclassified
Rhizosphere	2.33333	0	2.66667	1	2.48557e-05	0	3.5089e-05	1.31762e-05	k__Fungi;p__Basidiomycota;c__Agaricostilbomycetes;o__Agaricostilbales;f__Kondoaceae;g__Kondoa
Rhizosphere	6.66667	3	1	1.33333	7.10164e-05	3.94313e-05	1.31584e-05	1.75682e-05	k__Fungi;p__Basidiomycota;c__Agaricostilbomycetes;o__Agaricostilbales;f__Kondoaceae;g__Bensingtonia
Rhizosphere	11.6667	1.33333	0	0	0.000124279	1.7525e-05	0	0	k__Fungi;p__Basidiomycota;c__Agaricomycetes;o__Sebacinales;f__Serendipitaceae;g__unclassified
Rhizosphere	2	1	0	0.333333	2.13049e-05	1.31438e-05	0	4.39205e-06	k__Fungi;p__Basidiomycota;c__Agaricomycetes;o__Agaricomycetes_ord_Incertae_sedis;f__Agaricomycetes_fam_Incertae_sedis;g__Akenomyces
Rhizosphere	33.6667	9.66667	21.6667	14.6667	0.000358633	0.000127056	0.000285098	0.00019325	k__Fungi;p__Ascomycota;c__Taphrinomycetes;o__Taphrinales;f__Protomycetaceae;g__Protomyces
Rhizosphere	35	32	13	10.3333	0.000372836	0.000420601	0.000171059	0.000136154	k__Fungi;p__Basidiomycota;c__Agaricostilbomycetes;o__Agaricostilbales;f__Chionosphaeraceae;g__unclassified
Rhizosphere	6.66667	8	33.6667	3.66667	7.10164e-05	0.00010515	0.000442998	4.83126e-05	k__Fungi;p__Mucoromycota;c__Mucoromycetes;o__Mucorales;f__unclassified;g__unclassified
Rhizosphere	3.33333	1	2.33333	3	3.55082e-05	1.31438e-05	3.07028e-05	3.95285e-05	k__Fungi;p__Mucoromycota;c__unclassified;o__unclassified;f__unclassified;g__unclassified
Rhizosphere	9.66667	1	0	1	0.000102974	1.31438e-05	0	1.31762e-05	k__Fungi;p__Mucoromycota;c__Mucoromycetes;o__Mucorales;f__Mucoraceae;g__Mucor
Rhizosphere	0.333333	0	1	1.66667	3.55082e-06	0	1.31584e-05	2.19603e-05	k__Fungi;p__Chytridiomycota;c__Rhizophlyctidomycetes;o__Rhizophlyctidales;f__Rhizophlyctidaceae;g__unclassified
Rhizosphere	4	22	10.6667	5.66667	4.26099e-05	0.000289163	0.000140356	7.46649e-05	k__Fungi;p__Chytridiomycota;c__Rhizophlyctidomycetes;o__Rhizophlyctidales;f__Rhizophlyctidaceae;g__Rhizophlyctis
Rhizosphere	9.33333	2.33333	0	2	9.9423e-05	3.06688e-05	0	2.63523e-05	k__Fungi;p__Chytridiomycota;c__Spizellomycetes;o__Spizellomycetales;f__unclassified;g__unclassified
Rhizosphere	0	0.333333	0	0	0	4.38126e-06	0	0	k__Fungi;p__Chytridiomycota;c__Spizellomycetes;o__Spizellomycetales;f__Spizellomycetaceae;g__Spizellomyces
Rhizosphere	16.6667	6	3	19	0.000177541	7.88626e-05	3.94751e-05	0.000250347	k__Fungi;p__Chytridiomycota;c__Spizellomycetes;o__Spizellomycetales;f__Powellomycetaceae;g__Powellomyces
Rhizosphere	0	0.666667	0	1	0	8.76251e-06	0	1.31762e-05	k__Fungi;p__Chytridiomycota;c__Spizellomycetes;o__Spizellomycetales;f__Powellomycetaceae;g__unclassified
Rhizosphere	0	0	1.33333	0	0	0	1.75445e-05	0	k__Fungi;p__Chytridiomycota;c__Spizellomycetes;o__unclassified;f__unclassified;g__unclassified
Rhizosphere	0	0	0	0.333333	0	0	0	4.39205e-06	k__Fungi;p__Chytridiomycota;c__Spizellomycetes;o__Spizellomycetales;f__Spizellomycetaceae;g__Kochiomyces
Rhizosphere	2	0	0.666667	1	2.13049e-05	0	8.77224e-06	1.31762e-05	k__Fungi;p__Basidiomycota;c__Malasseziomycetes;o__Malasseziales;f__Malasseziaceae;g__Malassezia
Rhizosphere	1	2.33333	11.6667	5.33333	1.06525e-05	3.06688e-05	0.000153514	7.02728e-05	k__Fungi;p__Ascomycota;c__Leotiomycetes;o__Helotiales;f__Helotiales_fam_Incertae_sedis;g__Chalara
Rhizosphere	25	21.3333	64.6667	20.6667	0.000266312	0.0002804	0.000850907	0.000272307	k__Fungi;p__Mortierellomycota;c__Mortierellomycetes;o__Mortierellales;f__Mortierellaceae;g__unclassified
Rhizosphere	98.3333	71	51.6667	134.333	0.00104749	0.000933208	0.000679848	0.00177	k__Fungi;p__Mortierellomycota;c__Mortierellomycetes;o__Mortierellales;f__unclassified;g__unclassified
Rhizosphere	795.667	657	1087.33	844.333	0.00847581	0.00863546	0.0143075	0.0111251	k__Fungi;p__Mortierellomycota;c__Mortierellomycetes;o__Mortierellales;f__Mortierellaceae;g__Mortierella
Rhizosphere	1	1	1	0.666667	1.06525e-05	1.31438e-05	1.31584e-05	8.7841e-06	k__Fungi;p__Mortierellomycota;c__unclassified;o__unclassified;f__unclassified;g__unclassified
Rhizosphere	0.333333	0.666667	1.33333	0	3.55082e-06	8.76251e-06	1.75445e-05	0	k__Fungi;p__Chytridiomycota;c__Lobulomycetes;o__unclassified;f__unclassified;g__unclassified
Rhizosphere	11.6667	8	8	2.66667	0.000124279	0.00010515	0.000105267	3.51364e-05	k__Fungi;p__Glomeromycota;c__Glomeromycetes;o__Glomerales;f__unclassified;g__unclassified
Rhizosphere	46	6.33333	48.6667	15	0.000490013	8.32439e-05	0.000640373	0.000197642	k__Fungi;p__Glomeromycota;c__Glomeromycetes;o__Glomerales;f__Claroideoglomeraceae;g__Claroideoglomus
Rhizosphere	9.33333	0	0	0	9.9423e-05	0	0	0	k__Fungi;p__Glomeromycota;c__Glomeromycetes;o__unclassified;f__unclassified;g__unclassified
Rhizosphere	0	0	0.666667	0	0	0	8.77224e-06	0	k__Fungi;p__Glomeromycota;c__Glomeromycetes;o__Diversisporales;f__Diversisporaceae;g__unclassified
Rhizosphere	14.3333	2	10.3333	9.66667	0.000152685	2.62875e-05	0.00013597	0.00012737	k__Fungi;p__Glomeromycota;c__Archaeosporomycetes;o__Archaeosporales;f__Archaeosporaceae;g__unclassified
Rhizosphere	3	0	6	1	3.19574e-05	0	7.89501e-05	1.31762e-05	k__Fungi;p__Glomeromycota;c__Archaeosporomycetes;o__unclassified;f__unclassified;g__unclassified
Rhizosphere	0.333333	0	5.66667	2.66667	3.55082e-06	0	7.4564e-05	3.51364e-05	k__Fungi;p__Glomeromycota;c__Glomeromycetes;o__Glomerales;f__Glomeraceae;g__unclassified
Rhizosphere	61	51.3333	85.6667	74.3333	0.0006498	0.000674714	0.00112723	0.000979428	k__Fungi;p__Chytridiomycota;c__unclassified;o__unclassified;f__unclassified;g__unclassified
Rhizosphere	37.3333	160.667	54	17.6667	0.000397692	0.00211177	0.000710551	0.000232779	k__Fungi;p__Mucoromycota;c__Mucoromycetes;o__Mucorales;f__Rhizopodaceae;g__Rhizopus
Rhizosphere	17211.3	4000.67	6738.67	6814.33	0.183343	0.0525838	0.0886698	0.0897867	k__Fungi;p__Olpidiomycota;c__Olpidiomycetes;o__Olpidiales;f__Olpidiaceae;g__unclassified
Rhizosphere	5043	1818.67	3297	2039	0.0537204	0.0239041	0.0433831	0.0268662	k__Fungi;p__Olpidiomycota;c__Olpidiomycetes;o__Olpidiales;f__Olpidiaceae;g__Olpidium
Rhizosphere	17.3333	27.3333	1.66667	0.333333	0.000184643	0.000359263	2.19306e-05	4.39205e-06	k__Fungi;p__Rozellomycota;c__unclassified;o__unclassified;f__unclassified;g__unclassified
Rhizosphere	6.33333	5.33333	3.66667	4.33333	6.74656e-05	7.01001e-05	4.82473e-05	5.70967e-05	k__Fungi;p__Basidiomycota;c__Ustilaginomycetes;o__Ustilaginales;f__Ustilaginaceae;g__unclassified
Rhizosphere	1.66667	0	1	0	1.77541e-05	0	1.31584e-05	0	k__Fungi;p__Kickxellomycota;c__Kickxellomycetes;o__Kickxellales;f__Kickxellaceae;g__Ramicandelaber

## Sheet: Rhizosphere-C1vsC2
				Median effect size and 95% confidence interval (low-high)			Significant Taxon according to effect size
rab.win.C1	rab.win.C2	diff.btw	diff.win	effect	effect.low	effect.high	Sig.Effect	Taxon
12.2239	12.7159	0.493934	0.52292	0.797032	-1.11628	7.137	No	k__Fungi;p__unclassified;c__unclassified;o__unclassified;f__unclassified;g__unclassified
2.60269	3.59551	0.851325	3.3834	0.295505	-6.9914	12.0847	No	k__Fungi;p__Ascomycota;c__Sordariomycetes;o__Xylariales;f__unclassified;g__unclassified
2.17161	-3.18366	-2.2848	7.03535	-0.268636	-10.7638	2.84328	No	k__Fungi;p__Ascomycota;c__Sordariomycetes;o__Xylariales;f__Xylariaceae;g__unclassified
-3.49679	-4.68228	-1.81469	4.44193	-0.365912	-4.61585	2.85351	No	k__Fungi;p__Ascomycota;c__Sordariomycetes;o__Xylariales;f__Apiosporaceae;g__unclassified
-4.30406	-3.1522	2.12867	5.57312	0.363169	-3.52739	6.53928	No	k__Fungi;p__Ascomycota;c__Sordariomycetes;o__Trichosphaeriales;f__unclassified;g__unclassified
6.94923	7.23957	0.540853	0.66652	0.830067	-0.651361	9.14312	No	k__Fungi;p__Ascomycota;c__Sordariomycetes;o__Hypocreales;f__Nectriaceae;g__Fusarium
6.17478	6.91393	0.736001	0.464853	1.37397	-0.805391	10.7251	No	k__Fungi;p__Ascomycota;c__Sordariomycetes;o__Hypocreales;f__Nectriaceae;g__unclassified
4.62794	3.61365	-1.10513	2.41571	-0.428037	-14.0278	1.8203	No	k__Fungi;p__Ascomycota;c__Sordariomycetes;o__Hypocreales;f__Nectriaceae;g__Fusicolla
0.76773	-0.212417	-1.03312	4.56879	-0.236935	-5.64906	3.2815	No	k__Fungi;p__Ascomycota;c__Sordariomycetes;o__Hypocreales;f__Stachybotryaceae;g__Myrothecium
-2.77336	-3.91549	-1.14945	4.14733	-0.264043	-4.98694	2.85229	No	k__Fungi;p__Ascomycota;c__Sordariomycetes;o__Hypocreales;f__Stachybotryaceae;g__Striatibotrys
2.62585	0.828521	-1.65376	2.09134	-0.800878	-6.03041	1.59826	No	k__Fungi;p__Ascomycota;c__Sordariomycetes;o__Hypocreales;f__Niessliaceae;g__Eucasphaeria
4.04997	0.758627	-2.85517	1.47135	-1.99223	-20.6122	-0.181555	Yes	k__Fungi;p__Ascomycota;c__Sordariomycetes;o__Hypocreales;f__Hypocreaceae;g__Trichoderma
7.51773	7.72359	0.266481	1.08265	0.255308	-2.96455	10.2161	No	k__Fungi;p__Ascomycota;c__Sordariomycetes;o__Hypocreales;f__unclassified;g__unclassified
4.30758	4.63633	0.359868	1.79163	0.212031	-4.95134	8.66003	No	k__Fungi;p__Ascomycota;c__Sordariomycetes;o__Hypocreales;f__Hypocreales_fam_Incertae_sedis;g__Acremonium
-3.31709	-2.861	1.32388	5.30415	0.264761	-2.85396	4.66828	No	k__Fungi;p__Ascomycota;c__Sordariomycetes;o__Hypocreales;f__Ophiocordycipitaceae;g__unclassified
0.451104	1.06979	0.578829	3.4793	0.138874	-3.46586	10.9533	No	k__Fungi;p__Ascomycota;c__Sordariomycetes;o__Hypocreales;f__Cordycipitaceae;g__unclassified
3.49562	5.0835	1.59684	0.826923	1.75689	0.045311	13.6821	Yes	k__Fungi;p__Ascomycota;c__Leotiomycetes;o__Helotiales;f__Helotiaceae;g__unclassified
-5.36335	-3.56284	2.13566	4.37975	0.442405	-2.36665	6.24312	No	k__Fungi;p__Ascomycota;c__Sordariomycetes;o__Hypocreales;f__Clavicipitaceae;g__Metarhizium
-3.3878	-2.90004	-0.649182	5.71694	-0.100007	-4.00512	5.81051	No	k__Fungi;p__Ascomycota;c__Sordariomycetes;o__Hypocreales;f__Clavicipitaceae;g__unclassified
4.21781	4.05946	-0.177212	0.735564	-0.222613	-4.67662	2.37691	No	k__Fungi;p__Ascomycota;c__Sordariomycetes;o__Sordariales;f__Chaetomiaceae;g__unclassified
5.81568	7.08705	1.08546	1.11232	0.954832	-1.92803	11.0142	No	k__Fungi;p__Ascomycota;c__Sordariomycetes;o__unclassified;f__unclassified;g__unclassified
-5.36167	-3.54876	1.52448	4.32111	0.323666	-3.46758	5.83716	No	k__Fungi;p__Ascomycota;c__Sordariomycetes;o__Sordariales;f__Sordariales_fam_Incertae_sedis;g__unclassified
1.11532	1.39739	0.156844	1.47666	0.0909354	-5.48147	3.4043	No	k__Fungi;p__Ascomycota;c__Sordariomycetes;o__Sordariales;f__unclassified;g__unclassified
-0.334771	-2.37528	-1.64693	4.40673	-0.300242	-7.17028	5.45668	No	k__Fungi;p__Ascomycota;c__Sordariomycetes;o__Sordariales;f__Lasiosphaeriaceae;g__Podospora
-1.8813	-1.27102	1.01227	3.77735	0.256191	-3.22812	5.14233	No	k__Fungi;p__Ascomycota;c__Sordariomycetes;o__Sordariales;f__Sordariaceae;g__unclassified
-0.218253	1.0529	0.476929	2.81217	0.127336	-9.76957	5.55394	No	k__Fungi;p__Ascomycota;c__Sordariomycetes;o__Sordariales;f__Lasiosphaeriaceae;g__unclassified
1.32373	-1.56696	-1.44331	6.15888	-0.245775	-8.03407	2.93827	No	k__Fungi;p__Ascomycota;c__Sordariomycetes;o__Sordariales;f__Sordariales_fam_Incertae_sedis;g__Ramophialophora
3.11291	3.76192	0.430833	2.18745	0.238994	-5.7162	6.753	No	k__Fungi;p__Ascomycota;c__Sordariomycetes;o__Coniochaetales;f__Coniochaetaceae;g__Coniochaeta
-2.83716	-2.43511	0.670932	3.5377	0.131626	-2.74298	4.70565	No	k__Fungi;p__Ascomycota;c__Sordariomycetes;o__Chaetosphaeriales;f__Chaetosphaeriaceae;g__unclassified
-0.593063	-0.13513	-0.0944134	3.00896	-0.0267857	-8.92284	3.30259	No	k__Fungi;p__Ascomycota;c__Eurotiomycetes;o__Eurotiales;f__Trichocomaceae;g__Sagenomella
0.418044	-2.79775	-2.7207	4.23975	-0.54971	-7.67076	4.34083	No	k__Fungi;p__Ascomycota;c__Sordariomycetes;o__Diaporthales;f__unclassified;g__unclassified
4.96718	5.95982	0.697041	2.07988	0.353369	-4.54717	11.5171	No	k__Fungi;p__Ascomycota;c__Leotiomycetes;o__Helotiales;f__unclassified;g__unclassified
-1.82232	-0.406039	1.32533	5.1087	0.213904	-4.37522	4.80429	No	k__Fungi;p__Ascomycota;c__Leotiomycetes;o__Helotiales;f__Helotiaceae;g__Hymenoscyphus
5.97677	6.11349	0.35592	1.47313	0.283966	-5.87786	7.34519	No	k__Fungi;p__Ascomycota;c__Eurotiomycetes;o__Eurotiales;f__Aspergillaceae;g__Penicillium
2.05599	2.74014	0.18443	1.71658	0.0887901	-4.50049	5.30742	No	k__Fungi;p__Ascomycota;c__Eurotiomycetes;o__Eurotiales;f__Aspergillaceae;g__unclassified
0.19902	-0.921491	-0.86397	4.82479	-0.176888	-8.45649	6.33619	No	k__Fungi;p__Ascomycota;c__Eurotiomycetes;o__Eurotiales;f__Aspergillaceae;g__Aspergillus
5.46511	5.97488	1.23104	1.70843	0.723237	-1.74698	10.6442	No	k__Fungi;p__Ascomycota;c__Eurotiomycetes;o__unclassified;f__unclassified;g__unclassified
2.37742	2.25664	0.0666387	0.923259	0.0863949	-3.64128	3.61414	No	k__Fungi;p__Ascomycota;c__Eurotiomycetes;o__Eurotiales;f__unclassified;g__unclassified
1.29715	-1.12521	-2.74181	2.56679	-0.774377	-8.58599	2.88406	No	k__Fungi;p__Ascomycota;c__Eurotiomycetes;o__Onygenales;f__unclassified;g__unclassified
2.37682	3.73077	1.44317	0.691046	2.20759	0.314318	9.53037	Yes	k__Fungi;p__Ascomycota;c__Eurotiomycetes;o__Eurotiales;f__Trichocomaceae;g__unclassified
1.81287	0.081049	-1.51009	1.14599	-0.960837	-8.43674	1.93221	No	k__Fungi;p__Ascomycota;c__Eurotiomycetes;o__Onygenales;f__Gymnoascaceae;g__Gymnoascus
-0.124845	-0.0929436	0.458415	2.35383	0.129664	-2.38539	8.33354	No	k__Fungi;p__Ascomycota;c__Dothideomycetes;o__Botryosphaeriales;f__Botryosphaeriaceae;g__unclassified
0.790788	2.71517	1.86568	1.66229	1.21672	-0.0751306	15.3414	No	k__Fungi;p__Ascomycota;c__Dothideomycetes;o__Dothideales;f__unclassified;g__unclassified
8.26951	9.91443	1.30493	2.0326	0.754829	-3.99937	19.7643	No	k__Fungi;p__Ascomycota;c__Dothideomycetes;o__Capnodiales;f__Mycosphaerellaceae;g__Zymoseptoria
-3.39389	-3.24071	1.66669	6.32287	0.233159	-4.54793	6.54794	No	k__Fungi;p__Ascomycota;c__Dothideomycetes;o__Capnodiales;f__Dissoconiaceae;g__Dissoconium
1.38681	-0.144645	-1.41472	2.20177	-0.593039	-6.36731	2.04122	No	k__Fungi;p__Ascomycota;c__Sordariomycetes;o__Microascales;f__Microascaceae;g__unclassified
-0.3873	-0.91655	-1.26925	3.17443	-0.378621	-7.02602	1.84196	No	k__Fungi;p__Ascomycota;c__Sordariomycetes;o__Microascales;f__Microascaceae;g__Wardomycopsis
-2.10408	-3.22039	-0.0531003	5.03437	-0.0146315	-4.64624	4.05919	No	k__Fungi;p__Ascomycota;c__Pezizomycetes;o__Pezizales;f__Pyronemataceae;g__unclassified
-5.31818	-1.35485	4.39115	4.33649	0.895669	-2.24243	9.26277	No	k__Fungi;p__Ascomycota;c__Pezizomycetes;o__Pezizales;f__Pyronemataceae;g__Pseudaleuria
2.45396	2.74044	0.36585	0.71751	0.441733	-2.38017	4.89364	No	k__Fungi;p__Ascomycota;c__Dothideomycetes;o__unclassified;f__unclassified;g__unclassified
4.64273	3.8249	-1.23013	1.32919	-0.973759	-7.26613	0.425496	No	k__Fungi;p__Ascomycota;c__Dothideomycetes;o__Pleosporales;f__Phaeosphaeriaceae;g__Phaeosphaeria
1.18036	-2.07277	-2.69698	3.73049	-0.640303	-7.51336	1.78913	No	k__Fungi;p__Basidiomycota;c__Tremellomycetes;o__Tremellales;f__Bulleribasidiaceae;g__Vishniacozyma
3.75717	5.10028	1.56355	1.9093	0.839975	-0.854674	21.9143	No	k__Fungi;p__Ascomycota;c__Dothideomycetes;o__Pleosporales;f__Pleosporaceae;g__Alternaria
0.36556	-2.06903	-0.565206	4.84242	-0.107657	-4.54624	4.78772	No	k__Fungi;p__Ascomycota;c__Dothideomycetes;o__Pleosporales;f__Melanommataceae;g__unclassified
6.23572	6.67623	0.467319	0.821161	0.461399	-2.38497	7.21888	No	k__Fungi;p__Ascomycota;c__Dothideomycetes;o__Pleosporales;f__unclassified;g__unclassified
-2.62422	-3.77841	-1.17102	3.28699	-0.345792	-7.82458	3.03465	No	k__Fungi;p__Ascomycota;c__Dothideomycetes;o__Pleosporales;f__Sporormiaceae;g__unclassified
-1.22547	-2.18455	-0.28252	4.34501	-0.0548062	-3.80673	3.13137	No	k__Fungi;p__Ascomycota;c__Dothideomycetes;o__Pleosporales;f__Pleosporaceae;g__unclassified
1.41659	-2.02083	-3.2049	3.14611	-0.848767	-9.82745	1.03574	No	k__Fungi;p__Ascomycota;c__Sordariomycetes;o__Magnaporthales;f__Magnaporthaceae;g__unclassified
-4.05192	-4.485	-1.12826	5.28661	-0.217018	-6.2397	2.72597	No	k__Fungi;p__Ascomycota;c__Sordariomycetes;o__Glomerellales;f__unclassified;g__unclassified
10.0177	9.75574	-0.166857	0.512966	-0.193695	-6.36569	9.66058	No	k__Fungi;p__Ascomycota;c__unclassified;o__unclassified;f__unclassified;g__unclassified
-5.42711	-3.5311	1.95348	4.1232	0.419226	-3.10278	4.33469	No	k__Fungi;p__Ascomycota;c__Pezizomycetes;o__Pezizales;f__Ascobolaceae;g__Ascobolus
3.93248	4.18985	0.164844	1.99291	0.0789369	-5.11841	6.07985	No	k__Fungi;p__Ascomycota;c__Eurotiomycetes;o__Chaetothyriales;f__Herpotrichiellaceae;g__unclassified
-0.846102	-0.672114	-0.0620918	4.16697	-0.015062	-8.75571	4.90805	No	k__Fungi;p__Ascomycota;c__Eurotiomycetes;o__Chaetothyriales;f__unclassified;g__unclassified
-1.2169	-0.013895	1.18676	2.64366	0.446992	-1.55896	5.9586	No	k__Fungi;p__Ascomycota;c__Sordariomycetes;o__Melanosporales;f__Melanosporaceae;g__Melanospora
4.24329	2.48983	-0.814421	2.42361	-0.344067	-7.20326	1.95495	No	k__Fungi;p__Ascomycota;c__Sordariomycetes;o__Hypocreales;f__Stachybotryaceae;g__unclassified
-3.82401	-3.43036	-0.511557	5.09233	-0.0856978	-3.3687	3.78492	No	k__Fungi;p__Ascomycota;c__Leotiomycetes;o__Erysiphales;f__Erysiphaceae;g__unclassified
-3.78902	-3.59466	0.0193382	4.07383	0.00559553	-3.56759	4.40824	No	k__Fungi;p__Ascomycota;c__Leotiomycetes;o__unclassified;f__unclassified;g__unclassified
0.484548	-0.278237	-0.00624145	3.11966	-0.00173402	-3.61987	10.6172	No	k__Fungi;p__Ascomycota;c__Pezizomycetes;o__Pezizales;f__unclassified;g__unclassified
-4.00798	0.0272579	3.05247	4.21559	0.633645	-2.31671	7.61751	No	k__Fungi;p__Ascomycota;c__Pezizomycetes;o__Pezizales;f__Pezizaceae;g__Peziza
-1.1277	-0.78357	0.451853	4.62684	0.104924	-7.98105	8.83024	No	k__Fungi;p__Ascomycota;c__Pezizomycetes;o__Pezizales;f__Pezizaceae;g__unclassified
6.40656	6.05592	-0.18917	0.667737	-0.362759	-4.68984	2.33032	No	k__Fungi;p__Basidiomycota;c__Tremellomycetes;o__Filobasidiales;f__Piskurozymaceae;g__Solicoccozyma
7.4576	9.13655	1.37649	0.849578	1.04809	-2.20747	12.689	No	k__Fungi;p__Basidiomycota;c__unclassified;o__unclassified;f__unclassified;g__unclassified
-1.45473	-1.43106	0.0582479	3.82843	0.0124747	-4.29889	6.86062	No	k__Fungi;p__Basidiomycota;c__Tremellomycetes;o__Filobasidiales;f__Filobasidiaceae;g__Filobasidium
0.809998	-0.247843	-0.383328	2.60462	-0.131132	-3.22261	3.40748	No	k__Fungi;p__Basidiomycota;c__Tremellomycetes;o__Holtermanniales;f__Holtermanniales_fam_Incertae_sedis;g__Holtermanniella
4.70663	5.67	0.979291	0.927798	0.443979	-7.02541	12.961	No	k__Fungi;p__Basidiomycota;c__Tremellomycetes;o__unclassified;f__unclassified;g__unclassified
3.19912	4.71996	1.47003	0.637909	2.2099	0.342194	18.5062	Yes	k__Fungi;p__Basidiomycota;c__Tremellomycetes;o__Cystofilobasidiales;f__Mrakiaceae;g__Udeniomyces
-0.0902562	3.33204	3.33973	3.95933	0.521752	-8.73293	7.15244	No	k__Fungi;p__Basidiomycota;c__Tremellomycetes;o__Cystofilobasidiales;f__unclassified;g__unclassified
0.118125	0.577702	-0.00232182	1.52953	-0.00681875	-4.30823	4.38351	No	k__Fungi;p__Basidiomycota;c__Tremellomycetes;o__Cystofilobasidiales;f__Mrakiaceae;g__Itersonilia
4.07413	6.1664	1.5671	1.84418	1.01578	-1.37702	9.26897	No	k__Fungi;p__Basidiomycota;c__Tremellomycetes;o__Cystofilobasidiales;f__Cystofilobasidiaceae;g__Cystofilobasidium
-5.28622	-3.19171	3.19567	7.2072	0.531046	-2.47873	8.38201	No	k__Fungi;p__Basidiomycota;c__Agaricomycetes;o__Cantharellales;f__Ceratobasidiaceae;g__Ceratobasidium
-0.507898	-0.704861	0.799684	5.09065	0.146373	-3.76831	6.07397	No	k__Fungi;p__Basidiomycota;c__Agaricomycetes;o__Cantharellales;f__Cantharellales_fam_Incertae_sedis;g__Minimedusa
-5.19167	-3.20215	2.08638	4.31168	0.45277	-2.6187	5.48388	No	k__Fungi;p__Basidiomycota;c__Agaricomycetes;o__Cantharellales;f__Cantharellales_fam_Incertae_sedis;g__Sistotrema
-3.41964	-0.177537	2.27858	9.53802	0.231934	-5.4775	9.19695	No	k__Fungi;p__Basidiomycota;c__Agaricomycetes;o__Cantharellales;f__unclassified;g__unclassified
-0.430398	-3.19205	-1.79915	5.74988	-0.261386	-5.34313	3.81135	No	k__Fungi;p__Basidiomycota;c__Agaricomycetes;o__Cantharellales;f__Ceratobasidiaceae;g__unclassified
7.11527	4.49051	-3.15373	2.00156	-1.71918	-14.9859	-0.308114	Yes	k__Fungi;p__Basidiomycota;c__Agaricomycetes;o__Agaricales;f__Bolbitiaceae;g__unclassified
-5.03674	-2.95284	2.53241	4.56648	0.463684	-3.44858	4.9084	No	k__Fungi;p__Basidiomycota;c__Agaricomycetes;o__Agaricales;f__Strophariaceae;g__Stropharia
-4.07717	-4.69794	-1.49481	5.17307	-0.26403	-4.18337	3.15708	No	k__Fungi;p__Basidiomycota;c__Agaricomycetes;o__Agaricales;f__Entolomataceae;g__Entoloma
-3.49972	-3.47628	-0.258997	4.99877	-0.0488731	-4.3872	2.88004	No	k__Fungi;p__Basidiomycota;c__Agaricomycetes;o__Agaricales;f__Lycoperdaceae;g__unclassified
-3.17252	-4.88579	-1.9563	3.97557	-0.402422	-4.78605	3.22997	No	k__Fungi;p__Basidiomycota;c__Agaricomycetes;o__Agaricales;f__Lycoperdaceae;g__Bovista
0.654884	1.45569	0.142093	7.61046	0.0261011	-3.8426	12.4735	No	k__Fungi;p__Basidiomycota;c__Agaricomycetes;o__Agaricales;f__Psathyrellaceae;g__unclassified
1.03209	3.06718	1.42336	4.02684	0.287332	-11.0585	5.59463	No	k__Fungi;p__Basidiomycota;c__Agaricomycetes;o__Agaricales;f__Psathyrellaceae;g__Psathyrella
4.33661	2.77708	-1.69815	3.30972	-0.352966	-15.6559	16.9734	No	k__Fungi;p__Basidiomycota;c__Agaricomycetes;o__Agaricales;f__Bolbitiaceae;g__Conocybe
-4.38741	-4.70593	-0.620939	4.21469	-0.173143	-3.42331	3.35746	No	k__Fungi;p__Basidiomycota;c__Agaricomycetes;o__Agaricales;f__Marasmiaceae;g__unclassified
-4.88092	-1.91495	4.14309	6.04555	0.709485	-1.81801	7.07286	No	k__Fungi;p__Basidiomycota;c__Agaricomycetes;o__Agaricales;f__Bolbitiaceae;g__Bolbitius
4.56183	3.06569	-1.32178	4.87076	-0.279201	-16.7323	7.11648	No	k__Fungi;p__Basidiomycota;c__Agaricomycetes;o__Atheliales;f__Atheliaceae;g__Athelia
4.47043	3.85045	-0.630195	3.19265	-0.173942	-8.64706	11.369	No	k__Fungi;p__Basidiomycota;c__Agaricomycetes;o__Agaricales;f__unclassified;g__unclassified
-3.95703	-2.94221	0.252625	5.43281	0.0581146	-2.93782	4.77137	No	k__Fungi;p__Basidiomycota;c__Agaricomycetes;o__Geastrales;f__Geastraceae;g__Geastrum
-4.06709	-1.58832	2.72644	3.87779	0.57424	-2.20338	5.68981	No	k__Fungi;p__Basidiomycota;c__Tremellomycetes;o__Tremellales;f__unclassified;g__unclassified
3.302	4.24703	0.399787	2.04574	0.214505	-5.01054	7.48088	No	k__Fungi;p__Basidiomycota;c__Agaricomycetes;o__unclassified;f__unclassified;g__unclassified
-3.37664	-4.60285	-1.18003	3.99959	-0.274446	-6.91197	3.11	No	k__Fungi;p__Basidiomycota;c__Agaricomycetes;o__Sebacinales;f__unclassified;g__unclassified
-0.102682	0.54075	0.428512	2.41735	0.124838	-11.4974	3.66902	No	k__Fungi;p__Basidiomycota;c__Exobasidiomycetes;o__Entylomatales;f__unclassified;g__unclassified
2.02422	3.51836	1.6672	1.62672	0.8801	-1.15641	9.21297	No	k__Fungi;p__Basidiomycota;c__Microbotryomycetes;o__Sporidiobolales;f__Sporidiobolaceae;g__Sporobolomyces
-3.45685	0.772842	3.78299	4.93542	0.726212	-2.30308	9.01727	No	k__Fungi;p__Basidiomycota;c__Microbotryomycetes;o__Leucosporidiales;f__Leucosporidiaceae;g__Leucosporidium
1.31026	-1.80061	-2.57119	3.01924	-0.804773	-11.592	0.853687	No	k__Fungi;p__Basidiomycota;c__Cystobasidiomycetes;o__unclassified;f__unclassified;g__unclassified
-3.3492	-4.79282	-1.50035	4.65579	-0.264062	-4.0581	2.03852	No	k__Fungi;p__Basidiomycota;c__Agaricostilbomycetes;o__Agaricostilbales;f__Kondoaceae;g__Kondoa
-0.421974	-0.849729	-0.996132	2.58308	-0.346789	-7.65067	1.97113	No	k__Fungi;p__Basidiomycota;c__Agaricostilbomycetes;o__Agaricostilbales;f__Kondoaceae;g__Bensingtonia
-3.18747	-2.94481	-0.849104	5.42622	-0.133358	-6.7975	3.85441	No	k__Fungi;p__Basidiomycota;c__Agaricomycetes;o__Sebacinales;f__Serendipitaceae;g__unclassified
-2.05136	-3.20138	-0.784816	4.04575	-0.186083	-5.29124	2.70903	No	k__Fungi;p__Basidiomycota;c__Agaricomycetes;o__Agaricomycetes_ord_Incertae_sedis;f__Agaricomycetes_fam_Incertae_sedis;g__Akenomyces
1.90342	0.493789	-1.39754	1.63893	-0.849019	-11.3479	0.365965	No	k__Fungi;p__Ascomycota;c__Taphrinomycetes;o__Taphrinales;f__Protomycetaceae;g__Protomyces
-0.963724	2.74331	0.409504	5.73724	0.0931106	-8.82164	14.9815	No	k__Fungi;p__Basidiomycota;c__Agaricostilbomycetes;o__Agaricostilbales;f__Chionosphaeraceae;g__unclassified
0.0987949	-2.18125	-0.188578	5.28681	-0.0470468	-6.04698	6.28586	No	k__Fungi;p__Mucoromycota;c__Mucoromycetes;o__Mucorales;f__unclassified;g__unclassified
-1.49293	-2.99492	-1.07817	3.75148	-0.275939	-6.28264	3.32367	No	k__Fungi;p__Mucoromycota;c__unclassified;o__unclassified;f__unclassified;g__unclassified
-1.25632	-3.13456	-2.0611	4.6175	-0.361901	-4.51952	2.99442	No	k__Fungi;p__Mucoromycota;c__Mucoromycetes;o__Mucorales;f__Mucoraceae;g__Mucor
-4.39929	-4.49966	-0.39188	4.42431	-0.0836964	-4.80388	4.81941	No	k__Fungi;p__Chytridiomycota;c__Rhizophlyctidomycetes;o__Rhizophlyctidales;f__Rhizophlyctidaceae;g__unclassified
-3.86946	0.279202	3.84676	4.92023	0.723625	-0.979699	10.2976	No	k__Fungi;p__Chytridiomycota;c__Rhizophlyctidomycetes;o__Rhizophlyctidales;f__Rhizophlyctidaceae;g__Rhizophlyctis
-1.62578	-3.27216	-1.12236	4.72154	-0.249404	-5.62929	2.42238	No	k__Fungi;p__Chytridiomycota;c__Spizellomycetes;o__Spizellomycetales;f__unclassified;g__unclassified
-5.1586	-3.7192	1.43233	4.25879	0.267371	-3.00456	4.60853	No	k__Fungi;p__Chytridiomycota;c__Spizellomycetes;o__Spizellomycetales;f__Spizellomycetaceae;g__Spizellomyces
0.920838	-0.524327	-1.07124	1.68778	-0.559554	-9.17377	1.69211	No	k__Fungi;p__Chytridiomycota;c__Spizellomycetes;o__Spizellomycetales;f__Powellomycetaceae;g__Powellomyces
-4.97276	-3.62896	1.73452	3.95231	0.345628	-2.95878	5.22649	No	k__Fungi;p__Chytridiomycota;c__Spizellomycetes;o__Spizellomycetales;f__Powellomycetaceae;g__unclassified
-2.63039	-4.62874	-2.2374	3.72687	-0.545373	-5.11178	2.31812	No	k__Fungi;p__Basidiomycota;c__Malasseziomycetes;o__Malasseziales;f__Malasseziaceae;g__Malassezia
-3.02249	-3.0743	0.508176	4.3186	0.0902925	-4.34333	4.70968	No	k__Fungi;p__Ascomycota;c__Leotiomycetes;o__Helotiales;f__Helotiales_fam_Incertae_sedis;g__Chalara
-1.83828	1.73287	2.99606	4.3427	0.57579	-1.82331	9.95625	No	k__Fungi;p__Mortierellomycota;c__Mortierellomycetes;o__Mortierellales;f__Mortierellaceae;g__unclassified
3.49553	3.24536	-0.284507	1.32464	-0.17598	-10.1942	6.25178	No	k__Fungi;p__Mortierellomycota;c__Mortierellomycetes;o__Mortierellales;f__unclassified;g__unclassified
6.56357	6.94898	0.150839	0.886356	0.194967	-3.25985	5.24956	No	k__Fungi;p__Mortierellomycota;c__Mortierellomycetes;o__Mortierellales;f__Mortierellaceae;g__Mortierella
-3.31574	-2.31781	0.824728	3.53478	0.232728	-3.74547	5.76683	No	k__Fungi;p__Mortierellomycota;c__unclassified;o__unclassified;f__unclassified;g__unclassified
-4.49518	-3.55222	0.814287	4.21493	0.166783	-4.23756	3.76951	No	k__Fungi;p__Chytridiomycota;c__Lobulomycetes;o__unclassified;f__unclassified;g__unclassified
0.825565	0.561544	-0.429154	3.20884	-0.0916319	-10.2434	1.94663	No	k__Fungi;p__Glomeromycota;c__Glomeromycetes;o__Glomerales;f__unclassified;g__unclassified
2.70143	0.201361	-2.5601	2.36161	-0.881987	-26.148	0.199754	No	k__Fungi;p__Glomeromycota;c__Glomeromycetes;o__Glomerales;f__Claroideoglomeraceae;g__Claroideoglomus
-0.725612	-4.53679	-3.40734	4.08514	-0.714145	-8.22698	1.42383	No	k__Fungi;p__Glomeromycota;c__Glomeromycetes;o__unclassified;f__unclassified;g__unclassified
0.270558	-2.9907	-3.26071	3.13267	-0.914218	-14.1712	0.449559	No	k__Fungi;p__Glomeromycota;c__Archaeosporomycetes;o__Archaeosporales;f__Archaeosporaceae;g__unclassified
-1.53708	-4.8694	-2.91711	3.89952	-0.708691	-8.09115	2.10704	No	k__Fungi;p__Glomeromycota;c__Archaeosporomycetes;o__unclassified;f__unclassified;g__unclassified
-4.37257	-4.9302	-0.601546	4.09858	-0.113632	-5.75237	4.88731	No	k__Fungi;p__Glomeromycota;c__Glomeromycetes;o__Glomerales;f__Glomeraceae;g__unclassified
2.55424	3.077	0.577098	1.28575	0.394926	-2.95588	9.88611	No	k__Fungi;p__Chytridiomycota;c__unclassified;o__unclassified;f__unclassified;g__unclassified
2.22308	2.77217	0.618656	1.64309	0.304323	-2.92151	13.5985	No	k__Fungi;p__Mucoromycota;c__Mucoromycetes;o__Mucorales;f__Rhizopodaceae;g__Rhizopus
10.8623	9.42623	-1.50323	1.01234	-1.35859	-15.7538	0.0933822	No	k__Fungi;p__Olpidiomycota;c__Olpidiomycetes;o__Olpidiales;f__Olpidiaceae;g__unclassified
9.36234	8.76547	-0.671651	4.34849	-0.280995	-16.0719	13.9026	No	k__Fungi;p__Olpidiomycota;c__Olpidiomycetes;o__Olpidiales;f__Olpidiaceae;g__Olpidium
-2.16442	-0.410134	1.85263	4.88722	0.400927	-1.8042	4.66652	No	k__Fungi;p__Rozellomycota;c__unclassified;o__unclassified;f__unclassified;g__unclassified
-0.381778	-0.594848	-0.0029973	1.49297	-0.00139737	-4.35345	3.37376	No	k__Fungi;p__Basidiomycota;c__Ustilaginomycetes;o__Ustilaginales;f__Ustilaginaceae;g__unclassified
-3.54193	-4.63004	-1.29936	4.37103	-0.281316	-4.96825	2.93986	No	k__Fungi;p__Kickxellomycota;c__Kickxellomycetes;o__Kickxellales;f__Kickxellaceae;g__Ramicandelaber

[truncated: 6 more sheets: Rhizosphere-C1vsC3, Rhizosphere-C1vsC4, Endosphere-Conditions, Endosphere-C1vsC2, Endosphere-C1vsC3, Endosphere-C1vsC4]
