# Supplementary material for: Effect of Inorganic N Top Dressing and Trichoderma harzianum Seed-Inoculation on Crop Yield and the Shaping of Root Microbial Communities of Wheat Plants Cultivated Under High Basal N Fertilization
Source: Front Plant Sci. 2020 Oct 23;11:575861. doi: 10.3389/fpls.2020.575861 (PMC7644891; doi:10.3389/fpls.2020.575861)
Supplement: Supplementary Table 8 — Fungal taxa enriched in compartments (bulk soil, rhizosphere, endosphere) and conditions (C1, C2, C3, C4) within a given compartment, inferred from a LEfSe analysis at the genus level. LDA threshold score > 4.0 for compartments and >2.0 for conditions (P < 0.05) (n = 3). [file Table_8.XLSX]

## Sheet: Compartments
Taxon	Compartments	LDA.Score	p.value
k__Fungi_p__Basidiomycota_c__unclassified_o__unclassified_f__unclassified_g__unclassified	Rhizosphere	4.0955	2.96185e-07
k__Fungi_p__Ascomycota_c__Sordariomycetes_o__Hypocreales_f__unclassified_g__unclassified	Bulk.Soil	4.11527	2.55649e-06
k__Fungi_p__Mortierellomycota_c__Mortierellomycetes_o__Mortierellales_f__Mortierellaceae_g__Mortierella	Bulk.Soil	4.16862	4.23678e-07
k__Fungi_p__Basidiomycota_c__Tremellomycetes_o__Filobasidiales_f__Piskurozymaceae_g__Solicoccozyma	Bulk.Soil	4.18349	1.89262e-07
k__Fungi_p__Ascomycota_c__Sordariomycetes_o__unclassified_f__unclassified_g__unclassified	Bulk.Soil	4.21719	6.12139e-07
k__Fungi_p__Olpidiomycota_c__Olpidiomycetes_o__Olpidiales_f__Olpidiaceae_g__Olpidium	Rhizosphere	4.26112	1.96859e-05
k__Fungi_p__Ascomycota_c__unclassified_o__unclassified_f__unclassified_g__unclassified	Bulk.Soil	4.67574	3.38775e-06
k__Fungi_p__unclassified_c__unclassified_o__unclassified_f__unclassified_g__unclassified	Endosphere	5.36634	2.87413e-06

## Sheet: Bulk.Soil-Conditions
Taxon	Conditions	LDA.Score	p.value
k__Fungi_p__Ascomycota_c__Pezizomycetes_o__Pezizales_f__Pyronemataceae_g__unclassified	C1	3.22779	0.0498705
k__Fungi_p__Glomeromycota_c__Archaeosporomycetes_o__unclassified_f__unclassified_g__unclassified	C1	3.46808	0.0421641
k__Fungi_p__Glomeromycota_c__Glomeromycetes_o__Glomerales_f__Claroideoglomeraceae_g__Claroideoglomus	C1	3.52103	0.0212905
k__Fungi_p__Ascomycota_c__Sordariomycetes_o__Hypocreales_f__Nectriaceae_g__unclassified	C1	3.78896	0.0498705

## Sheet: Rhizosphere-Conditions
Taxon	Conditions	LDA.Score	p.value
k__Fungi_p__Ascomycota_c__Sordariomycetes_o__Hypocreales_f__Hypocreaceae_g__Trichoderma	C1	2.95974	0.0378118
k__Fungi_p__Glomeromycota_c__Glomeromycetes_o__Glomerales_f__Claroideoglomeraceae_g__Claroideoglomus	C3	3.05245	0.0354084
k__Fungi_p__Ascomycota_c__Eurotiomycetes_o__Onygenales_f__Gymnoascaceae_g__Gymnoascus	C3	3.08226	0.0344647
k__Fungi_p__Basidiomycota_c__Tremellomycetes_o__Cystofilobasidiales_f__Mrakiaceae_g__Itersonilia	C1	3.16159	0.0279874
k__Fungi_p__Basidiomycota_c__unclassified_o__unclassified_f__unclassified_g__unclassified	C2	4.23003	0.0454847

## Sheet: Endosphere-Conditions
Taxon	Conditions	LDA.Score	p.value
k__Fungi_p__Mortierellomycota_c__Mortierellomycetes_o__Mortierellales_f__Mortierellaceae_g__Mortierella	C2	2.01558	0.0266674
